# Supplementary material for: Transcriptomics analysis of the bovine endometrium during the perioestrus period
Source: PLoS One. 2024 Mar 28;19(3):e0301005. doi: 10.1371/journal.pone.0301005 (PMC10977793; doi:10.1371/journal.pone.0301005)
Supplement: S1 Table — (XLSX) [file pone.0301005.s001.xlsx]

## Sheet: Sheet1
Supplementary Table 1: Endometrial tissue sample information with total RNA sample quality and quantity.
Sample number	Animal number	Sample name	Experimental group	RNA quantity (ng/µl)	A260	A280	260/280	260/230	28s:18s	Sample RIN
1	8-259	endo_12hrPostCIDR_7	12 h post-CIDR removal	2025.83	50.646	24.046	2.11	2.28	1.4	8.9
2	9-05-237	endo_12hrPostCIDR_28	12 h post-CIDR removal	2962.07	74.052	35.46	2.09	2.23	1.4	9
3	4-154	endo_12hrPostCIDR_15	12 h post-CIDR removal	1336.48	33.412	15.844	2.11	2.32	1.4	8.9
4	8-174	endo_12hrPostCIDR_29	12 h post-CIDR removal	2370.3	59.257	28.197	2.1	2.24	1.5	8.8
5	5-122	endo_12hrPostCIDR_23	12 h post-CIDR removal	1935.03	48.376	22.959	2.11	2.26	1.7	9.4
6	6-155	endo_12hrPostCIDR_13	12 h post-CIDR removal	1463.82	36.596	17.366	2.11	2.32	1.1	9.1
7	7-302	endo_24hrPostCIDR_17	24 h post-CIDR removal	2015.35	50.384	23.878	2.11	2.3	1.6	9.5
8	4-037	endo_24hrPostCIDR_9	24 h post-CIDR removal	811.45	20.286	9.753	2.08	2.21	1.3	8.8
9	5-062	endo_24hrPostCIDR_11	24 h post-CIDR removal	870.29	21.757	10.399	2.09	2.05	1.9	9.7
10	6-086	endo_24hrPostCIDR_5	24 h post-CIDR removal	1620.33	40.508	19.319	2.1	2.22	1.8	9.3
11	7-232	endo_24hrPostCIDR_26	24 h post-CIDR removal	1936.18	48.404	22.998	2.1	2.19	1.6	9.1
12	8-202	endo_24hrPostCIDR_30	24 h post-CIDR removal	1269.83	31.746	15.022	2.11	2.2	1.6	9.1
13	7-049	endo_Oestrus_6	At the onset of oestrus	500.85	12.521	5.953	2.1	2.18	1.6	9.3
14	7-03-237	endo_Oestrus_20	At the onset of oestrus	1619.92	40.498	19.136	2.12	2.25	1.9	9.6
15	9-212	endo_Oestrus_19	At the onset of oestrus	1797.65	44.941	21.434	2.1	2.26	1.7	9.8
16	7-05-237	endo_Oestrus_21	At the onset of oestrus	1385.06	34.626	16.478	2.1	2.22	1.6	9.3
18	6-076	endo_12hrPostOestrus_16	12 h post-oestrus	2662.95	66.574	31.952	2.08	2.24	1.6	9.6
19	7-132	endo_12hrPostOestrus_25	12 h post-oestrus	2237.28	55.932	26.67	2.1	2.24	2	9.6
20	5-683	endo_12hrPostOestrus_3	12 h post-oestrus	2503.06	62.576	29.984	2.09	2.19	1.8	9.9
21	7-287	endo_12hrPostOestrus_27	12 h post-oestrus	1989.14	49.728	23.689	2.1	2.23	1.8	9.6
22	5-001	endo_48hrPostOestrus_10	48 h post-oestrus	1956.93	48.923	23.384	2.09	2.2	1.8	8.6
23	2-081	endo_48hrPostOestrus_22	48 h post-oestrus	985.87	24.647	11.815	2.09	2.21	1.8	9
24	4-126	endo_48hrPostOestrus_2	48 h post-oestrus	1783.28	44.582	21.151	2.11	2.24	1.8	9.7
25	8-142	endo_48hrPostOestrus_18	48 h post-oestrus	2090.92	52.273	25.053	2.09	2.19	1.8	9.4
27	5-091	endo_Luteal_12	Day 7 after oestrus (luteal phase)	1976.88	49.422	23.542	2.1	2.21	1.6	9.3
28	1-131	endo_Luteal_1	Day 7 after oestrus (luteal phase)	1919.62	47.99	22.901	2.1	2.21	1.8	9.3
29	8-178	endo_Luteal_14	Day 7 after oestrus (luteal phase)	1716.32	42.908	20.574	2.09	2.21	1.8	9.2
30	3-235	endo_Luteal_8	Day 7 after oestrus (luteal phase)	1400.74	35.019	16.847	2.08	2.17	1.4	9.3
31	6-282	endo_Luteal_4	Day 7 after oestrus (luteal phase)	1857.36	46.434	22.38	2.07	2.23	1.8	9.5
			Mean (n = 29 RNA-seq libraries)	1758.65	43.9661	20.9719	2.09759	2.22414	1.65172	9.29655
