# Supplementary material for: Transcriptomics analysis of the bovine endometrium during the perioestrus period
Source: PLoS One. 2024 Mar 28;19(3):e0301005. doi: 10.1371/journal.pone.0301005 (PMC10977793; doi:10.1371/journal.pone.0301005)
Supplement: S2 Table — (XLSX) [file pone.0301005.s002.xlsx]

## Sheet: alignment_stats
Supplementary Table 2A: RNA-seq alignment statistics.
Sample Number	Sample Name	Number of input reads	Uniquely mapped reads number	Uniquely mapped reads %	Average mapped length	Number of reads mapped to multiple loci	% of reads mapped to multiple loci	Number of reads mapped to too many loci	% of reads mapped to too many loci	Unmapped reads	% Unmapped reads
1	endo_12hrPostCIDR_7	25026819	23975964	0.958	179.27	645821	0.0258	33039	0.0013	371995	0.0148639
2	endo_12hrPostCIDR_28	25659389	24411923	0.9514	179.2	788850	0.0307	41260	0.0016	417356	0.0162652
3	endo_12hrPostCIDR_15	25714241	24564869	0.9553	179.26	690453	0.0269	48246	0.0019	410673	0.0159706
4	endo_12hrPostCIDR_29	27024473	25941664	0.9599	178.92	577168	0.0214	24878	0.0009	480763	0.0177899
5	endo_12hrPostCIDR_23	24855350	23786628	0.957	179.24	625835	0.0252	50314	0.002	392573	0.0157943
6	endo_12hrPostCIDR_13	24546069	23514967	0.958	179.21	626962	0.0255	21328	0.0009	382812	0.0155957
7	endo_24hrPostCIDR_17	27087597	25938447	0.9576	178.87	626544	0.0231	28208	0.001	494398	0.0182518
8	endo_24hrPostCIDR_9	24141850	23026383	0.9538	179.21	630241	0.0261	41379	0.0017	443847	0.018385
9	endo_24hrPostCIDR_11	24077780	23037064	0.9568	179.25	634393	0.0263	32597	0.0014	373726	0.0155216
10	endo_24hrPostCIDR_5	26332624	25205393	0.9572	178.85	600818	0.0228	33257	0.0013	493156	0.0187279
11	endo_24hrPostCIDR_26	26110100	24854358	0.9519	178.87	595389	0.0228	24908	0.001	635445	0.0243371
12	endo_24hrPostCIDR_30	25426170	24275378	0.9547	179.22	663245	0.0261	34065	0.0013	453482	0.0178352
13	endo_Oestrus_6	24457353	23254990	0.9508	179.14	680978	0.0278	30744	0.0013	490641	0.0200611
14	endo_Oestrus_20	25042084	23892874	0.9541	179.24	670083	0.0268	40352	0.0016	438775	0.0175215
15	endo_Oestrus_19	25920121	24825366	0.9578	179.3	680464	0.0263	35622	0.0014	378669	0.0146091
16	endo_Oestrus_21	25322580	24242319	0.9573	179.23	650847	0.0257	34390	0.0014	395024	0.0155997
18	endo_12hrPostOestrus_16	23988663	22832453	0.9518	179.2	702731	0.0293	33769	0.0014	419710	0.0174962
19	endo_12hrPostOestrus_25	25647744	24564624	0.9578	179.25	646310	0.0252	27629	0.0011	409181	0.0159539
20	endo_12hrPostOestrus_3	25425608	24448415	0.9616	179.26	588461	0.0231	23131	0.0009	365601	0.0143792
21	endo_12hrPostOestrus_27	24997932	23943964	0.9578	179.26	646408	0.0259	32850	0.0013	374710	0.0149896
22	endo_48hrPostOestrus_10	24340385	23150078	0.9511	179.21	717465	0.0295	43487	0.0018	429355	0.0176396
23	endo_48hrPostOestrus_22	24986950	23954098	0.9587	179.3	642349	0.0257	26197	0.001	364306	0.0145799
24	endo_48hrPostOestrus_2	23334111	22231282	0.9527	179.29	694951	0.0298	27475	0.0012	380403	0.0163024
25	endo_48hrPostOestrus_18	25137120	24057855	0.9571	179.29	650989	0.0259	25165	0.001	403111	0.0160365
27	endo_Luteal_12	24631908	23465835	0.9527	179.31	740635	0.0301	57021	0.0023	368417	0.0149569
28	endo_Luteal_1	25230482	24153285	0.9573	179.32	667975	0.0265	41946	0.0017	367276	0.0145568
29	endo_Luteal_14	23523636	22493163	0.9562	179.31	619726	0.0263	34165	0.0015	376582	0.0160087
30	endo_Luteal_8	24924048	23852688	0.957	179.28	640730	0.0257	27381	0.0011	403249	0.0161791
31	endo_Luteal_4	24239471	23181090	0.9563	179.3	651896	0.0269	35807	0.0015	370678	0.0152923
	AVERAGE	2.50742e+07	2.39682e+07	0.955852	179.202	655128	0.0261793	34159	0.00137241	416756	0.0166035
	STANDARD DEVIATION	912185	900850	0.00281179	0.138728	45674.3	0.00225125	8586.81	0.000353449	58839.6	0.00207715
	MAXIMUM	27087597	25941664	0.9616	179.32	788850	0.0307	57021	0.0023	635445	0.0243371
	MEDIAN	25026819	23954098	0.957	179.25	646408	0.0261	33257	0.0013	403111	0.0160087
	MINIMUM	23334111	22231282	0.9508	178.85	577168	0.0214	21328	0.0009	364306	0.0143792
	TOTAL	727152658	695077417	-	5196.86	18998717	-	990610	-	12085914	-

## Sheet: gene_count_stats
Supplementary Table 2B: RNA-seq gene assignment statistics.
Sample Number	Sample Name	Total fragments	Assigned	Percentage assigned reads	Unassigned_Ambiguity	Percentage unassigned ambiguous reads	Unassigned_MultiMapping	Percentage unassigned multi mapping reads	Unassigned_NoFeatures	Percentage unassigned no features reads
1	endo_12hrPostCIDR_7	26580568	21538418	0.810307	148072	0.00557069	2604604	0.097989	2289474	0.0861334
2	endo_12hrPostCIDR_28	27498692	22161526	0.805912	183996	0.00669108	3086769	0.112251	2066401	0.0751454
3	endo_12hrPostCIDR_15	27537536	21905135	0.795465	173948	0.00631676	2972667	0.10795	2485786	0.090269
4	endo_12hrPostCIDR_29	27899820	21580468	0.773498	166862	0.00598076	1958156	0.0701853	4194334	0.150336
5	endo_12hrPostCIDR_23	26538202	21776742	0.820581	149445	0.00563132	2751574	0.103684	1860441	0.0701043
6	endo_12hrPostCIDR_13	25909714	21127158	0.815415	149582	0.0057732	2394747	0.0924266	2238227	0.0863856
7	endo_24hrPostCIDR_17	28087616	21340156	0.759771	149689	0.00532936	2149169	0.0765166	4448602	0.158383
8	endo_24hrPostCIDR_9	25571905	20554702	0.8038	152428	0.00596076	2545522	0.0995437	2319253	0.0906954
9	endo_24hrPostCIDR_11	25630762	21054894	0.82147	144073	0.0056211	2593698	0.101195	1838097	0.0717145
10	endo_24hrPostCIDR_5	27408063	20607665	0.751883	151617	0.00553184	2202670	0.0803658	4446111	0.162219
11	endo_24hrPostCIDR_26	26851598	20597391	0.767083	149314	0.00556071	1997240	0.0743807	4107653	0.152976
12	endo_24hrPostCIDR_30	26865638	21598908	0.80396	161398	0.0060076	2590260	0.0964154	2515072	0.0936167
13	endo_Oestrus_6	25932630	21141264	0.815238	160389	0.00618483	2677640	0.103254	1953337	0.0753235
14	endo_Oestrus_20	26470940	21750393	0.821671	152650	0.0057667	2578066	0.0973923	1989831	0.0751704
15	endo_Oestrus_19	27487420	22470303	0.817476	152140	0.0055349	2662054	0.0968463	2202923	0.080143
16	endo_Oestrus_21	26754615	22096932	0.825911	145969	0.00545584	2512296	0.0939014	1999418	0.0747317
18	endo_12hrPostOestrus_16	26023102	20585065	0.79103	123896	0.004761	3190649	0.122608	2123492	0.0816003
19	endo_12hrPostOestrus_25	27069636	22320101	0.824544	147348	0.00544329	2505012	0.0925396	2097175	0.0774733
20	endo_12hrPostOestrus_3	26841885	22222213	0.827893	139860	0.00521051	2393470	0.0891692	2086342	0.0777271
21	endo_12hrPostOestrus_27	26569174	21846704	0.822258	135710	0.0051078	2625210	0.0988066	1961550	0.073828
22	endo_48hrPostOestrus_10	26135947	21641521	0.828037	133555	0.00511001	2985869	0.114244	1375002	0.0526096
23	endo_48hrPostOestrus_22	26355249	21248998	0.806253	144010	0.00546419	2401151	0.0911071	2561090	0.0971757
24	endo_48hrPostOestrus_2	24947945	19577658	0.78474	140739	0.00564131	2716663	0.108893	2512885	0.100725
25	endo_48hrPostOestrus_18	26622453	21565383	0.810045	154173	0.00579109	2564598	0.0963321	2338299	0.0878318
27	endo_Luteal_12	26899631	21181071	0.787411	167694	0.00623406	3433796	0.127652	2117070	0.0787026
28	endo_Luteal_1	27021925	21394345	0.79174	180004	0.00666141	2868640	0.10616	2578936	0.0954386
29	endo_Luteal_14	25037344	19933892	0.796166	167057	0.00667231	2544181	0.101615	2392214	0.0955458
30	endo_Luteal_8	26375633	21080853	0.799255	167564	0.00635298	2522945	0.0956544	2604271	0.0987378
31	endo_Luteal_4	25886299	20600712	0.795815	163563	0.00631852	2705209	0.104504	2416815	0.0933627
	AVERAGE	2.65797e+07	2.13276e+07	0.802573	153681	0.00578227	2.61154e+06	0.0983994	2.4869e+06	0.093245
	STANDARD DEVIATION	779237	698846	0.0206109	13805.3	0.000495316	326597	0.0129278	787328	0.0276686
	MAXIMUM	28087616	22470303	0.828037	183996	0.00669108	3433796	0.127652	4448602	0.162219
	MEDIAN	26580568	21394345	0.805912	151617	0.00564131	2590260	0.097989	2289474	0.0863856
	MINIMUM	24947945	19577658	0.751883	123896	0.004761	1958156	0.0701853	1375002	0.0526096
	TOTAL	770811942	618500571	-	4456745	-	1958156	-	1375002	-
