# Supplementary material for: Transcriptomics analysis of the bovine endometrium during the perioestrus period
Source: PLoS One. 2024 Mar 28;19(3):e0301005. doi: 10.1371/journal.pone.0301005 (PMC10977793; doi:10.1371/journal.pone.0301005)
Supplement: S3 Table — Differentially expressed (DE) genes, ranked by ascending FDR, at A. 12 h post-CIDR, B. 24 h post-CIDR, C. 12 h post-oestrus, D. 48 h post-oestrus, and E. Day 7 post-oestrus (luteal phase) relative to the onset of oestrus are shown. (XLSX) [file pone.0301005.s003.xlsx]

## Sheet: 12 h post-CIDR
Supplementary table 3A: Differentially expressed (DE) genes, ranked by ascending FDR, at 12 h post-CIDR relative to the onset of oestrus.
RefSeq gene ID	Gene name	Gene symbol	ENSEMBL ID	log2 fold-change 12 h post-CIDR	log2 counts per million 12 h post-CIDR	Likelihood ratio test 12 h post-CIDR	P-Value 12 h post-CIDR	False discovery rate 12 h post-CIDR
509600	glycoprotein (transmembrane) nmb	GPNMB	ENSBTAG00000000604	-3.92704	7.17631	70.4955	4.61e-17	7.81e-13
280852	midkine (neurite growth-promoting factor 2)	MDK	ENSBTAG00000007740	-2.1345	8.12479	66.2522	3.97e-16	3.36e-12
353114	neuronatin	NNAT	ENSBTAG00000003212	-3.22808	6.06388	55.1815	1.1e-13	4.8e-10
617325	kinase suppressor of ras 2	KSR2	ENSBTAG00000044119	4.70542	5.62963	55.1206	1.13e-13	4.8e-10
519120	pyridine nucleotide-disulphide oxidoreductase domain 2	PYROXD2	ENSBTAG00000014313	-2.20809	4.61953	53.2189	2.98e-13	1.01e-09
531699	aldehyde oxidase 2	AOX2	ENSBTAG00000026812	-5.85231	5.69353	52.6929	3.9e-13	1.1e-09
513038	cathepsin K	CTSK	ENSBTAG00000021035	-2.81469	8.45299	51.3856	7.59e-13	1.61e-09
616777	family with sequence similarity 180, member A	FAM180A	ENSBTAG00000017427	-3.87557	0.909852	51.6155	6.75e-13	1.61e-09
511839	ATPase, H+ transporting, lysosomal 38kDa, V0 subunit d2	ATP6V0D2	ENSBTAG00000021092	-5.69393	1.51096	51.0636	8.94e-13	1.68e-09
789851	histamine receptor H3	HRH3	ENSBTAG00000031625	-6.41223	1.01294	50.4749	1.21e-12	2.04e-09
100140069	WD repeat domain 86	WDR86	ENSBTAG00000006232	-3.11131	4.83073	49.8299	1.68e-12	2.54e-09
616010	anthrax toxin receptor 1	ANTXR1	ENSBTAG00000007808	-2.17785	6.73806	49.6859	1.8e-12	2.54e-09
282248	hypocretin (orexin) receptor 1	HCRTR1	ENSBTAG00000010366	3.23295	3.95516	49.486	2e-12	2.6e-09
281487	premelanosome protein	PMEL	ENSBTAG00000004019	-3.67225	5.3496	47.7254	4.9e-12	5.53e-09
616660	tetraspanin 11	TSPAN11	ENSBTAG00000020699	-2.09898	5.89908	47.8235	4.66e-12	5.53e-09
514607	insulin receptor substrate 4	IRS4	ENSBTAG00000006535	-5.20735	2.69391	47.1909	6.44e-12	6.81e-09
522392	matrix-remodelling associated 8	MXRA8	ENSBTAG00000012247	-2.34711	8.35493	45.2185	1.76e-11	1.75e-08
539109	matrix metallopeptidase 11 (stromelysin 3)	MMP11	ENSBTAG00000006108	-2.06033	5.61162	44.7225	2.27e-11	2.13e-08
100125763	neuronal regeneration related protein	NREP	ENSBTAG00000011338	-1.8497	6.42328	44.1159	3.09e-11	2.76e-08
504209	immunoglobulin superfamily, member 9	IGSF9	ENSBTAG00000001481	-2.26232	5.25989	43.3821	4.5e-11	3.81e-08
101904097	uncharacterized LOC101904097	LOC101904097	NA	-2.62514	1.95728	42.6897	6.41e-11	5.14e-08
536186	cysteine-rich secretory protein LCCL domain containing 1	CRISPLD1	ENSBTAG00000004411	-2.17995	3.86833	42.6102	6.68e-11	5.14e-08
104968959	uncharacterized LOC104968959	LOC104968959	NA	-4.90663	0.152719	41.5755	1.13e-10	8.34e-08
574085	death associated protein-like 1	DAPL1	ENSBTAG00000032481	-5.92068	4.52058	41.4728	1.2e-10	8.43e-08
539360	calpain 6	CAPN6	ENSBTAG00000000828	-4.06504	3.40623	41.0043	1.52e-10	1.03e-07
768236	zinc finger, C4H2 domain containing	ZC4H2	ENSBTAG00000003779	-1.6731	4.64732	37.6816	8.33e-10	5.42e-07
532376	v-maf avian musculoaponeurotic fibrosarcoma oncogene homolog B	MAFB	ENSBTAG00000003396	-2.13206	5.63071	36.5833	1.46e-09	9.17e-07
338446	peroxisome proliferator-activated receptor gamma, coactivator 1 alpha	PPARGC1A	ENSBTAG00000017024	-2.77376	5.04377	36.3708	1.63e-09	9.86e-07
539228	GS homeobox 2	GSX2	ENSBTAG00000045812	-5.83966	-0.930428	36.1848	1.79e-09	1.05e-06
528055	annexin A9	ANXA9	ENSBTAG00000015304	-2.73681	2.17893	35.932	2.04e-09	1.15e-06
509642	tubulointerstitial nephritis antigen-like 1	TINAGL1	ENSBTAG00000013235	2.14718	7.24464	34.3393	4.63e-09	2.53e-06
522479	ovalbumin	LOC522479	NA	4.54858	4.777	33.8223	6.04e-09	3.19e-06
282361	solute carrier family 5 (sodium/glucose cotransporter), member 1	SLC5A1	ENSBTAG00000012851	5.91655	3.04037	33.2515	8.1e-09	4.15e-06
615975	small muscle protein, X-linked	SMPX	ENSBTAG00000015204	-2.99787	4.37685	33.176	8.42e-09	4.19e-06
615277	acyl-coenzyme A thioesterase THEM4	LOC615277	ENSBTAG00000015493	6.26738	5.83166	33.0342	9.06e-09	4.38e-06
618005	glypican 2	GPC2	ENSBTAG00000008869	-3.19548	2.20682	32.9743	9.34e-09	4.39e-06
282702	cholinergic receptor, nicotinic, alpha 3 (neuronal)	CHRNA3	ENSBTAG00000003130	-1.84361	3.99052	32.8427	9.99e-09	4.57e-06
534869	KN motif and ankyrin repeat domains 1	KANK1	ENSBTAG00000010976	-1.21701	6.86247	32.6404	1.11e-08	4.94e-06
104974435	uncharacterized LOC104974435	LOC104974435	NA	6.3884	4.32842	32.557	1.16e-08	5.02e-06
104974468	uncharacterized LOC104974468	LOC104974468	NA	-2.63056	2.12942	32.2376	1.36e-08	5.63e-06
506545	claudin 10	CLDN10	ENSBTAG00000003568	-2.0004	7.36964	32.2592	1.35e-08	5.63e-06
786974	beta-hexosaminidase subunit beta	LOC786974	ENSBTAG00000034138	2.79296	3.7804	31.5537	1.94e-08	7.82e-06
508098	uncharacterized LOC508098	LOC508098	ENSBTAG00000038326	-6.392	0.566692	30.8733	2.75e-08	1.08e-05
613555	disrupted in schizophrenia 1	DISC1	NA	2.00658	4.41244	30.6745	3.05e-08	1.17e-05
618176	ring finger protein 144A	RNF144A	ENSBTAG00000044064	-1.23612	6.26693	30.6423	3.1e-08	1.17e-05
513776	F-box protein 32	FBXO32	ENSBTAG00000016194	-2.46602	4.3313	30.544	3.26e-08	1.2e-05
529752	pyroglutamylated RFamide peptide receptor	QRFPR	ENSBTAG00000008255	-2.8823	6.2465	30.3221	3.66e-08	1.32e-05
100849046	CD48 antigen-like	LOC100849046	NA	-2.03028	4.34983	29.9858	4.35e-08	1.53e-05
539904	mex-3 RNA binding family member B	MEX3B	NA	-2.55594	5.06593	29.6961	5.05e-08	1.75e-05
101905783	uncharacterized LOC101905783	LOC101905783	NA	4.34372	3.83889	29.6428	5.19e-08	1.76e-05
533343	potassium inwardly-rectifying channel, subfamily J, member 10	KCNJ10	ENSBTAG00000002414	-4.27822	0.465533	29.5491	5.45e-08	1.81e-05
510156	cytochrome P450, family 4, subfamily V, polypeptide 2	CYP4V2	ENSBTAG00000021263	-1.90252	5.99888	29.3731	5.97e-08	1.91e-05
531741	Rho guanine nucleotide exchange factor (GEF) 26	ARHGEF26	ENSBTAG00000013439	-1.76768	3.53125	29.3387	6.08e-08	1.91e-05
536132	nitric oxide synthase 1 (neuronal)	NOS1	ENSBTAG00000002023	4.68945	2.89713	29.3302	6.1e-08	1.91e-05
497020	ST8 alpha-N-acetyl-neuraminide alpha-2,8-sialyltransferase 5	ST8SIA5	ENSBTAG00000001770	2.07714	3.80084	28.8268	7.91e-08	2.44e-05
516982	complement component 1, q subcomponent-like 2	C1QL2	ENSBTAG00000003771	4.18969	0.451858	28.3877	9.93e-08	2.98e-05
614815	SH3 domain binding kinase 1	SBK1	NA	-2.06671	3.08842	28.3653	1e-07	2.98e-05
415111	membrane-spanning 4-domains, subfamily A, member 8	MS4A8	ENSBTAG00000009289	1.75593	7.54842	28.2916	1.04e-07	3.04e-05
540657	gamma-aminobutyric acid (GABA) A receptor, beta 2	GABRB2	ENSBTAG00000018585	-3.23134	2.34226	28.2475	1.07e-07	3.06e-05
506628	chromobox homolog 2	CBX2	ENSBTAG00000038306	-1.65654	4.57776	28.1488	1.12e-07	3.17e-05
505054	serine carboxypeptidase 1	SCPEP1	ENSBTAG00000007893	-1.45089	6.51582	27.9398	1.25e-07	3.47e-05
527114	angiotensinogen (serpin peptidase inhibitor, clade A, member 8)	AGT	ENSBTAG00000012393	4.43708	7.49899	27.8129	1.34e-07	3.65e-05
100848407	uncharacterized LOC100848407	LOC100848407	NA	-2.91944	1.58238	27.6226	1.47e-07	3.96e-05
281952	solute carrier family 6 (neutral amino acid transporter), member 15	SLC6A15	ENSBTAG00000018432	-3.8269	0.0928329	27.5786	1.51e-07	3.99e-05
508562	chromosome 10 open reading frame, human C14orf37	C10H14orf37	ENSBTAG00000020880	-2.20484	4.56755	27.5155	1.56e-07	4.06e-05
539608	potassium voltage-gated channel, shaker-related subfamily, member 2	KCNA2	ENSBTAG00000015459	-2.82501	0.729578	27.2835	1.76e-07	4.5e-05
100337214	lipid phosphate phosphatase-related protein type 3	LOC100337214	NA	-1.87321	2.39635	27.0902	1.94e-07	4.69e-05
100848209	uncharacterized LOC100848209	LOC100848209	NA	4.48396	3.47788	27.1062	1.93e-07	4.69e-05
104968465	myocardial zonula adherens protein	MYZAP	NA	2.79915	4.57641	27.114	1.92e-07	4.69e-05
777770	kinesin family member 3C	KIF3C	ENSBTAG00000019138	-1.43518	4.05782	27.122	1.91e-07	4.69e-05
540416	potassium voltage-gated channel, Shal-related subfamily, member 2	KCND2	ENSBTAG00000032077	-3.99275	3.97482	26.9355	2.1e-07	5.01e-05
530101	glutamine-fructose-6-phosphate transaminase 2	GFPT2	ENSBTAG00000002215	2.37055	6.23945	26.6545	2.43e-07	5.72e-05
100297905	ninein-like	NINL	NA	-1.29955	5.17668	26.4324	2.73e-07	6.33e-05
616118	cyclin-dependent kinase 15	CDK15	NA	-4.0133	0.853478	26.2956	2.93e-07	6.7e-05
516214	renin binding protein	RENBP	ENSBTAG00000047827	-1.43453	4.33222	26.224	3.04e-07	6.86e-05
104974354	uncharacterized LOC104974354	LOC104974354	NA	-2.31108	4.08444	26.0585	3.31e-07	6.92e-05
280692	haptoglobin	HP	ENSBTAG00000006354	6.63996	2.08819	26.0932	3.25e-07	6.92e-05
282143	apelin	APLN	ENSBTAG00000019993	3.43556	4.13208	26.0669	3.3e-07	6.92e-05
286767	parathyroid hormone-like hormone	PTHLH	ENSBTAG00000006538	2.2947	5.40447	26.0765	3.28e-07	6.92e-05
539085	vasohibin 2	VASH2	ENSBTAG00000003701	-2.23504	1.056	26.111	3.22e-07	6.92e-05
781044	ras homolog family member U	RHOU	ENSBTAG00000018691	1.37616	5.38005	26.0816	3.27e-07	6.92e-05
514860	potassium voltage-gated channel, delayed-rectifier, subfamily S, member 2	KCNS2	ENSBTAG00000007768	4.13855	1.91482	25.7539	3.88e-07	8e-05
613682	yippee-like 4 (Drosophila)	YPEL4	NA	-1.69094	2.86723	25.5002	4.42e-07	9.02e-05
512408	RAD21-like 1 (S. pombe)	RAD21L1	ENSBTAG00000001376	3.83106	3.66447	25.3822	4.7e-07	9.38e-05
534439	PDZ domain containing 1	PDZK1	ENSBTAG00000005810	3.05153	6.92607	25.3784	4.71e-07	9.38e-05
540119	melanin-concentrating hormone receptor 1	MCHR1	ENSBTAG00000004048	2.46823	1.73489	25.2081	5.15e-07	0.000101267
281356	natriuretic peptide C	NPPC	ENSBTAG00000003253	2.68667	5.60761	25.1609	5.27e-07	0.000102584
508482	copine V	CPNE5	ENSBTAG00000007514	-2.47042	4.98355	25.0363	5.63e-07	0.000108186
515321	3-hydroxybutyrate dehydrogenase, type 2	BDH2	ENSBTAG00000002526	-1.48016	5.40316	24.9902	5.76e-07	0.000109558
541308	sarcoglycan, alpha (50kDa dystrophin-associated glycoprotein)	SGCA	ENSBTAG00000003956	-2.89823	2.09938	24.8877	6.08e-07	0.000114256
614441	regulator of G-protein signaling 20	RGS20	ENSBTAG00000003454	-2.21383	0.652068	24.8606	6.16e-07	0.000114601
504278	ATP-binding cassette, sub-family A (ABC1), member 9	ABCA9	ENSBTAG00000006896	-1.70865	4.14503	24.6799	6.77e-07	0.000124501
527574	spalt-like transcription factor 2	SALL2	ENSBTAG00000013249	-1.97903	4.6833	24.5531	7.23e-07	0.000131534
100126171	dihydropyrimidinase-like 5	DPYSL5	ENSBTAG00000018576	-2.56877	1.40757	24.5171	7.37e-07	0.000132594
107131274	NA	NA	NA	1.42809	6.26362	24.3633	7.98e-07	0.000139168
493992	ST6 beta-galactosamide alpha-2,6-sialyltranferase 2	ST6GAL2	ENSBTAG00000000703	-3.20268	4.65628	24.3712	7.94e-07	0.000139168
538722	sodium channel, voltage-gated, type II, beta subunit	SCN2B	ENSBTAG00000033529	-2.58897	2.19098	24.3961	7.84e-07	0.000139168
615651	zinc finger, BED-type containing 3	ZBED3	NA	-1.71894	4.22329	24.2671	8.39e-07	0.000144806
507138	putative ISG12(a) protein	IFI27	ENSBTAG00000003152	2.40456	5.0531	24.1322	8.99e-07	0.000153744
519706	nephrosis 1, congenital, Finnish type (nephrin)	NPHS1	ENSBTAG00000007821	-3.63497	0.301417	23.8233	1.06e-06	0.000178688
539548	ciliary neurotrophic factor receptor	CNTFR	ENSBTAG00000015361	-1.46141	5.21922	23.7545	1.09e-06	0.000183355
100336396	disrupted in schizophrenia 1 protein-like	LOC100336396	ENSBTAG00000026065	2.34002	2.09026	23.6854	1.13e-06	0.000187737
613987	transmembrane protein 100	TMEM100	ENSBTAG00000009292	2.46294	5.14212	23.6714	1.14e-06	0.000187737
509935	protocadherin 9	PCDH9	ENSBTAG00000019340	-1.84916	3.94818	23.5755	1.2e-06	0.00019543
280740	carbonic anhydrase II	CA2	ENSBTAG00000017733	2.77029	6.14532	23.3111	1.38e-06	0.000219256
517588	GLI family zinc finger 1	GLI1	ENSBTAG00000006631	-1.95954	4.86161	23.3308	1.36e-06	0.000219256
537989	Fraser extracellular matrix complex subunit 1	FRAS1	ENSBTAG00000010716	-2.43848	1.6219	23.2995	1.39e-06	0.000219256
513195	centromere protein T	CENPT	ENSBTAG00000006404	-1.62717	3.58199	23.2163	1.45e-06	0.00022682
539380	PWWP domain-containing protein MUM1L1	LOC539380	ENSBTAG00000040132	-1.76206	3.68088	23.049	1.58e-06	0.000245171
525947	serotransferrin-like	LOC525947	ENSBTAG00000023411	3.33865	2.37636	22.9821	1.64e-06	0.000251543
521410	yippee-like 1 (Drosophila)	YPEL1	ENSBTAG00000017867	-1.61146	3.44362	22.7541	1.84e-06	0.000278178
780784	tropomodulin 1	TMOD1	ENSBTAG00000014719	-1.81949	5.35299	22.7633	1.83e-06	0.000278178
510972	cyclin-dependent kinase inhibitor 1C (p57, Kip2)	CDKN1C	ENSBTAG00000031184	-2.52806	4.41908	22.7196	1.87e-06	0.000280709
537087	glucosidase, beta, acid	GBA	ENSBTAG00000014841	-1.32259	6.00435	22.6637	1.93e-06	0.000286459
100848949	leucine rich repeat containing 15	LRRC15	ENSBTAG00000038600	-3.38504	1.7518	22.5648	2.03e-06	0.000298966
537946	cadherin 6, type 2, K-cadherin (fetal kidney)	CDH6	ENSBTAG00000012992	-2.70476	1.59189	22.401	2.21e-06	0.000322773
786948	tryptase-2-like	LOC786948	ENSBTAG00000016520	2.17397	4.58987	22.3632	2.26e-06	0.000326366
520336	N-acetyllactosaminide beta-1,6-N-acetylglucosaminyl-transferase, isoform C	LOC520336	ENSBTAG00000039326	1.93774	6.41104	22.2654	2.37e-06	0.000337647
616570	hydrogen voltage-gated channel 1	HVCN1	ENSBTAG00000009216	-1.48882	2.92141	22.2764	2.36e-06	0.000337647
533098	synergin, gamma	SYNRG	ENSBTAG00000010292	1.02571	6.40524	22.2436	2.4e-06	0.000338668
100847269	uncharacterized LOC100847269	LOC100847269	NA	-6.08833	-1.0309	22.19	2.47e-06	0.000345372
537578	spectrin, beta, non-erythrocytic 4	SPTBN4	ENSBTAG00000004751	-2.0366	2.62372	22.073	2.62e-06	0.00036407
618400	glutamic pyruvate transaminase (alanine aminotransferase) 2	GPT2	ENSBTAG00000002980	1.76612	6.96313	21.9976	2.73e-06	0.000375579
281144	erythropoietin receptor	EPOR	ENSBTAG00000008197	-1.835	2.76232	21.9458	2.8e-06	0.000382732
101905641	uncharacterized LOC101905641	LOC101905641	NA	-2.38279	1.40868	21.8692	2.92e-06	0.000395145
615152	chromosome 14 open reading frame, human C8orf34	C14H8orf34	ENSBTAG00000022588	2.82548	1.43679	21.833	2.97e-06	0.00039946
777690	leucine rich repeat containing 17	LRRC17	ENSBTAG00000024379	-1.83882	4.58919	21.7937	3.04e-06	0.000404533
539665	leucine rich repeat neuronal 3	LRRN3	ENSBTAG00000004399	-2.66773	1.48318	21.7007	3.19e-06	0.000421303
505518	chromosome 15 open reading frame, human C11orf34	C15H11orf34	ENSBTAG00000015810	3.53767	-0.283065	21.5149	3.51e-06	0.000460563
618577	syntabulin (syntaxin-interacting)	SYBU	ENSBTAG00000032548	1.60946	5.25939	21.4789	3.58e-06	0.000465681
526175	phosphate cytidylyltransferase 1, choline, beta	PCYT1B	ENSBTAG00000016107	-1.87664	2.80969	21.408	3.71e-06	0.000479513
517368	EPH receptor A8	EPHA8	ENSBTAG00000020102	5.63916	0.192986	21.3792	3.77e-06	0.000483085
538905	fibronectin type III domain containing 5	FNDC5	ENSBTAG00000002184	-2.10513	2.10178	21.1463	4.26e-06	0.000541395
526482	tubulin tyrosine ligase-like family, member 6	TTLL6	ENSBTAG00000009332	3.0378	1.22863	21.1023	4.35e-06	0.000549847
513874	speedy/RINGO cell cycle regulator family member C	SPDYC	ENSBTAG00000005772	1.87738	5.10791	21.0396	4.5e-06	0.000563932
617465	BARX homeobox 2	BARX2	ENSBTAG00000020643	1.6072	3.84344	20.955	4.7e-06	0.000585065
530237	von Willebrand factor A domain containing 2	VWA2	ENSBTAG00000006860	-1.69696	3.29223	20.8249	5.03e-06	0.000617089
538763	YdjC homolog (bacterial)	YDJC	ENSBTAG00000013036	-1.74408	2.66065	20.8337	5.01e-06	0.000617089
509463	ataxia, cerebellar, Cayman type	ATCAY	ENSBTAG00000018375	-2.28979	0.503478	20.8037	5.09e-06	0.000619458
539527	bone morphogenetic protein 3	BMP3	ENSBTAG00000017642	-3.61243	0.456563	20.7248	5.3e-06	0.000640935
107131267	NA	NA	NA	-3.43088	0.42344	20.6753	5.44e-06	0.000653027
517240	coiled-coil and C2 domain containing 2A	CC2D2A	ENSBTAG00000018638	-1.27754	4.75944	20.6618	5.48e-06	0.000653027
535293	epoxide hydrolase 1, microsomal (xenobiotic)	EPHX1	ENSBTAG00000000140	-1.58041	6.68336	20.6299	5.57e-06	0.000654765
616514	ankyrin repeat domain 13B	ANKRD13B	ENSBTAG00000001119	-1.07786	4.86749	20.6332	5.56e-06	0.000654765
523294	glycosyltransferase 8 domain containing 2	GLT8D2	ENSBTAG00000000925	-2.28162	3.73171	20.535	5.85e-06	0.000683291
505671	raftlin family member 2	RFTN2	ENSBTAG00000007652	-1.5453	4.29506	20.5166	5.91e-06	0.00068518
526623	olfactory receptor, family 51, subfamily E, member 1	OR51E1	ENSBTAG00000000233	2.95946	1.28265	20.4883	6e-06	0.000690645
533126	TRPM8 channel-associated factor 1	TCAF1	ENSBTAG00000002554	-1.14849	6.60889	20.4467	6.13e-06	0.000701065
280894	placental growth factor	PGF	ENSBTAG00000013688	1.69346	5.08255	20.4182	6.22e-06	0.000706793
532829	lysophosphatidic acid receptor 3	LPAR3	ENSBTAG00000003791	3.23475	4.44856	20.3924	6.31e-06	0.000711635
101903647	uncharacterized LOC101903647	LOC101903647	NA	2.27491	2.89899	20.3729	6.37e-06	0.000714136
104969211	uncharacterized LOC104969211	LOC104969211	NA	-2.69452	2.32568	20.2577	6.77e-06	0.000748539
281915	matrix metallopeptidase 14 (membrane-inserted)	MMP14	ENSBTAG00000014824	-1.60661	9.48169	20.2645	6.74e-06	0.000748539
281387	proenkephalin	PENK	ENSBTAG00000004924	2.61552	6.31182	20.2113	6.93e-06	0.000761179
534075	egl-9 family hypoxia-inducible factor 1	EGLN1	ENSBTAG00000010500	1.57787	3.71503	20.2009	6.97e-06	0.000761179
101904864	uncharacterized LOC101904864	LOC101904864	NA	-2.22208	1.1626	20.1836	7.04e-06	0.000763138
104968467	G protein-coupled receptor 83	GPR83	NA	-1.73495	3.47344	20.1551	7.14e-06	0.000766328
507990	asporin	ASPN	ENSBTAG00000011847	-1.97274	4.74129	20.1513	7.16e-06	0.000766328
281631	apolipoprotein A-I	APOA1	ENSBTAG00000002258	1.6774	4.01013	20.1252	7.25e-06	0.000771958
536811	junctophilin 1	JPH1	ENSBTAG00000008842	2.17275	3.98204	20.0729	7.45e-06	0.000788424
317708	5-hydroxytryptamine (serotonin) receptor 4, G protein-coupled	HTR4	ENSBTAG00000010837	2.73685	4.13156	20.0545	7.53e-06	0.000791083
533672	WNT inhibitory factor 1	WIF1	ENSBTAG00000014758	-2.21178	4.59636	19.9141	8.1e-06	0.000846125
616594	G protein-coupled receptor 137C	GPR137C	ENSBTAG00000000821	-1.86871	2.82692	19.8091	8.56e-06	0.000888417
511774	C1q and tumor necrosis factor related protein 1	C1QTNF1	ENSBTAG00000006276	-1.41246	5.84002	19.6835	9.14e-06	0.000942948
532761	ovo-like zinc finger 2	OVOL2	ENSBTAG00000008410	1.56005	4.98642	19.6304	9.4e-06	0.000963639
526739	glycerol-3-phosphate acyltransferase 2, mitochondrial	GPAT2	ENSBTAG00000011558	2.35232	0.769822	19.5825	9.63e-06	0.000982187
784007	T-lymphocyte surface antigen Ly-9	LOC784007	NA	-1.35819	7.2858	19.5654	9.72e-06	0.000985052
786369	IgLON family member 5	IGLON5	ENSBTAG00000019473	-1.29891	4.31136	19.5351	9.88e-06	0.000994856
281581	tyrosyl-tRNA synthetase	YARS	ENSBTAG00000018065	0.924747	5.89861	19.5136	9.99e-06	0.00100014
534506	carbohydrate (N-acetylgalactosamine 4-sulfate 6-O) sulfotransferase 15	CHST15	ENSBTAG00000003312	1.54126	6.05976	19.4809	1.02e-05	0.00100787
768313	SRY (sex determining region Y)-box 4	SOX4	NA	-1.30303	7.22932	19.4765	1.02e-05	0.00100787
504694	ADAM metallopeptidase with thrombospondin type 1 motif, 7	ADAMTS7	NA	-1.17038	6.1995	19.4484	1.03e-05	0.00101682
507436	G0/G1 switch 2	G0S2	ENSBTAG00000047766	2.16801	4.37356	19.4152	1.05e-05	0.00102869
617510	cholecystokinin	CCK	ENSBTAG00000013027	-3.67022	-0.206561	19.382	1.07e-05	0.00104073
528646	ATP-binding cassette, sub-family D (ALD), member 4	ABCD4	ENSBTAG00000014633	-1.00764	5.70034	19.3167	1.11e-05	0.00107076
530709	Usher syndrome 1C (autosomal recessive, severe)	USH1C	ENSBTAG00000000986	2.92721	2.30498	19.2618	1.14e-05	0.00109574
104972627	uncharacterized LOC104972627	LOC104972627	NA	-2.42323	5.21174	19.2094	1.17e-05	0.00111989
282023	prostaglandin-endoperoxide synthase 2 (prostaglandin G/H synthase and cyclooxygenase)	PTGS2	ENSBTAG00000014127	4.86766	6.00691	19.1507	1.21e-05	0.00114832
281294	microtubule-associated protein 2	MAP2	ENSBTAG00000018130	2.10102	5.23008	19.0856	1.25e-05	0.00118154
511504	calcium/calmodulin-dependent protein kinase IG	CAMK1G	ENSBTAG00000016541	2.33412	4.0515	19.0529	1.27e-05	0.00119
512099	TBC1 domain family, member 16	TBC1D16	ENSBTAG00000003192	-0.950113	6.03951	19.0508	1.27e-05	0.00119
524908	tetratricopeptide repeat domain 27	TTC27	ENSBTAG00000033010	-1.14754	5.83691	19.0348	1.28e-05	0.00119343
507825	proline rich 36	PRR36	ENSBTAG00000044018	-1.32506	4.91338	18.9898	1.31e-05	0.00121524
100139386	placental and ovary 20alpha hydroxysteroid dehydrogenase protein	20ALPHA-HSD	ENSBTAG00000037453	5.63704	-0.570973	18.9629	1.33e-05	0.0012258
529590	sodium channel, voltage-gated, type I, alpha subunit	SCN1A	ENSBTAG00000018520	-2.95363	2.1889	18.9459	1.34e-05	0.00123008
783986	anaphase promoting complex subunit 10	ANAPC10	ENSBTAG00000013326	1.44347	3.69148	18.8789	1.39e-05	0.00126719
101909384	uncharacterized LOC101909384	LOC101909384	NA	-1.32843	3.31085	18.8272	1.43e-05	0.00128759
507975	fin bud initiation factor homolog (zebrafish)	FIBIN	ENSBTAG00000006676	-2.99965	1.75275	18.8179	1.44e-05	0.00128759
511195	cytochrome P450, family 39, subfamily A, polypeptide 1	CYP39A1	ENSBTAG00000003632	2.73702	6.35729	18.8378	1.42e-05	0.00128759
386587	glial cell derived neurotrophic factor	GDNF	ENSBTAG00000005176	1.35742	4.36453	18.6656	1.56e-05	0.00138514
515366	phosphoglucomutase 2-like 1	PGM2L1	ENSBTAG00000000770	-1.51033	2.6162	18.6586	1.56e-05	0.00138514
537698	glutamate receptor, ionotropic, kainate 5	GRIK5	ENSBTAG00000011723	-1.13883	4.26217	18.6024	1.61e-05	0.0014191
505492	solute carrier family 23 (ascorbic acid transporter), member 1	SLC23A1	ENSBTAG00000010798	1.12657	5.00418	18.39	1.8e-05	0.00157818
504235	STEAP family member 3, metalloreductase	STEAP3	ENSBTAG00000007111	1.40444	4.54478	18.2748	1.91e-05	0.00166798
618107	family with sequence similarity 167, member A	FAM167A	ENSBTAG00000019066	2.68133	3.44662	18.2581	1.93e-05	0.00167397
511899	insulin induced gene 1	INSIG1	ENSBTAG00000001592	1.70508	5.89667	18.0964	2.1e-05	0.00179475
527679	muscleblind-like splicing regulator 2	MBNL2	ENSBTAG00000018313	-0.997758	5.97811	18.1081	2.09e-05	0.00179475
614673	nuclear protein, transcriptional regulator, 1	NUPR1	ENSBTAG00000018016	-1.20656	7.37666	18.1043	2.09e-05	0.00179475
538280	serpin peptidase inhibitor, clade A (alpha-1 antiproteinase, antitrypsin), member 11	SERPINA11	ENSBTAG00000038361	2.99819	3.11175	18.0614	2.14e-05	0.00181881
512771	argininosuccinate lyase	ASL	ENSBTAG00000015314	1.0533	5.04656	18.0471	2.16e-05	0.00182342
282660	matrix Gla protein	MGP	ENSBTAG00000012370	2.02345	9.15514	17.9127	2.31e-05	0.00192015
533321	FERM domain containing 3	FRMD3	ENSBTAG00000005247	-1.94889	2.67166	17.9293	2.29e-05	0.00192015
540046	coiled-coil serine-rich protein 2	CCSER2	ENSBTAG00000017611	-1.08383	5.34026	17.911	2.31e-05	0.00192015
614940	protease, serine, 35	PRSS35	ENSBTAG00000026708	-1.92433	5.98805	17.9301	2.29e-05	0.00192015
506508	phospholipase B1	PLB1	ENSBTAG00000018669	2.58725	2.8658	17.8676	2.37e-05	0.00195489
538513	synaptotagmin III	SYT3	ENSBTAG00000013105	-1.89249	1.4162	17.8347	2.41e-05	0.00197776
787155	ring finger protein, transmembrane 2	RNFT2	ENSBTAG00000043976	-1.23356	3.47616	17.827	2.42e-05	0.00197776
100295656	chromosome 19 open reading frame, human C17orf67	C19H17orf67	ENSBTAG00000035147	-3.24702	0.83047	17.8054	2.45e-05	0.00199066
104968424	tumor necrosis factor alpha-induced protein 2-like	LOC104968424	NA	2.47518	1.40557	17.704	2.58e-05	0.00206976
520936	prominin 2	PROM2	ENSBTAG00000001952	1.40194	6.42089	17.7188	2.56e-05	0.00206976
617074	ER lipid raft associated 1	ERLIN1	ENSBTAG00000007588	0.909997	6.1483	17.707	2.58e-05	0.00206976
617867	cadherin-like and PC-esterase domain containing 1	CPED1	ENSBTAG00000002938	-1.10434	5.14326	17.6263	2.69e-05	0.00214591
512718	MPN domain containing	MPND	ENSBTAG00000006005	-1.06401	5.07378	17.5282	2.83e-05	0.00224889
789600	wingless-type MMTV integration site family, member 4	WNT4	ENSBTAG00000022671	2.43023	5.08058	17.4978	2.88e-05	0.00227454
512289	mal, T-cell differentiation protein-like	MALL	ENSBTAG00000024091	1.22264	4.32282	17.4813	2.9e-05	0.00228371
527601	FRAS1 related extracellular matrix protein 2	FREM2	ENSBTAG00000017032	-3.2852	3.8947	17.4212	2.99e-05	0.00234605
281588	ATP-binding cassette, sub-family C (CFTR/MRP), member 1	ABCC1	ENSBTAG00000021090	1.15186	6.35827	17.335	3.13e-05	0.00244368
281618	aldehyde dehydrogenase 1 family, member B1	ALDH1B1	ENSBTAG00000020385	-2.33495	0.0750628	17.3039	3.19e-05	0.00247253
507934	transducer of ERBB2, 2	TOB2	ENSBTAG00000015109	1.13612	7.22446	17.2491	3.28e-05	0.00253327
508124	homer homolog 3 (Drosophila)	HOMER3	ENSBTAG00000000813	-0.949438	4.77755	17.209	3.35e-05	0.00256437
515213	CAP-GLY domain containing linker protein family, member 4	CLIP4	ENSBTAG00000007378	2.21643	1.09622	17.2087	3.35e-05	0.00256437
529947	signal peptide, CUB domain, EGF-like 2	SCUBE2	NA	-1.42685	6.91999	17.1944	3.37e-05	0.00257209
508189	LON peptidase N-terminal domain and ring finger 3	LONRF3	ENSBTAG00000002615	1.34436	6.79628	17.1667	3.42e-05	0.0025982
513841	peptidase domain containing associated with muscle regeneration 1	PAMR1	ENSBTAG00000012630	-2.08409	5.6919	17.1076	3.53e-05	0.00265646
787569	La ribonucleoprotein domain family, member 6	LARP6	ENSBTAG00000003915	0.949231	4.7607	17.1101	3.53e-05	0.00265646
100141246	V-set and transmembrane domain containing 5	VSTM5	ENSBTAG00000002751	1.73811	5.28981	17.0883	3.57e-05	0.0026593
100336456	limbic system-associated membrane protein	LSAMP	NA	1.85326	3.74165	17.0801	3.58e-05	0.0026593
107131240	NA	NA	NA	-1.30922	2.50413	17.0721	3.6e-05	0.0026593
282705	presenilin 1	PSEN1	ENSBTAG00000011757	1.06507	7.46956	17.0841	3.58e-05	0.0026593
617302	testisin-like	LOC617302	ENSBTAG00000038568	-3.45448	0.0906499	17.0076	3.72e-05	0.00273918
526233	early growth response 3	EGR3	ENSBTAG00000019293	3.35034	3.92143	16.9903	3.76e-05	0.00274049
532551	galactosidase, beta 1-like	GLB1L	ENSBTAG00000020611	-1.0682	4.93449	16.9921	3.75e-05	0.00274049
508097	ectonucleoside triphosphate diphosphohydrolase 6 (putative)	ENTPD6	ENSBTAG00000009881	1.26103	4.03275	16.9539	3.83e-05	0.00278151
101907142	uncharacterized LOC101907142	LOC101907142	NA	-1.97284	2.63527	16.8793	3.98e-05	0.00284414
532521	podocalyxin-like 2	PODXL2	NA	-1.39533	3.34883	16.8799	3.98e-05	0.00284414
616869	FERM domain containing 1	FRMD1	ENSBTAG00000014062	-2.03035	1.30989	16.8851	3.97e-05	0.00284414
617196	solute carrier family 26 (anion exchanger), member 7	SLC26A7	ENSBTAG00000032301	2.60585	3.34712	16.891	3.96e-05	0.00284414
537422	dystrophin related protein 2	DRP2	ENSBTAG00000001975	-2.0919	0.713313	16.8646	4.01e-05	0.0028543
506696	paraspeckle component 1	PSPC1	ENSBTAG00000003934	0.80657	5.41282	16.8152	4.12e-05	0.00291723
504632	cyclin and CBS domain divalent metal cation transport mediator 2	CNNM2	ENSBTAG00000012857	-1.04884	5.35435	16.7983	4.16e-05	0.00293107
505775	solute carrier family 16 (monocarboxylate transporter), member 1	SLC16A1	ENSBTAG00000015107	1.71097	4.57679	16.76	4.24e-05	0.00297841
512219	uncharacterized LOC512219	MGC138914	ENSBTAG00000014328	3.18979	3.90408	16.738	4.29e-05	0.00300069
614722	amphiphysin	AMPH	ENSBTAG00000031967	-2.45131	5.66871	16.7081	4.36e-05	0.00303586
532407	solute carrier family 4, sodium borate transporter, member 11	SLC4A11	ENSBTAG00000027409	1.84942	3.98227	16.6731	4.44e-05	0.00307976
525931	platelet derived growth factor D	PDGFD	ENSBTAG00000034827	-1.23152	5.42646	16.6531	4.49e-05	0.00309957
104972499	uncharacterized LOC104972499	LOC104972499	NA	-3.30234	-0.208781	16.6241	4.56e-05	0.00311985
509963	angiopoietin-like 4	ANGPTL4	ENSBTAG00000002473	-1.31606	3.94207	16.6313	4.54e-05	0.00311985
527023	solute carrier family 40 (iron-regulated transporter), member 1	SLC40A1	ENSBTAG00000010498	-1.16869	6.33267	16.613	4.58e-05	0.00311985
540080	cytochrome P450, family 24, subfamily A, polypeptide 1	CYP24A1	ENSBTAG00000002765	3.06162	2.93929	16.61	4.59e-05	0.00311985
100335819	uncharacterized LOC100335819	LOC100335819	NA	-3.52022	1.12547	16.5663	4.7e-05	0.00317096
514187	thyroid adenoma associated	THADA	ENSBTAG00000003555	1.12778	6.39167	16.5641	4.7e-05	0.00317096
617737	chromosome unknown open reading frame, human C11orf87	LOC617737	ENSBTAG00000004130	-2.43948	1.02343	16.512	4.83e-05	0.0032463
519675	complement component 1, q subcomponent-like 1	C1QL1	ENSBTAG00000011759	-2.39803	2.44556	16.4915	4.89e-05	0.00326856
617280	Rho guanine nucleotide exchange factor (GEF) 19	ARHGEF19	ENSBTAG00000005670	-1.78754	3.13073	16.4463	5e-05	0.00333433
767843	polymerase (RNA) III (DNA directed) polypeptide H (22.9kD)	POLR3H	ENSBTAG00000005311	1.29355	3.45281	16.4351	5.03e-05	0.00334083
281555	tubulin, beta 2B class IIb	TUBB2B	ENSBTAG00000004093	-1.70642	5.8074	16.3938	5.15e-05	0.00340108
100847772	uncharacterized LOC100847772	LOC100847772	NA	-1.15862	4.08864	16.372	5.2e-05	0.00342709
782309	pleckstrin homology domain containing, family F (with FYVE domain) member 1	PLEKHF1	ENSBTAG00000008625	-1.59791	2.25921	16.3253	5.33e-05	0.00349892
528562	extracellular leucine-rich repeat and fibronectin type III domain containing 2	ELFN2	ENSBTAG00000007259	-2.83721	1.74398	16.2979	5.41e-05	0.00353616
617336	shisa family member 2	SHISA2	ENSBTAG00000018214	-2.27736	3.57434	16.2836	5.45e-05	0.00354939
507421	keratin 83	KRT83	ENSBTAG00000007144	-3.31373	1.41567	16.2659	5.5e-05	0.00356377
539703	pyrimidinergic receptor P2Y, G-protein coupled, 6	P2RY6	ENSBTAG00000038737	1.40107	5.15115	16.2542	5.54e-05	0.00356377
618154	mex-3 RNA binding family member A	MEX3A	ENSBTAG00000019158	-1.3222	3.12404	16.259	5.52e-05	0.00356377
503581	HNF1 homeobox B	HNF1B	ENSBTAG00000004710	1.3379	6.12992	16.2407	5.58e-05	0.00357552
533129	ets variant 4	ETV4	ENSBTAG00000008333	-1.74529	5.07813	16.2039	5.69e-05	0.0036319
524491	cut-like homeobox 2	CUX2	ENSBTAG00000008571	3.83801	-0.307409	16.0904	6.04e-05	0.00384185
101903056	uncharacterized LOC101903056	LOC101903056	NA	-1.74961	0.634336	16.0628	6.13e-05	0.00386902
506315	dynamin 3	DNM3	ENSBTAG00000014319	-1.18098	4.66465	16.065	6.12e-05	0.00386902
534164	slit homolog 2 (Drosophila)	SLIT2	ENSBTAG00000005108	2.12204	5.38872	16.0426	6.19e-05	0.00389605
101905198	uncharacterized LOC101905198	LOC101905198	NA	-1.42097	1.91868	15.9708	6.43e-05	0.00403156
616978	surfactant associated 2	SFTA2	ENSBTAG00000038810	-1.19646	4.35641	15.8975	6.69e-05	0.00417545
505415	family with sequence similarity 118, member A	FAM118A	ENSBTAG00000010590	0.86903	6.08052	15.8893	6.72e-05	0.00417817
616676	galactose mutarotase (aldose 1-epimerase)	GALM	ENSBTAG00000021102	-1.17213	4.58996	15.8485	6.86e-05	0.0042536
511188	EYA transcriptional coactivator and phosphatase 1	EYA1	ENSBTAG00000011298	-2.35288	1.24627	15.7774	7.12e-05	0.00440019
100125835	prenylcysteine oxidase 1	PCYOX1	ENSBTAG00000002783	-0.93627	6.14644	15.745	7.25e-05	0.00446001
327676	Rho GDP dissociation inhibitor (GDI) beta	ARHGDIB	ENSBTAG00000006039	1.11784	7.03911	15.7306	7.3e-05	0.0044777
523046	FAT atypical cadherin 2	FAT2	ENSBTAG00000003498	-2.07146	2.75676	15.7025	7.41e-05	0.00452834
531068	olfactomedin-like 1	OLFML1	ENSBTAG00000021483	-1.28291	5.26182	15.6953	7.44e-05	0.00452925
101905163	uncharacterized LOC101905163	LOC101905163	NA	6.90539	1.44646	15.679	7.51e-05	0.00455216
536741	membrane metallo-endopeptidase	MME	ENSBTAG00000002075	-1.66617	5.869	15.6652	7.56e-05	0.00456911
100295639	FXYD domain containing ion transport regulator 4	FXYD4	NA	1.98866	3.56668	15.6262	7.72e-05	0.00464764
532839	RAP1 GTPase activating protein	RAP1GAP	ENSBTAG00000008952	1.5733	5.38805	15.5618	7.99e-05	0.00478615
615408	septin 5	SEPTIN5	ENSBTAG00000008320	1.05454	5.5819	15.5573	8e-05	0.00478615
101903345	uncharacterized LOC101903345	LOC101903345	NA	-2.19384	1.27577	15.5202	8.16e-05	0.00484679
540137	transmembrane protein 132A	TMEM132A	ENSBTAG00000018364	-0.953074	6.72169	15.521	8.16e-05	0.00484679
515731	plexin domain containing 2	PLXDC2	ENSBTAG00000009475	-0.957568	6.70768	15.51	8.21e-05	0.00485588
517559	histone deacetylase 4	HDAC4	ENSBTAG00000017764	1.01826	6.20027	15.4999	8.25e-05	0.00486502
535442	N-sulfoglucosamine sulfohydrolase	SGSH	ENSBTAG00000015267	-1.06207	5.91302	15.491	8.29e-05	0.00487092
102465275	microRNA mir-1247	MIR1247	ENSBTAG00000038073	2.35379	1.18089	15.4121	8.64e-05	0.00506099
280985	aggrecan	ACAN	ENSBTAG00000016158	-1.63386	3.51011	15.3863	8.76e-05	0.00509522
281909	mannosidase, beta A, lysosomal	MANBA	ENSBTAG00000019761	-0.91842	5.34459	15.3865	8.76e-05	0.00509522
508133	syndecan 4	SDC4	ENSBTAG00000015127	1.09304	7.17951	15.3534	8.92e-05	0.00516709
530102	collagen, type VI, alpha 6	COL6A6	ENSBTAG00000012837	5.80075	0.059699	15.2805	9.27e-05	0.00535185
281545	tryptase beta 2	TPSB2	ENSBTAG00000007325	2.04759	3.33949	15.2654	9.34e-05	0.00537648
507359	interleukin 6 receptor	IL6R	ENSBTAG00000018474	1.42517	6.6537	15.252	9.41e-05	0.00537957
534212	neutral cholesterol ester hydrolase 1	NCEH1	ENSBTAG00000020073	-1.26555	3.8678	15.2515	9.41e-05	0.00537957
538404	myomesin 1, 185kDa	MYOM1	ENSBTAG00000019585	-1.46108	2.0147	15.2376	9.48e-05	0.00538297
541098	immunoglobulin superfamily, DCC subclass, member 4	IGDCC4	ENSBTAG00000006440	-0.974072	5.35731	15.2436	9.45e-05	0.00538297
533917	glutathione S-transferase alpha 4	GSTA4	ENSBTAG00000004288	-0.848542	5.65134	15.2056	9.64e-05	0.00545681
510080	anthrax toxin receptor 2	ANTXR2	ENSBTAG00000014324	-0.798106	7.47298	15.1956	9.69e-05	0.00545701
521867	metastasis associated in colon cancer 1	MACC1	ENSBTAG00000003751	-1.94328	1.82021	15.1929	9.71e-05	0.00545701
521721	leucine rich repeat containing 20	LRRC20	ENSBTAG00000005666	-1.37934	2.7945	15.1094	0.000101457	0.00568496
104974443	uncharacterized LOC104974443	LOC104974443	NA	-1.60917	2.23282	15.075	0.000103324	0.0057326
507607	coiled-coil domain containing 28B	CCDC28B	ENSBTAG00000015104	-1.05625	4.38372	15.0794	0.00010308	0.0057326
767907	regenerating islet-derived family, member 4	REG4	NA	-3.42543	4.08702	15.0818	0.000102954	0.0057326
506413	C1q and tumor necrosis factor related protein 6	C1QTNF6	ENSBTAG00000008074	-1.47814	5.70779	15.0566	0.000104335	0.00576979
359722	spermidine/spermine N1-acetyltransferase family member 2	SAT2	ENSBTAG00000004222	-1.53488	2.26147	15.0418	0.000105156	0.00579154
541460	potassium voltage-gated channel, delayed-rectifier, subfamily S, member 3	KCNS3	ENSBTAG00000019212	2.38298	3.06128	15.0372	0.000105413	0.00579154
781292	tenomodulin	TNMD	ENSBTAG00000021059	1.61852	4.06067	14.9448	0.000110705	0.00606264
539163	WNT1 inducible signaling pathway protein 1	WISP1	ENSBTAG00000000707	-2.12657	6.9007	14.9332	0.000111384	0.00608013
282271	phospholipase A2, group XV	PLA2G15	ENSBTAG00000007512	-1.20918	3.16424	14.9104	0.000112739	0.0061343
518003	TLR4 interactor with leucine-rich repeats	TRIL	ENSBTAG00000024340	-1.46669	4.13197	14.8939	0.000113732	0.00614879
613448	adenylate kinase 5	AK5	ENSBTAG00000017411	-2.00215	2.31702	14.896	0.000113604	0.00614879
514062	euchromatic histone-lysine N-methyltransferase 2	EHMT2	ENSBTAG00000005676	-0.840728	7.104	14.8808	0.000114523	0.00617186
516087	scavenger receptor class A, member 5	SCARA5	ENSBTAG00000019636	2.30566	7.31773	14.8523	0.000116266	0.00622611
539449	polo-like kinase 2	PLK2	ENSBTAG00000016771	1.73208	8.77084	14.8549	0.000116108	0.00622611
508008	wingless-type MMTV integration site family, member 5B	WNT5B	ENSBTAG00000001341	1.66885	4.19925	14.7987	0.000119615	0.00638527
509823	palmdelphin	PALMD	ENSBTAG00000017655	-1.17428	4.79383	14.7729	0.000121266	0.00643281
511229	uncharacterized LOC511229	LOC511229	NA	-1.23099	4.21569	14.7736	0.000121219	0.00643281
539364	BTG family, member 2	BTG2	ENSBTAG00000015711	1.74433	6.4655	14.7611	0.000122026	0.00645288
505926	branched chain amino-acid transaminase 1, cytosolic	BCAT1	ENSBTAG00000013825	2.15713	6.83805	14.7549	0.000122427	0.00645394
282356	solute carrier family 2 (facilitated glucose transporter), member 1	SLC2A1	ENSBTAG00000009617	1.72001	6.78888	14.7401	0.000123396	0.00648479
515575	tripeptidyl peptidase I	TPP1	ENSBTAG00000015403	-0.861786	5.66965	14.7333	0.000123842	0.00648808
512359	sosondowah ankyrin repeat domain family member B	SOWAHB	ENSBTAG00000038148	1.27708	3.43169	14.7224	0.00012456	0.00650447
767920	CD24 molecule	CD24	ENSBTAG00000039046	-1.85168	2.69952	14.7165	0.000124946	0.00650447
785402	ral guanine nucleotide dissociation stimulator-like 3	RGL3	ENSBTAG00000008198	-1.1982	3.01011	14.7111	0.000125308	0.00650447
613449	doublecortin-like kinase 1	DCLK1	ENSBTAG00000038495	-1.24361	6.77834	14.6917	0.000126604	0.00653169
615128	transmembrane protein 39A	TMEM39A	ENSBTAG00000000213	0.779252	5.77973	14.6944	0.000126421	0.00653169
768070	tubulin, beta 3 class III	TUBB3	ENSBTAG00000023730	-2.5461	2.70415	14.6362	0.000130388	0.00670649
507319	ephrin-A1	EFNA1	ENSBTAG00000020244	0.922026	6.28141	14.6123	0.000132048	0.00677128
280847	lumican	LUM	ENSBTAG00000001745	-1.79085	9.30066	14.6054	0.000132534	0.00677565
504855	interleukin 17 receptor C	IL17RC	ENSBTAG00000033669	0.714134	5.40182	14.5745	0.000134722	0.00686676
515928	SET domain containing (lysine methyltransferase) 7	SETD7	ENSBTAG00000003581	-0.877209	6.64415	14.5532	0.000136256	0.00692408
504316	cochlin	COCH	ENSBTAG00000021844	-2.70378	0.979999	14.5355	0.00013754	0.00696516
514685	dipeptidase 1 (renal)	DPEP1	ENSBTAG00000033326	-2.76269	0.455452	14.5196	0.00013871	0.00696516
538609	hes-related family bHLH transcription factor with YRPW motif-like	HEYL	ENSBTAG00000008688	1.0986	5.51783	14.5221	0.000138527	0.00696516
614380	solute carrier family 22 (organic cation/carnitine transporter), member 16	SLC22A16	ENSBTAG00000010507	2.41379	4.10526	14.53	0.000137947	0.00696516
504797	transcriptional regulating factor 1	TRERF1	ENSBTAG00000015321	-1.17597	4.3437	14.4949	0.000140538	0.00703605
533746	dihydropyrimidinase-like 2	DPYSL2	ENSBTAG00000018373	-0.854468	7.85044	14.4751	0.000142025	0.00708952
613886	protein tyrosine phosphatase-like (proline instead of catalytic arginine), member b	PTPLB	ENSBTAG00000023607	0.880389	5.03193	14.4556	0.0001435	0.00714208
508957	PHD finger protein 1	PHF1	ENSBTAG00000001634	0.680785	5.86625	14.4501	0.000143922	0.0071421
107132724	NA	NA	NA	-1.55501	1.99619	14.4332	0.000145221	0.00718546
615930	interferon, gamma-inducible protein 30	IFI30	ENSBTAG00000018349	-1.50425	5.44398	14.4171	0.000146469	0.0072261
781091	shisa family member 3	SHISA3	ENSBTAG00000034411	3.17687	0.190881	14.3715	0.000150056	0.00738154
513140	ADAM metallopeptidase with thrombospondin type 1 motif, 10	ADAMTS10	ENSBTAG00000014207	-0.917894	6.39044	14.3436	0.000152294	0.00746991
280976	aconitase 2, mitochondrial	ACO2	ENSBTAG00000006429	1.12247	8.11024	14.3308	0.000153334	0.00748676
618369	alpha 1,4-galactosyltransferase	A4GALT	ENSBTAG00000026497	1.17051	8.35678	14.3285	0.000153522	0.00748676
510524	cathepsin H	CTSH	ENSBTAG00000010992	-0.933072	6.12289	14.2897	0.000156721	0.00753001
510613	zinc finger protein 664	LOC510613	ENSBTAG00000038322	-1.35107	3.19147	14.2964	0.00015616	0.00753001
527412	tetratricopeptide repeat domain 21B	TTC21B	ENSBTAG00000016512	-1.0223	5.45965	14.2854	0.000157079	0.00753001
533248	coiled-coil domain containing 88A	CCDC88A	ENSBTAG00000017469	-1.00418	5.31654	14.3119	0.000154883	0.00753001
613505	G protein-coupled receptor 143	GPR143	ENSBTAG00000006472	-2.46529	1.5279	14.3007	0.000155804	0.00753001
783333	Rho family GTPase 3	RND3	ENSBTAG00000039731	-1.5428	5.64846	14.2855	0.000157074	0.00753001
539090	sprouty homolog 2 (Drosophila)	SPRY2	ENSBTAG00000001774	1.28334	5.13197	14.2759	0.000157871	0.00754661
281309	matrix metallopeptidase 3 (stromelysin 1, progelatinase)	MMP3	NA	-4.83033	5.35466	14.2384	0.000161049	0.00767683
784747	zinc finger protein, FOG family member 2	ZFPM2	ENSBTAG00000001649	1.96132	3.238	14.2269	0.000162035	0.00770211
788176	MAM domain containing 2	MAMDC2	ENSBTAG00000017369	1.97973	4.18491	14.2171	0.00016288	0.00772061
614824	hexokinase domain containing 1	HKDC1	ENSBTAG00000033398	1.96881	4.0654	14.2012	0.000164264	0.00776445
286806	ADAM metallopeptidase with thrombospondin type 1 motif, 4	ADAMTS4	ENSBTAG00000013210	2.16176	6.29795	14.1837	0.000165805	0.00781547
535511	SH3 domain containing 19	SH3D19	ENSBTAG00000016813	-0.839934	6.88421	14.1073	0.000172676	0.00811674
613306	mitochondrial elongation factor 1	MIEF1	ENSBTAG00000017439	0.728274	5.88016	14.102	0.000173157	0.00811681
613932	phospholipase D family, member 3	PLD3	ENSBTAG00000019150	-1.20112	8.10018	14.0955	0.000173758	0.00812246
281651	complement component 4 binding protein, alpha	C4BPA	ENSBTAG00000009876	4.02506	1.32426	14.0713	0.000176006	0.00818234
520544	VANGL planar cell polarity protein 2	VANGL2	ENSBTAG00000006560	-0.917885	4.76168	14.0745	0.000175708	0.00818234
518699	sphingomyelin phosphodiesterase, acid-like 3B	SMPDL3B	ENSBTAG00000012997	1.65675	4.75917	14.0201	0.000180867	0.00838529
512892	SLIT-ROBO Rho GTPase activating protein 3	SRGAP3	ENSBTAG00000004685	-0.970036	4.71781	13.99	0.000183786	0.00849732
538583	ectonucleotide pyrophosphatase/phosphodiesterase 4 (putative)	ENPP4	ENSBTAG00000003499	1.47411	6.18267	13.9537	0.00018737	0.00861596
787012	transmembrane protein 114	TMEM114	ENSBTAG00000026381	-1.69937	3.7805	13.9557	0.000187168	0.00861596
505539	HMG box domain containing 4	HMGXB4	ENSBTAG00000010533	0.752675	5.09385	13.9334	0.000189399	0.00868568
513362	nephronectin	NPNT	ENSBTAG00000006686	1.91832	7.15615	13.9099	0.000191782	0.00877119
281066	cyclin-dependent kinase 5	CDK5	ENSBTAG00000007766	-1.08907	4.10816	13.8871	0.000194128	0.00885455
520630	solute carrier family 45, member 4	SLC45A4	ENSBTAG00000008597	1.12308	5.38692	13.8785	0.000195014	0.00885611
783300	uncharacterized LOC783300	LOC783300	NA	-1.51771	2.43992	13.8766	0.000195209	0.00885611
504842	SEC11 homolog C (S. cerevisiae)	SEC11C	ENSBTAG00000011954	1.46646	6.94363	13.8379	0.000199278	0.00901652
510879	intersectin 1 (SH3 domain protein)	ITSN1	ENSBTAG00000021997	-0.697822	6.72794	13.8316	0.000199945	0.00902259
508049	polymerase (RNA) III (DNA directed) polypeptide D, 44kDa	POLR3D	ENSBTAG00000010036	0.688423	5.44405	13.8075	0.000202529	0.00911489
508284	acyl-CoA binding domain containing 7	ACBD7	ENSBTAG00000002858	-2.04886	1.00722	13.7462	0.000209241	0.009392
519127	complement factor H-related protein 3-like	LOC519127	NA	4.10667	1.238	13.7237	0.00021177	0.00945532
536925	aarF domain containing kinase 3	ADCK3	ENSBTAG00000021880	1.41315	4.54898	13.7283	0.000211244	0.00945532
101906467	uncharacterized LOC101906467	LOC101906467	NA	2.37795	1.03238	13.6889	0.000215724	0.00960651
616567	cms1 ribosomal small subunit homolog (yeast)	CMSS1	ENSBTAG00000013663	1.09038	2.90969	13.6781	0.000216975	0.00963689
504250	collapsin response mediator protein 1	CRMP1	ENSBTAG00000004292	-1.99146	1.68101	13.6328	0.000222268	0.00984614
101907247	uncharacterized LOC101907247	LOC101907247	NA	1.98013	1.48591	13.6023	0.000225908	0.00998126
504481	methylsterol monooxygenase 1	MSMO1	ENSBTAG00000003068	1.28684	7.04115	13.5953	0.00022675	0.00999237
100294918	colorectal cancer associated 2	COLCA2	NA	-1.61166	2.26037	13.5888	0.000227539	0.0100011
101902226	uncharacterized LOC101902226	LOC101902226	NA	4.08137	0.0268485	13.5741	0.00022933	0.0100277
614049	neuronal PAS domain protein 2	NPAS2	ENSBTAG00000019697	1.13207	5.30529	13.5767	0.000229015	0.0100277
493998	cellular retinoic acid binding protein 2	CRABP2	ENSBTAG00000005716	-1.59162	5.46318	13.5624	0.000230759	0.0100383
784914	zinc finger protein 26	ZNF26	NA	-1.05008	4.61762	13.5653	0.000230405	0.0100383
282433	guanylate cyclase 1, soluble, beta 3	GUCY1B3	ENSBTAG00000003840	1.25117	6.99507	13.5256	0.000235327	0.0101804
504401	flavin containing monooxygenase 2 (non-functional)	FMO2	ENSBTAG00000002974	2.93671	1.85206	13.5168	0.000236433	0.0101804
614200	carnosine dipeptidase 1 (metallopeptidase M20 family)	CNDP1	ENSBTAG00000021428	3.54657	1.91362	13.527	0.000235151	0.0101804
618703	chromosome 25 open reading frame, human C16orf89	C25H16orf89	ENSBTAG00000002188	-3.24121	1.07457	13.5208	0.000235935	0.0101804
538464	carbohydrate (N-acetylglucosamine 6-O) sulfotransferase 6	CHST6	ENSBTAG00000040000	-1.57412	2.34059	13.4724	0.000242095	0.0103978
505290	monoglyceride lipase	MGLL	ENSBTAG00000018248	1.00509	6.85147	13.4535	0.000244546	0.0104765
615661	collagen, type XXV, alpha 1	COL25A1	ENSBTAG00000017282	2.2489	1.83648	13.4371	0.000246701	0.0105421
100297044	C-C motif chemokine 14	LOC100297044	NA	5.39017	-0.798196	13.4239	0.000248437	0.0105896
510169	myosin binding protein H	MYBPH	ENSBTAG00000011465	2.74834	-0.262599	13.4102	0.000250261	0.0106405
100847786	chromosome 17 open reading frame, human C4orf51	C17H4orf51	NA	2.0643	0.88209	13.3774	0.000254673	0.010801
510474	serine/arginine-rich splicing factor 5	SRSF5	ENSBTAG00000011596	1.01565	7.46843	13.3627	0.000256685	0.010859
614438	family with sequence similarity 171, member B	FAM171B	ENSBTAG00000001683	-1.17092	3.49908	13.3454	0.000259057	0.0109321
100300059	neuroligin 4, X-linked	NLGN4X	ENSBTAG00000027841	-2.34674	2.54318	13.3178	0.000262893	0.0110663
100299558	UDP-N-acetylglucosamine pyrophosphorylase 1 like 1	UAP1L1	ENSBTAG00000048054	-1.04302	4.79336	13.3036	0.000264904	0.0110958
407125	early growth response 1	EGR1	ENSBTAG00000010069	2.87537	7.2485	13.3039	0.000264854	0.0110958
281626	annexin A5	ANXA5	ENSBTAG00000021746	-1.05953	8.89254	13.2864	0.000267343	0.0111703
100125942	all-trans retinoic acid-induced differentiation factor	ATRAID	NA	-0.846877	4.78919	13.2754	0.000268915	0.0111808
541266	solute carrier family 22 (organic cation/carnitine transporter), member 5	SLC22A5	ENSBTAG00000000668	1.09298	5.42068	13.2763	0.000268788	0.0111808
524289	oculocutaneous albinism II	OCA2	ENSBTAG00000009831	-1.83381	4.64246	13.2265	0.000276021	0.0114481
100125878	secreted seminal-vesicle Ly-6 protein 1	SSLP1	ENSBTAG00000046013	3.88381	4.80755	13.2159	0.000277582	0.0114847
281189	glial fibrillary acidic protein	GFAP	ENSBTAG00000013534	-2.53139	4.75646	13.2047	0.00027925	0.0115024
511676	pescadillo ribosomal biogenesis factor 1	PES1	ENSBTAG00000007728	0.765197	6.36996	13.2039	0.000279369	0.0115024
789264	ribosomal protein S4, X-linked X-like pseudogene	LOC789264	NA	-1.90348	2.01438	13.1526	0.000287122	0.0117929
513618	procollagen C-endopeptidase enhancer 2	PCOLCE2	ENSBTAG00000016026	1.37352	7.14506	13.1352	0.000289793	0.0118738
515950	histidine decarboxylase	HDC	ENSBTAG00000009911	2.41607	-0.098596	13.0967	0.000295812	0.0120911
100337016	Down syndrome cell adhesion molecule	DSCAM	ENSBTAG00000004754	-2.14391	-0.0628427	13.0885	0.000297118	0.0121152
527701	AHNAK nucleoprotein 2	AHNAK2	ENSBTAG00000046828	-1.23842	6.3412	13.0771	0.00029893	0.0121598
104973000	superoxide dismutase 2, mitochondrial	SOD2	NA	1.07548	4.9223	13.0515	0.000303036	0.0122378
507330	GRB2 associated, regulator of MAPK1	GAREM	ENSBTAG00000020286	0.965315	5.419	13.0427	0.000304462	0.0122378
510154	selenium binding protein 1	SELENBP1	ENSBTAG00000008091	1.69829	4.75897	13.0523	0.000302908	0.0122378
511498	cytochrome P450, family 2, subfamily c	LOC511498	ENSBTAG00000023939	2.06076	1.0499	13.0457	0.000303986	0.0122378
513329	major allergen Equ c 1	LOC513329	ENSBTAG00000018481	-1.99771	3.80845	13.0445	0.000304176	0.0122378
615134	unc-5 homolog C (C. elegans)-like	UNC5CL	ENSBTAG00000002919	1.67808	5.96045	13.0179	0.000308531	0.0123719
504668	megakaryocyte-associated tyrosine kinase	MATK	ENSBTAG00000006619	1.46519	3.98854	13.0096	0.000309897	0.0123973
100849587	uncharacterized LOC100849587	LOC100849587	NA	-1.38953	3.7767	13.0045	0.000310744	0.0124019
101903540	uncharacterized LOC101903540	LOC101903540	NA	-1.93706	3.02546	12.9405	0.000321546	0.0125663
104971400	olfactory receptor 5D18-like	LOC104971400	NA	2.37592	-0.146155	12.9425	0.000321211	0.0125663
281590	acetyl-CoA carboxylase alpha	ACACA	ENSBTAG00000017567	0.738995	7.20285	12.9427	0.000321165	0.0125663
507993	hyaluronan binding protein 2	HABP2	ENSBTAG00000019322	-1.99338	1.22218	12.9446	0.000320843	0.0125663
508832	lymphocyte-specific protein 1	LSP1	ENSBTAG00000010447	0.894554	6.32505	12.9451	0.000320764	0.0125663
525136	POC1 centriolar protein B	POC1B	ENSBTAG00000000687	-0.887693	4.39727	12.9428	0.000321151	0.0125663
532671	mucolipin 2	MCOLN2	ENSBTAG00000046773	2.22614	5.54079	12.9468	0.000320477	0.0125663
613525	chromosome 15 open reading frame, human C11orf31	C15H11orf31	NA	0.894417	5.4014	12.9687	0.00031674	0.0125663
781493	collagen, type XIV, alpha 1	COL14A1	ENSBTAG00000013369	-1.44879	6.75223	12.9427	0.000321171	0.0125663
519331	calcium channel, voltage-dependent, gamma subunit 4	CACNG4	ENSBTAG00000000589	2.09248	3.04922	12.9348	0.000322531	0.0125757
101905509	uncharacterized LOC101905509	LOC101905509	NA	-1.46442	1.27015	12.9248	0.000324256	0.0126139
777787	fatty acid binding protein 7, brain	FABP7	ENSBTAG00000033803	-1.30674	3.66374	12.9131	0.000326296	0.0126642
515475	transmembrane protein 140	TMEM140	ENSBTAG00000001576	-1.28439	3.44458	12.9077	0.00032723	0.0126714
532327	fibroblast growth factor receptor-like 1	FGFRL1	ENSBTAG00000027464	-1.01722	5.80588	12.9013	0.000328354	0.0126859
784903	chromosome 21 open reading frame, human C15orf39	C21H15orf39	ENSBTAG00000021021	1.24544	6.17516	12.8679	0.000334258	0.0128845
100336592	collagen alpha-4(VI) chain	LOC100336592	NA	-1.87954	3.76886	12.8371	0.000339817	0.0129806
100336818	thyrotropin-releasing hormone degrading enzyme	TRHDE	ENSBTAG00000018575	-1.48888	2.16726	12.8432	0.000338708	0.0129806
282378	syntaxin binding protein 1	STXBP1	ENSBTAG00000003525	1.15686	8.3548	12.8425	0.000338842	0.0129806
509256	elaC ribonuclease Z 2	ELAC2	ENSBTAG00000021939	0.753422	5.55894	12.8374	0.000339754	0.0129806
287025	glycosylphosphatidylinositol specific phospholipase D1	GPLD1	ENSBTAG00000004982	2.42055	2.7061	12.8278	0.000341509	0.0130158
532944	lipoma HMGIC fusion partner	LHFP	ENSBTAG00000034033	-0.86406	6.28872	12.8236	0.00034228	0.0130159
404118	carcinoembryonic antigen-related cell adhesion molecule 1 (biliary glycoprotein)	CEACAM1	ENSBTAG00000005615	-0.854391	6.09716	12.7947	0.000347606	0.0131696
617620	coronin, actin binding protein, 2A	CORO2A	ENSBTAG00000007659	1.2087	5.64955	12.7932	0.000347879	0.0131696
281912	microfibrillar-associated protein 2	MFAP2	ENSBTAG00000003832	-0.97701	7.52694	12.7707	0.000352087	0.0132532
523444	interleukin 1 receptor accessory protein-like 2	IL1RAPL2	ENSBTAG00000044025	-1.90576	1.04509	12.7689	0.000352436	0.0132532
527014	synaptic vesicle glycoprotein 2B	SV2B	ENSBTAG00000027074	1.46613	5.17583	12.7749	0.000351298	0.0132532
101907060	A disintegrin and metalloproteinase with thrombospondin motifs 7-like	LOC101907060	NA	-1.38871	1.32507	12.7488	0.000356243	0.013274
280832	v-kit Hardy-Zuckerman 4 feline sarcoma viral oncogene homolog	KIT	ENSBTAG00000002699	-0.851233	4.7675	12.7603	0.000354059	0.013274
281700	cyclic nucleotide gated channel alpha 1	CNGA1	ENSBTAG00000002205	-2.64924	-0.179429	12.7412	0.000357696	0.013274
317748	aldo-keto reductase family 1, member B1 (aldose reductase)	AKR1B1	ENSBTAG00000009902	1.21475	8.15643	12.7422	0.000357502	0.013274
618620	solute carrier family 29 (equilibrative nucleoside transporter), member 4	SLC29A4	ENSBTAG00000007772	-1.12443	4.53409	12.747	0.000356585	0.013274
786672	tumor necrosis factor, alpha-induced protein 2	TNFAIP2	NA	1.91872	4.95167	12.7417	0.000357584	0.013274
525072	phospholipase A2, group IVA (cytosolic, calcium-dependent)	PLA2G4A	ENSBTAG00000013298	1.32507	5.09082	12.7227	0.000361243	0.0133763
615161	FERM domain containing 5	FRMD5	ENSBTAG00000017216	-2.53563	-0.288867	12.7121	0.000363299	0.0133938
783254	sterile alpha motif domain containing 12	SAMD12	ENSBTAG00000043996	-1.05215	3.50975	12.7121	0.0003633	0.0133938
100336965	teneurin transmembrane protein 1	TENM1	ENSBTAG00000018819	-1.16344	5.86284	12.6922	0.000367175	0.0135073
511197	methyltransferase like 1	METTL1	ENSBTAG00000016908	1.01102	4.34903	12.6812	0.000369344	0.0135576
101902286	uncharacterized LOC101902286	LOC101902286	NA	-2.02177	0.269147	12.6389	0.000377803	0.0137981
511439	solute carrier family 28 (concentrative nucleoside transporter), member 1	SLC28A1	ENSBTAG00000020250	1.73277	2.4849	12.6341	0.000378783	0.0137981
531049	clustered mitochondria (cluA/CLU1) homolog	CLUH	ENSBTAG00000011786	0.842599	6.36786	12.642	0.000377171	0.0137981
541059	KIAA1024 ortholog	KIAA1024	ENSBTAG00000007094	-2.26986	-0.209612	12.6322	0.000379159	0.0137981
617345	vav 1 guanine nucleotide exchange factor	VAV1	ENSBTAG00000039160	1.18314	4.33169	12.6213	0.000381383	0.0138493
281511	synaptotagmin I	SYT1	ENSBTAG00000034693	1.97976	6.66938	12.6055	0.000384621	0.013937
101902487	potassium voltage-gated channel subfamily H member 8-like	LOC101902487	NA	-1.98603	2.0372	12.6003	0.00038568	0.0139455
529443	microfibrillar-associated protein 3-like	MFAP3L	ENSBTAG00000019539	-1.50294	1.4376	12.5953	0.000386727	0.0139535
531868	glioma tumor suppressor candidate region gene 1	GLTSCR1	NA	0.804176	6.51921	12.5853	0.000388801	0.0139985
613554	cordon-bleu WH2 repeat protein	COBL	ENSBTAG00000023806	1.11908	5.18987	12.5434	0.000397618	0.0142855
540519	opioid receptor, kappa 1	OPRK1	ENSBTAG00000000914	-3.50301	-0.102103	12.5353	0.000399337	0.0143169
101906941	protein BEX3-like	LOC101906941	NA	3.19149	4.15978	12.5062	0.000405604	0.0144802
539356	flavin containing monooxygenase 4	FMO4	ENSBTAG00000016685	1.62787	5.46425	12.509	0.000404987	0.0144802
512271	tweety family member 3	TTYH3	ENSBTAG00000005934	-0.851954	8.10927	12.4938	0.000408303	0.0145459
281105	cathepsin B	CTSB	ENSBTAG00000012442	-1.26034	10.0904	12.4809	0.000411124	0.0146156
101904849	uncharacterized LOC101904849	LOC101904849	NA	-0.903524	3.83647	12.465	0.000414659	0.0146963
281942	calcium binding and coiled-coil domain 2	CALCOCO2	ENSBTAG00000007935	0.862865	7.72018	12.4628	0.00041513	0.0146963
530688	ribonuclease P/MRP 25kDa subunit	RPP25	ENSBTAG00000021693	-1.78966	0.0237472	12.4567	0.000416503	0.0147141
504492	snail family zinc finger 1	SNAI1	ENSBTAG00000014554	1.53277	4.06703	12.4404	0.000420137	0.0148116
616088	musculoskeletal, embryonic nuclear protein 1	MUSTN1	ENSBTAG00000032531	1.16165	5.81005	12.4193	0.000424923	0.0149491
618944	chromosome 23 open reading frame, human C6orf52	C23H6orf52	NA	1.32884	5.05909	12.3824	0.000433405	0.0152159
508367	mitogen-activated protein kinase kinase kinase 14	MAP3K14	ENSBTAG00000007084	0.732212	5.3068	12.3403	0.00044329	0.0155308
516917	synaptosomal-associated protein, 91kDa	SNAP91	NA	1.97637	4.00768	12.3185	0.00044849	0.0156805
281156	farnesyl diphosphate synthase	FDPS	ENSBTAG00000003948	0.881864	6.24498	12.2955	0.00045406	0.0158075
520504	coiled-coil domain containing 36	CCDC36	ENSBTAG00000009371	-1.77301	0.362406	12.2986	0.000453287	0.0158075
535344	zinc finger CCCH-type containing 12A	ZC3H12A	ENSBTAG00000011316	1.30729	3.76912	12.2919	0.000454927	0.0158075
104973104	uncharacterized LOC104973104	LOC104973104	NA	6.3985	3.51264	12.2827	0.000457179	0.0158364
282605	family with sequence similarity 13, member A	FAM13A	ENSBTAG00000011187	1.46369	6.52521	12.2761	0.000458799	0.0158364
529183	mitogen-activated protein kinase 4	MAPK4	ENSBTAG00000009907	-1.17966	5.26196	12.2732	0.000459502	0.0158364
533656	vitamin D (1,25- dihydroxyvitamin D3) receptor	VDR	ENSBTAG00000016414	1.14579	3.47213	12.2789	0.000458107	0.0158364
526585	coagulation factor II (thrombin) receptor	F2R	ENSBTAG00000020199	-1.21397	4.00711	12.2693	0.000460461	0.0158372
533642	procollagen-lysine, 2-oxoglutarate 5-dioxygenase 2	PLOD2	ENSBTAG00000007331	1.19844	5.61458	12.2591	0.000462999	0.0158601
613278	coiled-coil domain containing 149	CCDC149	ENSBTAG00000021940	1.10896	4.90407	12.2627	0.000462093	0.0158601
514541	RAB13, member RAS oncogene family	RAB13	ENSBTAG00000017604	-0.732257	6.26186	12.2529	0.00046453	0.0158783
617505	mitochondrial coiled-coil domain 1	MCCD1	ENSBTAG00000045577	2.11662	1.40747	12.2494	0.000465409	0.0158783
534626	glutamate receptor, ionotropic, AMPA 3	GRIA3	ENSBTAG00000011833	-1.90392	4.12094	12.238	0.000468265	0.0159436
444866	zinc finger protein 470	ZNF470	NA	-0.923776	3.80639	12.2339	0.000469296	0.0159466
514741	tetraspanin 6	TSPAN6	ENSBTAG00000045550	-0.758926	5.44972	12.2273	0.000470941	0.0159705
101905392	fidgetin	FIGN	NA	-1.21804	2.96022	12.206	0.000476371	0.0160598
101906160	uncharacterized LOC101906160	LOC101906160	NA	-1.95308	1.49984	12.2058	0.000476424	0.0160598
281839	intercellular adhesion molecule 1	ICAM1	ENSBTAG00000010303	-0.954313	6.45268	12.2068	0.000476151	0.0160598
281088	cartilage oligomeric matrix protein	COMP	ENSBTAG00000004630	-1.7907	1.42994	12.1927	0.000479781	0.0160769
281913	milk fat globule-EGF factor 8 protein	MFGE8	ENSBTAG00000003300	-0.913246	7.98975	12.1942	0.000479377	0.0160769
540307	solute carrier family 8 (sodium/calcium exchanger), member 3	SLC8A3	ENSBTAG00000027080	-2.13373	-0.29421	12.1975	0.00047853	0.0160769
539718	sodium channel, voltage-gated, type II, alpha subunit	SCN2A	ENSBTAG00000038180	-1.91728	1.06017	12.1645	0.000487067	0.0162888
523858	potassium channel tetramerization domain containing 19	KCTD19	ENSBTAG00000032396	-1.76918	0.432471	12.1524	0.000490249	0.0163307
533525	trophinin	TRO	NA	-1.53502	1.7394	12.1526	0.000490203	0.0163307
518157	dysbindin (dystrobrevin binding protein 1) domain containing 1	DBNDD1	ENSBTAG00000020318	-1.27508	2.82843	12.1012	0.000503902	0.0167197
529904	glutamate receptor, ionotropic, AMPA 4	GRIA4	ENSBTAG00000006176	-2.45066	4.16304	12.102	0.000503674	0.0167197
533687	rhophilin, Rho GTPase binding protein 2	RHPN2	ENSBTAG00000003089	0.94726	6.17141	12.0673	0.000513144	0.0169598
538746	solute carrier family 45, member 2	SLC45A2	ENSBTAG00000018235	-1.59094	3.25263	12.0696	0.000512496	0.0169598
616057	ring finger protein 207	RNF207	ENSBTAG00000009075	1.86588	4.21846	12.0363	0.000521753	0.0172107
614219	40S ribosomal protein S23 pseudogene	LOC614219	NA	4.80962	4.99566	12.0236	0.000525322	0.0172948
618586	naked cuticle homolog 1 (Drosophila)	NKD1	ENSBTAG00000012295	-1.74824	6.08278	11.986	0.000536007	0.0176122
781796	mitochondrial import inner membrane translocase subunit Tim17-B pseudogene	LOC781796	NA	-1.831	0.676036	11.9771	0.000538598	0.0176631
506093	glutathione S-transferase, theta 4	GSTT4	ENSBTAG00000000170	-1.55559	1.28656	11.9598	0.000543615	0.0177931
512259	hydroxyprostaglandin dehydrogenase 15-(NAD)	HPGD	ENSBTAG00000025942	1.54914	5.55147	11.9369	0.000550318	0.0179778
540605	cAMP responsive element modulator	CREM	ENSBTAG00000016060	2.00233	4.69104	11.9144	0.000557016	0.0181615
100125315	TEA domain family member 2	TEAD2	ENSBTAG00000016349	-0.849284	6.34012	11.8945	0.000563009	0.0183216
505075	wingless-type MMTV integration site family, member 6	WNT6	ENSBTAG00000013990	1.31033	4.95652	11.8728	0.000569584	0.0184646
614972	nipsnap homolog 1 (C. elegans)	NIPSNAP1	ENSBTAG00000013152	-0.840503	5.34988	11.8755	0.000568777	0.0184646
541061	receptor-associated protein of the synapse	RAPSN	ENSBTAG00000021745	-1.81597	1.07074	11.8581	0.000574111	0.0185757
532663	ectonucleotide pyrophosphatase/phosphodiesterase 2	ENPP2	ENSBTAG00000013165	-0.782646	7.71527	11.8473	0.000577457	0.0186483
615823	fibroblast growth factor 12	FGF12	ENSBTAG00000012413	-1.47553	2.58991	11.8398	0.00057977	0.0186874
280872	MX dynamin-like GTPase 1	MX1	ENSBTAG00000030913	0.967796	6.21747	11.8204	0.000585868	0.018848
512830	ribonuclease H2, subunit A	RNASEH2A	ENSBTAG00000009661	-0.952537	5.06809	11.813	0.000588179	0.0188865
783572	adenosine kinase	ADK	ENSBTAG00000011072	0.798455	5.59808	11.767	0.000602898	0.0193224
539846	zinc finger, BED-type containing 8	ZBED8	ENSBTAG00000030282	-1.05955	3.85166	11.7463	0.000609651	0.0195019
513533	phosphomevalonate kinase	PMVK	ENSBTAG00000017819	1.10213	4.06522	11.7352	0.000613298	0.0195447
537506	MAM domain containing glycosylphosphatidylinositol anchor 2	MDGA2	ENSBTAG00000005697	-1.41776	4.19039	11.7367	0.000612795	0.0195447
538489	zinc finger protein 484	ZNF484	ENSBTAG00000031682	-1.09693	4.52322	11.7299	0.000615024	0.0195629
281361	neuregulin 1	NRG1	ENSBTAG00000004150	2.36049	5.51196	11.7074	0.000622515	0.019764
515496	solute carrier family 25, member 48	SLC25A48	ENSBTAG00000018287	4.12355	3.53113	11.6904	0.000628236	0.0199083
404111	keratin 14	KRT14	ENSBTAG00000007583	-3.68725	1.08599	11.6818	0.00063113	0.0199253
513640	tet methylcytosine dioxygenase 1	TET1	NA	-1.43109	2.42958	11.6836	0.000630536	0.0199253
505406	drebrin 1	DBN1	ENSBTAG00000011400	-0.801863	7.88532	11.6527	0.000641094	0.0202022
527239	janus kinase and microtubule interacting protein 2	JAKMIP2	ENSBTAG00000003349	-1.83797	1.24767	11.6464	0.000643286	0.0202336
104968434	collagen alpha-1(III) chain-like	LOC104968434	NA	-2.20916	0.648487	11.6378	0.000646246	0.020289
613759	ubiquitin-like with PHD and ring finger domains 2, E3 ubiquitin protein ligase	UHRF2	NA	-1.00062	5.6243	11.623	0.000651413	0.0204134
613282	beta-galactosidase-1-like protein 2	LOC613282	ENSBTAG00000012229	-1.94018	1.11718	11.6177	0.000653275	0.0204149
781663	complement C4-A-like	LOC781663	ENSBTAG00000006864	1.25432	6.31407	11.616	0.000653875	0.0204149
104970913	zinc finger protein 37A	ZNF37A	NA	-1.15932	3.2067	11.5786	0.000667146	0.0207527
510219	translocase of outer mitochondrial membrane 40 homolog (yeast)	TOMM40	ENSBTAG00000001781	0.799906	5.18975	11.5792	0.000666947	0.0207527
513242	transmembrane BAX inhibitor motif containing 4	TMBIM4	ENSBTAG00000026993	0.637171	6.64149	11.5668	0.000671396	0.0208465
528386	muscle-related coiled-coil protein	MURC	ENSBTAG00000021992	-1.28428	2.31993	11.5542	0.000675953	0.0209496
101904265	uncharacterized LOC101904265	LOC101904265	NA	-1.34056	1.9622	11.5309	0.000684479	0.0211573
515399	stromal antigen 3	STAG3	ENSBTAG00000010496	-1.48125	1.73777	11.5291	0.000685156	0.0211573
517668	family with sequence similarity 69, member C	FAM69C	ENSBTAG00000000106	1.67914	3.31257	11.503	0.000694822	0.0214167
101906546	uncharacterized LOC101906546	LOC101906546	NA	2.1155	2.33923	11.4792	0.000703785	0.0216536
614603	sarcosine dehydrogenase	SARDH	ENSBTAG00000004510	-1.00905	4.76505	11.4647	0.000709326	0.0217844
517001	arachidonate lipoxygenase 3	ALOXE3	ENSBTAG00000012478	2.76256	-0.466735	11.4597	0.000711216	0.0218029
517535	heat shock 70kDa protein 9 (mortalin)	HSPA9	ENSBTAG00000011419	0.696943	7.72106	11.4526	0.000713959	0.0218386
785213	mannosyl (alpha-1,6-)-glycoprotein beta-1,6-N-acetyl-glucosaminyltransferase, isozyme B	MGAT5B	ENSBTAG00000005104	-2.09425	5.58696	11.4499	0.000714962	0.0218386
520030	laminin, beta 1	LAMB1	ENSBTAG00000011412	-0.817063	8.3736	11.4397	0.000718903	0.0218478
530000	oxysterol binding protein	OSBP	ENSBTAG00000020332	0.747776	6.7094	11.4452	0.000716782	0.0218478
536989	plexin domain containing 1	PLXDC1	ENSBTAG00000019347	1.52361	5.79139	11.4391	0.000719135	0.0218478
100297981	early growth response 2	EGR2	ENSBTAG00000046409	2.74655	1.27041	11.4262	0.000724154	0.0219342
523867	fatty acid desaturase 6	FADS6	ENSBTAG00000017242	1.46819	4.11682	11.4251	0.000724573	0.0219342
514293	isopentenyl-diphosphate delta isomerase 1	IDI1	ENSBTAG00000004075	1.05623	5.62412	11.3938	0.000736887	0.0222274
538507	frizzled class receptor 2	FZD2	ENSBTAG00000020590	-1.32089	5.04098	11.3957	0.000736137	0.0222274
100848689	uncharacterized LOC100848689	LOC100848689	NA	-1.07676	6.73102	11.3538	0.000752922	0.0226707
518794	microtubule-associated protein 6	MAP6	ENSBTAG00000001028	1.98664	1.41067	11.3502	0.000754386	0.0226744
512544	ADAM metallopeptidase with thrombospondin type 1 motif, 8	ADAMTS8	ENSBTAG00000010411	3.03844	0.0249535	11.3202	0.000766681	0.0230031
516046	CD1D antigen, d polypeptide	CD1D	ENSBTAG00000024960	-1.23205	2.48733	11.3134	0.0007695	0.0230469
529494	tetratricopeptide repeat, ankyrin repeat and coiled-coil containing 2	TANC2	ENSBTAG00000004249	-0.697923	5.88533	11.3003	0.000774963	0.0231695
506520	WNK lysine deficient protein kinase 2	WNK2	ENSBTAG00000008301	-1.18943	4.68792	11.2734	0.000786237	0.0234569
512696	SHC (Src homology 2 domain containing) transforming protein 3	SHC3	ENSBTAG00000011375	-2.17773	-0.000287876	11.2681	0.000788525	0.0234569
539842	C1q and tumor necrosis factor related protein 2	C1QTNF2	ENSBTAG00000001367	-1.34823	2.76462	11.2676	0.000788735	0.0234569
281790	guanine nucleotide binding protein (G protein), alpha inhibiting activity polypeptide 1	GNAI1	ENSBTAG00000002714	-1.0421	5.9308	11.2591	0.000792325	0.0234653
512690	F-box and leucine-rich repeat protein 6	FBXL6	ENSBTAG00000000856	-0.973432	3.99164	11.2626	0.000790836	0.0234653
528959	chromosome 25 open reading frame, human C16orf96	C25H16orf96	NA	-1.37769	1.2229	11.2539	0.000794565	0.0234653
613288	wingless-type MMTV integration site family, member 11	WNT11	ENSBTAG00000010820	1.44634	4.17751	11.2562	0.000793574	0.0234653
101903030	mucin-6	LOC101903030	NA	-2.82915	1.97939	11.2468	0.0007976	0.0235139
520743	potassium inwardly-rectifying channel, subfamily J, member 6	KCNJ6	ENSBTAG00000037616	-3.09657	-0.806647	11.2425	0.000799435	0.023527
504939	growth arrest and DNA-damage-inducible, gamma	GADD45G	ENSBTAG00000003033	1.60228	6.15332	11.2231	0.00080787	0.023734
504755	NGFI-A binding protein 2 (EGR1 binding protein 2)	NAB2	ENSBTAG00000006324	0.829963	6.17657	11.2193	0.000809525	0.0237414
281477	secretogranin II	SCG2	ENSBTAG00000021588	-2.72247	0.37172	11.1953	0.000820027	0.0238096
515001	N-acetyltransferase 10 (GCN5-related)	NAT10	ENSBTAG00000016747	0.655223	5.88083	11.1979	0.00081892	0.0238096
518658	pleckstrin	PLEK	ENSBTAG00000009658	1.85674	1.53293	11.2034	0.000816497	0.0238096
532072	A kinase (PRKA) anchor protein 1	AKAP1	ENSBTAG00000025320	0.69174	6.77013	11.1947	0.000820293	0.0238096
535194	gephyrin	GPHN	NA	0.822997	6.27169	11.2035	0.000816444	0.0238096
613327	regulator of G-protein signaling 7 binding protein	RGS7BP	ENSBTAG00000005169	-1.51882	2.63525	11.2005	0.000817744	0.0238096
104969247	uncharacterized LOC104969247	LOC104969247	NA	2.31726	1.26012	11.1878	0.000823352	0.0238575
515917	pancreatic trypsin inhibitor	LOC515917	NA	2.63725	0.93041	11.1637	0.000834151	0.0241291
104974542	uncharacterized LOC104974542	LOC104974542	NA	-1.57049	0.859835	11.1548	0.000838168	0.0241383
104976285	cystatin-M-like	LOC104976285	ENSBTAG00000046587	1.28914	5.21326	11.1537	0.000838621	0.0241383
533510	kelch-like family member 24	KLHL24	ENSBTAG00000017450	-1.12491	5.6393	11.1535	0.000838748	0.0241383
282534	major histocompatibility complex, class II, DQ alpha, type 1	BOLA-DQA1	ENSBTAG00000009656	6.74524	-0.225865	11.1458	0.000842227	0.0241562
785690	GEN1 Holliday junction 5' flap endonuclease	GEN1	ENSBTAG00000020059	-1.22961	1.79938	11.1474	0.000841504	0.0241562
513177	prostaglandin reductase 1	PTGR1	ENSBTAG00000011027	-1.22176	4.43306	11.1309	0.000849028	0.0243101
282087	synaptojanin 1	SYNJ1	ENSBTAG00000003063	0.814572	6.5723	11.1129	0.000857282	0.0245049
107131370	NA	NA	NA	2.45638	0.0834464	11.1098	0.000858749	0.0245055
768029	chromosome 17 open reading frame, human C4orf45	C17H4orf45	ENSBTAG00000033547	6.58171	0.302147	11.0936	0.000866276	0.0246787
534587	lin-9 DREAM MuvB core complex component	LIN9	ENSBTAG00000033267	-1.12529	2.85034	11.0892	0.000868309	0.024695
100847120	uncharacterized LOC100847120	LOC100847120	NA	2.77734	1.76834	11.0464	0.000888618	0.0252302
535927	TBC1 domain family, member 2B	TBC1D2B	ENSBTAG00000012022	-0.731068	6.07963	11.0402	0.00089155	0.025271
524622	NEL-like 2 (chicken)	NELL2	ENSBTAG00000032183	-3.08494	1.56718	11.0336	0.000894763	0.0253197
281767	farnesyl-diphosphate farnesyltransferase 1	FDFT1	ENSBTAG00000012432	0.827457	7.34119	11.0269	0.000898016	0.0253693
512930	PQ loop repeat containing 2	PQLC2	ENSBTAG00000013650	-0.741468	5.71073	11.018	0.000902329	0.0253797
512981	dematin actin binding protein	DMTN	ENSBTAG00000045887	-1.41724	2.79896	11.0147	0.000903941	0.0253797
613483	chromosome 18 open reading frame, human C16orf74	C18H16orf74	NA	1.01592	4.50845	11.018	0.000902305	0.0253797
785152	prickle homolog 1 (Drosophila)	PRICKLE1	ENSBTAG00000008596	-0.980118	5.24048	11.0138	0.000904384	0.0253797
100850437	uncharacterized LOC100850437	LOC100850437	NA	-2.73114	-0.867917	11.0086	0.000906896	0.0254081
522006	acetyl-CoA acyltransferase 2	ACAA2	ENSBTAG00000002863	0.609217	5.687	11.0045	0.000908888	0.0254218
101902701	uncharacterized LOC101902701	LOC101902701	NA	2.10621	1.32971	10.9945	0.000913816	0.0254478
512925	ribosomal RNA processing 1	RRP1	ENSBTAG00000003981	0.665379	5.16352	10.9935	0.000914327	0.0254478
618875	chromosome 23 open reading frame, human C6orf222	C23H6orf222	NA	2.23622	0.141667	10.996	0.000913108	0.0254478
515529	ring finger protein 186	RNF186	ENSBTAG00000030367	1.8164	0.217106	10.9824	0.000919805	0.0255582
538145	chloride channel Ka	CLCNKA	ENSBTAG00000034674	3.48708	3.05999	10.9762	0.000922893	0.0255601
541250	proline/serine-rich coiled-coil 1	PSRC1	ENSBTAG00000018806	-1.10659	2.99131	10.9764	0.000922814	0.0255601
104972918	uncharacterized LOC104972918	LOC104972918	NA	4.58562	0.931144	10.9723	0.000924854	0.0255725
282304	6-phosphofructo-2-kinase/fructose-2,6-biphosphatase 1	PFKFB1	ENSBTAG00000000172	4.71625	1.6235	10.9628	0.000929587	0.0256615
100337295	interleukin 11	IL11	ENSBTAG00000047400	3.21559	2.2515	10.958	0.000931997	0.0256861
540701	meprin A, beta	MEP1B	ENSBTAG00000020391	3.10286	4.45961	10.9526	0.000934721	0.0257193
519940	retinol dehydrogenase 16 (all-trans)	RDH16	ENSBTAG00000001392	4.49039	1.45339	10.9447	0.000938734	0.0257877
787139	harakiri, BCL2 interacting protein	HRK	ENSBTAG00000047484	-2.22365	0.000864442	10.9399	0.000941143	0.025812
781492	NIPA-like domain containing 2	NIPAL2	ENSBTAG00000018206	0.858649	5.2836	10.9338	0.000944254	0.0258554
505846	UTP18 small subunit (SSU) processome component homolog (yeast)	UTP18	ENSBTAG00000020629	1.05482	5.22666	10.9188	0.000951924	0.0260234
100124429	ZFP30 zinc finger protein	ZFP30	NA	-0.929948	4.28053	10.8983	0.000962523	0.0262707
514679	kinesin family member 20B	KIF20B	ENSBTAG00000005708	-1.16269	2.54854	10.8921	0.000965759	0.0263165
514159	acyl-CoA synthetase long-chain family member 5	ACSL5	ENSBTAG00000006707	0.715211	5.83173	10.8803	0.000971938	0.0264423
518437	transmembrane protease serine 11G	LOC518437	ENSBTAG00000025920	-2.34506	1.81949	10.8683	0.000978243	0.0265286
521764	myosin, heavy chain 7B, cardiac muscle, beta	MYH7B	ENSBTAG00000003512	2.19617	4.29981	10.8689	0.000977923	0.0265286
519018	S-phase kinase-associated protein 2, E3 ubiquitin protein ligase	SKP2	ENSBTAG00000013562	-0.907465	3.90271	10.8544	0.000985611	0.0266856
532605	regulator of G-protein signaling 14	RGS14	ENSBTAG00000008497	1.45926	4.1002	10.8475	0.000989272	0.0267272
783432	tumor necrosis factor receptor superfamily, member 25	TNFRSF25	ENSBTAG00000006519	-0.961734	3.32475	10.8456	0.000990307	0.0267272
507969	solute carrier organic anion transporter family, member 4A1	SLCO4A1	ENSBTAG00000016388	2.65824	3.39979	10.8147	0.00100695	0.02709
529849	C2 calcium-dependent domain containing 4B	C2CD4B	ENSBTAG00000020814	2.40224	4.0715	10.8168	0.00100584	0.02709
533927	translin-associated factor X	TSNAX	ENSBTAG00000047434	0.965721	5.13328	10.8104	0.00100929	0.0270914
786565	protein diaphanous homolog 1	LOC786565	ENSBTAG00000030499	0.687563	6.02024	10.8088	0.0010102	0.0270914
515437	solute carrier family 39 (zinc transporter), member 14	SLC39A14	ENSBTAG00000019225	1.18595	5.86876	10.7863	0.00102252	0.0273782
282215	DnaJ (Hsp40) homolog, subfamily B, member 6	DNAJB6	ENSBTAG00000000771	0.66776	5.86973	10.7638	0.00103506	0.0276703
510773	phosphotyrosine interaction domain containing 1	PID1	ENSBTAG00000037640	-0.899032	5.21758	10.7604	0.00103695	0.0276771
539047	cytochrome P450, family 26, subfamily A, polypeptide 1	CYP26A1	ENSBTAG00000021118	3.35494	0.763712	10.7535	0.00104084	0.0277371
517961	family with sequence similarity 46, member C	FAM46C	ENSBTAG00000046509	1.07866	5.12053	10.7491	0.0010433	0.0277591
535907	potassium voltage-gated channel, subfamily H (eag-related), member 4	KCNH4	ENSBTAG00000001195	1.48412	0.213189	10.7412	0.00104779	0.0278346
510727	ER membrane protein complex subunit 8	EMC8	ENSBTAG00000016075	0.643429	4.86118	10.7345	0.00105158	0.0278479
535243	cytochrome P450, family 2, subfamily C, polypeptide 18	CYP2C18	ENSBTAG00000037559	2.21061	3.17078	10.7355	0.00105099	0.0278479
104975694	uncharacterized LOC104975694	LOC104975694	NA	-0.997411	7.6597	10.7276	0.00105551	0.0278731
505677	aldehyde dehydrogenase 1 family, member L1	ALDH1L1	ENSBTAG00000014470	-2.35542	0.784669	10.7193	0.00106022	0.0278731
514660	transforming growth factor, beta receptor associated protein 1	TGFBRAP1	ENSBTAG00000021731	0.675339	5.45957	10.7254	0.00105676	0.0278731
528545	ankyrin repeat and sterile alpha motif domain containing 3	ANKS3	ENSBTAG00000006593	0.695149	4.9831	10.7235	0.00105782	0.0278731
616427	protocadherin beta-2	LOC616427	NA	-1.18996	1.54852	10.7184	0.00106076	0.0278731
537167	H2A histone family, member Y2	H2AFY2	ENSBTAG00000001163	-0.813347	4.89383	10.7108	0.00106514	0.0279447
100337375	contactin associated protein-like 2	CNTNAP2	ENSBTAG00000000719	-1.66139	3.27691	10.7054	0.00106826	0.0279559
509550	kelch domain containing 4	KLHDC4	ENSBTAG00000006905	0.663673	5.41847	10.7043	0.00106887	0.0279559
536133	galactokinase 2	GALK2	ENSBTAG00000004011	-0.747726	4.2596	10.6666	0.00109085	0.0284866
535740	adipocyte plasma membrane associated protein	APMAP	ENSBTAG00000004278	0.703221	5.90577	10.66	0.0010948	0.0285458
100139803	transmembrane protein with EGF-like and two follistatin-like domains 1	TMEFF1	ENSBTAG00000021991	-1.10572	2.92912	10.6443	0.00110412	0.0287444
508251	FAT atypical cadherin 1	FAT1	ENSBTAG00000020657	-0.651614	7.42193	10.635	0.00110967	0.0288446
782183	Wilms tumor 1	WT1	ENSBTAG00000047268	0.996753	6.46946	10.6308	0.00111222	0.0288667
506969	ALS2 C-terminal like	ALS2CL	ENSBTAG00000017812	0.872083	6.07177	10.6234	0.00111665	0.028937
100298336	membrane associated guanylate kinase, WW and PDZ domain containing 2	MAGI2	NA	-1.31094	3.39751	10.6002	0.00113073	0.0292571
517953	ribosomal protein S6 kinase, 90kDa, polypeptide 2	RPS6KA2	ENSBTAG00000021741	-0.939304	6.50292	10.5838	0.00114086	0.0294741
510320	TRPM8 channel-associated factor 2	TCAF2	ENSBTAG00000005475	1.06928	5.87844	10.5782	0.00114427	0.0295174
538536	frizzled class receptor 5	FZD5	ENSBTAG00000020957	1.63939	6.61662	10.5672	0.00115113	0.029649
100139105	RAB3D, member RAS oncogene family	RAB3D	ENSBTAG00000002148	0.787869	7.1593	10.557	0.00115749	0.0297677
101904481	tropomyosin alpha-3 chain-like	LOC101904481	ENSBTAG00000038232	2.84047	-0.0832897	10.545	0.00116505	0.0298261
107131718	NA	NA	NA	1.43901	2.21151	10.5457	0.0011646	0.0298261
504909	ATP-binding cassette, sub-family A (ABC1), member 10	ABCA10	ENSBTAG00000006937	-1.19701	3.63802	10.5466	0.00116404	0.0298261
515675	RAB26, member RAS oncogene family	RAB26	ENSBTAG00000000279	-1.42212	1.05385	10.5285	0.00117549	0.0300479
511211	sparc/osteonectin, cwcv and kazal-like domains proteoglycan (testican) 1	SPOCK1	ENSBTAG00000003502	-1.34373	7.67771	10.5197	0.00118109	0.0301453
281133	endothelin converting enzyme 1	ECE1	ENSBTAG00000002977	0.954407	8.26533	10.5136	0.00118497	0.030199
614455	retinol saturase (all-trans-retinol 13,14-reductase)	RETSAT	ENSBTAG00000021934	-0.889758	3.62449	10.5026	0.00119205	0.0303335
507299	glucoside xylosyltransferase 2	GXYLT2	ENSBTAG00000020481	-1.02924	5.8991	10.4978	0.00119519	0.0303679
513273	Williams-Beuren syndrome chromosome region 16	WBSCR16	ENSBTAG00000011753	0.674512	4.78913	10.486	0.00120286	0.0304256
516522	ferric-chelate reductase 1	FRRS1	ENSBTAG00000003440	-1.05888	3.44813	10.4869	0.00120225	0.0304256
616955	neurogranin (protein kinase C substrate, RC3)	NRGN	ENSBTAG00000001474	1.76869	2.34884	10.4911	0.00119949	0.0304256
514598	prenylcysteine oxidase 1 like	PCYOX1L	ENSBTAG00000019951	-0.744761	4.79605	10.4783	0.00120784	0.0305061
529905	kelch-like family member 25	KLHL25	ENSBTAG00000016091	-0.880275	4.4114	10.4752	0.00120985	0.0305113
100336669	guanylate-binding protein 4	LOC100336669	ENSBTAG00000038625	-1.69756	5.26216	10.4707	0.00121283	0.030541
104969862	uncharacterized LOC104969862	LOC104969862	NA	0.604874	5.32163	10.4558	0.00122263	0.030651
506314	interleukin 16	IL16	ENSBTAG00000010963	-0.972986	4.76184	10.458	0.00122116	0.030651
787081	TraB domain containing 2B	TRABD2B	NA	0.767648	6.38805	10.4582	0.00122104	0.030651
104968474	serpin peptidase inhibitor, clade B (ovalbumin), member 13	SERPINB13	NA	3.36038	2.69928	10.437	0.00123515	0.0308752
505879	potassium voltage-gated channel, subfamily F, member 1	KCNF1	ENSBTAG00000021283	-1.58976	0.519769	10.4369	0.00123522	0.0308752
414921	claudin 4	CLDN4	ENSBTAG00000026278	1.3711	6.05392	10.43	0.00123986	0.0309452
281644	beaded filament structural protein 1, filensin	BFSP1	ENSBTAG00000021867	-1.80684	1.99258	10.4188	0.00124741	0.0310879
786512	protocadherin beta-17	LOC786512	ENSBTAG00000047478	-1.05	3.29177	10.4133	0.00125113	0.0311347
100295820	serine peptidase inhibitor, Kazal type 7 (putative)	SPINK7	ENSBTAG00000044183	3.17184	0.26031	10.4027	0.0012583	0.0312213
528664	leucine rich repeat containing 4C	LRRC4C	ENSBTAG00000007324	1.9594	2.78228	10.404	0.00125742	0.0312213
497207	retinyl ester hydrolase type 1	BREH1	ENSBTAG00000001852	-1.47608	2.44908	10.3933	0.00126476	0.0313356
617080	leucine-rich, glioma inactivated 1	LGI1	ENSBTAG00000005106	-1.75533	-0.4421	10.3775	0.00127563	0.0315587
101903375	uncharacterized LOC101903375	LOC101903375	NA	-1.27433	0.511423	10.3532	0.00129248	0.0317436
505233	ceramide synthase 4	CERS4	ENSBTAG00000003434	-1.21433	3.7279	10.3618	0.00128648	0.0317436
509559	tumor suppressing subtransferable candidate 4	TSSC4	ENSBTAG00000047793	0.772891	4.52788	10.3541	0.00129188	0.0317436
511595	poly (ADP-ribose) polymerase family, member 8	PARP8	ENSBTAG00000004066	-0.890293	3.91577	10.3561	0.00129044	0.0317436
540513	Rho-related BTB domain containing 1	RHOBTB1	ENSBTAG00000019164	-0.932822	7.33455	10.3566	0.0012901	0.0317436
533397	KIAA0586 ortholog	KIAA0586	ENSBTAG00000004631	-0.798105	4.57477	10.3339	0.0013061	0.0320317
100297155	high mobility group AT-hook 2	HMGA2	ENSBTAG00000044118	-2.00829	-0.476993	10.3256	0.00131201	0.03213
360193	partner of NOB1 homolog (S. cerevisiae)	PNO1	ENSBTAG00000010604	0.853374	4.40531	10.3106	0.00132265	0.0322844
518403	ankyrin repeat domain 33B	ANKRD33B	ENSBTAG00000011337	0.973617	4.75559	10.3087	0.00132404	0.0322844
614253	interferon regulatory factor 6	IRF6	ENSBTAG00000002849	0.87416	6.7782	10.3107	0.0013226	0.0322844
101907327	uncharacterized LOC101907327	LOC101907327	NA	-2.34859	0.517491	10.3058	0.00132611	0.0322883
508459	egf-like module containing, mucin-like, hormone receptor-like 1	EMR1	NA	2.24113	1.2252	10.3011	0.00132952	0.0323248
512796	neurofascin	NFASC	ENSBTAG00000045895	1.54161	3.05295	10.2815	0.0013437	0.0326227
540758	fibroblast growth factor 16	FGF16	ENSBTAG00000006722	1.91189	1.00766	10.2772	0.00134687	0.0326529
532560	solute carrier family 25 (mitochondrial carrier; ornithine transporter) member 15	SLC25A15	ENSBTAG00000011647	1.18839	3.67564	10.2599	0.00135952	0.0329124
514833	C-type lectin domain family 10, member A	CLEC10A	ENSBTAG00000017895	2.44223	0.67297	10.2395	0.00137462	0.0332305
100140999	zinc finger protein 214	ZNF214	ENSBTAG00000020289	-1.02899	2.26017	10.1959	0.00140755	0.0339297
101902428	uncharacterized LOC101902428	LOC101902428	NA	1.38081	0.891101	10.1963	0.0014072	0.0339297
617637	thymic stromal lymphopoietin	TSLP	NA	1.23613	2.67533	10.1897	0.00141231	0.0339476
768016	transducer of ERBB2, 1	TOB1	ENSBTAG00000000546	0.651859	5.62651	10.1909	0.00141134	0.0339476
617437	regulator of G-protein signaling 4	RGS4	ENSBTAG00000046277	-1.84261	2.16921	10.1762	0.00142265	0.0341477
538320	pappalysin 2	PAPPA2	ENSBTAG00000018303	1.52395	1.18626	10.1701	0.00142739	0.034213
525975	myosin IH	MYO1H	ENSBTAG00000002695	1.99887	0.824094	10.1552	0.00143892	0.0344406
518795	suppressor of cytokine signaling 1	SOCS1	ENSBTAG00000004386	1.2438	3.6261	10.1433	0.00144825	0.0346149
107131330	NA	NA	NA	-1.79425	-0.342121	10.139	0.00145166	0.0346474
280969	4-aminobutyrate aminotransferase	ABAT	ENSBTAG00000004038	-1.05995	5.65128	10.1327	0.00145663	0.0346682
615361	stannin	SNN	ENSBTAG00000026376	-0.778477	4.9611	10.1342	0.00145547	0.0346682
408008	potassium intermediate/small conductance calcium-activated channel, subfamily N, member 1	KCNN1	ENSBTAG00000008626	-1.17305	1.80267	10.128	0.00146033	0.0347074
504449	NECAP endocytosis associated 1	NECAP1	ENSBTAG00000020237	0.550805	5.79184	10.1224	0.00146475	0.0347637
281226	molybdenum cofactor sulfurase	MOCOS	ENSBTAG00000012252	1.06984	5.97863	10.1185	0.00146789	0.0347895
504950	nucleophosmin/nucleoplasmin 3	NPM3	ENSBTAG00000016335	1.02925	2.23684	10.0841	0.00149554	0.0352965
518089	EDAR-associated death domain	EDARADD	ENSBTAG00000044197	-1.78074	-0.276471	10.0849	0.00149488	0.0352965
782495	DNA replication complex GINS protein PSF1-like	LOC782495	NA	-1.12509	1.94153	10.0869	0.00149325	0.0352965
518368	prostate androgen-regulated mucin-like protein 1	PARM1	ENSBTAG00000015919	1.11345	6.39182	10.0599	0.0015153	0.035713
520178	protein tyrosine phosphatase, non-receptor type 21	PTPN21	ENSBTAG00000018596	-0.589721	6.54045	10.0541	0.00152009	0.035776
534788	UDP-glucuronate decarboxylase 1	UXS1	ENSBTAG00000005614	0.555586	5.98568	10.0384	0.00153308	0.0360317
508292	interleukin 34	IL34	ENSBTAG00000009357	-1.07876	3.65948	10.0113	0.00155586	0.0365163
101904168	uncharacterized LOC101904168	LOC101904168	NA	2.28876	1.86423	10.0082	0.00155841	0.0365255
101903208	uncharacterized LOC101903208	LOC101903208	NA	-2.15252	-0.0507513	9.99694	0.001568	0.0366865
540017	fibrillin 2	FBN2	NA	-0.929935	6.92394	9.99505	0.00156961	0.0366865
767855	transforming growth factor beta regulator 4	TBRG4	ENSBTAG00000010504	0.662738	5.48721	9.98562	0.00157767	0.036824
613670	gamma-aminobutyric acid (GABA) A receptor, gamma 3	GABRG3	NA	-2.59913	3.49296	9.97616	0.0015858	0.0369626
281239	insulin-like growth factor 1 (somatomedin C)	IGF1	ENSBTAG00000011082	1.18974	8.2556	9.96464	0.00159575	0.0370416
511982	cationic amino acid transporter 3	LOC511982	NA	1.76601	-0.251441	9.9665	0.00159414	0.0370416
516864	aldehyde dehydrogenase 1 family, member L2	ALDH1L2	ENSBTAG00000006326	-0.9874	4.37012	9.96581	0.00159474	0.0370416
615879	ephrin-A4	EFNA4	ENSBTAG00000010673	-0.982303	4.27467	9.96181	0.00159821	0.0370477
509230	CD99 molecule	CD99	NA	-0.852753	8.99838	9.94781	0.00161041	0.0372795
534661	paired box 8	PAX8	ENSBTAG00000019354	0.995152	7.88016	9.94355	0.00161414	0.0373149
509958	mevalonate (diphospho) decarboxylase	MVD	ENSBTAG00000012059	0.851502	5.14146	9.93437	0.00162221	0.0374502
282112	uroplakin 1A	UPK1A	ENSBTAG00000020543	-1.70442	1.94396	9.91943	0.00163543	0.0377039
534909	kinesin family member 13B	KIF13B	ENSBTAG00000017232	0.877566	7.10135	9.90614	0.00164728	0.037874
616317	stathmin 1	STMN1	ENSBTAG00000013761	-1.03473	6.77113	9.90728	0.00164626	0.037874
508637	sushi domain containing 4	SUSD4	ENSBTAG00000020989	-1.51787	2.69695	9.89796	0.00165463	0.0379913
508259	SID1 transmembrane family, member 1	SIDT1	NA	1.32935	3.05646	9.88631	0.00166513	0.0381807
781683	FAT atypical cadherin 4	FAT4	ENSBTAG00000003345	-0.708745	5.20546	9.88105	0.00166989	0.0382381
100138998	casein kinase I isoform beta	LOC100138998	ENSBTAG00000039794	1.89926	-0.644327	9.87772	0.00167292	0.0382557
505486	asparaginase	ASPG	ENSBTAG00000017194	2.66769	5.41057	9.87038	0.00167961	0.0383401
617916	transferrin receptor 2	TFR2	ENSBTAG00000011738	-1.57365	1.49954	9.8687	0.00168114	0.0383401
516995	NOP14 nucleolar protein	NOP14	ENSBTAG00000001504	0.660296	5.76571	9.86252	0.0016868	0.0383655
524334	l(3)mbt-like 3 (Drosophila)	L3MBTL3	ENSBTAG00000017393	-0.761042	4.79627	9.86299	0.00168637	0.0383655
100125760	dipeptidyl-peptidase 7	DPP7	ENSBTAG00000047958	-0.760258	5.72995	9.855	0.00169371	0.038368
513902	SMAD specific E3 ubiquitin protein ligase 1	SMURF1	NA	0.684644	5.45279	9.85889	0.00169013	0.038368
540345	DR1-associated protein 1 (negative cofactor 2 alpha)	DRAP1	ENSBTAG00000006199	0.75807	6.09207	9.85709	0.00169178	0.038368
613403	DnaJ (Hsp40) homolog, subfamily C, member 10	DNAJC10	ENSBTAG00000008390	-0.871012	6.57989	9.83908	0.00170843	0.0386498
282006	protein S (alpha)	PROS1	ENSBTAG00000023652	-1.18716	6.22299	9.83543	0.00171182	0.0386748
509764	eukaryotic translation initiation factor 1	EIF1	ENSBTAG00000002282	0.727184	7.87308	9.82139	0.00172494	0.0389192
508619	interferon gamma receptor 1	IFNGR1	ENSBTAG00000012544	-0.774178	6.802	9.80482	0.00174055	0.0392192
510032	transcription factor EB	TFEB	ENSBTAG00000012384	0.828169	4.59917	9.79306	0.00175172	0.0394182
281914	matrix metallopeptidase 13 (collagenase 3)	MMP13	ENSBTAG00000015059	-3.2154	0.0927045	9.77327	0.00177067	0.0397391
616753	cytokine inducible SH2-containing protein	CISH	ENSBTAG00000022622	1.12601	4.68476	9.77331	0.00177063	0.0397391
540583	RAB30, member RAS oncogene family	RAB30	ENSBTAG00000002417	-0.962245	4.02456	9.76235	0.00178122	0.0399008
786290	meningioma (disrupted in balanced translocation) 1	MN1	ENSBTAG00000010464	1.25058	3.91888	9.76094	0.00178259	0.0399008
107131493	NA	NA	NA	-1.13546	2.24541	9.74512	0.00179799	0.0401923
535947	cryptochrome circadian clock 1	CRY1	ENSBTAG00000010149	1.10281	4.62589	9.73712	0.00180584	0.0403145
540061	family with sequence similarity 71, member F2	FAM71F2	ENSBTAG00000024291	-1.03466	2.48613	9.73218	0.0018107	0.0403697
100336419	urocanate hydratase 1	UROC1	ENSBTAG00000008774	-1.12427	2.82176	9.72722	0.00181559	0.0404256
524942	unc-5 homolog B (C. elegans)	UNC5B	ENSBTAG00000014270	1.16534	6.71777	9.71174	0.00183095	0.0407139
512375	TWIST neighbor	TWISTNB	ENSBTAG00000006721	0.876878	4.03632	9.70608	0.00183659	0.0407859
520530	MyoD family inhibitor domain containing	MDFIC	ENSBTAG00000021543	-0.897072	5.40513	9.70267	0.00184001	0.0408081
528990	ribosomal RNA processing 12 homolog (S. cerevisiae)	RRP12	ENSBTAG00000002191	0.660429	6.37874	9.69708	0.00184561	0.0408789
522767	netrin 1	NTN1	ENSBTAG00000012137	-1.02064	5.97701	9.69215	0.00185057	0.0409351
618274	solute carrier family 16, member 11	SLC16A11	ENSBTAG00000020852	1.40394	8.00148	9.65689	0.00188643	0.0416738
104970868	uncharacterized LOC104970868	LOC104970868	NA	2.76046	-0.716104	9.64141	0.00190239	0.0419716
615906	lanosterol synthase (2,3-oxidosqualene-lanosterol cyclase)	LSS	ENSBTAG00000018936	0.774912	5.36563	9.63697	0.001907	0.0420185
407159	3-hydroxy-3-methylglutaryl-CoA reductase	HMGCR	ENSBTAG00000007840	0.986263	6.48454	9.62816	0.00191617	0.0421656
100301478	cyclin B3	CCNB3	NA	1.33336	2.96668	9.60008	0.00194569	0.0427597
507996	bromodomain and PHD finger containing, 3	BRPF3	ENSBTAG00000013316	0.59555	6.09984	9.58561	0.00196108	0.0429862
512464	solute carrier family 11 (proton-coupled divalent metal ion transporters), member 2-like	LOC512464	ENSBTAG00000032902	1.48184	9.86377	9.5857	0.00196098	0.0429862
107131184	NA	NA	NA	-1.73102	0.629297	9.57872	0.00196846	0.0430365
516036	carbonyl reductase 3	CBR3	ENSBTAG00000018688	-1.02157	2.842	9.5808	0.00196623	0.0430365
100336651	Pim-3 proto-oncogene, serine/threonine kinase	PIM3	ENSBTAG00000045904	1.19463	6.18019	9.57237	0.00197527	0.0431298
536765	castor zinc finger 1	CASZ1	ENSBTAG00000019818	1.38215	6.137	9.56774	0.00198027	0.0431685
616986	REV1, polymerase (DNA directed)	REV1	ENSBTAG00000043999	0.652703	5.83652	9.56599	0.00198215	0.0431685
528390	nuclear receptor subfamily 4, group A, member 1	NR4A1	ENSBTAG00000000507	2.06732	6.28898	9.56255	0.00198587	0.0431941
280885	osteomodulin	OMD	ENSBTAG00000011836	-1.68175	0.77555	9.55239	0.00199689	0.0432336
281062	cadherin 2, type 1, N-cadherin (neuronal)	CDH2	ENSBTAG00000021190	-1.11465	4.48029	9.55371	0.00199545	0.0432336
281300	melanocortin 4 receptor	MC4R	ENSBTAG00000019676	-3.71762	1.03153	9.5491	0.00200047	0.0432336
281749	endothelin receptor type A	EDNRA	ENSBTAG00000013674	-0.969168	4.29108	9.55723	0.00199164	0.0432336
530703	ATPase, H+/K+ transporting, nongastric, alpha polypeptide	ATP12A	ENSBTAG00000014486	3.8499	0.377968	9.55101	0.00199839	0.0432336
282133	adenosine A1 receptor	ADORA1	ENSBTAG00000011461	-1.29952	3.02931	9.53522	0.00201566	0.0434509
515860	peroxidasin	PXDN	NA	-0.958292	8.322	9.53746	0.00201321	0.0434509
281750	endothelin receptor type B	EDNRB	ENSBTAG00000005299	1.98691	4.91671	9.50919	0.00204445	0.0440155
768057	HIG1 hypoxia inducible domain family, member 1A	HIGD1A	ENSBTAG00000038640	0.959847	4.22103	9.49443	0.00206097	0.0443147
100139822	Mov10 RISC complex RNA helicase like 1	MOV10L1	ENSBTAG00000020341	-2.78327	-0.728096	9.49089	0.00206495	0.04434
541169	NOP2 nucleolar protein	NOP2	ENSBTAG00000014733	0.737495	5.8126	9.48841	0.00206774	0.04434
617374	proteoglycan 3	PRG3	ENSBTAG00000020285	2.4929	2.36537	9.4864	0.00207001	0.04434
407234	adiponectin receptor 2	ADIPOR2	ENSBTAG00000009050	0.742672	6.86411	9.47409	0.00208394	0.0445765
521962	myeloid/lymphoid or mixed-lineage leukemia (trithorax homolog, Drosophila); translocated to, 3	MLLT3	ENSBTAG00000014124	-0.868152	5.45751	9.472	0.00208631	0.0445765
101902361	uncharacterized LOC101902361	LOC101902361	NA	-1.1676	3.37268	9.46558	0.00209363	0.0446201
617998	dihydrouridine synthase 1-like (S. cerevisiae)	DUS1L	ENSBTAG00000047760	0.577715	5.35274	9.46748	0.00209146	0.0446201
509109	mitogen-activated protein kinase kinase kinase kinase 4	MAP4K4	ENSBTAG00000013023	-0.669299	7.26705	9.43814	0.00212519	0.0451353
540417	iroquois homeobox 3	IRX3	ENSBTAG00000012083	1.04106	2.54373	9.43761	0.0021258	0.0451353
614496	R3H domain and coiled-coil containing 1	R3HCC1	ENSBTAG00000025830	1.00329	4.43518	9.44196	0.00212077	0.0451353
104972409	uncharacterized LOC104972409	LOC104972409	NA	-1.12957	1.33403	9.4348	0.00212907	0.0451479
100336825	tubulin tyrosine ligase-like family, member 10	TTLL10	ENSBTAG00000018028	1.15528	5.94076	9.4278	0.00213721	0.0451509
104976048	uncharacterized LOC104976048	LOC104976048	NA	3.00198	0.864963	9.43072	0.0021338	0.0451509
789857	zinc finger protein 286A	ZNF286A	ENSBTAG00000000943	-0.709045	5.35475	9.42991	0.00213475	0.0451509
537433	sine oculis binding protein homolog (Drosophila)	SOBP	ENSBTAG00000019175	-0.767411	3.79776	9.42545	0.00213995	0.0451524
514207	sushi, nidogen and EGF-like domains 1	SNED1	ENSBTAG00000014132	0.913716	5.69259	9.41984	0.00214651	0.0452343
107133045	NA	NA	NA	-1.53314	0.304072	9.40424	0.00216484	0.0455074
515561	zinc finger protein 462	ZNF462	ENSBTAG00000019187	-0.721831	6.00116	9.4063	0.00216242	0.0455074
101903734	uncharacterized LOC101903734	LOC101903734	NA	4.86679	2.08887	9.40156	0.00216801	0.0455174
280787	coagulation factor X	F10	ENSBTAG00000016385	1.7334	4.22348	9.39561	0.00217506	0.0455422
504893	lipocalin-15	LOC504893	ENSBTAG00000001206	-2.46674	1.9129	9.39267	0.00217854	0.0455422
533725	cingulin	CGN	ENSBTAG00000017564	0.695595	6.14748	9.39149	0.00217995	0.0455422
783256	BRCA1 interacting protein C-terminal helicase 1	BRIP1	ENSBTAG00000012068	-1.40423	1.12609	9.3961	0.00217447	0.0455422
508847	growth factor receptor-bound protein 7	GRB7	ENSBTAG00000017366	1.00745	4.84335	9.38721	0.00218504	0.0455921
281559	uveal autoantigen with coiled-coil domains and ankyrin repeats	UACA	ENSBTAG00000013982	-0.978538	6.00862	9.38126	0.00219214	0.0456841
504926	DCN1, defective in cullin neddylation 1, domain containing 3	DCUN1D3	ENSBTAG00000032260	0.639528	4.93413	9.37509	0.00219954	0.0457817
529814	protein tyrosine kinase 6	PTK6	ENSBTAG00000044091	-2.05862	-0.385423	9.37191	0.00220336	0.045805
508096	uncharacterized LOC508096	LOC508096	ENSBTAG00000045892	-0.773612	3.30618	9.35239	0.00222694	0.0461818
533115	mutS homolog 2	MSH2	ENSBTAG00000002742	-0.823184	4.69678	9.3534	0.00222572	0.0461818
281122	dipeptidyl-peptidase 4	DPP4	ENSBTAG00000048246	1.56689	3.6689	9.33752	0.00224509	0.0464207
540778	zinc finger, SWIM-type containing 5	ZSWIM5	ENSBTAG00000012648	-1.16145	3.61828	9.33621	0.00224669	0.0464207
614007	SH3 domain binding glutamate-rich protein like	SH3BGRL	ENSBTAG00000010587	-0.680694	6.4726	9.33961	0.00224253	0.0464207
282852	retinol dehydrogenase 10 (all-trans)	RDH10	ENSBTAG00000020143	0.943501	6.38829	9.33295	0.0022507	0.0464466
338036	purinergic receptor P2X, ligand-gated ion channel, 4	P2RX4	ENSBTAG00000010812	-0.937915	4.99547	9.32568	0.00225965	0.0465072
505831	coiled-coil domain containing 34	CCDC34	ENSBTAG00000021346	-1.0599	2.62648	9.32756	0.00225732	0.0465072
516661	leucine-rich repeat LGI family, member 3	LGI3	ENSBTAG00000004578	-2.21058	-0.634163	9.32387	0.00226187	0.0465072
527476	solute carrier family 38, member 4	SLC38A4	ENSBTAG00000014197	-1.27797	3.46846	9.31272	0.00227569	0.0467069
537224	lipin 1	LPIN1	ENSBTAG00000007689	1.025	4.63647	9.31158	0.00227711	0.0467069
407229	ADAM metallopeptidase domain 12	ADAM12	ENSBTAG00000012444	-1.04491	5.32256	9.30336	0.00228734	0.04686
538796	cyclin L2	CCNL2	ENSBTAG00000004873	0.615794	6.87875	9.30111	0.00229014	0.0468607
281871	ISG15 ubiquitin-like modifier	ISG15	ENSBTAG00000014707	1.44743	1.88871	9.28951	0.0023047	0.0471016
100848673	uncharacterized LOC100848673	LOC100848673	NA	-0.727427	4.87995	9.27387	0.00232446	0.0473588
104972958	uncharacterized LOC104972958	LOC104972958	NA	-1.55369	0.521003	9.27497	0.00232307	0.0473588
618352	myosin, light chain 3, alkali; ventricular, skeletal, slow	MYL3	ENSBTAG00000008394	4.04952	1.12592	9.27291	0.00232568	0.0473588
281402	Pim-1 proto-oncogene, serine/threonine kinase	PIM1	ENSBTAG00000000396	1.0637	4.86903	9.26874	0.00233098	0.0474097
101906397	uncharacterized LOC101906397	LOC101906397	NA	-1.53382	0.998466	9.26236	0.00233912	0.047518
100337183	contactin-associated protein-like 3	LOC100337183	ENSBTAG00000006446	-2.09207	0.0566219	9.24321	0.0023637	0.0479262
536911	runt-related transcription factor 2	RUNX2	ENSBTAG00000004104	-1.00496	4.26397	9.24068	0.00236697	0.0479262
539739	potassium voltage-gated channel, Shal-related subfamily, member 3	KCND3	ENSBTAG00000031654	2.84139	1.29756	9.24011	0.0023677	0.0479262
617635	RAB24, member RAS oncogene family	RAB24	ENSBTAG00000025425	0.614332	5.85943	9.2236	0.00238916	0.0483026
505355	enoyl-CoA delta isomerase 2	ECI2	ENSBTAG00000015178	0.852955	6.03652	9.22121	0.00239227	0.0483079
281731	granzyme B (granzyme 2, cytotoxic T-lymphocyte-associated serine esterase 1)	GZMB	ENSBTAG00000039813	1.92916	1.10384	9.21448	0.00240109	0.0484281
286772	Niemann-Pick disease, type C1	NPC1	ENSBTAG00000015195	0.897391	6.35316	9.21211	0.0024042	0.0484331
100335569	chromosome 29 open reading frame, human C11orf95	C29H11orf95	ENSBTAG00000019208	-0.905789	3.62476	9.20639	0.00241172	0.0485269
535742	SRC proto-oncogene, non-receptor tyrosine kinase	SRC	ENSBTAG00000008938	0.684483	7.24929	9.20252	0.00241682	0.0485717
404177	potassium intermediate/small conductance calcium-activated channel, subfamily N, member 2	KCNN2	ENSBTAG00000011076	-1.08069	4.58337	9.19861	0.00242199	0.0486179
100848025	uncharacterized LOC100848025	LOC100848025	NA	2.43667	4.12472	9.19527	0.00242642	0.0486491
616243	phytanoyl-CoA 2-hydroxylase interacting protein	PHYHIP	ENSBTAG00000015757	-1.95009	-0.711077	9.19099	0.0024321	0.0487053
515233	eukaryotic translation elongation factor 1 alpha 2	EEF1A2	ENSBTAG00000021685	-2.62197	2.22173	9.18086	0.0024456	0.0489177
521728	ATPase type 13A4	ATP13A4	ENSBTAG00000016305	1.42555	6.92637	9.17635	0.00245162	0.0489803
100302527	small integral membrane protein 10	SMIM10	ENSBTAG00000048173	-1.5084	1.21601	9.17217	0.00245723	0.0490344
534615	BCL2/adenovirus E1B 19kDa interacting protein 3-like	BNIP3L	ENSBTAG00000021307	-0.54003	7.11709	9.16305	0.00246951	0.0491636
539889	inositol polyphosphate-5-phosphatase F	INPP5F	ENSBTAG00000021801	-0.715867	4.97415	9.16437	0.00246772	0.0491636
100140639	RAD54-like (S. cerevisiae)	RAD54L	ENSBTAG00000019901	-0.928983	3.47077	9.14154	0.00249871	0.0495119
100336034	zinc finger and BTB domain containing 12	ZBTB12	ENSBTAG00000032031	-0.86818	3.91584	9.14421	0.00249507	0.0495119
101906968	zinc finger protein castor homolog 1-like	LOC101906968	NA	1.27573	4.62571	9.14356	0.00249595	0.0495119
515756	EPH receptor B4	EPHB4	ENSBTAG00000003446	-0.695961	6.39352	9.14617	0.0024924	0.0495119
107131705	NA	NA	NA	-2.0059	-0.530756	9.13109	0.00251302	0.0496212
525619	dyskeratosis congenita 1, dyskerin	DKC1	ENSBTAG00000013045	0.575433	6.45776	9.13224	0.00251144	0.0496212
789150	collagen beta(1-O)galactosyltransferase 2	COLGALT2	ENSBTAG00000035836	-0.854813	4.91996	9.13415	0.00250883	0.0496212
535675	protein tyrosine phosphatase, receptor type, U	PTPRU	ENSBTAG00000012848	0.800424	7.13421	9.12683	0.00251888	0.0496789
518746	delta-like 4 (Drosophila)	DLL4	ENSBTAG00000010361	0.954957	5.7999	9.1245	0.00252209	0.049683
617564	dihydrodiol dehydrogenase (dimeric)	DHDH	ENSBTAG00000013337	-0.882475	3.76632	9.12242	0.00252496	0.049683

## Sheet: 24 h post-CIDR
Supplementary table 3B: Differentially expressed (DE) genes, ranked by ascending FDR, at 24 h post-CIDR relative to the onset of oestrus.
RefSeq gene ID	Gene name	Gene symbol	ENSEMBL ID	log2 fold-change 24 h post-CIDR	log2 counts per million 24 h post-CIDR	Likelihood ratio test 24h post-CIDR	P-Value 24 h post-CIDR	False discovery rate 24 h post-CIDR
353114	neuronatin	NNAT	ENSBTAG00000003212	-3.19164	6.06388	54.0833	1.92e-13	3.25e-09
509600	glycoprotein (transmembrane) nmb	GPNMB	ENSBTAG00000000604	-3.27652	7.17631	51.3532	7.72e-13	6.53e-09
789851	histamine receptor H3	HRH3	ENSBTAG00000031625	-6.35206	1.01294	49.651	1.84e-12	1.04e-08
616010	anthrax toxin receptor 1	ANTXR1	ENSBTAG00000007808	-2.15136	6.73806	48.5331	3.25e-12	1.37e-08
519120	pyridine nucleotide-disulphide oxidoreductase domain 2	PYROXD2	ENSBTAG00000014313	-1.94772	4.61953	41.864	9.78e-11	3.31e-07
281487	premelanosome protein	PMEL	ENSBTAG00000004019	-3.33876	5.3496	40.3842	2.09e-10	5.88e-07
522392	matrix-remodelling associated 8	MXRA8	ENSBTAG00000012247	-2.12388	8.35493	37.3435	9.91e-10	2.39e-06
508098	uncharacterized LOC508098	LOC508098	ENSBTAG00000038326	-7.25616	0.566692	35.9912	1.98e-09	4.19e-06
338446	peroxisome proliferator-activated receptor gamma, coactivator 1 alpha	PPARGC1A	ENSBTAG00000017024	-2.7299	5.04377	35.3203	2.8e-09	5.26e-06
616660	tetraspanin 11	TSPAN11	ENSBTAG00000020699	-1.7889	5.89908	35.0899	3.15e-09	5.33e-06
513776	F-box protein 32	FBXO32	ENSBTAG00000016194	-2.58829	4.3313	33.4372	7.36e-09	1.07e-05
617325	kinase suppressor of ras 2	KSR2	ENSBTAG00000044119	3.4184	5.62963	33.3699	7.62e-09	1.07e-05
511839	ATPase, H+ transporting, lysosomal 38kDa, V0 subunit d2	ATP6V0D2	ENSBTAG00000021092	-4.23909	1.51096	33.19	8.36e-09	1.09e-05
616777	family with sequence similarity 180, member A	FAM180A	ENSBTAG00000017427	-2.92458	0.909852	32.8879	9.76e-09	1.18e-05
538905	fibronectin type III domain containing 5	FNDC5	ENSBTAG00000002184	-2.65322	2.10178	32.3715	1.27e-08	1.44e-05
536186	cysteine-rich secretory protein LCCL domain containing 1	CRISPLD1	ENSBTAG00000004411	-1.87763	3.86833	32.0621	1.49e-08	1.58e-05
104968959	uncharacterized LOC104968959	LOC104968959	NA	-4.04406	0.152719	31.484	2.01e-08	2e-05
514607	insulin receptor substrate 4	IRS4	ENSBTAG00000006535	-3.92111	2.69391	30.2208	3.86e-08	3.62e-05
541308	sarcoglycan, alpha (50kDa dystrophin-associated glycoprotein)	SGCA	ENSBTAG00000003956	-3.2205	2.09938	30.025	4.27e-08	3.8e-05
100140069	WD repeat domain 86	WDR86	ENSBTAG00000006232	-2.32895	4.83073	29.1544	6.68e-08	5.65e-05
513038	cathepsin K	CTSK	ENSBTAG00000021035	-2.0767	8.45299	28.8958	7.64e-08	6.15e-05
516214	renin binding protein	RENBP	ENSBTAG00000047827	-1.50115	4.33222	28.6827	8.53e-08	6.27e-05
532376	v-maf avian musculoaponeurotic fibrosarcoma oncogene homolog B	MAFB	ENSBTAG00000003396	-1.88103	5.63071	28.7262	8.34e-08	6.27e-05
100126171	dihydropyrimidinase-like 5	DPYSL5	ENSBTAG00000018576	-2.73795	1.40757	27.1671	1.87e-07	0.000131573
614673	nuclear protein, transcriptional regulator, 1	NUPR1	ENSBTAG00000018016	-1.46509	7.37666	26.6356	2.46e-07	0.0001599
768236	zinc finger, C4H2 domain containing	ZC4H2	ENSBTAG00000003779	-1.40337	4.64732	26.6826	2.4e-07	0.0001599
780784	tropomodulin 1	TMOD1	ENSBTAG00000014719	-1.95479	5.35299	26.1716	3.12e-07	0.000195783
531699	aldehyde oxidase 2	AOX2	ENSBTAG00000026812	-3.7473	5.69353	25.7842	3.82e-07	0.000230748
280852	midkine (neurite growth-promoting factor 2)	MDK	ENSBTAG00000007740	-1.30705	8.12479	25.297	4.91e-07	0.000286787
531068	olfactomedin-like 1	OLFML1	ENSBTAG00000021483	-1.62897	5.26182	25.179	5.22e-07	0.000294719
529752	pyroglutamylated RFamide peptide receptor	QRFPR	ENSBTAG00000008255	-2.59818	6.2465	25.0101	5.7e-07	0.000311321
539228	GS homeobox 2	GSX2	ENSBTAG00000045812	-4.12258	-0.930428	24.6627	6.83e-07	0.000361146
615152	chromosome 14 open reading frame, human C8orf34	C14H8orf34	ENSBTAG00000022588	2.99706	1.43679	24.2148	8.62e-07	0.000441848
529947	signal peptide, CUB domain, EGF-like 2	SCUBE2	NA	-1.67279	6.91999	23.541	1.22e-06	0.000608598
101906467	uncharacterized LOC101906467	LOC101906467	NA	3.2166	1.03238	23.4447	1.29e-06	0.000621568
506696	paraspeckle component 1	PSPC1	ENSBTAG00000003934	0.95198	5.41282	23.2058	1.46e-06	0.000684211
617302	testisin-like	LOC617302	ENSBTAG00000038568	-4.18375	0.0906499	23.1042	1.53e-06	0.000701842
280894	placental growth factor	PGF	ENSBTAG00000013688	1.80569	5.08255	22.9829	1.63e-06	0.000727863
530102	collagen, type VI, alpha 6	COL6A6	ENSBTAG00000012837	7.15701	0.059699	22.5194	2.08e-06	0.000902632
535293	epoxide hydrolase 1, microsomal (xenobiotic)	EPHX1	ENSBTAG00000000140	-1.63146	6.68336	21.9641	2.78e-06	0.00114654
768313	SRY (sex determining region Y)-box 4	SOX4	NA	-1.3852	7.22932	21.9975	2.73e-06	0.00114654
282361	solute carrier family 5 (sodium/glucose cotransporter), member 1	SLC5A1	ENSBTAG00000012851	4.47596	3.04037	21.9153	2.85e-06	0.00114807
107131267	NA	NA	NA	-3.52118	0.42344	21.5938	3.37e-06	0.00131108
508482	copine V	CPNE5	ENSBTAG00000007514	-2.28386	4.98355	21.5714	3.41e-06	0.00131108
783254	sterile alpha motif domain containing 12	SAMD12	ENSBTAG00000043996	-1.3623	3.50975	21.1906	4.16e-06	0.00156357
616118	cyclin-dependent kinase 15	CDK15	NA	-3.45286	0.853478	20.8675	4.92e-06	0.00181056
616625	aquaporin 12B	AQP12B	ENSBTAG00000003389	5.11712	2.65645	20.4478	6.13e-06	0.00220638
281684	cholinergic receptor, muscarinic 1	CHRM1	ENSBTAG00000011579	-2.89948	1.04285	19.9158	8.09e-06	0.00285303
286767	parathyroid hormone-like hormone	PTHLH	ENSBTAG00000006538	1.96481	5.40447	19.7531	8.81e-06	0.00298229
512892	SLIT-ROBO Rho GTPase activating protein 3	SRGAP3	ENSBTAG00000004685	-1.15428	4.71781	19.7754	8.71e-06	0.00298229
530709	Usher syndrome 1C (autosomal recessive, severe)	USH1C	ENSBTAG00000000986	2.95967	2.30498	19.6319	9.39e-06	0.00306652
786974	beta-hexosaminidase subunit beta	LOC786974	ENSBTAG00000034138	2.13171	3.7804	19.6249	9.42e-06	0.00306652
506413	C1q and tumor necrosis factor related protein 6	C1QTNF6	ENSBTAG00000008074	-1.6892	5.70779	19.5869	9.61e-06	0.0030691
505054	serine carboxypeptidase 1	SCPEP1	ENSBTAG00000007893	-1.21033	6.51582	19.4832	1.01e-05	0.00318032
505415	family with sequence similarity 118, member A	FAM118A	ENSBTAG00000010590	0.96341	6.08052	19.3961	1.06e-05	0.00326817
540519	opioid receptor, kappa 1	OPRK1	ENSBTAG00000000914	-4.57521	-0.102103	19.3224	1.1e-05	0.00326966
614441	regulator of G-protein signaling 20	RGS20	ENSBTAG00000003454	-1.92612	0.652068	19.2938	1.12e-05	0.00326966
787155	ring finger protein, transmembrane 2	RNFT2	ENSBTAG00000043976	-1.28544	3.47616	19.3453	1.09e-05	0.00326966
101902124	uncharacterized LOC101902124	LOC101902124	NA	2.02718	4.65879	19.2104	1.17e-05	0.00335781
536132	nitric oxide synthase 1 (neuronal)	NOS1	ENSBTAG00000002023	3.55658	2.89713	18.9542	1.34e-05	0.00374842
538513	synaptotagmin III	SYT3	ENSBTAG00000013105	-1.95885	1.4162	18.9368	1.35e-05	0.00374842
101904097	uncharacterized LOC101904097	LOC101904097	NA	-1.68384	1.95728	18.8147	1.44e-05	0.0038693
540307	solute carrier family 8 (sodium/calcium exchanger), member 3	SLC8A3	ENSBTAG00000027080	-2.72684	-0.29421	18.8413	1.42e-05	0.0038693
540045	zinc finger protein 385A	ZNF385A	ENSBTAG00000015604	-1.25245	5.22308	18.7734	1.47e-05	0.00389216
613932	phospholipase D family, member 3	PLD3	ENSBTAG00000019150	-1.38344	8.10018	18.6809	1.55e-05	0.00402284
506520	WNK lysine deficient protein kinase 2	WNK2	ENSBTAG00000008301	-1.53243	4.68792	18.6149	1.6e-05	0.00410134
520743	potassium inwardly-rectifying channel, subfamily J, member 6	KCNJ6	ENSBTAG00000037616	-4.26304	-0.806647	18.4179	1.77e-05	0.00428823
522479	ovalbumin	LOC522479	NA	3.11239	4.777	18.4782	1.72e-05	0.00428823
531741	Rho guanine nucleotide exchange factor (GEF) 26	ARHGEF26	ENSBTAG00000013439	-1.39357	3.53125	18.4433	1.75e-05	0.00428823
789264	ribosomal protein S4, X-linked X-like pseudogene	LOC789264	NA	-2.27053	2.01438	18.4226	1.77e-05	0.00428823
517368	EPH receptor A8	EPHA8	ENSBTAG00000020102	5.10342	0.192986	18.2546	1.93e-05	0.00454204
540588	mastermind-like 3 (Drosophila)	MAML3	ENSBTAG00000011373	-1.15665	5.64931	18.2566	1.93e-05	0.00454204
524289	oculocutaneous albinism II	OCA2	ENSBTAG00000009831	-2.15442	4.64246	18.0603	2.14e-05	0.00489398
539527	bone morphogenetic protein 3	BMP3	ENSBTAG00000017642	-3.32793	0.456563	18.062	2.14e-05	0.00489398
511774	C1q and tumor necrosis factor related protein 1	C1QTNF1	ENSBTAG00000006276	-1.34716	5.84002	17.9221	2.3e-05	0.00519236
101907920	uncharacterized LOC101907920	LOC101907920	NA	4.3942	1.45236	17.85	2.39e-05	0.00525291
515575	tripeptidyl peptidase I	TPP1	ENSBTAG00000015403	-0.948863	5.66965	17.8713	2.36e-05	0.00525291
517240	coiled-coil and C2 domain containing 2A	CC2D2A	ENSBTAG00000018638	-1.18432	4.75944	17.7711	2.49e-05	0.00540517
533642	procollagen-lysine, 2-oxoglutarate 5-dioxygenase 2	PLOD2	ENSBTAG00000007331	1.45532	5.61458	17.6906	2.6e-05	0.00556736
101902407	uncharacterized LOC101902407	LOC101902407	NA	5.46111	2.65663	17.5326	2.82e-05	0.00583244
101905783	uncharacterized LOC101905783	LOC101905783	NA	3.13579	3.83889	17.5544	2.79e-05	0.00583244
516982	complement component 1, q subcomponent-like 2	C1QL2	ENSBTAG00000003771	3.16362	0.451858	17.5312	2.83e-05	0.00583244
104975849	uncharacterized LOC104975849	LOC104975849	NA	5.45194	1.13978	17.3257	3.15e-05	0.00612545
527574	spalt-like transcription factor 2	SALL2	ENSBTAG00000013249	-1.65509	4.6833	17.3411	3.12e-05	0.00612545
539548	ciliary neurotrophic factor receptor	CNTFR	ENSBTAG00000015361	-1.24708	5.21922	17.3371	3.13e-05	0.00612545
613682	yippee-like 4 (Drosophila)	YPEL4	NA	-1.38495	2.86723	17.3256	3.15e-05	0.00612545
617465	BARX homeobox 2	BARX2	ENSBTAG00000020643	1.45548	3.84344	17.395	3.04e-05	0.00612545
107131406	NA	NA	NA	4.4913	3.57642	17.0416	3.66e-05	0.0070321
532829	lysophosphatidic acid receptor 3	LPAR3	ENSBTAG00000003791	2.88638	4.44856	16.8468	4.05e-05	0.00770448
540044	G protein-coupled receptor 84	GPR84	ENSBTAG00000015592	4.98659	1.45014	16.7327	4.3e-05	0.00809097
104973104	uncharacterized LOC104973104	LOC104973104	NA	8.03278	3.51264	16.6515	4.49e-05	0.00817238
539109	matrix metallopeptidase 11 (stromelysin 3)	MMP11	ENSBTAG00000006108	-1.24596	5.61162	16.6657	4.46e-05	0.00817238
789600	wingless-type MMTV integration site family, member 4	WNT4	ENSBTAG00000022671	2.36543	5.08058	16.6875	4.41e-05	0.00817238
510773	phosphotyrosine interaction domain containing 1	PID1	ENSBTAG00000037640	-1.11339	5.21758	16.5123	4.83e-05	0.00870164
100125763	neuronal regeneration related protein	NREP	ENSBTAG00000011338	-1.12421	6.42328	16.4778	4.92e-05	0.0087679
527014	synaptic vesicle glycoprotein 2B	SV2B	ENSBTAG00000027074	1.6755	5.17583	16.3864	5.17e-05	0.00910502
615277	acyl-coenzyme A thioesterase THEM4	LOC615277	ENSBTAG00000015493	3.88868	5.83166	16.3136	5.37e-05	0.00936419
104972918	uncharacterized LOC104972918	LOC104972918	NA	5.95106	0.931144	16.2101	5.67e-05	0.00957213
104976048	uncharacterized LOC104976048	LOC104976048	NA	4.10973	0.864963	16.1993	5.7e-05	0.00957213
281750	endothelin receptor type B	EDNRB	ENSBTAG00000005299	2.68682	4.91671	16.1954	5.71e-05	0.00957213
510524	cathepsin H	CTSH	ENSBTAG00000010992	-0.993506	6.12289	16.2077	5.68e-05	0.00957213
535442	N-sulfoglucosamine sulfohydrolase	SGSH	ENSBTAG00000015267	-1.08514	5.91302	16.1722	5.78e-05	0.00959536
504481	methylsterol monooxygenase 1	MSMO1	ENSBTAG00000003068	1.40843	7.04115	16.1158	5.96e-05	0.00978935
282304	6-phosphofructo-2-kinase/fructose-2,6-biphosphatase 1	PFKFB1	ENSBTAG00000000172	6.12507	1.6235	16.0892	6.04e-05	0.00983202
513841	peptidase domain containing associated with muscle regeneration 1	PAMR1	ENSBTAG00000012630	-2.01714	5.6919	16.0645	6.12e-05	0.00986668
107133217	NA	NA	NA	4.58883	-0.737832	16.0358	6.22e-05	0.00992281
100125760	dipeptidyl-peptidase 7	DPP7	ENSBTAG00000047958	-0.96479	5.72995	15.8972	6.69e-05	0.0105084
100174924	uncharacterized LOC100174924	LOC100174924	NA	1.40308	3.25815	15.8571	6.83e-05	0.0105084
107131323	NA	NA	NA	3.44169	3.22428	15.8819	6.74e-05	0.0105084
515053	chromosome 1 open reading frame, human C21orf62	C1H21orf62	ENSBTAG00000043993	1.58211	5.56516	15.8741	6.77e-05	0.0105084
517588	GLI family zinc finger 1	GLI1	ENSBTAG00000006631	-1.60521	4.86161	15.8082	7.01e-05	0.0106401
527114	angiotensinogen (serpin peptidase inhibitor, clade A, member 8)	AGT	ENSBTAG00000012393	3.11858	7.49899	15.7826	7.11e-05	0.0106401
532551	galactosidase, beta 1-like	GLB1L	ENSBTAG00000020611	-1.0296	4.93449	15.792	7.07e-05	0.0106401
104972627	uncharacterized LOC104972627	LOC104972627	NA	-2.18388	5.21174	15.7578	7.2e-05	0.0106864
282248	hypocretin (orexin) receptor 1	HCRTR1	ENSBTAG00000010366	1.6906	3.95516	15.715	7.36e-05	0.0108356
282434	hydroxysteroid (11-beta) dehydrogenase 2	HSD11B2	ENSBTAG00000005685	-1.67825	5.93228	15.6586	7.59e-05	0.0110674
528959	chromosome 25 open reading frame, human C16orf96	C25H16orf96	NA	-1.63697	1.2229	15.6373	7.67e-05	0.0110969
539904	mex-3 RNA binding family member B	MEX3B	NA	-1.82742	5.06593	15.6119	7.78e-05	0.011119
786948	tryptase-2-like	LOC786948	ENSBTAG00000016520	1.7827	4.58987	15.6015	7.82e-05	0.011119
781872	neuropeptide Y receptor Y5	NPY5R	ENSBTAG00000038421	1.94233	2.49907	15.5488	8.04e-05	0.0113381
537578	spectrin, beta, non-erythrocytic 4	SPTBN4	ENSBTAG00000004751	-1.69348	2.62372	15.5115	8.2e-05	0.0114687
510613	zinc finger protein 664	LOC510613	ENSBTAG00000038322	-1.40465	3.19147	15.4375	8.53e-05	0.0117325
781091	shisa family member 3	SHISA3	ENSBTAG00000034411	3.30821	0.190881	15.4389	8.52e-05	0.0117325
104974443	uncharacterized LOC104974443	LOC104974443	NA	-1.62174	2.23282	15.2929	9.21e-05	0.012171
493992	ST6 beta-galactosamide alpha-2,6-sialyltranferase 2	ST6GAL2	ENSBTAG00000000703	-2.48771	4.65628	15.3048	9.15e-05	0.012171
508189	LON peptidase N-terminal domain and ring finger 3	LONRF3	ENSBTAG00000002615	1.26604	6.79628	15.3268	9.04e-05	0.012171
540119	melanin-concentrating hormone receptor 1	MCHR1	ENSBTAG00000004048	1.88089	1.73489	15.3116	9.12e-05	0.012171
786369	IgLON family member 5	IGLON5	ENSBTAG00000019473	-1.14956	4.31136	15.3449	8.96e-05	0.012171
528055	annexin A9	ANXA9	ENSBTAG00000015304	-1.71556	2.17893	15.2653	9.34e-05	0.0122541
100335819	uncharacterized LOC100335819	LOC100335819	NA	-3.35431	1.12547	15.2056	9.64e-05	0.012277
510169	myosin binding protein H	MYBPH	ENSBTAG00000011465	2.94045	-0.262599	15.2253	9.54e-05	0.012277
533276	Rab geranylgeranyltransferase, beta subunit	RABGGTB	ENSBTAG00000018447	1.0631	5.20512	15.2041	9.65e-05	0.012277
538796	cyclin L2	CCNL2	ENSBTAG00000004873	0.792081	6.87875	15.2079	9.63e-05	0.012277
282143	apelin	APLN	ENSBTAG00000019993	2.49108	4.13208	15.1237	0.00010069	0.0124136
404177	potassium intermediate/small conductance calcium-activated channel, subfamily N, member 2	KCNN2	ENSBTAG00000011076	-1.38969	4.58337	15.1508	9.93e-05	0.0124136
511504	calcium/calmodulin-dependent protein kinase IG	CAMK1G	ENSBTAG00000016541	2.05012	4.0515	15.1152	0.000101146	0.0124136
533307	tubulin beta-7 chain	LOC533307	ENSBTAG00000004624	3.45152	1.55027	15.1136	0.000101234	0.0124136
617074	ER lipid raft associated 1	ERLIN1	ENSBTAG00000007588	0.840019	6.1483	15.1638	9.86e-05	0.0124136
515209	lipid phosphate phosphatase-related protein type 1	LPPR1	ENSBTAG00000003137	-2.05467	2.86687	15.072	0.000103487	0.0125986
404182	sex hormone-binding globulin	SHBG	ENSBTAG00000004226	-1.85694	1.60113	15.0131	0.000106768	0.0128137
515421	myosin, light chain 6B, alkali, smooth muscle and non-muscle	MYL6B	ENSBTAG00000031217	-1.95397	1.46326	15.018	0.000106492	0.0128137
539842	C1q and tumor necrosis factor related protein 2	C1QTNF2	ENSBTAG00000001367	-1.55968	2.76462	14.9839	0.00010843	0.0129215
777787	fatty acid binding protein 7, brain	FABP7	ENSBTAG00000033803	-1.40636	3.66374	14.9353	0.000111264	0.0131665
527701	AHNAK nucleoprotein 2	AHNAK2	ENSBTAG00000046828	-1.32297	6.3412	14.9149	0.00011247	0.0132168
280740	carbonic anhydrase II	CA2	ENSBTAG00000017733	2.14392	6.14532	14.8965	0.000113573	0.0132543
525975	myosin IH	MYO1H	ENSBTAG00000002695	2.45487	0.824094	14.8083	0.00011901	0.0137638
616514	ankyrin repeat domain 13B	ANKRD13B	ENSBTAG00000001119	-0.912627	4.86749	14.7995	0.000119565	0.0137638
517699	cation channel, sperm associated 2	CATSPER2	ENSBTAG00000032130	2.05349	2.8807	14.6194	0.000131554	0.0150416
104974258	uncharacterized LOC104974258	LOC104974258	NA	3.77337	1.72253	14.5725	0.000134867	0.0151708
281915	matrix metallopeptidase 14 (membrane-inserted)	MMP14	ENSBTAG00000014824	-1.36026	9.48169	14.5703	0.000135028	0.0151708
525767	leucine rich repeat containing 4	LRRC4	ENSBTAG00000010704	3.22276	0.0540965	14.5565	0.000136017	0.0151708
615834	protein arginine methyltransferase 8	PRMT8	ENSBTAG00000009447	-3.46755	0.15147	14.553	0.00013627	0.0151708
101903734	uncharacterized LOC101903734	LOC101903734	NA	6.58269	2.08887	14.5049	0.000139792	0.0152579
386587	glial cell derived neurotrophic factor	GDNF	ENSBTAG00000005176	1.18814	4.36453	14.4928	0.000140697	0.0152579
513711	RNA binding motif protein 23	RBM23	ENSBTAG00000038333	1.04853	6.85599	14.525	0.000138309	0.0152579
523294	glycosyltransferase 8 domain containing 2	GLT8D2	ENSBTAG00000000925	-1.90022	3.73171	14.4877	0.000141076	0.0152579
533687	rhophilin, Rho GTPase binding protein 2	RHPN2	ENSBTAG00000003089	1.04139	6.17141	14.4813	0.000141561	0.0152579
100125942	all-trans retinoic acid-induced differentiation factor	ATRAID	NA	-0.880005	4.78919	14.3365	0.000152871	0.0163727
280692	haptoglobin	HP	ENSBTAG00000006354	4.42656	2.08819	14.3074	0.00015525	0.0164197
509771	RNA binding motif (RNP1, RRM) protein 3	RBM3	NA	0.72991	6.15543	14.3123	0.000154848	0.0164197
280985	aggrecan	ACAN	ENSBTAG00000016158	-1.57229	3.51011	14.2687	0.000158476	0.0166567
281356	natriuretic peptide C	NPPC	ENSBTAG00000003253	1.94296	5.60761	14.1921	0.000165062	0.0172418
514860	potassium voltage-gated channel, delayed-rectifier, subfamily S, member 2	KCNS2	ENSBTAG00000007768	2.88945	1.91482	14.1636	0.000167578	0.0173973
533321	FERM domain containing 3	FRMD3	ENSBTAG00000005247	-1.7228	2.67166	14.1227	0.000171266	0.0175779
541098	immunoglobulin superfamily, DCC subclass, member 4	IGDCC4	ENSBTAG00000006440	-0.937524	5.35731	14.1213	0.000171395	0.0175779
507825	proline rich 36	PRR36	ENSBTAG00000044018	-1.13898	4.91338	14.0548	0.000177559	0.0178849
537521	protein phosphatase 4, regulatory subunit 4	PPP4R4	NA	4.11216	3.82826	14.0582	0.000177235	0.0178849
768016	transducer of ERBB2, 1	TOB1	ENSBTAG00000000546	0.76858	5.62651	14.0655	0.000176552	0.0178849
768029	chromosome 17 open reading frame, human C4orf45	C17H4orf45	ENSBTAG00000033547	7.79737	0.302147	14.0319	0.000179737	0.0179971
516661	leucine-rich repeat LGI family, member 3	LGI3	ENSBTAG00000004578	-2.82498	-0.634163	13.9796	0.000184805	0.0183957
101905641	uncharacterized LOC101905641	LOC101905641	NA	-1.87368	1.40868	13.9188	0.000190875	0.0188888
104973411	uncharacterized LOC104973411	LOC104973411	NA	6.5727	1.30894	13.8948	0.00019333	0.0189106
529904	glutamate receptor, ionotropic, AMPA 4	GRIA4	ENSBTAG00000006176	-2.63894	4.16304	13.9011	0.00019269	0.0189106
505926	branched chain amino-acid transaminase 1, cytosolic	BCAT1	ENSBTAG00000013825	2.08489	6.83805	13.8834	0.000194509	0.0189166
281651	complement component 4 binding protein, alpha	C4BPA	ENSBTAG00000009876	3.98914	1.32426	13.8719	0.000195704	0.018924
507436	G0/G1 switch 2	G0S2	ENSBTAG00000047766	1.79959	4.37356	13.8572	0.000197238	0.018964
781663	complement C4-A-like	LOC781663	ENSBTAG00000006864	1.37478	6.31407	13.8127	0.000201962	0.0193085
107131907	NA	NA	NA	2.8744	-0.00124711	13.7715	0.00020644	0.0195161
513242	transmembrane BAX inhibitor motif containing 4	TMBIM4	ENSBTAG00000026993	0.696796	6.64149	13.7795	0.000205569	0.0195161
280821	immunoglobulin J polypeptide, linker protein for immunoglobulin alpha and mu polypeptides	IGJ	ENSBTAG00000018531	3.62689	3.91209	13.7095	0.000213377	0.0200598
100313396	microRNA mir-1282	MIR1282	ENSBTAG00000037953	6.77514	1.84483	13.6232	0.000223407	0.0208549
101907096	uncharacterized LOC101907096	LOC101907096	NA	2.85994	-0.627534	13.6157	0.0002243	0.0208549
281066	cyclin-dependent kinase 5	CDK5	ENSBTAG00000007766	-1.077	4.10816	13.5824	0.000228322	0.0211129
100847120	uncharacterized LOC100847120	LOC100847120	NA	3.1278	1.76834	13.5586	0.000231233	0.0212659
525947	serotransferrin-like	LOC525947	ENSBTAG00000023411	2.44651	2.37636	13.4866	0.000240274	0.0219779
540657	gamma-aminobutyric acid (GABA) A receptor, beta 2	GABRB2	ENSBTAG00000018585	-2.16089	2.34226	13.4635	0.000243255	0.0221309
510474	serine/arginine-rich splicing factor 5	SRSF5	ENSBTAG00000011596	1.01182	7.46843	13.266	0.00027026	0.0244563
767920	CD24 molecule	CD24	ENSBTAG00000039046	-1.75308	2.69952	13.2506	0.000272495	0.0245275
101905299	uncharacterized LOC101905299	LOC101905299	NA	3.44327	-0.573458	13.1941	0.000280835	0.0251444
788329	thyroid hormone receptor, beta	THRB	ENSBTAG00000017802	-1.22862	4.93436	13.1754	0.000283647	0.0252625
282702	cholinergic receptor, nicotinic, alpha 3 (neuronal)	CHRNA3	ENSBTAG00000003130	-1.15748	3.99052	13.1558	0.000286636	0.0252628
525931	platelet derived growth factor D	PDGFD	ENSBTAG00000034827	-1.09437	5.42646	13.157	0.000286453	0.0252628
104968424	tumor necrosis factor alpha-induced protein 2-like	LOC104968424	NA	2.10025	1.40557	13.1292	0.000290735	0.0254913
525276	ADAM metallopeptidase with thrombospondin type 1 motif, 12	ADAMTS12	ENSBTAG00000012558	-1.44927	2.95734	13.0958	0.000295966	0.0256838
540416	potassium voltage-gated channel, Shal-related subfamily, member 2	KCND2	ENSBTAG00000032077	-2.66797	3.97482	13.1049	0.000294532	0.0256838
100336034	zinc finger and BTB domain containing 12	ZBTB12	ENSBTAG00000032031	-1.0382	3.91584	13.0657	0.000300755	0.0258344
515321	3-hydroxybutyrate dehydrogenase, type 2	BDH2	ENSBTAG00000002526	-1.06824	5.40316	13.0665	0.000300627	0.0258344
517002	acid phosphatase 5, tartrate resistant	ACP5	ENSBTAG00000004826	-1.47739	6.82731	13.0316	0.000306272	0.0261754
514685	dipeptidase 1 (renal)	DPEP1	ENSBTAG00000033326	-2.5922	0.455452	12.9855	0.000313914	0.0265602
613987	transmembrane protein 100	TMEM100	ENSBTAG00000009292	1.76284	5.14212	12.9924	0.000312752	0.0265602
107131964	NA	NA	NA	2.70514	-0.0784403	12.8934	0.000329745	0.0270871
107133310	NA	NA	NA	4.67328	0.304734	12.9089	0.00032703	0.0270871
281631	apolipoprotein A-I	APOA1	ENSBTAG00000002258	1.3232	4.01013	12.8947	0.000329508	0.0270871
515437	solute carrier family 39 (zinc transporter), member 14	SLC39A14	ENSBTAG00000019225	1.304	5.86876	12.9138	0.000326166	0.0270871
532505	zinc binding alcohol dehydrogenase domain containing 2	ZADH2	ENSBTAG00000001724	1.02019	4.4603	12.9134	0.000326244	0.0270871
537946	cadherin 6, type 2, K-cadherin (fetal kidney)	CDH6	ENSBTAG00000012992	-2.01254	1.59189	12.902	0.000328235	0.0270871
100300806	Ig heavy chain Mem5-like	LOC100300806	ENSBTAG00000048268	5.05784	1.82251	12.8263	0.000341778	0.0278056
104969177	uncharacterized LOC104969177	LOC104969177	NA	4.0177	1.68646	12.835	0.00034019	0.0278056
101904240	putative ankyrin repeat domain-containing protein 19	LOC101904240	NA	7.77498	-1.23549	12.7969	0.0003472	0.0281116
104976004	uncharacterized LOC104976004	LOC104976004	NA	4.64245	1.13038	12.7194	0.000361876	0.0283089
107131941	NA	NA	NA	3.47377	0.689397	12.7108	0.000363553	0.0283089
281912	microfibrillar-associated protein 2	MFAP2	ENSBTAG00000003832	-0.974489	7.52694	12.7049	0.000364693	0.0283089
282534	major histocompatibility complex, class II, DQ alpha, type 1	BOLA-DQA1	ENSBTAG00000009656	7.41244	-0.225865	12.7201	0.000361754	0.0283089
506902	isthmin 1, angiogenesis inhibitor	ISM1	ENSBTAG00000017188	-1.30343	3.70342	12.7616	0.0003538	0.0283089
513195	centromere protein T	CENPT	ENSBTAG00000006404	-1.19938	3.58199	12.7464	0.000356686	0.0283089
525727	major histocompatibility complex, class II, DO alpha	BOLA-DOA	ENSBTAG00000006490	2.6236	3.87165	12.7276	0.0003603	0.0283089
530101	glutamine-fructose-6-phosphate transaminase 2	GFPT2	ENSBTAG00000002215	1.5758	6.23945	12.7236	0.000361063	0.0283089
614712	Thy-1 cell surface antigen	THY1	ENSBTAG00000019627	-1.30048	9.42924	12.7587	0.000354359	0.0283089
281239	insulin-like growth factor 1 (somatomedin C)	IGF1	ENSBTAG00000011082	1.34993	8.2556	12.6552	0.000374523	0.0286773
510495	LMBR1 domain containing 1	LMBRD1	ENSBTAG00000016164	0.718251	5.55698	12.6719	0.000371199	0.0286773
533086	hydroxysteroid (17-beta) dehydrogenase 6	HSD17B6	ENSBTAG00000011720	-1.89246	1.24243	12.6629	0.000372982	0.0286773
100848209	uncharacterized LOC100848209	LOC100848209	NA	2.8025	3.47788	12.6434	0.000376891	0.0287286
538722	sodium channel, voltage-gated, type II, beta subunit	SCN2B	ENSBTAG00000033529	-1.81929	2.19098	12.6201	0.000381618	0.0289585
520336	N-acetyllactosaminide beta-1,6-N-acetylglucosaminyl-transferase, isoform C	LOC520336	ENSBTAG00000039326	1.42381	6.41104	12.6033	0.000385076	0.0289751
540363	transmembrane protein 132B	TMEM132B	ENSBTAG00000006626	1.77062	3.44923	12.6024	0.000385261	0.0289751
541250	proline/serine-rich coiled-coil 1	PSRC1	ENSBTAG00000018806	-1.18413	2.99131	12.56	0.000394092	0.0295081
280863	myelin oligodendrocyte glycoprotein	MOG	ENSBTAG00000017818	3.90916	-0.252484	12.5437	0.000397538	0.0296349
281909	mannosidase, beta A, lysosomal	MANBA	ENSBTAG00000019761	-0.82856	5.34459	12.5202	0.000402584	0.0298795
529443	microfibrillar-associated protein 3-like	MFAP3L	ENSBTAG00000019539	-1.49659	1.4376	12.4966	0.000407691	0.0300178
615280	G protein-coupled receptor 62	GPR62	ENSBTAG00000013442	3.50304	0.673833	12.4952	0.000407995	0.0300178
107131240	NA	NA	NA	-1.11465	2.50413	12.4433	0.000419503	0.0305984
516087	scavenger receptor class A, member 5	SCARA5	ENSBTAG00000019636	2.08756	7.31773	12.4462	0.000418838	0.0305984
282521	serpin peptidase inhibitor, clade E (nexin, plasminogen activator inhibitor type 1), member 2	SERPINE2	NA	1.20746	7.80756	12.4339	0.000421601	0.0306194
101902895	uncharacterized LOC101902895	LOC101902895	NA	-2.02249	1.60283	12.3765	0.000434767	0.0306631
107132780	NA	NA	NA	4.90344	-0.419832	12.3671	0.000436961	0.0306631
281913	milk fat globule-EGF factor 8 protein	MFGE8	ENSBTAG00000003300	-0.920636	7.98975	12.3935	0.000430834	0.0306631
281952	solute carrier family 6 (neutral amino acid transporter), member 15	SLC6A15	ENSBTAG00000018432	-2.39998	0.0928329	12.3657	0.000437287	0.0306631
504401	flavin containing monooxygenase 2 (non-functional)	FMO2	ENSBTAG00000002974	2.79048	1.85206	12.3578	0.000439147	0.0306631
509935	protocadherin 9	PCDH9	ENSBTAG00000019340	-1.33386	3.94818	12.4146	0.000425989	0.0306631
511498	cytochrome P450, family 2, subfamily c	LOC511498	ENSBTAG00000023939	2.00493	1.0499	12.399	0.000429557	0.0306631
512219	uncharacterized LOC512219	MGC138914	ENSBTAG00000014328	2.68858	3.90408	12.3528	0.000440322	0.0306631
613696	pleckstrin homology domain containing, family O member 2	PLEKHO2	ENSBTAG00000008411	0.92174	5.47411	12.414	0.000426131	0.0306631
784007	T-lymphocyte surface antigen Ly-9	LOC784007	NA	-1.08041	7.2858	12.3914	0.000431322	0.0306631
508312	serine/arginine-rich splicing factor 2	SRSF2	ENSBTAG00000018258	0.774475	7.93321	12.3257	0.000446754	0.0307579
510156	cytochrome P450, family 4, subfamily V, polypeptide 2	CYP4V2	ENSBTAG00000021263	-1.22582	5.99888	12.335	0.000444538	0.0307579
529590	sodium channel, voltage-gated, type I, alpha subunit	SCN1A	ENSBTAG00000018520	-2.34026	2.1889	12.3241	0.000447137	0.0307579
100138309	synapsin III	SYN3	ENSBTAG00000020636	2.76251	3.99501	12.2849	0.000456631	0.0309823
100337375	contactin associated protein-like 2	CNTNAP2	ENSBTAG00000000719	-1.78188	3.27691	12.2781	0.000458316	0.0309823
107132490	NA	NA	NA	2.10042	1.69221	12.273	0.000459553	0.0309823
514062	euchromatic histone-lysine N-methyltransferase 2	EHMT2	ENSBTAG00000005676	-0.764093	7.104	12.281	0.000457582	0.0309823
615651	zinc finger, BED-type containing 3	ZBED3	NA	-1.2169	4.22329	12.2867	0.000456194	0.0309823
107131696	NA	NA	NA	4.37018	0.919841	12.2384	0.000468166	0.0314377
107132877	NA	NA	NA	5.72739	1.59884	12.188	0.000480986	0.0321709
100847326	uncharacterized LOC100847326	LOC100847326	NA	2.31977	1.12952	12.1568	0.000489083	0.0324559
505879	potassium voltage-gated channel, subfamily F, member 1	KCNF1	ENSBTAG00000021283	-1.72735	0.519769	12.1613	0.000487916	0.0324559
101903030	mucin-6	LOC101903030	NA	-2.97298	1.97939	12.1486	0.000491245	0.032472
520630	solute carrier family 45, member 4	SLC45A4	ENSBTAG00000008597	1.04678	5.38692	12.1276	0.000496815	0.0327124
101906766	Ig lambda chain V-II region BUR-like	LOC101906766	NA	4.57045	0.293839	12.0832	0.000508784	0.0332419
104975559	uncharacterized LOC104975559	LOC104975559	NA	4.08418	2.4513	12.0876	0.000507589	0.0332419
539665	leucine rich repeat neuronal 3	LRRN3	ENSBTAG00000004399	-1.93882	1.48318	12.038	0.000521264	0.0339262
282308	phosphoinositide-3-kinase, regulatory subunit 2 (beta)	PIK3R2	ENSBTAG00000002350	-0.772879	6.9625	12.0157	0.000527537	0.0340725
768330	diazepam binding inhibitor (GABA receptor modulator, acyl-CoA binding protein)	DBI	ENSBTAG00000009517	0.838812	6.96096	12.0222	0.000525711	0.0340725
101904992	uncharacterized LOC101904992	LOC101904992	NA	3.03756	1.77102	12.0016	0.000531546	0.0342009
505233	ceramide synthase 4	CERS4	ENSBTAG00000003434	-1.30733	3.7279	11.9874	0.000535607	0.0343316
404192	agouti signaling protein	ASIP	ENSBTAG00000034077	-3.36935	4.10892	11.9269	0.000553281	0.0353306
101904117	uncharacterized LOC101904117	LOC101904117	NA	6.04647	0.265432	11.8955	0.000562693	0.0353416
282121	vascular endothelial growth factor B	VEGFB	NA	-0.796022	5.4841	11.915	0.000556825	0.0353416
505866	chondroitin sulfate proteoglycan 5 (neuroglycan C)	CSPG5	ENSBTAG00000002309	5.27859	0.610502	11.8929	0.000563482	0.0353416
527051	cell death-inducing DFFA-like effector a	CIDEA	ENSBTAG00000047609	2.43805	1.91848	11.9037	0.000560227	0.0353416
532521	podocalyxin-like 2	PODXL2	NA	-1.16823	3.34883	11.8915	0.000563896	0.0353416
504557	ureidopropionase, beta	UPB1	ENSBTAG00000001325	3.06335	-0.00731585	11.8722	0.000569778	0.0354983
614722	amphiphysin	AMPH	ENSBTAG00000031967	-2.04944	5.66871	11.8627	0.000572689	0.0354983
615161	FERM domain containing 5	FRMD5	ENSBTAG00000017216	-2.43468	-0.288867	11.865	0.000571981	0.0354983
510299	cytoglobin	CYGB	ENSBTAG00000005556	-2.17224	3.63098	11.8324	0.000582097	0.0359498
281510	synapsin I	SYN1	ENSBTAG00000005042	1.08008	4.61299	11.8089	0.000589481	0.0362735
101905392	fidgetin	FIGN	NA	-1.19544	2.96022	11.7645	0.000603715	0.0370147
281700	cyclic nucleotide gated channel alpha 1	CNGA1	ENSBTAG00000002205	-2.51951	-0.179429	11.7465	0.000609583	0.0372396
101908138	Ig lambda chain V-I region BL2-like	LOC101908138	NA	4.02821	5.5762	11.7136	0.000620455	0.0377674
505463	growth arrest and DNA-damage-inducible, alpha	GADD45A	ENSBTAG00000013860	0.855738	6.81264	11.6293	0.000649224	0.038958
511188	EYA transcriptional coactivator and phosphatase 1	EYA1	ENSBTAG00000011298	-2.00339	1.24627	11.6364	0.000646742	0.038958
511899	insulin induced gene 1	INSIG1	ENSBTAG00000001592	1.34568	5.89667	11.6396	0.000645642	0.038958
540859	transcription elongation factor B (SIII), polypeptide 1 (15kDa, elongin C)	TCEB1	ENSBTAG00000002196	0.915911	5.10349	11.6349	0.000647247	0.038958
100337478	glutamate receptor-interacting protein 1	LOC100337478	NA	-2.03223	3.15867	11.6162	0.00065379	0.0390668
516825	delta/notch-like EGF repeat containing	DNER	ENSBTAG00000016063	-2.6981	0.921489	11.6109	0.000655653	0.0390668
781044	ras homolog family member U	RHOU	ENSBTAG00000018691	0.901107	5.38005	11.5938	0.000661708	0.0392892
539047	cytochrome P450, family 26, subfamily A, polypeptide 1	CYP26A1	ENSBTAG00000021118	3.50289	0.763712	11.5586	0.000674382	0.0399017
538145	chloride channel Ka	CLCNKA	ENSBTAG00000034674	3.59287	3.05999	11.5346	0.000683112	0.0402774
101908154	uncharacterized LOC101908154	LOC101908154	NA	8.07755	-0.942168	11.5268	0.000686009	0.0403078
107131208	NA	NA	NA	1.83334	2.52921	11.5103	0.000692114	0.0404566
538509	family with sequence similarity 188, member A	FAM188A	ENSBTAG00000010387	0.78906	5.6648	11.5071	0.000693323	0.0404566
787487	von Willebrand factor C and EGF domains	VWCE	ENSBTAG00000021568	-1.25152	3.42653	11.4574	0.000712116	0.0414104
101905239	uncharacterized LOC101905239	LOC101905239	NA	1.97	1.23701	11.4338	0.000721204	0.0417953
100337340	transmembrane protein 191C	TMEM191C	ENSBTAG00000030927	2.29207	2.35869	11.4261	0.000724194	0.0418253
101907545	uncharacterized LOC101907545	LOC101907545	NA	4.87425	-0.937992	11.3833	0.000741078	0.0422711
524447	leucine rich repeat and fibronectin type III domain containing 2	LRFN2	ENSBTAG00000017971	-2.0516	-0.625725	11.391	0.000737989	0.0422711
537989	Fraser extracellular matrix complex subunit 1	FRAS1	ENSBTAG00000010716	-1.66686	1.6219	11.3909	0.000738039	0.0422711
615778	Sec61 gamma subunit	SEC61G	ENSBTAG00000014971	1.2923	5.4016	11.375	0.000744403	0.0422711
618944	chromosome 23 open reading frame, human C6orf52	C23H6orf52	NA	1.27068	5.05909	11.3774	0.00074344	0.0422711
101904849	uncharacterized LOC101904849	LOC101904849	NA	-0.861443	3.83647	11.3373	0.000759672	0.0428152
280678	complement component 4A	C4A	ENSBTAG00000037533	2.14668	0.755329	11.3326	0.000761575	0.0428152
281719	crystallin, alpha B	CRYAB	ENSBTAG00000000434	-1.31643	5.28836	11.3341	0.000760975	0.0428152
100295656	chromosome 19 open reading frame, human C17orf67	C19H17orf67	ENSBTAG00000035147	-2.52418	0.83047	11.3062	0.000772498	0.0432855
101909795	uncharacterized LOC101909795	LOC101909795	NA	2.46429	0.0252126	11.2753	0.000785436	0.0437209
107131357	NA	NA	NA	-1.78159	1.24328	11.2781	0.000784258	0.0437209
100295064	microseminoprotein, prostate associated	MSMP	ENSBTAG00000038777	6.05598	0.172376	11.255	0.000794068	0.0439125
536822	transmembrane protein 64	TMEM64	ENSBTAG00000011268	1.13087	4.0379	11.2556	0.000793819	0.0439125
101906364	uncharacterized LOC101906364	LOC101906364	NA	2.3925	0.493678	11.2176	0.000810268	0.0443971
286884	ribosomal protein S29	RPS29	ENSBTAG00000025666	-1.28828	9.73066	11.2166	0.000810701	0.0443971
539449	polo-like kinase 2	PLK2	ENSBTAG00000016771	1.48838	8.77084	11.2187	0.000809752	0.0443971
281088	cartilage oligomeric matrix protein	COMP	ENSBTAG00000004630	-1.71449	1.42994	11.1994	0.000818257	0.0446663
104976274	uncharacterized LOC104976274	LOC104976274	NA	0.759468	4.50397	11.1736	0.000829701	0.0450006
522791	ring finger protein 11	RNF11	ENSBTAG00000012996	1.05645	5.98188	11.1772	0.000828082	0.0450006
101904087	uncharacterized LOC101904087	LOC101904087	NA	2.6115	0.419336	11.1644	0.000833835	0.0450804
513618	procollagen C-endopeptidase enhancer 2	PCOLCE2	ENSBTAG00000016026	1.25863	7.14506	11.1391	0.000845262	0.045427
539925	solute carrier family 35, member D3	SLC35D3	ENSBTAG00000016793	-1.95587	1.28158	11.1383	0.000845615	0.045427
509963	angiopoietin-like 4	ANGPTL4	ENSBTAG00000002473	-1.07384	3.94207	11.1096	0.0008588	0.0459893
100337251	ankyrin-3	LOC100337251	NA	-1.19121	6.17365	11.0603	0.000881967	0.0462351
104974474	uncharacterized LOC104974474	LOC104974474	NA	4.63606	-0.328636	11.0809	0.000872205	0.0462351
107131415	NA	NA	NA	6.06882	-1.07893	11.0591	0.000882516	0.0462351
107131424	NA	NA	NA	2.28403	0.594976	11.0931	0.000866502	0.0462351
616243	phytanoyl-CoA 2-hydroxylase interacting protein	PHYHIP	ENSBTAG00000015757	-2.16584	-0.711077	11.0617	0.000881308	0.0462351
767921	chromosome 24 open reading frame, human C18orf32	C24H18orf32	ENSBTAG00000021334	0.851356	5.1188	11.0695	0.000877605	0.0462351
786672	tumor necrosis factor, alpha-induced protein 2	TNFAIP2	NA	1.77756	4.95167	11.0835	0.000870992	0.0462351
107132220	NA	NA	NA	3.15785	1.11169	11.0532	0.000885343	0.0462401
510038	aquaporin 11	AQP11	ENSBTAG00000019928	-1.94578	-0.72123	11.0236	0.000899598	0.04684
507975	fin bud initiation factor homolog (zebrafish)	FIBIN	ENSBTAG00000006676	-2.24446	1.75275	11.0092	0.000906598	0.0470596
613587	spermatogenesis associated 6-like	SPATA6L	ENSBTAG00000011048	2.40342	3.83231	10.9652	0.000928392	0.0480436
104972159	uncharacterized LOC104972159	LOC104972159	NA	4.42194	-0.543407	10.9526	0.000934743	0.0482247
540080	cytochrome P450, family 24, subfamily A, polypeptide 1	CYP24A1	ENSBTAG00000002765	2.40294	2.93929	10.9442	0.000938974	0.0482958
107131520	NA	NA	NA	4.01782	-1.53317	10.9339	0.000944201	0.0484175
614815	SH3 domain binding kinase 1	SBK1	NA	-1.26494	3.08842	10.9155	0.000953614	0.0487524
539090	sprouty homolog 2 (Drosophila)	SPRY2	ENSBTAG00000001774	1.11286	5.13197	10.8833	0.000970343	0.0494583
534414	neurotrimin	NTM	ENSBTAG00000010032	2.02697	2.01686	10.867	0.000978952	0.0497472

## Sheet: 12 h post-oestrus
Supplementary table 3C: Differentially expressed (DE) genes, ranked by ascending FDR, at 12 h post-oestrus relative to the onset of oestrus.
RefSeq gene ID	Gene name	Gene symbol	ENSEMBL ID	log2 fold-change 12 h post-oestrus	log2 counts per million 12 h post-oestrus	Likelihood ratio test 12 h post-oestrus	P-Value 12 h post-oestrus	False discovery rate 12 h post-oestrus
282139	arachidonate 15-lipoxygenase	ALOX15	ENSBTAG00000011990	3.43959	0.0239524	27.9411	1.25e-07	0.00211631
100297044	C-C motif chemokine 14	LOC100297044	NA	7.93717	-0.798196	26.5175	2.61e-07	0.00220972
518974	ATPase, H+ transporting, lysosomal V0 subunit a4	ATP6V0A4	ENSBTAG00000004263	-4.34091	5.42964	25.0598	5.56e-07	0.003135
101903030	mucin-6	LOC101903030	NA	-6.56795	1.97939	22.7546	1.84e-06	0.00622939
527872	potassium voltage-gated channel, subfamily H (eag-related), member 6	KCNH6	ENSBTAG00000016613	4.10316	1.72825	23.1794	1.48e-06	0.00622939
516256	tumor necrosis factor receptor superfamily, member 18	TNFRSF18	ENSBTAG00000015632	-4.41033	3.51944	22.0951	2.59e-06	0.00731814
509102	pipecolic acid oxidase	PIPOX	ENSBTAG00000007946	4.61392	0.943827	20.1685	7.09e-06	0.0119995
514039	epithelial cell adhesion molecule	EPCAM	ENSBTAG00000006474	-1.18393	7.66271	20.2888	6.66e-06	0.0119995
525276	ADAM metallopeptidase with thrombospondin type 1 motif, 12	ADAMTS12	ENSBTAG00000012558	2.02948	2.95734	20.2967	6.63e-06	0.0119995
530102	collagen, type VI, alpha 6	COL6A6	ENSBTAG00000012837	6.94348	0.059699	20.4464	6.13e-06	0.0119995
510137	transmembrane protein 213	TMEM213	ENSBTAG00000001527	-7.09059	7.06474	19.0366	1.28e-05	0.018148
539063	carbohydrate (N-acetylglucosamine 6-O) sulfotransferase 4	CHST4	ENSBTAG00000016968	-7.50726	3.83244	18.8771	1.39e-05	0.018148
785366	embigin	EMB	ENSBTAG00000044010	-2.83385	7.20056	18.9516	1.34e-05	0.018148
515988	signal transducer and activator of transcription 4	STAT4	ENSBTAG00000007867	2.34027	1.10456	18.6952	1.53e-05	0.018538
101909328	uncharacterized LOC101909328	LOC101909328	NA	2.09814	0.707595	18.4266	1.77e-05	0.0186747
535458	polypeptide N-acetylgalactosaminyltransferase 3	GALNT3	ENSBTAG00000013957	-2.27869	4.54739	18.4804	1.72e-05	0.0186747
534439	PDZ domain containing 1	PDZK1	ENSBTAG00000005810	2.64414	6.92607	18.2399	1.95e-05	0.0193864
513680	NHS-like 2	NHSL2	ENSBTAG00000045565	1.6469	5.26267	17.765	2.5e-05	0.0234966
540234	family with sequence similarity 46, member A	FAM46A	ENSBTAG00000000995	-2.55257	7.19304	17.3375	3.13e-05	0.027873
529670	laminin, alpha 4	LAMA4	ENSBTAG00000008817	1.01238	6.93724	17.1193	3.51e-05	0.0297014
404111	keratin 14	KRT14	ENSBTAG00000007583	-5.86547	1.08599	17.009	3.72e-05	0.029978
100271926	carbohydrate (N-acetylgalactosamine 4-0) sulfotransferase 8	CHST8	ENSBTAG00000047670	-2.56212	3.17909	16.7751	4.21e-05	0.0323678
107131197	NA	NA	NA	1.78926	2.54274	16.6564	4.48e-05	0.0329604
415112	anterior gradient 2	AGR2	ENSBTAG00000024406	-6.81524	8.16506	16.3509	5.26e-05	0.0342553
504372	transmembrane protein 130	TMEM130	ENSBTAG00000005679	1.94471	3.58746	16.3771	5.19e-05	0.0342553
615922	coiled-coil domain containing 136	CCDC136	ENSBTAG00000011002	2.26952	4.856	16.462	4.96e-05	0.0342553
516334	G protein-coupled receptor, class C, group 5, member B	GPRC5B	ENSBTAG00000019596	0.99827	5.75882	16.1805	5.76e-05	0.0350358
531178	cell adhesion molecule 3	CADM3	ENSBTAG00000003217	1.70411	5.92994	16.1376	5.89e-05	0.0350358
780807	FXYD domain containing ion transport regulator 3	FXYD3	ENSBTAG00000040005	-5.13462	3.17619	16.1013	6e-05	0.0350358
618371	anterior gradient 3	AGR3	ENSBTAG00000045578	-6.82068	1.57402	15.9308	6.57e-05	0.0370602
508379	SPARC related modular calcium binding 1	SMOC1	ENSBTAG00000030599	3.39495	4.14593	15.7692	7.16e-05	0.0390611
100847618	uncharacterized LOC100847618	LOC100847618	NA	-2.93709	3.42175	15.4862	8.31e-05	0.0439498
512028	lipase, member H	LIPH	ENSBTAG00000001535	-3.49715	1.35606	15.3743	8.82e-05	0.0449603
526766	complement component 9	C9	ENSBTAG00000016149	-5.72123	-0.514548	15.3287	9.03e-05	0.0449603
100295639	FXYD domain containing ion transport regulator 4	FXYD4	NA	-2.17751	3.56668	15.1938	9.7e-05	0.0456065
504842	SEC11 homolog C (S. cerevisiae)	SEC11C	ENSBTAG00000011954	-1.64422	6.94363	15.2075	9.63e-05	0.0456065
281957	opioid binding protein/cell adhesion molecule-like	OPCML	NA	3.63353	1.5625	15.108	0.000101531	0.0464353
100848095	neuronal pentraxin receptor	NPTXR	ENSBTAG00000000109	1.64556	4.39173	15.055	0.000104424	0.0465016
286770	DnaJ (Hsp40) homolog, subfamily C, member 3	DNAJC3	ENSBTAG00000012065	-1.11303	6.02377	14.8658	0.000115438	0.0480715
509003	nucleobindin 2	NUCB2	ENSBTAG00000017468	-1.17185	6.75797	14.9291	0.000111625	0.0480715
515222	cysteine-rich with EGF-like domains 2	CRELD2	ENSBTAG00000047801	-1.66171	5.86574	14.849	0.000116471	0.0480715
527114	angiotensinogen (serpin peptidase inhibitor, clade A, member 8)	AGT	ENSBTAG00000012393	3.13239	7.49899	14.7568	0.000122306	0.0492776

## Sheet: 48 h post-oestrus
Supplementary table 3D: Differentially expressed (DE) genes, ranked by ascending FDR, at 48 h post-oestrus relative to the onset of oestrus.
RefSeq gene ID	Gene name	Gene symbol	ENSEMBL ID	log2 fold-change 48 h post-oestrus	log2 counts per million 48 h post-oestrus	Likelihood ratio test 48 h post-oestrus	P-Value 48 h post-oestrus	False discovery rate 48 h post-oestrus
101906058	acyl-CoA desaturase-like	LOC101906058	ENSBTAG00000047957	-3.03719	4.65606	58.4774	2.06e-14	3.48e-10
504813	neuropeptide Y receptor Y1	NPY1R	ENSBTAG00000047586	-2.62439	5.45661	53.3203	2.83e-13	2.05e-09
509003	nucleobindin 2	NUCB2	ENSBTAG00000017468	-2.28245	6.75797	52.8347	3.63e-13	2.05e-09
280924	stearoyl-CoA desaturase (delta-9-desaturase)	SCD	ENSBTAG00000045728	-2.80378	7.5348	46.1955	1.07e-11	4.53e-08
534049	family with sequence similarity 213, member A	FAM213A	ENSBTAG00000021416	-2.77165	9.1301	42.1513	8.45e-11	2.86e-07
767936	purinergic receptor P2Y, G-protein coupled, 14	P2RY14	ENSBTAG00000020990	-2.41595	6.0183	39.8218	2.78e-10	7.85e-07
281356	natriuretic peptide C	NPPC	ENSBTAG00000003253	-3.69776	5.60761	38.8461	4.59e-10	8.62e-07
286767	parathyroid hormone-like hormone	PTHLH	ENSBTAG00000006538	-3.08552	5.40447	39.0505	4.13e-10	8.62e-07
538255	hyperpolarization activated cyclic nucleotide-gated potassium channel 1	HCN1	ENSBTAG00000043948	-4.3824	4.01381	38.9599	4.33e-10	8.62e-07
407767	3-hydroxy-3-methylglutaryl-CoA synthase 1 (soluble)	HMGCS1	ENSBTAG00000011839	-2.24625	7.13091	37.6067	8.65e-10	1.46e-06
518974	ATPase, H+ transporting, lysosomal V0 subunit a4	ATP6V0A4	ENSBTAG00000004263	-5.65272	5.42964	37.376	9.74e-10	1.5e-06
100271926	carbohydrate (N-acetylgalactosamine 4-0) sulfotransferase 8	CHST8	ENSBTAG00000047670	-4.02923	3.17909	35.6916	2.31e-09	3.26e-06
505060	cytochrome P450, family 51, subfamily A, polypeptide 1	CYP51A1	ENSBTAG00000001992	-2.0695	5.99974	35.2379	2.92e-09	3.8e-06
783426	ribonuclease, RNase A family, 11 (non-active)	RNASE11	ENSBTAG00000046058	-3.64777	1.92552	34.8566	3.55e-09	4.29e-06
539328	exocyst complex component 3-like 2	EXOC3L2	ENSBTAG00000015836	-2.66607	3.57813	33.8937	5.82e-09	6.57e-06
505043	CD320 molecule	CD320	ENSBTAG00000004403	-1.85861	7.1225	33.5747	6.86e-09	6.83e-06
505492	solute carrier family 23 (ascorbic acid transporter), member 1	SLC23A1	ENSBTAG00000010798	-1.6844	5.00418	33.5846	6.82e-09	6.83e-06
280841	lysyl oxidase	LOX	ENSBTAG00000012994	-2.42711	5.17691	32.5383	1.17e-08	1.05e-05
787081	TraB domain containing 2B	TRABD2B	NA	-1.4869	6.38805	32.5187	1.18e-08	1.05e-05
281717	hyaluronan and proteoglycan link protein 1	HAPLN1	ENSBTAG00000012411	-3.80347	1.46087	31.9101	1.61e-08	1.37e-05
540267	ST8 alpha-N-acetyl-neuraminide alpha-2,8-sialyltransferase 2	ST8SIA2	ENSBTAG00000017896	2.05066	4.19869	31.5979	1.9e-08	1.53e-05
512633	major facilitator superfamily domain containing 2A	MFSD2A	ENSBTAG00000013054	-2.0661	6.15386	31.3891	2.11e-08	1.62e-05
504960	CD68 molecule	CD68	ENSBTAG00000000133	1.92946	4.90067	31.219	2.3e-08	1.7e-05
101907665	uncharacterized LOC101907665	LOC101907665	NA	-3.33569	0.33173	29.8349	4.7e-08	2.77e-05
514833	C-type lectin domain family 10, member A	CLEC10A	ENSBTAG00000017895	4.65864	0.67297	29.9346	4.47e-08	2.77e-05
521133	SEC14-like 3 (S. cerevisiae)	SEC14L3	ENSBTAG00000014464	5.8212	-0.129887	30.0337	4.25e-08	2.77e-05
527114	angiotensinogen (serpin peptidase inhibitor, clade A, member 8)	AGT	ENSBTAG00000012393	4.82911	7.49899	30.1471	4e-08	2.77e-05
540758	fibroblast growth factor 16	FGF16	ENSBTAG00000006722	-4.55023	1.00766	29.8203	4.74e-08	2.77e-05
751788	WC1 isolate CH210	LOC751788	NA	3.80618	0.755373	29.9634	4.4e-08	2.77e-05
527903	V-set and transmembrane domain containing 2 like	VSTM2L	ENSBTAG00000004750	2.65292	1.74608	29.2459	6.38e-08	3.6e-05
532773	pleckstrin homology domain containing, family A member 6	PLEKHA6	ENSBTAG00000004641	-2.36284	3.72046	29.0035	7.22e-08	3.94e-05
539248	chromosome 10 open reading frame, human C14orf1	C10H14orf1	ENSBTAG00000011987	-1.86108	5.90536	28.7354	8.3e-08	4.39e-05
504316	cochlin	COCH	ENSBTAG00000021844	-4.91022	0.979999	27.8471	1.31e-07	6.35e-05
519758	ATPase, Na+/K+ transporting, beta 1 polypeptide	ATP1B1	ENSBTAG00000002688	-1.51293	8.69703	27.8565	1.31e-07	6.35e-05
790164	SLAM family member 7	SLAMF7	ENSBTAG00000001197	2.83648	1.52475	27.909	1.27e-07	6.35e-05
521231	polycystic kidney disease 2-like 1	PKD2L1	ENSBTAG00000010742	-2.42243	2.44805	27.7782	1.36e-07	6.4e-05
531343	melanophilin	MLPH	ENSBTAG00000000634	-2.74435	6.28629	27.5513	1.53e-07	7e-05
516067	folate receptor 3 (gamma)	FOLR3	ENSBTAG00000038532	-3.46914	9.59072	27.4083	1.65e-07	7.22e-05
613715	chromosome 28 open reading frame, human C10orf10	C28H10orf10	ENSBTAG00000002670	3.09435	3.42381	27.3896	1.66e-07	7.22e-05
281067	cystic fibrosis transmembrane conductance regulator (ATP-binding cassette sub-family C, member 7)	CFTR	ENSBTAG00000006589	-2.67641	5.55173	26.9195	2.12e-07	8.97e-05
617478	coiled-coil domain-containing protein C1orf110 homolog	C3H1orf110	ENSBTAG00000027425	2.98245	4.5056	26.7881	2.27e-07	9.37e-05
508832	lymphocyte-specific protein 1	LSP1	ENSBTAG00000010447	1.39115	6.32505	26.5994	2.5e-07	0.0001
539608	potassium voltage-gated channel, shaker-related subfamily, member 2	KCNA2	ENSBTAG00000015459	-3.33295	0.729578	26.5706	2.54e-07	0.0001
100848804	uncharacterized LOC100848804	LOC100848804	NA	-4.4231	1.35358	26.3127	2.9e-07	0.000109196
509687	KDEL (Lys-Asp-Glu-Leu) endoplasmic reticulum protein retention receptor 3	KDELR3	ENSBTAG00000009886	-1.83517	6.68447	26.3547	2.84e-07	0.000109196
533129	ets variant 4	ETV4	ENSBTAG00000008333	-2.6138	5.07813	26.2636	2.98e-07	0.000109572
511114	osteocrin	OSTN	ENSBTAG00000018703	-6.14137	3.23183	26.2202	3.05e-07	0.000109675
513221	heme oxygenase (decycling) 1	HMOX1	ENSBTAG00000015582	2.30393	6.18927	26.0421	3.34e-07	0.000117769
107133475	NA	NA	NA	-1.95584	7.61346	25.7537	3.88e-07	0.000133953
280881	neurotensin	NTS	ENSBTAG00000005305	-5.68338	4.90099	25.591	4.22e-07	0.000141673
281957	opioid binding protein/cell adhesion molecule-like	OPCML	NA	4.86489	1.5625	25.5309	4.35e-07	0.000141673
507120	cold inducible RNA binding protein	CIRBP	ENSBTAG00000007480	1.45615	7.32876	25.5431	4.33e-07	0.000141673
507586	cell growth regulator with EF-hand domain 1	CGREF1	ENSBTAG00000011328	-2.87923	5.06307	25.3672	4.74e-07	0.000151311
509715	cathepsin F	CTSF	ENSBTAG00000010994	1.42923	6.49389	25.2861	4.94e-07	0.000154883
101903093	leucine-rich repeats and transmembrane domains 1	LRTM1	ENSBTAG00000013124	-4.7935	-0.120187	25.108	5.42e-07	0.00016678
280852	midkine (neurite growth-promoting factor 2)	MDK	ENSBTAG00000007740	1.47223	8.12479	25.0268	5.65e-07	0.000170852
282434	hydroxysteroid (11-beta) dehydrogenase 2	HSD11B2	ENSBTAG00000005685	2.45904	5.93228	24.7853	6.41e-07	0.000187853
528174	G protein-coupled receptor 133	ADGRD1	ENSBTAG00000013848	-1.52079	7.73054	24.7762	6.44e-07	0.000187853
282459	protein phosphatase 1, regulatory (inhibitor) subunit 1B	PPP1R1B	ENSBTAG00000006035	2.91106	4.26463	24.6044	7.04e-07	0.000201895
281724	crystallin, gamma S	CRYGS	ENSBTAG00000003140	-3.96866	3.11224	24.3981	7.83e-07	0.000220958
100295639	FXYD domain containing ion transport regulator 4	FXYD4	NA	-2.87169	3.56668	24.2996	8.25e-07	0.000228738
515889	transmembrane 6 superfamily member 2	TM6SF2	ENSBTAG00000016042	-2.1773	1.98313	24.135	8.98e-07	0.000239585
536989	plexin domain containing 1	PLXDC1	ENSBTAG00000019347	2.41589	5.79139	24.1179	9.06e-07	0.000239585
615906	lanosterol synthase (2,3-oxidosqualene-lanosterol cyclase)	LSS	ENSBTAG00000018936	-1.3477	5.36563	24.1704	8.82e-07	0.000239585
527872	potassium voltage-gated channel, subfamily H (eag-related), member 6	KCNH6	ENSBTAG00000016613	4.15133	1.72825	23.8396	1.05e-06	0.000272593
514368	ATPase, H+ transporting, lysosomal 13kDa, V1 subunit G2	ATP6V1G2	ENSBTAG00000014491	2.64608	0.328513	23.754	1.09e-06	0.000280665
507421	keratin 83	KRT83	ENSBTAG00000007144	-5.18517	1.41567	23.7166	1.12e-06	0.000281905
504481	methylsterol monooxygenase 1	MSMO1	ENSBTAG00000003068	-1.84365	7.04115	23.6876	1.13e-06	0.000281977
539606	pyrroline-5-carboxylate reductase 1	PYCR1	ENSBTAG00000000042	-2.49775	5.84576	23.5744	1.2e-06	0.000294726
510792	ATPase type 13A2	ATP13A2	ENSBTAG00000008309	-1.36474	6.64568	23.3015	1.38e-06	0.000330071
614988	tubulin polymerization-promoting protein family member 3	TPPP3	ENSBTAG00000019822	2.38513	7.11954	23.3207	1.37e-06	0.000330071
281417	paraoxonase 2	PON2	ENSBTAG00000008361	-1.51688	5.24312	22.9762	1.64e-06	0.000376007
282589	hydroxysteroid (11-beta) dehydrogenase 1	HSD11B1	ENSBTAG00000015086	-2.59265	4.17483	22.9456	1.67e-06	0.000376007
510813	lectin, galactoside-binding, soluble, 9	LGALS9	ENSBTAG00000006846	1.35339	5.86468	22.9605	1.65e-06	0.000376007
777776	lysozyme	LYZ	ENSBTAG00000026779	3.41915	3.14541	22.9686	1.65e-06	0.000376007
282096	troponin T type 3 (skeletal, fast)	TNNT3	ENSBTAG00000022158	2.19717	2.78142	22.8562	1.75e-06	0.000388659
538062	EGF-like repeats and discoidin I-like domains 3	EDIL3	ENSBTAG00000044033	-2.34814	1.97456	22.8314	1.77e-06	0.000388659
281904	lysyl oxidase-like 4	LOXL4	ENSBTAG00000020895	-3.3643	4.13009	22.687	1.91e-06	0.000413623
281773	FXYD domain containing ion transport regulator 2	FXYD2	ENSBTAG00000009828	3.58588	0.381552	22.6457	1.95e-06	0.000417261
510137	transmembrane protein 213	TMEM213	ENSBTAG00000001527	-8.06382	7.06474	22.6087	1.99e-06	0.000420055
104969405	uncharacterized LOC104969405	LOC104969405	NA	4.13847	-0.136669	22.4006	2.21e-06	0.000461953
505995	retinol dehydrogenase 11 (all-trans/9-cis/11-cis)	RDH11	ENSBTAG00000001950	-1.18443	5.63227	22.3786	2.24e-06	0.000461953
107131176	NA	NA	NA	-1.93279	1.36681	22.3294	2.3e-06	0.000462661
281658	S100 calcium binding protein G	S100G	ENSBTAG00000017020	-2.14951	8.01363	22.3458	2.28e-06	0.000462661
514453	Rho guanine nucleotide exchange factor (GEF) 16	ARHGEF16	ENSBTAG00000020837	-1.10566	6.72507	22.2545	2.39e-06	0.000475399
104975686	histone H1t	LOC104975686	NA	-3.51666	1.08337	22.1695	2.5e-06	0.000485491
538675	calcium binding and coiled-coil domain 1	CALCOCO1	ENSBTAG00000015016	1.2679	7.23371	22.1895	2.47e-06	0.000485491
338077	fucosyltransferase 6 (alpha (1,3) fucosyltransferase)	FUT6	ENSBTAG00000000414	-3.44437	5.34547	22.0588	2.64e-06	0.000508485
100297044	C-C motif chemokine 14	LOC100297044	NA	7.14531	-0.798196	21.9667	2.77e-06	0.000521617
519940	retinol dehydrogenase 16 (all-trans)	RDH16	ENSBTAG00000001392	7.32444	1.45339	21.9724	2.77e-06	0.000521617
526535	squalene epoxidase	SQLE	ENSBTAG00000005498	-1.91518	6.12013	21.9272	2.83e-06	0.000526621
100125926	transmembrane emp24 protein transport domain containing 7	TMED7	ENSBTAG00000035030	-1.20503	7.12681	21.7155	3.16e-06	0.000581639
767917	signal peptidase complex subunit 3 homolog (S. cerevisiae)	SPCS3	NA	-1.42539	4.53348	21.5991	3.36e-06	0.000611405
511211	sparc/osteonectin, cwcv and kazal-like domains proteoglycan (testican) 1	SPOCK1	ENSBTAG00000003502	-2.23364	7.67771	21.5412	3.46e-06	0.000623413
104970443	uncharacterized LOC104970443	LOC104970443	NA	-3.69806	0.782911	21.404	3.72e-06	0.000662611
533096	ectonucleoside triphosphate diphosphohydrolase 5	ENTPD5	ENSBTAG00000020334	-1.3136	4.59585	21.2857	3.96e-06	0.000697448
508204	growth regulation by estrogen in breast cancer 1	GREB1	ENSBTAG00000015402	-1.64353	7.14984	21.2004	4.14e-06	0.000714314
514943	rhomboid, veinlet-like 2 (Drosophila)	RHBDL2	ENSBTAG00000008023	-1.65209	4.53016	21.2007	4.14e-06	0.000714314
528014	potassium voltage-gated channel, Isk-related family, member 1	KCNE1	ENSBTAG00000001150	-3.74207	2.34669	21.0473	4.48e-06	0.000765924
615134	unc-5 homolog C (C. elegans)-like	UNC5CL	ENSBTAG00000002919	-2.31071	5.96045	20.9391	4.74e-06	0.000802287
785418	potassium channel, subfamily K, member 6	KCNK6	ENSBTAG00000023562	-1.51899	3.37824	20.7146	5.33e-06	0.000893155
515018	immunoglobulin superfamily containing leucine-rich repeat	ISLR	ENSBTAG00000006024	2.7721	5.5266	20.665	5.47e-06	0.00090759
518062	solute carrier family 17 (vesicular nucleotide transporter), member 9	SLC17A9	ENSBTAG00000001829	-2.57326	4.40631	20.6041	5.65e-06	0.000927838
786606	WAS/WASL interacting protein family, member 3	WIPF3	ENSBTAG00000016220	1.69548	7.00437	20.4589	6.09e-06	0.000991324
281939	myozenin 1	MYOZ1	ENSBTAG00000033008	1.70598	2.39675	20.3836	6.34e-06	0.00102132
281278	latrophilin 2	ADGRL2	ENSBTAG00000012305	-1.0362	5.97619	20.2017	6.97e-06	0.00111255
516135	solute carrier family 2 (facilitated glucose transporter), member 10	SLC2A10	ENSBTAG00000002942	-1.90452	3.67568	20.0524	7.53e-06	0.00119163
509065	regulator of G-protein signaling like 1	RGSL1	ENSBTAG00000018220	3.52553	-0.66095	19.9697	7.87e-06	0.00123277
618638	tripartite motif containing 47	TRIM47	ENSBTAG00000018920	1.12653	4.7212	19.9393	7.99e-06	0.00124102
107131250	NA	NA	NA	-3.92558	1.70371	19.9008	8.16e-06	0.00125478
618371	anterior gradient 3	AGR3	ENSBTAG00000045578	-8.14267	1.57402	19.8676	8.3e-06	0.00126525
100139362	zinc finger protein 124	LOC100139362	NA	-1.97624	2.31035	19.7926	8.63e-06	0.00130413
538050	RAB7B, member RAS oncogene family	RAB7B	ENSBTAG00000012774	1.21183	5.52283	19.6997	9.06e-06	0.00134822
787473	netrin G1	NTNG1	ENSBTAG00000014530	1.66343	2.91069	19.6953	9.08e-06	0.00134822
506932	carbohydrate (keratan sulfate Gal-6) sulfotransferase 1	CHST1	ENSBTAG00000003721	-1.48657	6.82454	19.5128	9.99e-06	0.00147044
107133090	NA	NA	NA	-2.07657	2.75935	19.4918	1.01e-05	0.00147386
533277	transmembrane emp24 protein transport domain containing 6	TMED6	ENSBTAG00000007616	2.09345	2.03586	19.4508	1.03e-05	0.00149296
286858	prostaglandin D2 synthase 21kDa (brain)	PTGDS	ENSBTAG00000015074	1.59812	7.01748	19.4321	1.04e-05	0.0014949
516155	mannosyl-oligosaccharide glucosidase	MOGS	ENSBTAG00000001844	-1.26515	5.87105	19.3982	1.06e-05	0.00150888
514550	zinc finger, CW type with PWWP domain 1	ZCWPW1	ENSBTAG00000001068	2.00876	1.62761	19.3401	1.09e-05	0.00154251
100337282	TBC1 domain family, member 8B (with GRAM domain)	TBC1D8B	ENSBTAG00000046314	-1.53292	3.58105	19.2906	1.12e-05	0.00156998
507141	CD52 molecule	CD52	ENSBTAG00000005628	1.87701	2.86735	19.2485	1.15e-05	0.00157883
613998	antioxidant 1 copper chaperone	ATOX1	ENSBTAG00000008340	-1.41498	6.46001	19.2574	1.14e-05	0.00157883
100297709	patatin-like phospholipase domain containing 3	PNPLA3	ENSBTAG00000003367	-2.85225	0.671811	19.2117	1.17e-05	0.00158221
521257	histamine receptor H2	HRH2	ENSBTAG00000044071	1.69792	2.89174	19.1984	1.18e-05	0.00158221
788176	MAM domain containing 2	MAMDC2	ENSBTAG00000017369	2.46348	4.18491	19.2289	1.16e-05	0.00158221
281175	fucosyltransferase 2 (secretor status included)	FUT2	ENSBTAG00000021557	-5.55697	4.2594	19.1734	1.19e-05	0.00159051
282646	heat shock protein 90kDa beta (Grp94), member 1	HSP90B1	ENSBTAG00000003362	-1.84792	9.49297	19.1205	1.23e-05	0.0016224
615342	BCL2/adenovirus E1B 19kDa interacting protein 3	BNIP3	ENSBTAG00000017804	1.0722	4.85924	19.087	1.25e-05	0.00163834
415112	anterior gradient 2	AGR2	ENSBTAG00000024406	-7.61508	8.16506	19.0129	1.3e-05	0.00167723
787021	ssu-2 homolog (C. elegans)	SSUH2	ENSBTAG00000005433	-1.80027	4.74705	19.0148	1.3e-05	0.00167723
281862	interleukin 2 receptor, gamma	IL2RG	ENSBTAG00000007626	1.63038	2.56432	18.9176	1.36e-05	0.00174971
281625	annexin A4	ANXA4	ENSBTAG00000001105	-1.65903	7.99194	18.8639	1.4e-05	0.00178619
616091	O-6-methylguanine-DNA methyltransferase	MGMT	NA	1.32343	3.783	18.8029	1.45e-05	0.00183043
281474	serum amyloid A 3	SAA3	ENSBTAG00000022396	-4.15995	8.60064	18.7546	1.49e-05	0.00186182
516256	tumor necrosis factor receptor superfamily, member 18	TNFRSF18	ENSBTAG00000015632	-3.97565	3.51944	18.7422	1.5e-05	0.00186182
515222	cysteine-rich with EGF-like domains 2	CRELD2	ENSBTAG00000047801	-1.87083	5.86574	18.5704	1.64e-05	0.00202255
789034	uncharacterized LOC789034	LOC789034	NA	1.82581	0.956676	18.4313	1.76e-05	0.00215991
107133452	NA	NA	NA	-1.98679	6.38095	18.3924	1.8e-05	0.00216611
281607	angiotensin II receptor, type 1	AGTR1	ENSBTAG00000045633	-1.84591	6.43542	18.3714	1.82e-05	0.00216611
513210	fatty-acid amide hydrolase 1	LOC513210	ENSBTAG00000037858	2.33222	-0.0678014	18.411	1.78e-05	0.00216611
618745	CDC42 effector protein (Rho GTPase binding) 5	CDC42EP5	ENSBTAG00000045989	-1.82523	4.61369	18.378	1.81e-05	0.00216611
509102	pipecolic acid oxidase	PIPOX	ENSBTAG00000007946	4.3597	0.943827	18.3166	1.87e-05	0.00220659
787269	histone H2B type 1	LOC787269	ENSBTAG00000031785	-2.01534	3.77128	18.3095	1.88e-05	0.00220659
513254	phosphatidylethanolamine-binding protein 4	PEBP4	ENSBTAG00000015416	-1.8237	8.33983	18.2481	1.94e-05	0.00222506
530102	collagen, type VI, alpha 6	COL6A6	ENSBTAG00000012837	6.52881	0.059699	18.2599	1.93e-05	0.00222506
615718	FK506 binding protein 14, 22 kDa	FKBP14	ENSBTAG00000007870	-1.5597	5.583	18.2522	1.93e-05	0.00222506
786096	paralemmin	PALM	ENSBTAG00000019771	1.04214	5.89225	18.2414	1.95e-05	0.00222506
107131303	NA	NA	NA	-1.51957	2.84101	18.1427	2.05e-05	0.0022938
504811	calmodulin binding transcription activator 1	CAMTA1	ENSBTAG00000014602	-1.46516	4.51669	18.1222	2.07e-05	0.0022938
506782	raftlin, lipid raft linker 1	RFTN1	ENSBTAG00000030593	1.21046	5.70806	18.149	2.04e-05	0.0022938
511716	epoxide hydrolase 2, cytoplasmic	EPHX2	ENSBTAG00000015241	2.07179	6.55315	18.1202	2.07e-05	0.0022938
511899	insulin induced gene 1	INSIG1	ENSBTAG00000001592	-1.82243	5.89667	18.1599	2.03e-05	0.0022938
613475	methionine sulfoxide reductase B2	MSRB2	ENSBTAG00000044112	1.28786	4.33966	18.1033	2.09e-05	0.00229917
534231	ribophorin II	RPN2	ENSBTAG00000014648	-1.24641	8.68527	18.0735	2.13e-05	0.00232041
511649	lectin, mannose-binding, 1	LMAN1	ENSBTAG00000006833	-1.24089	5.94178	18.0112	2.2e-05	0.002368
528098	proprotein convertase subtilisin/kexin type 5	LOC528098	ENSBTAG00000008101	-1.99317	7.70795	18.0104	2.2e-05	0.002368
280985	aggrecan	ACAN	ENSBTAG00000016158	-2.0323	3.51011	17.9232	2.3e-05	0.00246338
533630	phosphoserine phosphatase	PSPH	ENSBTAG00000013081	-1.59465	3.19476	17.9094	2.32e-05	0.00246571
404136	tachykinin receptor 3	TACR3	ENSBTAG00000016247	-1.6411	4.69379	17.8883	2.34e-05	0.00247752
107132962	NA	NA	NA	-3.69218	0.409893	17.7946	2.46e-05	0.0025865
614787	family with sequence similarity 129, member A	FAM129A	ENSBTAG00000014548	-1.48606	6.37326	17.7707	2.49e-05	0.00260294
100847520	WAP four-disulfide core domain protein 15B	WFDC15B	NA	-5.09347	2.60358	17.6762	2.62e-05	0.00270217
505572	dedicator of cytokinesis 5	DOCK5	ENSBTAG00000015513	-1.31823	5.93045	17.6798	2.61e-05	0.00270217
617717	proline-rich transmembrane protein 1	PRRT1	ENSBTAG00000038904	2.11349	3.30848	17.6487	2.66e-05	0.00272495
505640	phospholipid transfer protein	PLTP	ENSBTAG00000000559	1.65393	6.46212	17.6291	2.68e-05	0.00273663
615239	glypican 3	GPC3	ENSBTAG00000020406	3.24898	1.13412	17.6117	2.71e-05	0.00274515
614300	transmembrane protein 181	TMEM181	ENSBTAG00000010838	-0.979474	6.36144	17.5407	2.81e-05	0.00283266
514168	pyridoxal (pyridoxine, vitamin B6) kinase	PDXK	ENSBTAG00000018186	-1.59231	7.57568	17.4929	2.88e-05	0.00288753
515866	golgi transport 1B	GOLT1B	ENSBTAG00000000379	-1.5205	3.9996	17.461	2.93e-05	0.00291923
510175	protein interacting with cyclin A1	PROCA1	ENSBTAG00000017268	1.3486	3.59035	17.4362	2.97e-05	0.00294013
282143	apelin	APLN	ENSBTAG00000019993	2.83259	4.13208	17.4184	3e-05	0.00295064
615323	gastrin-releasing peptide	GRP	ENSBTAG00000004796	-2.0287	12.9954	17.386	3.05e-05	0.00298399
617454	PBX/knotted 1 homeobox 2	PKNOX2	ENSBTAG00000000052	-1.09422	6.51075	17.3517	3.11e-05	0.00302089
539420	E74-like factor 5 (ets domain transcription factor)	ELF5	ENSBTAG00000012460	-4.12751	3.21201	17.3292	3.14e-05	0.00302215
613741	myozenin 3	MYOZ3	ENSBTAG00000025136	2.51193	1.05305	17.3394	3.13e-05	0.00302215
531644	C1GALT1-specific chaperone 1	C1GALT1C1	ENSBTAG00000021410	-1.06224	5.27249	17.2439	3.29e-05	0.0031302
533600	golgin A3	GOLGA3	ENSBTAG00000009755	-0.842926	6.54401	17.241	3.29e-05	0.0031302
518033	SEC14-like 4 (S. cerevisiae)	SEC14L4	ENSBTAG00000031351	2.44458	1.86687	17.1821	3.4e-05	0.00321068
286871	serpin peptidase inhibitor, clade A (alpha-1 antiproteinase, antitrypsin), member 14	SERPINA14	ENSBTAG00000007392	-4.84224	8.38408	17.1495	3.46e-05	0.00324815
509670	xin actin-binding repeat containing 1	XIRP1	ENSBTAG00000046512	4.50633	2.12244	17.1302	3.49e-05	0.00326312
514346	serine dehydratase	SDS	ENSBTAG00000031814	3.70968	3.29315	17.0649	3.61e-05	0.00335866
780807	FXYD domain containing ion transport regulator 3	FXYD3	ENSBTAG00000040005	-5.30627	3.17619	16.9108	3.92e-05	0.00362281
540234	family with sequence similarity 46, member A	FAM46A	ENSBTAG00000000995	-2.51591	7.19304	16.8933	3.95e-05	0.00363652
100847454	uncharacterized LOC100847454	LOC100847454	NA	-1.62747	3.25075	16.8703	4e-05	0.00366098
504598	secretory leukocyte peptidase inhibitor	SLPI	ENSBTAG00000004148	-7.7013	1.48597	16.8503	4.04e-05	0.00367985
618380	zinc finger RNA binding protein 2	ZFR2	NA	2.14924	2.52365	16.7561	4.25e-05	0.00384635
540500	polypeptide N-acetylgalactosaminyltransferase 14	GALNT14	ENSBTAG00000021735	3.095	-0.228523	16.7245	4.32e-05	0.00389011
511689	heart development protein with EGF-like domains 1	HEG1	ENSBTAG00000021396	-1.01512	6.92197	16.7135	4.35e-05	0.00389217
514673	glycerophosphodiester phosphodiesterase domain containing 2	GDPD2	ENSBTAG00000012863	2.80441	1.36995	16.6843	4.41e-05	0.00393176
100847981	uncharacterized LOC100847981	LOC100847981	NA	3.93192	-0.26202	16.6219	4.56e-05	0.00393815
101907843	uncharacterized LOC101907843	LOC101907843	NA	1.73857	2.2504	16.6173	4.57e-05	0.00393815
104968478	serum amyloid A protein-like	LOC104968478	ENSBTAG00000022395	-4.74359	3.53574	16.6313	4.54e-05	0.00393815
505622	Williams-Beuren syndrome chromosome region 17	WBSCR17	ENSBTAG00000008718	-2.39981	5.59363	16.6126	4.58e-05	0.00393815
525154	sterol-C5-desaturase	SC5D	ENSBTAG00000019246	-1.05673	6.48863	16.6351	4.53e-05	0.00393815
533343	potassium inwardly-rectifying channel, subfamily J, member 10	KCNJ10	ENSBTAG00000002414	-3.65219	0.465533	16.6515	4.49e-05	0.00393815
539358	reticulon 4 receptor-like 1	RTN4RL1	ENSBTAG00000012302	1.63345	4.93419	16.6431	4.51e-05	0.00393815
520936	prominin 2	PROM2	ENSBTAG00000001952	-1.44764	6.42089	16.5717	4.68e-05	0.00400352
100300008	leucine rich repeat containing 26	LRRC26	ENSBTAG00000045734	-3.0752	4.22781	16.5353	4.78e-05	0.00404034
280707	tyrosine hydroxylase	TH	ENSBTAG00000026768	-2.83062	4.72325	16.5414	4.76e-05	0.00404034
338074	aldehyde oxidase 1	AOX1	ENSBTAG00000009725	-2.12524	9.2864	16.5019	4.86e-05	0.00404822
504948	glycerol-3-phosphate dehydrogenase 2 (mitochondrial)	GPD2	ENSBTAG00000009770	-1.40422	5.95968	16.4941	4.88e-05	0.00404822
518437	transmembrane protease serine 11G	LOC518437	ENSBTAG00000025920	-3.52488	1.81949	16.5115	4.84e-05	0.00404822
523822	tumor necrosis factor receptor superfamily, member 11b	TNFRSF11B	ENSBTAG00000007423	-1.69589	4.35122	16.5158	4.82e-05	0.00404822
512242	lipopolysaccharide binding protein	LBP	ENSBTAG00000016864	-7.92835	3.40692	16.4501	4.99e-05	0.00412303
100847120	uncharacterized LOC100847120	LOC100847120	NA	3.64713	1.76834	16.423	5.07e-05	0.00414203
281069	chondroadherin	CHAD	ENSBTAG00000021302	-2.65711	4.54804	16.4262	5.06e-05	0.00414203
507526	cadherin 17, LI cadherin (liver-intestine)	CDH17	ENSBTAG00000021964	-1.99102	7.46179	16.3888	5.16e-05	0.00417763
535990	potassium voltage-gated channel, Shab-related subfamily, member 2	KCNB2	ENSBTAG00000040496	-2.08986	5.92987	16.3885	5.16e-05	0.00417763
494116	ST8 alpha-N-acetyl-neuraminide alpha-2,8-sialyltransferase 6	ST8SIA6	ENSBTAG00000011366	-3.96096	1.28875	16.3443	5.28e-05	0.00425598
514293	isopentenyl-diphosphate delta isomerase 1	IDI1	ENSBTAG00000004075	-1.36969	5.62412	16.3089	5.38e-05	0.00431549
100297737	ribonuclease, RNase A family, 12 (non-active)	RNASE12	NA	-1.56704	5.16094	16.2615	5.52e-05	0.00440395
526460	tetraspanin 13	TSPAN13	ENSBTAG00000012805	-1.49657	6.19914	16.2046	5.69e-05	0.00451688
281156	farnesyl diphosphate synthase	FDPS	ENSBTAG00000003948	-1.09477	6.24498	16.1559	5.83e-05	0.00459144
514762	amyloid beta (A4) precursor protein-binding, family A, member 2	APBA2	ENSBTAG00000020413	3.55257	-0.332005	16.1567	5.83e-05	0.00459144
100337295	interleukin 11	IL11	ENSBTAG00000047400	4.22806	2.2515	16.1177	5.95e-05	0.00460232
510243	heme oxygenase (decycling) 2	HMOX2	ENSBTAG00000018937	1.05771	6.00487	16.1165	5.96e-05	0.00460232
539968	leucine rich repeat and Ig domain containing 2	LINGO2	ENSBTAG00000016070	-3.31462	1.19533	16.1257	5.93e-05	0.00460232
615236	cornichon family AMPA receptor auxiliary protein 3	CNIH3	ENSBTAG00000044171	3.19897	2.69491	16.1288	5.92e-05	0.00460232
100847316	family with sequence similarity 177, member B	FAM177B	NA	-6.57641	0.676546	16.0699	6.1e-05	0.00469554
281779	glutamine--fructose-6-phosphate transaminase 1	GFPT1	ENSBTAG00000017626	-1.70734	3.02609	16.0488	6.17e-05	0.00470546
508692	odd-skipped related transciption factor 2	OSR2	ENSBTAG00000013213	1.42883	6.67316	16.0504	6.17e-05	0.00470546
281385	prodynorphin	PDYN	ENSBTAG00000045520	2.46728	0.280056	16.0054	6.32e-05	0.00479307
535060	sel-1 suppressor of lin-12-like 3 (C. elegans)	SEL1L3	ENSBTAG00000002299	-1.39744	7.37314	15.9956	6.35e-05	0.00479632
280833	kininogen 1	KNG1	ENSBTAG00000005122	-4.74058	1.25369	15.975	6.42e-05	0.004806
540412	suppressor of cytokine signaling 4	SOCS4	ENSBTAG00000021988	-1.43956	2.76059	15.9813	6.4e-05	0.004806
280687	coagulation factor V (proaccelerin, labile factor)	F5	ENSBTAG00000017722	2.60479	5.49117	15.9	6.68e-05	0.00491319
515082	olfactomedin 4	OLFM4	ENSBTAG00000022779	-8.38696	4.96179	15.9176	6.62e-05	0.00491319
539467	protein kinase domain containing, cytoplasmic	PKDCC	ENSBTAG00000019382	-1.14784	8.38822	15.9083	6.65e-05	0.00491319
617609	protein-O-mannosyltransferase 1	POMT1	ENSBTAG00000010805	0.879536	5.21252	15.9079	6.65e-05	0.00491319
104972621	uncharacterized LOC104972621	LOC104972621	NA	-1.83895	1.04973	15.858	6.83e-05	0.00499891
511603	protein disulfide isomerase family A, member 5	PDIA5	ENSBTAG00000018877	-1.20535	5.45937	15.8509	6.85e-05	0.00499891
530401	nuclear factor of activated T-cells, cytoplasmic, calcineurin-dependent 2	NFATC2	ENSBTAG00000018270	2.24197	4.77055	15.8	7.04e-05	0.00511312
788927	elastin microfibril interfacer 3	EMILIN3	ENSBTAG00000016279	1.84625	2.03214	15.7733	7.14e-05	0.00516355
101905262	uncharacterized LOC101905262	LOC101905262	NA	-1.97264	2.15998	15.7282	7.31e-05	0.00526571
504499	N-myc downstream regulated 1	NDRG1	ENSBTAG00000000711	1.05888	6.83035	15.6276	7.71e-05	0.00552994
104974695	uncharacterized LOC104974695	LOC104974695	NA	-3.87559	-0.284564	15.5905	7.87e-05	0.00558885
509461	transmembrane protein 45A	TMEM45A	ENSBTAG00000004459	-1.34183	5.12891	15.5848	7.89e-05	0.00558885
541217	synapse differentiation inducing 1	SYNDIG1	ENSBTAG00000040147	-2.88364	3.30577	15.5836	7.89e-05	0.00558885
281251	interleukin 1, beta	IL1B	ENSBTAG00000001321	3.92645	2.08144	15.5679	7.96e-05	0.00558892
789150	collagen beta(1-O)galactosyltransferase 2	COLGALT2	ENSBTAG00000035836	-1.25878	4.91996	15.5746	7.93e-05	0.00558892
100848466	progesterone receptor-like	PGR	ENSBTAG00000024648	-0.973252	4.94957	15.527	8.13e-05	0.00566394
539739	potassium voltage-gated channel, Shal-related subfamily, member 3	KCND3	ENSBTAG00000031654	3.94999	1.29756	15.5277	8.13e-05	0.00566394
509575	adhesion molecule, interacts with CXADR antigen 1	AMICA1	ENSBTAG00000023283	1.5536	1.99404	15.4682	8.39e-05	0.00581902
531821	FLYWCH-type zinc finger 1	FLYWCH1	ENSBTAG00000006117	1.2107	4.76632	15.4599	8.43e-05	0.00582081
513295	galactose-3-O-sulfotransferase 1	GAL3ST1	ENSBTAG00000014232	1.72564	2.30722	15.4386	8.52e-05	0.00586281
531274	ribonuclease P/MRP 40kDa subunit	RPP40	ENSBTAG00000003332	-1.41489	2.55604	15.4044	8.68e-05	0.00593526
789503	mucin 5B, oligomeric mucus/gel-forming	MUC5B	NA	-8.77968	8.47177	15.4001	8.7e-05	0.00593526
613403	DnaJ (Hsp40) homolog, subfamily C, member 10	DNAJC10	ENSBTAG00000008390	-1.22656	6.57989	15.3881	8.75e-05	0.00594916
281210	glutathione peroxidase 3 (plasma)	GPX3	ENSBTAG00000043553	-2.84219	6.32686	15.3745	8.82e-05	0.00596448
533656	vitamin D (1,25- dihydroxyvitamin D3) receptor	VDR	ENSBTAG00000016414	1.37559	3.47213	15.358	8.89e-05	0.00596448
616076	thyrotrophic embryonic factor	TEF	ENSBTAG00000016580	1.37501	6.21373	15.3382	8.99e-05	0.00596448
616088	musculoskeletal, embryonic nuclear protein 1	MUSTN1	ENSBTAG00000032531	1.38674	5.81005	15.3475	8.94e-05	0.00596448
768330	diazepam binding inhibitor (GABA receptor modulator, acyl-CoA binding protein)	DBI	ENSBTAG00000009517	-1.02605	6.96096	15.343	8.97e-05	0.00596448
781260	CDGSH iron sulfur domain 2	CISD2	ENSBTAG00000027630	-1.13298	4.35875	15.3622	8.87e-05	0.00596448
788207	neurobeachin-like 2	NBEAL2	NA	-0.951506	6.25401	15.3183	9.08e-05	0.00600413
104975334	cytosolic carboxypeptidase 4-like	LOC104975334	NA	2.9094	0.846121	15.2641	9.35e-05	0.00603729
505677	aldehyde dehydrogenase 1 family, member L1	ALDH1L1	ENSBTAG00000014470	3.01993	0.784669	15.2687	9.33e-05	0.00603729
514339	solute carrier family 6 (neurotransmitter transporter), member 12	SLC6A12	ENSBTAG00000038415	3.05958	-0.266293	15.2829	9.26e-05	0.00603729
531389	FOS-like antigen 1	FOSL1	ENSBTAG00000006194	4.30787	3.18032	15.2916	9.21e-05	0.00603729
538401	arylsulfatase B	ARSB	ENSBTAG00000008341	-1.11857	6.78394	15.297	9.19e-05	0.00603729
617915	angiopoietin 4	ANGPT4	ENSBTAG00000021811	1.48562	4.64855	15.2665	9.34e-05	0.00603729
100300510	T-cell receptor beta-1 chain C region	LOC100300510	ENSBTAG00000027204	1.3985	2.87618	15.2343	9.5e-05	0.00606568
533642	procollagen-lysine, 2-oxoglutarate 5-dioxygenase 2	PLOD2	ENSBTAG00000007331	-1.44293	5.61458	15.2359	9.49e-05	0.00606568
535280	neuroblastoma suppressor of tumorigenicity 1	LOC535280	ENSBTAG00000005140	1.03142	8.26283	15.2338	9.5e-05	0.00606568
100850808	elafin-like	LOC100850808	ENSBTAG00000046375	-9.2332	8.91659	15.1461	9.95e-05	0.00632993
614115	serine/arginine repetitive matrix 4	SRRM4	ENSBTAG00000008676	2.70554	-0.558705	15.1226	0.00010075	0.00638536
787512	CKLF-like MARVEL transmembrane domain containing 3	CMTM3	ENSBTAG00000047654	0.949146	6.60592	15.0951	0.00010223	0.00645497
614522	transmembrane protein 56	LOC614522	ENSBTAG00000044125	-1.52569	3.16265	15.0878	0.000102625	0.00645583
533726	24-dehydrocholesterol reductase	DHCR24	ENSBTAG00000004688	-1.73773	6.71505	15.0745	0.00010335	0.00647738
513329	major allergen Equ c 1	LOC513329	ENSBTAG00000018481	-2.50753	3.80845	15.065	0.00010387	0.00648592
104972835	proprotein convertase subtilisin/kexin type 4-like	LOC104972835	NA	1.7119	1.36468	15.0371	0.000105421	0.00653455
617340	collagen, type XXVI, alpha 1	COL26A1	ENSBTAG00000011818	1.94631	5.06884	15.0392	0.0001053	0.00653455
508367	mitogen-activated protein kinase kinase kinase 14	MAP3K14	ENSBTAG00000007084	0.872205	5.3068	15.0162	0.000106591	0.00658299
534389	family with sequence similarity 105, member A	FAM105A	ENSBTAG00000000672	-1.43905	6.79863	14.953	0.000110223	0.0067825
101904168	uncharacterized LOC101904168	LOC101904168	NA	-3.21127	1.86423	14.9321	0.00011145	0.00683316
104969211	uncharacterized LOC104969211	LOC104969211	NA	-2.67164	2.32568	14.8854	0.000114241	0.00685529
281054	CD3e molecule, epsilon (CD3-TCR complex)	CD3E	ENSBTAG00000015710	1.48908	2.7402	14.8903	0.000113948	0.00685529
510200	dipeptidyl-peptidase 3	DPP3	ENSBTAG00000022242	-0.955246	6.35656	14.909	0.000112826	0.00685529
532587	BLK proto-oncogene, Src family tyrosine kinase	BLK	ENSBTAG00000005049	2.24548	-0.251579	14.9169	0.000112355	0.00685529
537402	retinoblastoma binding protein 7	RBBP7	ENSBTAG00000002820	-1.08426	7.81586	14.9021	0.000113234	0.00685529
615685	maturin, neural progenitor differentiation regulator homolog (Xenopus)	MTURN	ENSBTAG00000039231	1.05902	6.95472	14.8882	0.000114072	0.00685529
104976048	uncharacterized LOC104976048	LOC104976048	NA	4.05016	0.864963	14.8758	0.000114828	0.00686615
537312	Rap guanine nucleotide exchange factor (GEF) 4	RAPGEF4	ENSBTAG00000020984	-1.39473	2.83137	14.8667	0.000115382	0.00687498
281803	protein disulfide isomerase family A, member 3	PDIA3	ENSBTAG00000017196	-1.33595	9.59267	14.8491	0.000116465	0.00691518
514502	progastricsin (pepsinogen C)	PGC	ENSBTAG00000003818	-2.48068	1.51259	14.808	0.000119032	0.00699598
525947	serotransferrin-like	LOC525947	ENSBTAG00000023411	-2.94487	2.37636	14.8009	0.00011948	0.00699598
539622	succinate receptor 1	SUCNR1	ENSBTAG00000019670	-2.5926	2.51984	14.8141	0.000118643	0.00699598
781109	myelin regulatory factor-like	MYRFL	ENSBTAG00000014829	-2.83855	2.09426	14.8033	0.000119325	0.00699598
281108	cathepsin V	CTSV	ENSBTAG00000017077	-1.37225	8.31244	14.7843	0.000120537	0.00700492
415110	protein disulfide isomerase family A, member 4	PDIA4	ENSBTAG00000017143	-1.33288	8.56679	14.779	0.000120874	0.00700492
539324	transmembrane protein 30B	TMEM30B	ENSBTAG00000016713	-1.16287	6.48545	14.7913	0.00012009	0.00700492
281287	lysozyme 1	LYZ1	ENSBTAG00000011941	-3.4985	3.41066	14.668	0.000128206	0.00735906
515624	kielin/chordin-like protein	KCP	ENSBTAG00000003449	2.34277	3.71196	14.6769	0.000127603	0.00735906
531676	KDEL (Lys-Asp-Glu-Leu) endoplasmic reticulum protein retention receptor 2	KDELR2	ENSBTAG00000009237	-1.15794	7.79207	14.6667	0.00012829	0.00735906
617714	ephrin-B3	EFNB3	ENSBTAG00000037604	1.31942	5.1306	14.6416	0.000130009	0.0074325
508932	interleukin 11 receptor, alpha	IL11RA	ENSBTAG00000014907	0.997177	5.05015	14.633	0.000130607	0.00744152
523752	insulin-degrading enzyme	IDE	ENSBTAG00000019759	-1.07364	4.58152	14.6262	0.000131079	0.00744335
527470	RAR-related orphan receptor C	RORC	ENSBTAG00000017405	2.20004	4.85894	14.6191	0.000131576	0.00744661
531339	hippocalcin like 4	HPCAL4	ENSBTAG00000014538	2.27255	0.979138	14.5973	0.000133102	0.00750782
508065	zinc finger protein 362	ZNF362	ENSBTAG00000012629	0.946709	5.5604	14.5882	0.00013375	0.00751933
616996	chemokine (C-C motif) ligand 22	CCL22	ENSBTAG00000017718	3.36522	0.157031	14.5691	0.000135109	0.00755035
785213	mannosyl (alpha-1,6-)-glycoprotein beta-1,6-N-acetyl-glucosaminyltransferase, isozyme B	MGAT5B	ENSBTAG00000005104	-2.78244	5.58696	14.568	0.000135194	0.00755035
281036	calreticulin	CALR	ENSBTAG00000015114	-1.4476	9.89444	14.5565	0.000136015	0.00756925
414345	CD86 molecule	CD86	ENSBTAG00000013118	1.88383	3.02348	14.5508	0.000136427	0.00756925
281239	insulin-like growth factor 1 (somatomedin C)	IGF1	ENSBTAG00000011082	-1.55008	8.2556	14.5423	0.000137045	0.00757865
101903030	mucin-6	LOC101903030	NA	-4.19538	1.97939	14.5097	0.00013944	0.00766378
281062	cadherin 2, type 1, N-cadherin (neuronal)	CDH2	ENSBTAG00000021190	-1.56215	4.48029	14.509	0.00013949	0.00766378
518699	sphingomyelin phosphodiesterase, acid-like 3B	SMPDL3B	ENSBTAG00000012997	-1.8077	4.75917	14.4917	0.000140779	0.0077096
520966	glucose-fructose oxidoreductase domain-containing protein 1	LOC520966	NA	-1.83906	1.63519	14.4687	0.000142511	0.00777924
511064	FXYD domain containing ion transport regulator 6	FXYD6	ENSBTAG00000014354	1.36221	6.07852	14.4463	0.00014421	0.00784667
515270	guanidinoacetate N-methyltransferase	GAMT	ENSBTAG00000004112	1.31745	4.5513	14.4287	0.000145566	0.00789511
101906240	uncharacterized LOC101906240	LOC101906240	NA	2.99214	0.813776	14.3878	0.00014876	0.00804256
513343	transmembrane protease, serine 4	TMPRSS4	ENSBTAG00000021518	-4.92165	2.16942	14.3741	0.000149852	0.00807579
530748	nodal growth differentiation factor	NODAL	ENSBTAG00000013090	-4.09685	0.521711	14.3412	0.000152488	0.00817728
781872	neuropeptide Y receptor Y5	NPY5R	ENSBTAG00000038421	-2.04977	2.49907	14.3386	0.000152702	0.00817728
510803	peptidoglycan recognition protein 2	PGLYRP2	NA	3.34445	-0.119365	14.2839	0.000157206	0.00839192
535414	proteasome (prosome, macropain) 26S subunit, non-ATPase, 10	PSMD10	ENSBTAG00000013721	-0.957064	4.28605	14.2676	0.000158568	0.00843803
534568	potassium large conductance calcium-activated channel, subfamily M, beta member 2	KCNMB2	ENSBTAG00000011377	2.33402	3.04526	14.26	0.000159213	0.00844575
515548	triggering receptor expressed on myeloid cells-like 2	TREML2	ENSBTAG00000015707	3.38769	0.229804	14.2461	0.000160394	0.00848186
539829	protein phosphatase 1, regulatory subunit 18	PPP1R18	ENSBTAG00000039695	0.904882	5.74025	14.2337	0.000161452	0.00850309
613835	mitochondrial ribosomal protein S36	MRPS36	ENSBTAG00000011045	-1.00572	7.04316	14.2238	0.000162303	0.00850309
615958	shroom family member 1	SHROOM1	ENSBTAG00000014676	1.16954	4.47674	14.2293	0.000161832	0.00850309
535293	epoxide hydrolase 1, microsomal (xenobiotic)	EPHX1	ENSBTAG00000000140	1.48239	6.68336	14.209	0.000163589	0.0085177
539238	ankyrin 2, neuronal	ANK2	NA	1.67917	5.41037	14.2138	0.00016317	0.0085177
100298265	C3 and PZP-like, alpha-2-macroglobulin domain containing 8	CPAMD8	ENSBTAG00000009331	1.42974	6.04974	14.1608	0.00016783	0.00869676
535458	polypeptide N-acetylgalactosaminyltransferase 3	GALNT3	ENSBTAG00000013957	-1.97095	4.54739	14.1525	0.00016857	0.00869676
535628	zinc finger protein 750	ZNF750	ENSBTAG00000015406	-2.52608	4.28062	14.1544	0.000168399	0.00869676
613767	cyclin-dependent kinase 2 interacting protein	CINP	ENSBTAG00000010995	1.06293	5.62115	14.1468	0.000169084	0.00869678
512319	jade family PHD finger 2	JADE2	ENSBTAG00000021687	1.20339	5.66791	14.1359	0.000170068	0.0087209
104973930	uncharacterized LOC104973930	LOC104973930	NA	-2.08402	1.41692	14.1267	0.000170904	0.0087278
789567	hydroxysteroid (17-beta) dehydrogenase 12	HSD17B12	ENSBTAG00000000087	-1.02918	6.08941	14.123	0.000171234	0.0087278
617851	peptidyl arginine deiminase, type II	PADI2	ENSBTAG00000003403	1.3896	3.45646	14.1007	0.000173278	0.00880543
540780	cancer susceptibility candidate 4	CASC4	ENSBTAG00000012545	-1.05597	6.66706	14.0926	0.000174026	0.00881695
286766	microfibrillar-associated protein 4	MFAP4	ENSBTAG00000006187	2.48316	8.14985	14.0639	0.000176702	0.00889926
511596	Norrie disease (pseudoglioma)	NDP	ENSBTAG00000012623	-1.67803	7.19016	14.0649	0.000176611	0.00889926
510507	cytochrome P450, family 7, subfamily A, polypeptide 1	CYP7A1	ENSBTAG00000005287	4.44392	-0.950511	14.0497	0.000178044	0.00894025
282660	matrix Gla protein	MGP	ENSBTAG00000012370	1.87444	9.15514	14.0179	0.000181078	0.00902268
510272	proline-rich coiled-coil 1	PRRC1	ENSBTAG00000021977	-1.07524	6.30621	14.0102	0.000181819	0.00902268
514161	GDP-mannose pyrophosphorylase B	GMPPB	ENSBTAG00000032026	-1.12636	4.80908	14.0246	0.000180432	0.00902268
574085	death associated protein-like 1	DAPL1	ENSBTAG00000032481	-3.68679	4.52058	14.0149	0.000181365	0.00902268
513244	lymphocyte cytosolic protein 2 (SH2 domain containing leukocyte protein of 76kDa)	LCP2	ENSBTAG00000009381	1.17267	3.66573	13.9954	0.000183257	0.00906748
519724	calcium binding protein 39-like	CAB39L	ENSBTAG00000034222	-1.18197	5.24578	13.9711	0.000185647	0.00915894
523154	UDP-galactose-4-epimerase	GALE	ENSBTAG00000005002	-1.97111	4.98546	13.9435	0.000188383	0.00924005
613942	chondrolectin	CHODL	ENSBTAG00000000588	-2.1074	4.19607	13.9477	0.000187969	0.00924005
504698	transferrin receptor	TFRC	ENSBTAG00000032719	-1.32575	4.4557	13.8943	0.000193383	0.00945789
535632	TGFB-induced factor homeobox 2	TGIF2	ENSBTAG00000005286	0.970202	4.34152	13.861	0.000196844	0.00957184
618044	WAP four-disulfide core domain 2	WFDC2	ENSBTAG00000013928	-2.87272	8.01259	13.8613	0.000196811	0.00957184
404182	sex hormone-binding globulin	SHBG	ENSBTAG00000004226	1.92696	1.60113	13.8517	0.000197821	0.00959177
101902412	chromosome 7 open reading frame, human C19orf80	C7H19orf80	ENSBTAG00000009570	-3.54791	-0.391717	13.8231	0.00020085	0.00971082
504885	solute carrier family 22, member 18	SLC22A18	ENSBTAG00000012742	-2.51723	3.15188	13.7923	0.000204174	0.00981543
507729	transcription elongation factor A (SII), 2	TCEA2	ENSBTAG00000021836	1.19305	4.72425	13.7976	0.000203594	0.00981543
505383	disks large homolog 2	LOC505383	ENSBTAG00000027868	-1.75102	5.29684	13.7445	0.000209434	0.0100246
512892	SLIT-ROBO Rho GTPase activating protein 3	SRGAP3	ENSBTAG00000004685	1.0697	4.71781	13.742	0.000209709	0.0100246
101905586	uncharacterized LOC101905586	LOC101905586	NA	2.04111	-0.280614	13.7173	0.000212483	0.0101285
767907	regenerating islet-derived family, member 4	REG4	NA	-3.90458	4.08702	13.6742	0.000217424	0.010335
618577	syntabulin (syntaxin-interacting)	SYBU	ENSBTAG00000032548	1.351	5.25939	13.6517	0.00022004	0.01043
327713	NADH dehydrogenase (ubiquinone) 1 beta subcomplex, 2, 8kDa	NDUFB2	ENSBTAG00000021759	-0.825734	5.56182	13.6349	0.000222014	0.0104431
509485	PERP, TP53 apoptosis effector	PERP	ENSBTAG00000020097	-1.36724	5.99374	13.6213	0.000223639	0.0104431
516334	G protein-coupled receptor, class C, group 5, member B	GPRC5B	ENSBTAG00000019596	0.914627	5.75882	13.6181	0.000224019	0.0104431
532785	hydroxyacyl-CoA dehydrogenase	HADH	ENSBTAG00000002049	0.752599	6.08763	13.6208	0.000223698	0.0104431
617937	CD3e molecule, epsilon associated protein	CD3EAP	ENSBTAG00000023601	1.04303	4.24528	13.6424	0.00022113	0.0104431
786948	tryptase-2-like	LOC786948	ENSBTAG00000016520	1.75974	4.58987	13.6264	0.000223023	0.0104431
286770	DnaJ (Hsp40) homolog, subfamily C, member 3	DNAJC3	ENSBTAG00000012065	-1.06338	6.02377	13.6055	0.000225529	0.0104846
512796	neurofascin	NFASC	ENSBTAG00000045895	1.89632	3.05295	13.5724	0.000229535	0.0105203
516332	UDP-glucose glycoprotein glucosyltransferase 1	UGGT1	ENSBTAG00000005444	-0.868673	6.53289	13.577	0.000228969	0.0105203
516921	echinoderm microtubule associated protein like 6	EML6	ENSBTAG00000011101	-1.57702	3.80845	13.5839	0.000228128	0.0105203
526780	ADAMTS-like 2	ADAMTSL2	ENSBTAG00000007492	-1.69331	4.65399	13.5684	0.000230028	0.0105203
535533	coatomer protein complex, subunit beta 1	COPB1	ENSBTAG00000006556	-0.867189	7.01139	13.5821	0.000228355	0.0105203
618448	kallikrein-related peptidase 12	KLK12	ENSBTAG00000030484	-2.55901	0.822168	13.5935	0.000226967	0.0105203
100297753	two pore channel 3	TPC3	ENSBTAG00000046419	3.58308	-0.41593	13.5507	0.000232208	0.0105803
326577	solute carrier family 1 (glutamate/neutral amino acid transporter), member 4	SLC1A4	ENSBTAG00000007763	-1.27196	5.28092	13.5476	0.000232588	0.0105803
614282	ADP-ribosylation factor-like 10	ARL10	ENSBTAG00000025345	0.815963	4.62605	13.5303	0.000234738	0.0106494
615588	Ras association (RalGDS/AF-6) domain family (N-terminal) member 9	RASSF9	ENSBTAG00000026966	-2.85454	1.63559	13.5213	0.000235877	0.0106725
538564	collagen, type VIII, alpha 1	COL8A1	ENSBTAG00000013662	-2.13083	3.92816	13.5107	0.000237201	0.0107038
538320	pappalysin 2	PAPPA2	ENSBTAG00000018303	-2.12492	1.18626	13.5005	0.000238497	0.0107052
790333	glutamate receptor, metabotropic 4	GRM4	ENSBTAG00000013632	3.17376	-0.979478	13.504	0.000238054	0.0107052
528530	colony stimulating factor 2 receptor, beta, low-affinity (granulocyte-macrophage)	CSF2RB	ENSBTAG00000009064	1.71584	3.09344	13.462	0.000243442	0.0108982
532621	thyroid hormone receptor, alpha	THRA	ENSBTAG00000010745	1.15461	6.30571	13.4453	0.000245618	0.0109618
540068	family with sequence similarity 134, member B	FAM134B	ENSBTAG00000016444	-1.38598	4.31178	13.4412	0.000246159	0.0109618
101902845	progesterone receptor-like	LOC101902845	NA	-0.832275	7.09655	13.4112	0.000250133	0.0110751
404159	thioredoxin domain containing 17	TXNDC17	ENSBTAG00000021864	-1.08194	3.81114	13.4075	0.000250625	0.0110751
538529	solute carrier family 25 (mitochondrial iron transporter), member 28	SLC25A28	ENSBTAG00000012107	0.776342	6.1474	13.4072	0.000250665	0.0110751
107132434	NA	NA	NA	-6.97556	-0.698695	13.3608	0.000256935	0.0113226
531199	perilipin 5	PLIN5	ENSBTAG00000038464	3.46501	-0.846351	13.3412	0.000259641	0.0114121
513483	fructose-1,6-bisphosphatase 1	FBP1	ENSBTAG00000009733	-1.70744	2.61372	13.3361	0.000260341	0.0114132
101903540	uncharacterized LOC101903540	LOC101903540	NA	-2.2752	3.02546	13.3156	0.000263211	0.0115092
509773	transmembrane protein 54	TMEM54	ENSBTAG00000008331	-2.4396	3.31202	13.3018	0.000265147	0.0115342
533803	transcription elongation factor A (SII), 3	TCEA3	ENSBTAG00000038865	1.70588	4.24269	13.3044	0.000264782	0.0115342
104968422	cationic amino acid transporter 3-like	LOC104968422	NA	2.31976	-0.267694	13.2944	0.000266195	0.0115501
404186	insulin-like growth factor binding protein 6	IGFBP6	ENSBTAG00000021467	-1.54041	8.29702	13.2885	0.00026704	0.0115572
107133190	NA	NA	NA	-3.39311	-0.548026	13.281	0.000268105	0.0115736
104971909	uncharacterized LOC104971909	LOC104971909	NA	1.25563	6.95325	13.2626	0.000270757	0.0116288
507711	alcohol dehydrogenase, iron containing, 1	ADHFE1	ENSBTAG00000004476	1.63324	3.72041	13.2668	0.000270142	0.0116288
526726	short chain dehydrogenase/reductase family 16C, member 5	SDR16C5	ENSBTAG00000018570	2.18795	4.24391	13.2553	0.000271807	0.0116444
514066	fructose-1,6-bisphosphatase 2	FBP2	ENSBTAG00000019554	1.87336	1.97417	13.2221	0.000276665	0.0117928
529423	striatin interacting protein 2	STRIP2	ENSBTAG00000007206	-1.53014	4.1756	13.224	0.000276389	0.0117928
509422	FK506 binding protein 7	FKBP7	ENSBTAG00000001097	-1.12883	4.92069	13.2146	0.000277782	0.0118106
282530	major histocompatibility complex, class II, DRB3	BOLA-DRB3	ENSBTAG00000013919	1.11093	7.00414	13.1969	0.000280406	0.0118916
505075	wingless-type MMTV integration site family, member 6	WNT6	ENSBTAG00000013990	-1.48738	4.95652	13.1924	0.000281092	0.0118916
614219	40S ribosomal protein S23 pseudogene	LOC614219	NA	5.27253	4.99566	13.185	0.000282201	0.0119087
509958	mevalonate (diphospho) decarboxylase	MVD	ENSBTAG00000012059	-1.06626	5.14146	13.1722	0.000284138	0.0119607
104972346	uncharacterized LOC104972346	LOC104972346	NA	-1.76294	0.809776	13.1392	0.000289186	0.011987
505554	sialidase 1 (lysosomal sialidase)	NEU1	ENSBTAG00000005674	-0.916583	4.99207	13.1519	0.000287224	0.011987
506131	CTP synthase 1	CTPS1	ENSBTAG00000001626	-1.46056	5.64348	13.1544	0.000286845	0.011987
507058	peptidase inhibitor 16	PI16	ENSBTAG00000002092	3.58412	3.27248	13.1384	0.000289305	0.011987
512888	transducin-like enhancer of split 1 (E(sp1) homolog, Drosophila)	TLE1	ENSBTAG00000000256	1.32557	5.42794	13.1357	0.000289722	0.011987
517950	G protein-coupled receptor 115	GPR115	ENSBTAG00000002934	-3.01935	2.18853	13.1467	0.000288028	0.011987
616560	plastin 1	PLS1	ENSBTAG00000023429	-1.62509	5.74183	13.1597	0.00028603	0.011987
515749	catenin (cadherin-associated protein), alpha-like 1	CTNNAL1	ENSBTAG00000004997	0.953314	6.33973	13.1223	0.000291807	0.0120438
101906324	uncharacterized LOC101906324	LOC101906324	NA	-3.11773	3.30303	13.1092	0.000293845	0.0120895
317704	solute carrier organic anion transporter family, member 2B1	SLCO2B1	ENSBTAG00000015596	1.1609	4.77486	13.1047	0.000294553	0.0120895
506401	glioma tumor suppressor candidate region gene 2	GLTSCR2	ENSBTAG00000021192	0.936987	7.11456	13.1015	0.000295058	0.0120895
282652	hydroxysteroid (17-beta) dehydrogenase 14	HSD17B14	ENSBTAG00000009174	1.73601	1.93206	13.0661	0.000300691	0.0122609
526482	tubulin tyrosine ligase-like family, member 6	TTLL6	ENSBTAG00000009332	2.44388	1.22863	13.0682	0.00030035	0.0122609
504471	procollagen C-endopeptidase enhancer	PCOLCE	ENSBTAG00000020528	-1.41717	8.08988	13.0492	0.000303413	0.0123422
540547	cyclin D3	CCND3	ENSBTAG00000010106	0.963686	6.63735	13.0401	0.000304889	0.0123725
281333	mucin 1, cell surface associated	MUC1	ENSBTAG00000017104	-2.61714	7.66558	13.0268	0.000307068	0.0124311
100336282	T-cell receptor alpha chain C region-like	LOC100336282	NA	1.39908	2.98679	13.0167	0.000308733	0.0124687
613535	unc-93 homolog A (C. elegans)	UNC93A	NA	-2.36831	3.90112	12.9799	0.000314855	0.0126857
287025	glycosylphosphatidylinositol specific phospholipase D1	GPLD1	ENSBTAG00000004982	-2.64357	2.7061	12.9718	0.000316213	0.0127101
100297981	early growth response 2	EGR2	ENSBTAG00000046409	3.08652	1.27041	12.9516	0.000319646	0.0128176
540873	death-associated protein kinase 1	DAPK1	ENSBTAG00000000738	0.985046	4.76684	12.9465	0.000320513	0.012822
505080	transglutaminase 3	TGM3	ENSBTAG00000001785	4.53727	1.60671	12.9208	0.000324946	0.0129687
100848872	nascent polypeptide-associated complex subunit alpha, muscle-specific form-like	LOC100848872	NA	2.34437	1.46823	12.9077	0.000327239	0.0130295
104968606	laminin subunit alpha-3-like	LOC104968606	NA	-1.82566	4.84268	12.8748	0.00033304	0.0131675
281129	desmocollin 3	DSC3	ENSBTAG00000015238	3.40202	0.850762	12.875	0.000333001	0.0131675
504559	DIRAS family, GTP-binding RAS-like 3	DIRAS3	ENSBTAG00000012182	1.99661	2.09628	12.8766	0.000332716	0.0131675
535697	keratin 7	KRT7	ENSBTAG00000016165	-2.13682	7.5167	12.8595	0.00033577	0.0132445
497031	solute carrier family 2 (facilitated glucose transporter), member 12	SLC2A12	ENSBTAG00000019002	1.56725	3.16764	12.836	0.00034002	0.0133655
785203	methyltransferase like 24	METTL24	ENSBTAG00000033365	1.96177	2.26788	12.8338	0.000340416	0.0133655
282534	major histocompatibility complex, class II, DQ alpha, type 1	BOLA-DQA1	ENSBTAG00000009656	7.61334	-0.225865	12.8184	0.000343219	0.0134443
100848148	uncharacterized LOC100848148	LOC100848148	NA	2.13439	0.118196	12.7789	0.00035056	0.0136173
404123	fumarylacetoacetate hydrolase domain containing 2A	FAHD2A	ENSBTAG00000011553	1.02462	5.18419	12.7773	0.000350854	0.0136173
527124	cyclin-dependent kinase inhibitor 2B (p15, inhibits CDK4)	CDKN2B	ENSBTAG00000016412	-2.58537	4.0485	12.7889	0.000348679	0.0136173
538360	glutamate receptor, metabotropic 8	GRM8	NA	-1.60418	5.73814	12.7781	0.000350708	0.0136173
503577	D site of albumin promoter (albumin D-box) binding protein	DBP	ENSBTAG00000006754	1.42641	5.91034	12.7623	0.000353679	0.0136643
506053	forkhead box P3	FOXP3	ENSBTAG00000013279	1.65282	2.41805	12.7633	0.000353477	0.0136643
541158	ganglioside induced differentiation associated protein 1-like 1	GDAP1L1	ENSBTAG00000002593	2.664	-0.323637	12.7401	0.000357894	0.0137956
530070	family with sequence similarity 98, member A	FAM98A	ENSBTAG00000008548	-0.888325	5.52428	12.7119	0.000363341	0.0139738
107131580	NA	NA	NA	-1.69018	2.78172	12.6891	0.000367795	0.014113
497016	ficolin (collagen/fibrinogen domain containing) 1	FCN1	ENSBTAG00000048155	2.21124	0.701356	12.6839	0.000368816	0.0141145
539951	Ras and Rab interactor 3	RIN3	NA	0.962473	4.26892	12.6804	0.000369502	0.0141145
526233	early growth response 3	EGR3	ENSBTAG00000019293	2.94232	3.92143	12.6576	0.000374038	0.0142251
784451	C-type lectin domain family 2 member H	LOC784451	ENSBTAG00000012026	-1.4007	3.88153	12.6574	0.000374078	0.0142251
280957	vitrin	VIT	ENSBTAG00000024980	2.86147	2.50972	12.6505	0.000375462	0.014235
533618	arylsulfatase family, member K	ARSK	ENSBTAG00000020178	1.24039	3.54067	12.6477	0.000376023	0.014235
509606	podocan	PODN	ENSBTAG00000012514	1.55866	6.68629	12.6136	0.000382946	0.0144267
615785	syndecan 2	SDC2	ENSBTAG00000014357	-1.36332	8.08627	12.6156	0.000382545	0.0144267
767844	beta-1,3-N-acetylgalactosaminyltransferase 1 (globoside blood group)	B3GALNT1	ENSBTAG00000046104	-1.91802	2.80558	12.6102	0.000383644	0.0144267
100849076	WNK lysine deficient protein kinase 4	WNK4	ENSBTAG00000019907	1.2302	4.35618	12.5917	0.000387471	0.0144338
104974721	uncharacterized LOC104974721	LOC104974721	NA	2.05603	-0.170264	12.5865	0.00038854	0.0144338
509082	zinc finger protein 395	ZNF395	ENSBTAG00000000536	1.27385	4.59424	12.5982	0.000386127	0.0144338
511891	polo-like kinase 5	PLK5	ENSBTAG00000012150	2.46608	-0.0383695	12.6008	0.000385586	0.0144338
514459	family with sequence similarity 3, member D	FAM3D	ENSBTAG00000023207	-2.92106	4.50873	12.5944	0.000386912	0.0144338
528288	GTPase, IMAP family member 6	GIMAP6	NA	1.32641	2.2251	12.5845	0.000388951	0.0144338
281485	selectin L	SELL	ENSBTAG00000011515	1.59395	2.73503	12.5659	0.00039284	0.0145462
104975290	uncharacterized LOC104975290	LOC104975290	NA	-1.11231	3.48664	12.56	0.000394102	0.0145611
538479	potassium inwardly-rectifying channel, subfamily J, member 12	KCNJ12	ENSBTAG00000020061	2.19553	-0.0358262	12.555	0.00039515	0.014568
613890	potassium inwardly-rectifying channel, subfamily J, member 16	KCNJ16	ENSBTAG00000024903	-1.41277	4.25623	12.5241	0.00040174	0.0147788
100126171	dihydropyrimidinase-like 5	DPYSL5	ENSBTAG00000018576	1.91572	1.40757	12.5074	0.00040535	0.0147813
286824	hyaluronan synthase 3	HAS3	ENSBTAG00000007992	-1.26853	5.33709	12.5036	0.000406175	0.0147813
317724	USO1 vesicle transport factor	USO1	ENSBTAG00000017028	-0.958355	6.16444	12.5088	0.000405043	0.0147813
404104	deleted in malignant brain tumors 1	DMBT1	NA	-6.61707	9.04586	12.5072	0.000405388	0.0147813
512098	carboxylesterase 1 (monocyte/macrophage serine esterase 1)	CES1	ENSBTAG00000011021	-7.01876	0.603809	12.506	0.000405658	0.0147813
100140850	zinc finger protein 831	ZNF831	ENSBTAG00000011940	2.38706	-0.318264	12.473	0.000412884	0.0149932
522921	heparin-binding EGF-like growth factor	HBEGF	ENSBTAG00000021766	2.30254	3.57313	12.4601	0.000415729	0.0150642
510169	myosin binding protein H	MYBPH	ENSBTAG00000011465	2.77056	-0.262599	12.4297	0.00042256	0.015279
536753	carboxypeptidase N, polypeptide 1	CPN1	ENSBTAG00000023941	2.4591	3.85084	12.4082	0.000427443	0.0154226
286845	solute carrier family 12 (sodium/potassium/chloride transporter), member 2	SLC12A2	ENSBTAG00000009637	-1.34437	6.55922	12.3994	0.000429462	0.0154625
104968435	nucleoside diphosphate kinase B pseudogene	LOC104968435	NA	-1.1372	5.48952	12.3885	0.000431975	0.015487
614805	chromosome 10 open reading frame, human C15orf48	C10H15orf48	ENSBTAG00000004558	-2.71123	3.77273	12.39	0.000431637	0.015487
615435	apelin receptor	APLNR	ENSBTAG00000027516	-1.46875	3.26112	12.3824	0.000433391	0.015505
533896	dual specificity phosphatase 26 (putative)	DUSP26	ENSBTAG00000016413	1.99211	1.22881	12.3735	0.000435474	0.0155466
101906272	uncharacterized LOC101906272	LOC101906272	NA	1.92913	2.13565	12.3092	0.00045074	0.0159639
104970468	uncharacterized LOC104970468	LOC104970468	NA	2.16419	0.273297	12.3044	0.000451881	0.0159639
281080	clathrin, heavy chain (Hc)	CLTC	ENSBTAG00000016708	-0.928061	8.6133	12.3085	0.000450891	0.0159639
282463	protein kinase, cAMP-dependent, regulatory, type II, beta	PRKAR2B	ENSBTAG00000014958	-1.09374	4.88442	12.3078	0.000451062	0.0159639
618042	VGF nerve growth factor inducible	VGF	ENSBTAG00000009868	4.30104	2.65648	12.311	0.000450287	0.0159639
104969238	uncharacterized LOC104969238	LOC104969238	NA	2.65254	0.994058	12.2877	0.000455959	0.0160745
527103	zinc finger and SCAN domain containing 21	ZSCAN21	ENSBTAG00000030956	1.11381	5.89832	12.2717	0.000459877	0.0161789
101905375	uncharacterized LOC101905375	LOC101905375	NA	2.27841	0.742526	12.2507	0.000465078	0.0163279
282009	transmembrane protease, serine 15	TMPRSS15	ENSBTAG00000000597	-2.34203	-0.562517	12.2295	0.000470402	0.0163789
319086	oncostatin M	OSM	ENSBTAG00000016163	4.12166	1.19156	12.2326	0.000469612	0.0163789
508666	C-C motif chemokine 23	LOC508666	NA	1.75695	5.23794	12.2304	0.000470177	0.0163789
613529	leucine rich repeat and Ig domain containing 4	LINGO4	ENSBTAG00000040596	2.64242	0.564457	12.2339	0.000469298	0.0163789
781665	interferon regulatory factor 2 binding protein 2	IRF2BP2	ENSBTAG00000046841	0.682498	7.06338	12.19	0.000480465	0.0166949
514211	KIAA1755 ortholog	KIAA1755	ENSBTAG00000019378	1.44464	3.40787	12.1684	0.000486049	0.0168199
617368	enoyl CoA hydratase domain containing 3	ECHDC3	ENSBTAG00000012377	1.15026	7.94455	12.1685	0.000486041	0.0168199
286850	guanine nucleotide binding protein (G protein), gamma 12	GNG12	ENSBTAG00000035697	-1.01908	3.38757	12.1608	0.000488055	0.0168324
615501	SH3 domain containing ring finger 3	SH3RF3	ENSBTAG00000038011	0.928494	4.05443	12.1594	0.000488401	0.0168324
533333	ELOVL fatty acid elongase 6	ELOVL6	ENSBTAG00000010564	-0.903596	5.85816	12.1548	0.000489604	0.0168396
515172	purinergic receptor P2Y, G-protein coupled, 10	P2RY10	ENSBTAG00000008555	1.81516	0.067848	12.142	0.000493002	0.0168878
783399	major allergen Equ c 1-like	LOC783399	ENSBTAG00000047990	-3.55745	3.48812	12.1449	0.000492223	0.0168878
514094	zinc finger, SWIM-type containing 7	ZSWIM7	ENSBTAG00000044099	1.06051	4.19289	12.1371	0.000494296	0.0168979
504854	cysteine-rich with EGF-like domains 1	CRELD1	ENSBTAG00000010835	-0.859203	4.97152	12.1125	0.000500852	0.0170875
281612	A kinase (PRKA) anchor protein 5	AKAP5	ENSBTAG00000009642	-2.61145	2.84943	12.0616	0.000514723	0.0175254
533086	hydroxysteroid (17-beta) dehydrogenase 6	HSD17B6	ENSBTAG00000011720	1.94085	1.24243	12.0375	0.000521406	0.0177173
101907096	uncharacterized LOC101907096	LOC101907096	NA	2.80891	-0.627534	12.0092	0.000529384	0.0178403
286792	UDP glucuronosyltransferase 1 family, polypeptide A6	UGT1A6	ENSBTAG00000026181	1.94412	1.84827	12.0004	0.00053188	0.0178403
407159	3-hydroxy-3-methylglutaryl-CoA reductase	HMGCR	ENSBTAG00000007840	-1.18843	6.48454	12.0066	0.000530123	0.0178403
407179	low density lipoprotein receptor-related protein 8, apolipoprotein e receptor	LRP8	NA	-1.1321	4.05199	12.0164	0.000527339	0.0178403
505184	serpin peptidase inhibitor, clade B (ovalbumin), member 2	SERPINB2	ENSBTAG00000023198	7.33649	0.44049	11.995	0.000533439	0.0178403
533087	enhancer of zeste 1 polycomb repressive complex 2 subunit	EZH1	ENSBTAG00000021918	0.852194	6.49162	12.0171	0.000527142	0.0178403
534542	potassium voltage-gated channel, subfamily H (eag-related), member 7	KCNH7	ENSBTAG00000001899	2.92811	1.93085	11.9912	0.000534513	0.0178403
616694	NAD(P) dependent steroid dehydrogenase-like	NSDHL	ENSBTAG00000009231	-1.11113	5.94043	11.9945	0.000533574	0.0178403
777787	fatty acid binding protein 7, brain	FABP7	ENSBTAG00000033803	1.40384	3.66374	11.9963	0.000533066	0.0178403
101902701	uncharacterized LOC101902701	LOC101902701	NA	-2.52327	1.32971	11.9757	0.000538987	0.0179542
407147	ADP-ribosyltransferase 3	ART3	ENSBTAG00000010954	1.52089	1.22249	11.9609	0.000543273	0.0180614
523846	sparc/osteonectin, cwcv and kazal-like domains proteoglycan (testican) 2	SPOCK2	ENSBTAG00000008827	1.70754	5.53346	11.9569	0.000544442	0.0180648
101906447	uncharacterized LOC101906447	LOC101906447	NA	2.66517	-0.207783	11.9482	0.000547006	0.0181004
510353	adrenocortical dysplasia homolog (mouse)	ACD	ENSBTAG00000018903	0.780244	4.2895	11.946	0.000547654	0.0181004
516087	scavenger receptor class A, member 5	SCARA5	ENSBTAG00000019636	2.15126	7.31773	11.9031	0.000560419	0.0184862
281190	gamma-glutamyl carboxylase	GGCX	ENSBTAG00000038477	-0.801307	6.23672	11.8839	0.000566213	0.018641
509501	serglycin	SRGN	ENSBTAG00000017863	1.50222	5.01913	11.8538	0.000575436	0.0189078
534003	nuclear transcription factor Y, gamma	NFYC	ENSBTAG00000021943	0.769698	6.33851	11.8315	0.000582363	0.0190983
781454	endoplasmic reticulum lectin 1	ERLEC1	ENSBTAG00000008068	-0.917963	6.11752	11.8216	0.000585469	0.0191631
521410	yippee-like 1 (Drosophila)	YPEL1	ENSBTAG00000017867	1.28135	3.44362	11.7968	0.000593312	0.0193525
540416	potassium voltage-gated channel, Shal-related subfamily, member 2	KCND2	ENSBTAG00000032077	-2.96794	3.97482	11.7961	0.000593544	0.0193525
282858	RAB27B, member RAS oncogene family	RAB27B	ENSBTAG00000002788	-1.47127	3.06895	11.7898	0.000595569	0.0193812
511583	family with sequence similarity 114, member A1	FAM114A1	ENSBTAG00000033160	-0.905313	6.56073	11.7488	0.000608814	0.0197742
101906018	uncharacterized LOC101906018	LOC101906018	NA	1.68901	3.71259	11.7116	0.000621121	0.0201353
617258	chemokine (C-C motif) ligand 24	CCL24	ENSBTAG00000026275	2.31528	0.310707	11.7026	0.000624118	0.0201938
100296588	chromosome 3 open reading frame, human C1orf162	C3H1orf162	NA	2.22871	1.9667	11.671	0.000634805	0.0204698
282139	arachidonate 15-lipoxygenase	ALOX15	ENSBTAG00000011990	2.19146	0.0239524	11.6667	0.000636279	0.0204698
617875	histone H4-like	LOC617875	ENSBTAG00000040277	1.48023	2.40094	11.6686	0.000635627	0.0204698
519899	histone deacetylase 11	HDAC11	ENSBTAG00000007208	1.05087	4.54666	11.6365	0.000646695	0.0207654
101907681	uncharacterized LOC101907681	LOC101907681	NA	-2.10274	4.81618	11.6296	0.000649109	0.0208035
518458	sema domain, transmembrane domain (TM), and cytoplasmic domain, (semaphorin) 6D	SEMA6D	ENSBTAG00000016800	-1.4316	4.43122	11.6231	0.000651364	0.0208363
524960	nuclear receptor interacting protein 1	NRIP1	ENSBTAG00000047293	-0.88072	6.96798	11.6109	0.000655655	0.0209339
281152	fatty acid synthase	FASN	ENSBTAG00000015980	-1.203	8.426	11.6062	0.000657336	0.0209481
505987	glycerol kinase	GK	ENSBTAG00000008124	1.21209	2.7932	11.5896	0.00066323	0.0210962
101907048	suppressor of tumorigenicity 14 protein homolog	LOC101907048	NA	-1.00124	5.24111	11.5822	0.00066585	0.0211236
504372	transmembrane protein 130	TMEM130	ENSBTAG00000005679	1.62076	3.58746	11.5802	0.000666588	0.0211236
513478	interleukin 10 receptor, alpha	IL10RA	ENSBTAG00000005215	1.20285	3.59476	11.5658	0.000671743	0.0212472
281794	guanine nucleotide binding protein (G protein), alpha transducing activity polypeptide 1	GNAT1	ENSBTAG00000018020	1.22581	3.42846	11.5511	0.000677094	0.0212798
516074	nucleoporin 62kDa C-terminal like	NUP62CL	NA	1.22073	3.58944	11.5491	0.000677805	0.0212798
614775	SEC22 vesicle trafficking protein homolog B (S. cerevisiae)	SEC22B	ENSBTAG00000007712	-0.786094	6.51971	11.5499	0.000677517	0.0212798
783871	peptidase inhibitor 3, skin-derived (SKALP)	PI3	ENSBTAG00000039028	-5.73961	4.66181	11.5574	0.000674805	0.0212798
540701	meprin A, beta	MEP1B	ENSBTAG00000020391	3.33981	4.45961	11.5378	0.00068194	0.02137
523518	signal peptide, CUB domain, EGF-like 1	SCUBE1	NA	-2.08558	4.62698	11.5073	0.000693245	0.0216042
618274	solute carrier family 16, member 11	SLC16A11	ENSBTAG00000020852	1.64043	8.00148	11.5075	0.000693141	0.0216042
788823	prolyl 3-hydroxylase family member 4 (non-enzymatic)	P3H4	ENSBTAG00000025752	-1.44397	5.50101	11.513	0.000691109	0.0216042
286810	protein tyrosine phosphatase, receptor type, N	PTPRN	ENSBTAG00000013798	3.37832	0.544675	11.5012	0.000695506	0.0216051
504216	neuropeptide Y	NPY	ENSBTAG00000004503	-2.82226	5.99246	11.5004	0.000695826	0.0216051
280713	adrenomedullin	ADM	ENSBTAG00000021048	-1.54858	7.10676	11.4862	0.000701148	0.0217305
414350	pepsinogen 5, group I (pepsinogen A)	PGA5	ENSBTAG00000014761	-3.14751	2.14987	11.4794	0.000703737	0.0217311
506485	pre-B-cell leukemia homeobox interacting protein 1	PBXIP1	ENSBTAG00000004552	1.10999	7.51833	11.4796	0.000703624	0.0217311
100270684	chromosome 15 open reading frame, human C11orf96	C15H11orf96	NA	1.43384	6.50013	11.4679	0.00070809	0.0217993
537914	transmembrane protease, serine 3	TMPRSS3	ENSBTAG00000021280	-7.22843	2.84115	11.4668	0.000708522	0.0217993
511180	sialic acid-binding Ig-like lectin 5	LOC511180	ENSBTAG00000016997	1.65997	2.62355	11.4413	0.000718287	0.0220596
508224	secretogranin V (7B2 protein)	SCG5	ENSBTAG00000032613	1.26869	3.78682	11.4277	0.000723585	0.0221821
101902895	uncharacterized LOC101902895	LOC101902895	NA	2.06998	1.60283	11.408	0.00073128	0.0223774
767832	golgin A7 family, member B	GOLGA7B	ENSBTAG00000008100	2.0466	0.0102083	11.4047	0.000732605	0.0223775
104968455	growth differentiation factor 1	GDF1	ENSBTAG00000020923	1.21482	2.49816	11.3763	0.00074389	0.0226084
104968644	interleukin 2 receptor, beta	IL2RB	NA	1.21957	3.04913	11.3783	0.000743075	0.0226084
281189	glial fibrillary acidic protein	GFAP	ENSBTAG00000013534	-2.73824	4.75646	11.3755	0.000744173	0.0226084
104976004	uncharacterized LOC104976004	LOC104976004	NA	4.57022	1.13038	11.3664	0.000747862	0.0226449
618793	forkhead box O4	FOXO4	ENSBTAG00000004879	1.03954	4.88618	11.3659	0.000748049	0.0226449
538955	forkhead box L1	FOXL1	ENSBTAG00000040605	1.86721	0.613715	11.3504	0.000754306	0.0227529
784732	PAS domain containing 1	PASD1	NA	-3.44657	0.539139	11.3536	0.00075303	0.0227529
100301161	keratin 1	KRT1	ENSBTAG00000046089	-3.53329	-0.249659	11.3393	0.00075885	0.0228086
538626	prolyl 4-hydroxylase, transmembrane (endoplasmic reticulum)	P4HTM	ENSBTAG00000005490	1.44932	4.66075	11.342	0.000757726	0.0228086
530709	Usher syndrome 1C (autosomal recessive, severe)	USH1C	ENSBTAG00000000986	-2.45818	2.30498	11.3323	0.000761698	0.0228536
407771	chemokine (C-C motif) receptor 1	CCR1	ENSBTAG00000019428	2.06828	2.43769	11.3261	0.000764256	0.0228898
506545	claudin 10	CLDN10	ENSBTAG00000003568	-1.32963	7.36964	11.3218	0.000766017	0.022902
509418	colony stimulating factor 1 receptor	CSF1R	ENSBTAG00000012771	1.31566	6.21352	11.298	0.000775903	0.0231159
525243	WSC domain containing 2	WSCD2	ENSBTAG00000013686	-1.21392	2.71326	11.2992	0.000775414	0.0231159
538148	leucine rich repeat transmembrane neuronal 3	LRRTM3	ENSBTAG00000016885	-3.13672	2.58882	11.2897	0.000779403	0.0231794
404109	Ig gamma-2 chain C region	IGCGAMMA	NA	3.78937	4.37039	11.2763	0.000785043	0.0232712
407175	growth differentiation factor 6	GDF6	ENSBTAG00000007687	-2.99334	3.69164	11.2758	0.000785241	0.0232712
514860	potassium voltage-gated channel, delayed-rectifier, subfamily S, member 2	KCNS2	ENSBTAG00000007768	2.66413	1.91482	11.2643	0.000790141	0.0233755
613927	protein disulfide isomerase family A, member 6	PDIA6	ENSBTAG00000001928	-1.03858	8.5163	11.2533	0.000794831	0.0234732
100847786	chromosome 17 open reading frame, human C4orf51	C17H4orf51	NA	1.99361	0.88209	11.2466	0.000797695	0.0234854
517887	cytohesin 4	CYTH4	ENSBTAG00000014237	1.43454	2.98107	11.2458	0.00079802	0.0234854
614774	small integral membrane protein 14	SMIM14	ENSBTAG00000014522	-1.06518	6.147	11.2317	0.000804124	0.023583
789553	chromosome 3 open reading frame, human C2orf54	C3H2orf54	ENSBTAG00000012374	-1.56709	4.43557	11.2325	0.000803758	0.023583
509860	S100 calcium binding protein A2	S100A2	ENSBTAG00000037651	-2.12524	6.15365	11.2109	0.000813202	0.0237769
510454	sorting nexin-6 pseudogene	LOC510454	NA	-1.35188	0.81544	11.2101	0.000813545	0.0237769
282490	major histocompatibility complex, class II, DM alpha	BOLA-DMA	ENSBTAG00000015730	1.02997	3.85544	11.1635	0.000834214	0.0242807
286794	matrix metallopeptidase 7 (matrilysin, uterine)	MMP7	ENSBTAG00000004594	-2.3279	5.44565	11.1605	0.000835579	0.0242807
530279	nucleoredoxin-like 2	NXNL2	ENSBTAG00000019958	1.44397	5.21149	11.1666	0.000832811	0.0242807
787634	chromosome 18 open reading frame, human C19orf33	C18H19orf33	ENSBTAG00000031648	-1.87377	4.74133	11.1584	0.000836522	0.0242807
521454	solute carrier family 12, member 8	SLC12A8	ENSBTAG00000000496	-1.63589	1.76611	11.1518	0.0008395	0.0243254
540667	membrane-associated ring finger (C3HC4) 8, E3 ubiquitin protein ligase	MARCHF8	ENSBTAG00000019537	0.705109	6.05148	11.1452	0.000842485	0.0243701
102465275	microRNA mir-1247	MIR1247	ENSBTAG00000038073	2.08792	1.18089	11.1301	0.000849358	0.0244225
517206	cyclin-dependent kinase 2 associated protein 2	CDK2AP2	ENSBTAG00000002121	-1.22288	5.18146	11.1286	0.000850067	0.0244225
613970	40S ribosomal protein S3a pseudogene	LOC613970	NA	2.69985	4.97977	11.133	0.000848062	0.0244225
616355	chromosome 7 open reading frame, human C19orf24	C7H19orf24	ENSBTAG00000046542	-1.0214	4.24352	11.1367	0.000846345	0.0244225
100847567	uncharacterized LOC100847567	LOC100847567	ENSBTAG00000042447	0.773148	4.89744	11.0829	0.000871252	0.0245722
280867	proteoglycan 4	PRG4	ENSBTAG00000011932	3.0764	1.98924	11.1013	0.000862665	0.0245722
506413	C1q and tumor necrosis factor related protein 6	C1QTNF6	ENSBTAG00000008074	1.43091	5.70779	11.0891	0.000868362	0.0245722
508229	myosin XIX	MYO19	ENSBTAG00000012675	-0.821719	5.05043	11.0889	0.000868449	0.0245722
510184	transcriptional adaptor 3	TADA3	ENSBTAG00000007961	0.672253	6.51419	11.0849	0.000870315	0.0245722
510844	zinc finger homeobox 3	ZFHX3	ENSBTAG00000014636	-1.23218	7.417	11.1045	0.000861196	0.0245722
512276	VCP-interacting membrane protein	VIMP	ENSBTAG00000000640	-0.87088	5.71715	11.104	0.00086142	0.0245722
514039	epithelial cell adhesion molecule	EPCAM	ENSBTAG00000006474	-0.870295	7.66271	11.1056	0.00086068	0.0245722
514701	family with sequence similarity 3, member B	FAM3B	ENSBTAG00000030921	-1.85665	3.45727	11.0873	0.000869212	0.0245722
530164	solute carrier family 17 (acidic sugar transporter), member 5	SLC17A5	ENSBTAG00000044053	-0.808201	5.51219	11.0842	0.000870678	0.0245722
534171	SAM domain, SH3 domain and nuclear localization signals 1	SAMSN1	ENSBTAG00000002623	1.74716	1.69346	11.0925	0.00086679	0.0245722
513618	procollagen C-endopeptidase enhancer 2	PCOLCE2	ENSBTAG00000016026	-1.3422	7.14506	11.0613	0.000881505	0.02482
535597	RAR-related orphan receptor A	RORA	ENSBTAG00000015904	1.39494	5.63586	11.0528	0.000885541	0.0248922
104972787	uncharacterized LOC104972787	LOC104972787	NA	2.02534	-0.250787	11.0428	0.000890321	0.0249851
615447	non-metastatic cells 2, protein (NM23B) expressed in	NME2	ENSBTAG00000047186	-1.16989	6.24901	11.0378	0.000892704	0.0250105
536739	claudin 22	CLDN22	ENSBTAG00000012209	-5.63156	1.69509	11.0343	0.000894427	0.0250173
282308	phosphoinositide-3-kinase, regulatory subunit 2 (beta)	PIK3R2	ENSBTAG00000002350	0.824728	6.9625	11.0248	0.000898988	0.0251034
615296	ceramide synthase 1	CERS1	ENSBTAG00000037729	0.994439	3.55239	11.02	0.000901339	0.0251276
101902831	uncharacterized LOC101902831	LOC101902831	NA	1.78381	-0.141283	11.0039	0.000909194	0.0253049
512867	GTPase, IMAP family member 1-like	LOC512867	ENSBTAG00000040331	1.54985	0.380655	10.958	0.000932003	0.0258971
539347	transmembrane protein 263	TMEM263	ENSBTAG00000014411	-1.01221	6.64903	10.9503	0.000935864	0.0259618
100336900	mannosidase, alpha, class 1B, member 1	MAN1B1	ENSBTAG00000046775	-0.7887	5.05682	10.944	0.000939085	0.025966
532551	galactosidase, beta 1-like	GLB1L	ENSBTAG00000020611	0.954148	4.93449	10.9456	0.000938268	0.025966
526739	glycerol-3-phosphate acyltransferase 2, mitochondrial	GPAT2	ENSBTAG00000011558	1.83805	0.769822	10.9314	0.000945483	0.0260709
787012	transmembrane protein 114	TMEM114	ENSBTAG00000026381	-1.71205	3.7805	10.9305	0.000945958	0.0260709
100126045	ectonucleoside triphosphate diphosphohydrolase 2	ENTPD2	ENSBTAG00000048125	-2.68452	4.13554	10.9139	0.000954466	0.0261764
104968467	G protein-coupled receptor 83	GPR83	NA	-1.43963	3.47344	10.9122	0.000955311	0.0261764
507390	BCL2-like 11 (apoptosis facilitator)	BCL2L11	ENSBTAG00000024105	0.929139	4.51706	10.9109	0.000955976	0.0261764
512514	CD27 molecule	CD27	ENSBTAG00000014725	1.64393	0.95404	10.9179	0.000952387	0.0261764
521713	MORC family CW-type zinc finger 1	MORC1	ENSBTAG00000015475	-3.33839	0.205884	10.8959	0.000963799	0.0262631
613568	MACRO domain containing 1	MACROD1	ENSBTAG00000017181	0.929169	4.60322	10.8966	0.000963408	0.0262631
616065	ribosomal protein L22	RPL22	ENSBTAG00000014423	0.710556	7.82751	10.8979	0.000962737	0.0262631
104975830	zymogen granule protein 16 homolog B-like	LOC104975830	NA	-4.55392	2.50217	10.8797	0.000972257	0.0264086
540819	FBJ murine osteosarcoma viral oncogene homolog B	FOSB	ENSBTAG00000008182	3.60022	4.73057	10.8799	0.000972111	0.0264086
533548	zinc finger protein 346	ZNF346	ENSBTAG00000010541	0.938812	3.77937	10.8724	0.000976055	0.0264692
510914	keratin 23 (histone deacetylase inducible)	KRT23	ENSBTAG00000040460	-3.24317	-0.153489	10.8596	0.00098286	0.026522
510973	numb homolog (Drosophila)-like	NUMBL	ENSBTAG00000019461	0.913801	5.56078	10.858	0.000983705	0.026522
534249	non-SMC element 1 homolog (S. cerevisiae)	NSMCE1	ENSBTAG00000002176	0.831725	5.58177	10.8569	0.000984269	0.026522
614027	sirtuin 3	SIRT3	ENSBTAG00000002044	1.0233	4.48667	10.864	0.000980534	0.026522
508455	estradiol 17-beta-dehydrogenase 12-like	LOC508455	ENSBTAG00000030882	1.96981	0.843757	10.8479	0.00098906	0.0265244
512361	lysosomal protein transmembrane 5	LAPTM5	ENSBTAG00000005477	1.03582	6.6264	10.8491	0.000988452	0.0265244
538952	proline rich 15	PRR15	ENSBTAG00000045567	-1.84091	4.71729	10.8532	0.000986269	0.0265244
515235	coiled-coil domain containing 80	CCDC80	ENSBTAG00000010793	1.10935	8.81617	10.8287	0.000999377	0.0267586
509420	family with sequence similarity 189, member A2	FAM189A2	ENSBTAG00000011173	1.16637	4.29606	10.8179	0.00100523	0.0268728
281033	translocator protein (18kDa)	TSPO	ENSBTAG00000018073	-1.31698	6.07931	10.8133	0.00100774	0.0268973
512832	Cas scaffolding protein family member 4	CASS4	ENSBTAG00000014555	2.44575	0.260997	10.808	0.00101061	0.0269315
100295842	uncharacterized LOC100295842	LOC100295842	ENSBTAG00000020813	-8.0854	-1.02258	10.7843	0.00102364	0.0270361
282369	solute carrier family 7 (amino acid transporter light chain, L system), member 5	SLC7A5	ENSBTAG00000006731	-1.37251	7.04251	10.7877	0.00102177	0.0270361
503575	Rho guanine nucleotide exchange factor (GEF) 12	ARHGEF12	ENSBTAG00000021343	-1.0001	7.82665	10.7843	0.00102365	0.0270361
506151	jumonji domain containing 4	JMJD4	ENSBTAG00000004191	0.759644	5.18145	10.7954	0.0010175	0.0270361
507318	feline leukemia virus subgroup C cellular receptor family, member 2	FLVCR2	ENSBTAG00000040078	-0.892402	6.65853	10.7834	0.00102412	0.0270361
516433	hes family bHLH transcription factor 2	HES2	ENSBTAG00000021210	-1.6234	5.23386	10.7847	0.00102343	0.0270361
617184	potassium channel, subfamily K, member 4	KCNK4	ENSBTAG00000008644	1.97017	-0.242157	10.7725	0.00103021	0.0271544
505089	SEC24 family member A	SEC24A	ENSBTAG00000018322	-0.958445	5.34468	10.7664	0.00103357	0.0271652
530184	single stranded DNA binding protein 3	SSBP3	ENSBTAG00000010717	0.674169	6.68721	10.766	0.00103382	0.0271652
107131517	NA	NA	NA	-1.04004	3.30407	10.7526	0.00104134	0.0273203
522986	quiescin Q6 sulfhydryl oxidase 1	QSOX1	ENSBTAG00000014191	-2.75244	8.45116	10.7489	0.00104339	0.0273317
510961	uncharacterized LOC510961	LOC510961	NA	-1.34541	2.07598	10.7375	0.00104988	0.027459
444987	nei endonuclease VIII-like 2 (E. coli)	NEIL2	ENSBTAG00000004769	1.25427	3.13254	10.7325	0.00105272	0.027491
515543	eukaryotic translation initiation factor 3, subunit M	EIF3M	ENSBTAG00000005338	0.612945	6.75032	10.7222	0.0010586	0.027602
540703	forkhead box J2	FOXJ2	ENSBTAG00000019742	0.64094	6.19265	10.7088	0.00106628	0.0277595
522875	NFKB inhibitor interacting Ras-like 1	NKIRAS1	ENSBTAG00000006680	1.12879	2.97981	10.7021	0.00107015	0.0278175
532269	CKLF-like MARVEL transmembrane domain containing 7	CMTM7	ENSBTAG00000001712	0.870648	6.49857	10.6822	0.00108169	0.0280742
101907327	uncharacterized LOC101907327	LOC101907327	NA	2.59537	0.517491	10.6673	0.00109047	0.0281769
282848	prefoldin subunit 5	PFDN5	ENSBTAG00000008935	0.77411	6.8781	10.665	0.00109184	0.0281769
508943	mitogen-activated protein kinase kinase kinase 3	MAP3K3	ENSBTAG00000008151	0.666134	6.37593	10.6652	0.00109171	0.0281769
539250	potassium inwardly-rectifying channel, subfamily J, member 1	KCNJ1	ENSBTAG00000000008	-3.43172	0.628644	10.6642	0.00109231	0.0281769
107131743	NA	NA	NA	-2.14155	2.8434	10.6545	0.00109803	0.0282813
280834	Ellis van Creveld syndrome 2	EVC2	ENSBTAG00000004277	0.903121	4.94112	10.6455	0.00110337	0.0283325
615734	solute carrier family 5 (sodium/monocarboxylate cotransporter), member 8	SLC5A8	ENSBTAG00000011525	-2.19914	1.93751	10.6471	0.00110242	0.0283325
516494	arylsulfatase D	LOC516494	NA	1.65207	1.75812	10.6419	0.00110553	0.028345
509745	dolichyl-phosphate mannosyltransferase polypeptide 3	DPM3	ENSBTAG00000003535	-0.991659	4.70618	10.6331	0.00111082	0.0284377
504422	SEC24 family member D	SEC24D	ENSBTAG00000003619	-1.07125	7.28599	10.6178	0.00112006	0.0286309
508744	proprotein convertase subtilisin/kexin type 4	LOC508744	NA	1.31776	2.80756	10.6018	0.0011298	0.0287064
512660	sema domain, immunoglobulin domain (Ig), short basic domain, secreted, (semaphorin) 3C	SEMA3C	ENSBTAG00000006138	-1.19665	5.89939	10.6082	0.00112585	0.0287064
512805	cystatin B (stefin B)	CSTB	ENSBTAG00000000524	-1.29828	7.10825	10.6049	0.00112789	0.0287064
537630	G protein-coupled receptor 180	GPR180	ENSBTAG00000005310	-1.0727	2.57507	10.6045	0.00112813	0.0287064
101908132	retrotransposon gag domain containing 1	RGAG1	ENSBTAG00000037650	1.52843	0.990599	10.5982	0.00113199	0.0287189
327690	NADH dehydrogenase (ubiquinone) 1 beta subcomplex, 1, 7kDa	NDUFB1	ENSBTAG00000015156	-0.971382	4.07773	10.5893	0.00113746	0.0288146
386664	necdin homolog (mouse)	NDN	ENSBTAG00000002186	1.01757	4.12042	10.575	0.00114629	0.0289514
531801	single immunoglobulin and toll-interleukin 1 receptor (TIR) domain	SIGIRR	ENSBTAG00000011149	-0.721726	4.92709	10.576	0.00114563	0.0289514
505787	ATP-binding cassette, sub-family A (ABC1), member 3	ABCA3	ENSBTAG00000014903	-0.941213	6.10354	10.5468	0.00116388	0.0293519
281338	myosin, heavy chain 3, skeletal muscle, embryonic	MYH3	ENSBTAG00000011803	1.87866	0.165363	10.5419	0.00116698	0.0293588
282358	solute carrier family 2 (facilitated glucose transporter), member 3	SLC2A3	ENSBTAG00000004556	1.97894	6.1391	10.532	0.00117325	0.0293588
282854	fucosyltransferase 4 (alpha (1,3) fucosyltransferase, myeloid-specific)	FUT4	ENSBTAG00000038062	-1.05697	3.39474	10.5362	0.00117056	0.0293588
509027	carbonic anhydrase XIV	CA14	ENSBTAG00000021481	3.89747	-0.33238	10.5343	0.00117182	0.0293588
519444	Ca++-dependent secretion activator 2	CADPS2	ENSBTAG00000005110	-0.956653	5.03614	10.5299	0.00117456	0.0293588
538100	sodium channel, voltage-gated, type IV, beta subunit	SCN4B	ENSBTAG00000039340	1.88058	1.69152	10.5319	0.00117331	0.0293588
508041	chromosome 22 open reading frame, human C3orf62	C22H3orf62	ENSBTAG00000011894	0.942382	3.08538	10.5255	0.00117741	0.0293865
539997	macrophage expressed 1	MPEG1	NA	1.36512	5.63468	10.5187	0.0011817	0.0294503
100848766	uncharacterized LOC100848766	LOC100848766	NA	1.45135	3.24337	10.5078	0.00118871	0.0295813
507002	olfactomedin 1	OLFM1	ENSBTAG00000038584	-2.08501	1.67912	10.4874	0.00120194	0.0297053
508459	egf-like module containing, mucin-like, hormone receptor-like 1	EMR1	NA	2.38408	1.2252	10.4897	0.00120042	0.0297053
508847	growth factor receptor-bound protein 7	GRB7	ENSBTAG00000017366	1.14451	4.84335	10.4931	0.00119822	0.0297053
529443	microfibrillar-associated protein 3-like	MFAP3L	ENSBTAG00000019539	-1.55468	1.4376	10.4866	0.00120247	0.0297053
787458	fibrillin 3	FBN3	ENSBTAG00000000595	1.9844	-0.328254	10.4901	0.00120013	0.0297053
513589	Src-like-adaptor	SLA	ENSBTAG00000007828	1.47265	2.42627	10.482	0.00120544	0.0297354
535643	microtubule associated serine/threonine kinase 2	MAST2	ENSBTAG00000020444	0.711883	6.51964	10.4781	0.00120795	0.0297539
107132465	NA	NA	NA	1.71624	0.567446	10.4502	0.00122636	0.0300762
353114	neuronatin	NNAT	ENSBTAG00000003212	1.53226	6.06388	10.4503	0.00122627	0.0300762
533994	Sec23 homolog A (S. cerevisiae)	SEC23A	ENSBTAG00000003708	-0.866134	6.17942	10.4475	0.00122814	0.0300762
788717	chemokine (C-X-C motif) ligand 17	CXCL17	ENSBTAG00000018652	-6.16014	4.08763	10.4492	0.00122703	0.0300762
281048	CD14 molecule	CD14	ENSBTAG00000015032	1.47693	6.35343	10.4424	0.00123154	0.0301157
527162	TBC1 domain family, member 8 (with GRAM domain)	TBC1D8	ENSBTAG00000025898	0.790769	5.4002	10.4364	0.00123553	0.0301698
281371	oxytocin receptor	OXTR	ENSBTAG00000019772	-1.85702	7.6257	10.4268	0.00124202	0.0302845
101905392	fidgetin	FIGN	NA	-1.26831	2.96022	10.4176	0.00124817	0.0303907
614312	dishevelled segment polarity protein 2	DVL2	ENSBTAG00000003075	0.720397	4.95039	10.4066	0.00125568	0.0305296
100140173	ralBP1-associated Eps domain-containing protein 1-like	LOC100140173	NA	1.78908	1.17943	10.3739	0.00127808	0.0309138
100196901	uncharacterized LOC100196901	LOC100196901	ENSBTAG00000043414	0.901481	3.58591	10.3729	0.00127879	0.0309138
282479	solute carrier family 25 (mitochondrial carrier; adenine nucleotide translocator), member 5	SLC25A5	ENSBTAG00000046037	-0.908659	6.21903	10.379	0.00127453	0.0309138
510967	cathepsin W	CTSW	ENSBTAG00000020773	1.4371	3.43968	10.3765	0.00127628	0.0309138
101904984	uncharacterized LOC101904984	LOC101904984	NA	-4.03158	-0.502021	10.3683	0.00128199	0.0309471
280846	lactotransferrin	LTF	ENSBTAG00000001292	-4.3594	9.28677	10.3623	0.00128617	0.0310036
512593	FYVE, RhoGEF and PH domain containing 2	FGD2	ENSBTAG00000014172	1.38942	2.8891	10.3571	0.00128976	0.0310459
509965	cytidine monophosphate (UMP-CMP) kinase 1, cytosolic	CMPK1	ENSBTAG00000019956	-0.950348	4.42779	10.3523	0.00129313	0.0310828
535494	peptidylprolyl isomerase C (cyclophilin C)	PPIC	ENSBTAG00000001568	-1.12151	5.64991	10.3467	0.00129705	0.0311329
508464	golgi transport 1A	GOLT1A	ENSBTAG00000010177	-3.23695	0.323568	10.3424	0.0013001	0.0311619
539569	proline rich Gla (G-carboxyglutamic acid) 3 (transmembrane)	PRRG3	ENSBTAG00000009775	-2.04189	3.9705	10.3376	0.0013035	0.0311991
618021	leucine carboxyl methyltransferase 1	LCMT1	ENSBTAG00000013169	0.673928	5.16038	10.3333	0.00130653	0.0312276
100301169	magnesium transporter 1	MAGT1	ENSBTAG00000045931	-1.01827	6.36431	10.3268	0.00131114	0.0312935
528100	stress-associated endoplasmic reticulum protein 1	SERP1	ENSBTAG00000009104	-0.845128	5.91596	10.3087	0.00132408	0.0315578
536741	membrane metallo-endopeptidase	MME	ENSBTAG00000002075	-1.52981	5.869	10.2955	0.00133358	0.0317396
506115	CTD (carboxy-terminal domain, RNA polymerase II, polypeptide A) small phosphatase 2	CTDSP2	ENSBTAG00000016508	0.810809	8.37579	10.2876	0.00133928	0.0318303
506683	twinfilin actin-binding protein 1	TWF1	ENSBTAG00000020938	-1.06108	4.25171	10.277	0.001347	0.031969
505879	potassium voltage-gated channel, subfamily F, member 1	KCNF1	ENSBTAG00000021283	1.60777	0.519769	10.2736	0.00134945	0.0319823
508751	CD37 molecule	CD37	ENSBTAG00000011421	1.29945	2.9949	10.2499	0.00136695	0.0322615
518850	sushi domain containing 1	SUSD1	ENSBTAG00000004813	-1.23515	3.71882	10.251	0.00136608	0.0322615
767980	signal sequence receptor, gamma (translocon-associated protein gamma)	SSR3	ENSBTAG00000018471	-0.840973	7.5768	10.2504	0.00136656	0.0322615
781977	secreted and transmembrane 1-like	LOC781977	ENSBTAG00000040323	1.41556	3.21449	10.2435	0.00137165	0.0323275
516762	aquaporin 9	AQP9	ENSBTAG00000013452	3.43732	-0.221132	10.2317	0.00138047	0.0324901
281706	coatomer protein complex, subunit beta 2 (beta prime)	COPB2	ENSBTAG00000014843	-0.706902	7.72003	10.2206	0.00138884	0.0326416
327678	glycolipid transfer protein	GLTP	ENSBTAG00000002591	-0.801506	5.67149	10.212	0.00139529	0.0327477
526395	small EDRK-rich factor 1A (telomeric)	SERF1A	ENSBTAG00000034360	-1.31921	3.10301	10.2057	0.00140008	0.0328147
615745	glucan (1,4-alpha-), branching enzyme 1	GBE1	ENSBTAG00000036262	-0.777729	4.46458	10.1951	0.00140815	0.0329582
510868	family with sequence similarity 19 (chemokine (C-C motif)-like), member A3	FAM19A3	NA	1.89791	1.49219	10.1865	0.00141475	0.0330668
767898	ZFP36 ring finger protein-like 2	ZFP36L2	NA	0.975037	8.14954	10.1706	0.00142694	0.0332599
786706	butyrophilin subfamily 1 member A1-like	LOC786706	NA	-2.99354	-0.661272	10.1732	0.00142498	0.0332599
530879	pleckstrin homology domain containing, family A (phosphoinositide binding specific) member 2	PLEKHA2	ENSBTAG00000003509	-0.919027	4.45533	10.1526	0.00144096	0.0334944
614661	coronin 6	CORO6	ENSBTAG00000001120	1.80685	1.76001	10.1537	0.0014401	0.0334944
616211	NK6 homeobox 1	NKX6-1	ENSBTAG00000002518	-2.35959	0.730188	10.1481	0.00144451	0.0335309
525042	glycerol-3-phosphate dehydrogenase 1 (soluble)	GPD1	ENSBTAG00000016296	0.832255	3.97316	10.1409	0.00145013	0.0336151
534082	ADAM metallopeptidase with thrombospondin type 1 motif, 3	ADAMTS3	ENSBTAG00000006507	-1.90611	4.41984	10.1373	0.00145302	0.0336361
281860	interleukin 1 receptor antagonist	IL1RN	ENSBTAG00000019665	2.59217	3.70571	10.1283	0.00146006	0.0337069
537266	zinc finger, MIZ-type containing 2	ZMIZ2	ENSBTAG00000011997	0.757699	6.79213	10.1294	0.00145919	0.0337069
281936	myosin IA	MYO1A	ENSBTAG00000014655	-2.41412	4.4068	10.1088	0.00147566	0.0340206
618483	single-pass membrane protein with coiled-coil domains 3	SMCO3	ENSBTAG00000026610	1.83657	0.544583	10.102	0.00148107	0.0340988
407124	integrin, alpha M (complement component 3 receptor 3 subunit)	ITGAM	ENSBTAG00000047238	1.30431	4.52477	10.0963	0.00148569	0.0341125
783891	fibronectin type III domain containing 1	FNDC1	ENSBTAG00000003938	1.9133	5.75133	10.0968	0.00148526	0.0341125
511901	H1 histone family, member X	H1FX	ENSBTAG00000040116	1.02825	7.06865	10.092	0.00148915	0.0341456
515639	Ras association (RalGDS/AF-6) domain family (N-terminal) member 8	RASSF8	ENSBTAG00000021980	-1.08669	5.89457	10.0774	0.00150096	0.0343697
532809	N-acetyltransferase 14 (GCN5-related, putative)	NAT14	ENSBTAG00000019051	1.29309	2.70491	10.0747	0.00150316	0.0343736
107132967	NA	NA	NA	0.953574	7.96923	10.0702	0.00150685	0.0344115
529060	Kell blood group, metallo-endopeptidase	KEL	ENSBTAG00000014533	2.48893	-0.167923	10.0597	0.00151547	0.0345616
523362	polymerase (DNA directed) nu	POLN	ENSBTAG00000017296	0.909488	3.72859	10.0438	0.00152864	0.0348153
513810	indoleamine 2,3-dioxygenase 2	IDO2	ENSBTAG00000005725	4.03547	0.798523	10.0372	0.00153413	0.0348464
539132	transmembrane emp24 protein transport domain containing 3	TMED3	ENSBTAG00000000807	-1.37327	5.83791	10.0383	0.00153322	0.0348464
100299473	chromosome 16 open reading frame, human C1orf106	C16H1orf106	ENSBTAG00000047972	-2.36358	2.26416	10.033	0.00153758	0.034878
540519	opioid receptor, kappa 1	OPRK1	ENSBTAG00000000914	-3.72046	-0.102103	10.0149	0.00155282	0.0351765
510102	retinoic acid receptor responder (tazarotene induced) 1	RARRES1	ENSBTAG00000014713	-1.36386	9.0632	9.99381	0.00157067	0.0355333
101906339	opioid growth factor receptor-like	LOC101906339	NA	-1.64233	0.391259	9.96928	0.00159174	0.0359618
529030	reticulon 4 receptor-like 2	RTN4RL2	ENSBTAG00000012621	-1.51396	5.53466	9.96648	0.00159416	0.0359685
536818	solute carrier family 7 (amino acid transporter light chain, L system), member 8	SLC7A8	ENSBTAG00000007415	1.34141	5.7894	9.95417	0.00160486	0.0361616
107132646	NA	NA	NA	-2.62045	0.0202665	9.94662	0.00161145	0.0362546
507633	complement component 1, r subcomponent-like	C1RL	ENSBTAG00000016204	-1.738	3.13005	9.94455	0.00161327	0.0362546
505797	transmembrane protein 30A	TMEM30A	ENSBTAG00000005100	-0.719566	5.66716	9.93297	0.00162344	0.0364108
787961	netrin 3	NTN3	ENSBTAG00000045625	1.87684	0.491578	9.93175	0.00162452	0.0364108
509885	isoleucyl-tRNA synthetase	IARS	ENSBTAG00000000974	-0.671757	5.67852	9.92525	0.00163027	0.0364431
532219	carboxypeptidase X (M14 family), member 1	CPXM1	ENSBTAG00000011458	1.00503	6.96894	9.92718	0.00162856	0.0364431
100125414	chromosome 25 open reading frame, human C16orf54	C25H16orf54	ENSBTAG00000047448	1.45629	0.928987	9.90947	0.0016443	0.0365993
101904916	uncharacterized LOC101904916	LOC101904916	NA	-1.2089	2.89216	9.90816	0.00164548	0.0365993
504429	MER proto-oncogene, tyrosine kinase	MERTK	ENSBTAG00000005828	0.940189	4.60587	9.90305	0.00165005	0.0365993
505310	solute carrier family 5 (sodium/iodide cotransporter), member 5	SLC5A5	ENSBTAG00000015830	-3.97068	3.23028	9.90077	0.0016521	0.0365993
506146	unc-13 homolog D (C. elegans)	UNC13D	ENSBTAG00000013556	0.974644	3.06914	9.89803	0.00165456	0.0365993
508916	carboxylesterase 1-like	LOC508916	ENSBTAG00000001851	-7.36356	3.61134	9.91222	0.00164185	0.0365993
526104	SIX homeobox 4	SIX4	ENSBTAG00000046309	-1.3287	3.6906	9.89883	0.00165383	0.0365993
614978	Myb/SANT-like DNA-binding domain containing 1	MSANTD1	ENSBTAG00000003776	0.819837	4.22679	9.90294	0.00165015	0.0365993
522479	ovalbumin	LOC522479	NA	-2.33857	4.777	9.88467	0.00166662	0.0368179
505727	nephroblastoma overexpressed	NOV	ENSBTAG00000002080	-1.86933	9.01097	9.87772	0.00167292	0.0369089
514877	RasGEF domain family, member 1A	RASGEF1A	ENSBTAG00000006870	1.5798	2.69513	9.85323	0.00169534	0.0373063
783375	acyl-CoA binding domain containing 3	ACBD3	ENSBTAG00000013128	-0.776675	6.4841	9.85406	0.00169457	0.0373063
517345	ADP-ribosylation factor-like 1	ARL1	ENSBTAG00000011883	-0.780542	6.56341	9.84768	0.00170046	0.0373703
510842	lysophosphatidylcholine acyltransferase 4	LPCAT4	ENSBTAG00000020040	0.809671	5.56605	9.82868	0.00171811	0.0376605
768208	acyloxyacyl hydrolase (neutrophil)	AOAH	ENSBTAG00000018119	1.57504	1.73849	9.82891	0.00171791	0.0376605
280885	osteomodulin	OMD	ENSBTAG00000011836	-1.96141	0.77555	9.81734	0.00172874	0.0378228
282847	Finkel-Biskis-Reilly murine sarcoma virus (FBR-MuSV) ubiquitously expressed	FAU	ENSBTAG00000031786	0.95384	6.99572	9.81602	0.00172999	0.0378228
104970840	uncharacterized LOC104970840	LOC104970840	NA	-2.22519	-0.104183	9.80406	0.00174127	0.0378858
281484	selectin E	SELE	ENSBTAG00000007307	-3.63653	1.37939	9.80819	0.00173736	0.0378858
505130	ubiquitin protein ligase E3 component n-recognin 7 (putative)	UBR7	ENSBTAG00000004310	0.631613	4.98027	9.79875	0.0017463	0.0378858
514548	decapping mRNA 1B	DCP1B	ENSBTAG00000030285	0.554904	5.60996	9.80373	0.00174158	0.0378858
538515	family with sequence similarity 107, member A	FAM107A	ENSBTAG00000046763	1.05915	6.4648	9.80062	0.00174453	0.0378858
540677	synaptotagmin XVI	SYT16	ENSBTAG00000018947	2.07042	-0.0202895	9.80235	0.00174289	0.0378858
513450	sideroflexin 2	SFXN2	ENSBTAG00000004321	-0.780197	4.82549	9.7959	0.00174901	0.037896
512530	SEC13 homolog (S. cerevisiae)	SEC13	ENSBTAG00000017825	-0.76723	6.74128	9.79178	0.00175294	0.0379325
282006	protein S (alpha)	PROS1	ENSBTAG00000023652	-1.33748	6.22299	9.78032	0.0017639	0.038121
540901	paired related homeobox 1	PRRX1	ENSBTAG00000004570	-0.752788	7.45729	9.77594	0.00176811	0.0381631
509251	S100 calcium binding protein A5	S100A5	ENSBTAG00000000644	-3.114	0.710332	9.77083	0.00177302	0.0382205
100847118	uncharacterized LOC100847118	LOC100847118	NA	0.947687	3.29553	9.7645	0.00177914	0.0383035
101907893	spermatogenesis-associated protein 31E1-like	LOC101907893	ENSBTAG00000031359	2.07581	0.0946652	9.76011	0.00178339	0.0383204
539140	dual specificity phosphatase 2	DUSP2	ENSBTAG00000020350	2.05733	0.97588	9.75902	0.00178445	0.0383204
104971270	uncharacterized LOC104971270	LOC104971270	NA	4.21894	-0.271747	9.74427	0.00179882	0.0384439
104975073	uncharacterized LOC104975073	LOC104975073	NA	1.49846	1.73613	9.7438	0.00179929	0.0384439
107133457	NA	NA	NA	-2.75802	1.27906	9.7443	0.0017988	0.0384439
516476	kelch-like family member 38	KLHL38	ENSBTAG00000016754	2.27613	0.302893	9.74853	0.00179466	0.0384439
100336948	ATPase, class V, type 10B	ATP10B	ENSBTAG00000016841	2.67343	1.09911	9.73599	0.00180695	0.0385589
327712	chemokine (C-C motif) ligand 5	CCL5	ENSBTAG00000007191	1.50298	3.53887	9.73239	0.00181048	0.0385595
533077	peroxisomal biogenesis factor 7	PEX7	ENSBTAG00000016791	-0.922554	4.15149	9.72902	0.00181381	0.0385595
615129	chromosome 13 open reading frame, human C20orf196	C13H20orf196	ENSBTAG00000014048	-1.1863	4.65306	9.73029	0.00181256	0.0385595
101907314	thioredoxin domain-containing protein 5-like	LOC101907314	ENSBTAG00000046839	-0.967486	4.29308	9.7222	0.00182056	0.0386034
282608	calcium channel, voltage-dependent, alpha 2/delta subunit 1	CACNA2D1	ENSBTAG00000020569	-1.25362	5.20137	9.72001	0.00182272	0.0386034
514026	poliovirus receptor related immunoglobulin domain containing	PVRIG	ENSBTAG00000010521	1.3087	1.0044	9.72397	0.0018188	0.0386034
100301237	trefoil factor 1	TFF1	ENSBTAG00000048276	-7.74554	0.497023	9.70214	0.00184053	0.0388892
512021	Rho guanine nucleotide exchange factor (GEF) 15	ARHGEF15	ENSBTAG00000020688	-0.991637	4.37214	9.70186	0.00184081	0.0388892
617799	cystatin F (leukocystatin)	CST7	ENSBTAG00000004273	1.21095	0.699919	9.69866	0.00184403	0.0389085
512171	ADAM metallopeptidase with thrombospondin type 1 motif, 1	ADAMTS1	ENSBTAG00000000706	-1.12428	8.22714	9.69328	0.00184943	0.0389475
524284	adhesion molecule with Ig-like domain 1	AMIGO1	ENSBTAG00000014083	1.12115	3.94481	9.69224	0.00185048	0.0389475
537487	immunoglobulin superfamily, member 10	IGSF10	ENSBTAG00000001728	1.61711	4.57736	9.68717	0.00185559	0.0389583
538996	ATP-binding cassette, sub-family C (CFTR/MRP), member 8	ABCC8	ENSBTAG00000000983	2.01349	0.622895	9.68755	0.00185521	0.0389583
281416	proopiomelanocortin	POMC	ENSBTAG00000007897	1.17763	2.76348	9.67937	0.00186348	0.0390754
787024	family with sequence similarity 159, member A	FAM159A	ENSBTAG00000044107	1.4838	0.832022	9.67121	0.00187178	0.0392008
510699	Rho family GTPase 2	RND2	ENSBTAG00000007393	1.30228	2.08705	9.66658	0.0018765	0.0392511
510492	rogdi homolog (Drosophila)	ROGDI	ENSBTAG00000016331	0.758484	5.94162	9.66422	0.00187892	0.0392532
104973000	superoxide dismutase 2, mitochondrial	SOD2	NA	0.988816	4.9223	9.65674	0.00188658	0.0393647
101907483	uncharacterized LOC101907483	LOC101907483	NA	2.2473	0.04644	9.64773	0.00189586	0.0395096
538173	phosphoglycolate phosphatase	PGP	ENSBTAG00000009951	-0.880012	5.05241	9.64255	0.00190121	0.0395723
512743	lymphocyte antigen 6 complex, locus G6E	LY6G6E	ENSBTAG00000000582	-3.39893	4.60482	9.61546	0.00192946	0.0401109
785045	phosphoglucomutase 5	PGM5	ENSBTAG00000033190	1.05837	8.60865	9.60412	0.00194141	0.0403099
532277	relaxin/insulin-like family peptide receptor 1	RXFP1	ENSBTAG00000010306	-2.4619	1.95981	9.59863	0.00194723	0.0403812
536969	synaptotagmin IX	SYT9	ENSBTAG00000032079	-1.02325	4.91653	9.59164	0.00195465	0.0404855
504571	zinc finger protein 575	ZNF575	ENSBTAG00000030939	0.858402	4.72322	9.58553	0.00196117	0.0405707
518246	GIPC PDZ domain containing family, member 2	GIPC2	ENSBTAG00000011733	-1.11932	4.10677	9.58235	0.00196457	0.0405915
782719	chemokine (C-X-C motif) receptor 2	CXCR2	ENSBTAG00000038042	3.45541	0.81261	9.57169	0.00197601	0.0407781
515954	hydroxypyruvate isomerase (putative)	HYI	ENSBTAG00000005583	1.08755	3.0725	9.56534	0.00198285	0.0408198
532283	kelch domain containing 8A	KLHDC8A	ENSBTAG00000015197	1.87784	-0.0281134	9.56589	0.00198227	0.0408198
281235	isocitrate dehydrogenase 1 (NADP+), soluble	IDH1	ENSBTAG00000020527	-0.978305	7.27287	9.55846	0.0019903	0.0408737
532778	ADP-ribosylation factor GTPase activating protein 3	ARFGAP3	ENSBTAG00000001057	-0.671671	7.09445	9.5606	0.00198798	0.0408737
506672	brain-specific angiogenesis inhibitor 2	BAI2	ENSBTAG00000010657	1.10973	4.61592	9.55016	0.00199932	0.0409812
522360	galactosidase, beta 1-like 3	GLB1L3	ENSBTAG00000038756	1.7319	1.24532	9.54918	0.00200038	0.0409812
512653	Rab acceptor 1 (prenylated)	RABAC1	ENSBTAG00000018633	-1.15743	7.29375	9.5431	0.00200702	0.0410639
614550	regulator of G-protein signaling 10	RGS10	ENSBTAG00000002647	1.04784	3.42635	9.54105	0.00200927	0.0410639
616798	plexin B1	PLXNB1	ENSBTAG00000013407	-0.789626	7.27772	9.53645	0.00201431	0.0411172
789390	naked cuticle homolog 2 (Drosophila)	NKD2	ENSBTAG00000034435	0.755118	4.95407	9.53141	0.00201985	0.0411807
512257	zinc finger, MYND-type containing 12	ZMYND12	ENSBTAG00000012979	1.55394	1.57512	9.52715	0.00202454	0.0412265
282484	solute carrier family 34 (type II sodium/phosphate cotransporter), member 2	SLC34A2	ENSBTAG00000001545	-1.7523	9.59341	9.52016	0.00203227	0.0413342
538495	immunoglobulin-like domain containing receptor 1	ILDR1	ENSBTAG00000004705	-1.06141	3.99712	9.5161	0.00203677	0.0413761
614920	golgin, RAB6-interacting	GORAB	ENSBTAG00000003295	-0.983816	4.20234	9.50279	0.00205159	0.0416272
100301168	high-mobility group box 1 pseudogene 1	HMGB1P1	ENSBTAG00000014862	-2.3034	1.29371	9.48789	0.00206833	0.0419165
509121	asialoglycoprotein receptor 1	ASGR1	ENSBTAG00000012071	2.35141	-0.572368	9.48306	0.00207378	0.0419768
534929	vanin 2	VNN2	ENSBTAG00000016357	-3.82061	4.79883	9.4786	0.00207882	0.0420285
527786	solute carrier family 25 (mitochondrial carrier; phosphate carrier), member 25	SLC25A25	ENSBTAG00000011912	-0.912806	5.09432	9.47098	0.00208748	0.0421357
539131	G protein-coupled receptor 111	GPR111	ENSBTAG00000037687	-1.83445	2.01008	9.46955	0.0020891	0.0421357
539356	flavin containing monooxygenase 4	FMO4	ENSBTAG00000016685	1.49458	5.46425	9.46549	0.00209374	0.0421788
617441	apoptogenic 1, mitochondrial	APOPT1	ENSBTAG00000021199	0.641847	5.12104	9.45619	0.00210438	0.0423427
101904581	coiled-coil domain containing 154	CCDC154	ENSBTAG00000000568	1.96217	-0.349925	9.43966	0.00212343	0.0426754
282359	solute carrier family 2 (facilitated glucose transporter), member 4	SLC2A4	ENSBTAG00000009190	2.67408	2.75868	9.43466	0.00212922	0.042741
531420	glycoprotein 2 (zymogen granule membrane)	GP2	ENSBTAG00000006263	-7.69839	5.81551	9.42258	0.00214329	0.0429725
614768	premature ovarian failure, 1B	POF1B	NA	-2.40849	0.951536	9.41503	0.00215215	0.0430989
104976682	uncharacterized LOC104976682	LOC104976682	NA	2.17348	0.541207	9.40582	0.00216298	0.0431627
540757	transcription factor AP-4 (activating enhancer binding protein 4)	TFAP4	ENSBTAG00000033174	0.987114	3.29852	9.40641	0.00216229	0.0431627
787600	keratin, type II cuticular Hb1	LOC787600	ENSBTAG00000013756	-2.78169	-0.699821	9.4074	0.00216111	0.0431627
539079	gremlin 1, DAN family BMP antagonist	GREM1	ENSBTAG00000046604	-2.0403	1.88402	9.40184	0.00216768	0.0432056
100848300	chromosome 18 open reading frame, human C19orf84	C18H19orf84	NA	1.62403	1.30572	9.38773	0.00218442	0.0434539
515783	C-type lectin domain family 3, member B	CLEC3B	ENSBTAG00000018331	1.00761	6.73031	9.38702	0.00218528	0.0434539
100297762	serine-rich and transmembrane domain containing 1	SERTM1	ENSBTAG00000046386	-1.05023	5.43979	9.37518	0.00219943	0.043684
506766	microtubule-associated protein 7	MAP7	ENSBTAG00000001598	-0.934101	7.27971	9.36925	0.00220656	0.043723
782104	myosin XVA	MYO15A	ENSBTAG00000006520	2.41549	1.66688	9.3697	0.00220602	0.043723
514194	ceruloplasmin-like	LOC514194	ENSBTAG00000012164	-1.62711	5.44612	9.36675	0.00220957	0.0437314
104969028	uncharacterized LOC104969028	LOC104969028	NA	1.99754	0.402158	9.36051	0.00221711	0.0437782
540524	isochorismatase domain containing 1	ISOC1	ENSBTAG00000000341	-0.962874	5.83669	9.36055	0.00221705	0.0437782
506790	thioredoxin interacting protein	TXNIP	ENSBTAG00000020060	1.03918	9.09973	9.34173	0.00223994	0.0441349
614091	BOLA class I histocompatibility antigen, alpha chain BL3-7-like	LOC614091	NA	-1.21329	5.73089	9.34136	0.00224039	0.0441349
537784	plakophilin 2	PKP2	ENSBTAG00000002651	-0.934889	3.79479	9.33765	0.00224494	0.0441594
767620	transportin 1	TNPO1	ENSBTAG00000007979	-0.770069	5.64067	9.33608	0.00224685	0.0441594
107131233	NA	NA	NA	3.11612	1.52146	9.33012	0.00225418	0.044252
617248	grainyhead-like 1 (Drosophila)	GRHL1	ENSBTAG00000007485	-0.95701	3.90359	9.32226	0.00226386	0.0443406
789682	mast cell immunoglobulin-like receptor 1	MILR1	ENSBTAG00000007409	1.39486	2.28588	9.32221	0.00226393	0.0443406
534101	BMP binding endothelial regulator	BMPER	ENSBTAG00000010866	-1.53244	0.774036	9.31828	0.00226879	0.0443844
511960	cytochrome P450, family 27, subfamily A, polypeptide 1	CYP27A1	ENSBTAG00000013489	0.76832	7.49785	9.31475	0.00227316	0.0444185
540893	heparan sulfate (glucosamine) 3-O-sulfotransferase 6	HS3ST6	ENSBTAG00000019249	2.49314	0.173081	9.30832	0.00228115	0.0445233
509619	apolipoprotein B mRNA editing enzyme, catalytic polypeptide-like 2	APOBEC2	ENSBTAG00000005974	-2.21664	-0.406873	9.29957	0.00229208	0.0446849
532797	inositol monophosphatase domain containing 1	IMPAD1	ENSBTAG00000015637	-0.851343	4.62601	9.29745	0.00229473	0.0446852
523963	interferon regulatory factor 2 binding protein 1	IRF2BP1	ENSBTAG00000000154	0.777346	5.28854	9.28742	0.00230733	0.0448788
511511	colony stimulating factor 3 receptor (granulocyte)	CSF3R	ENSBTAG00000013334	2.59874	1.71281	9.27935	0.00231752	0.0450254
528926	lymphocyte antigen 9	LY9	ENSBTAG00000002947	1.13041	2.60518	9.27365	0.00232474	0.0451138
518288	prolyl 4-hydroxylase, alpha polypeptide I	P4HA1	ENSBTAG00000032996	-1.05731	5.1827	9.26998	0.00232941	0.0451526
505551	MYCBP associated protein	MYCBPAP	ENSBTAG00000014355	0.988238	3.25092	9.25889	0.00234355	0.0453748
404185	insulin-like growth factor binding protein 5	IGFBP5	ENSBTAG00000007062	2.20911	8.25934	9.25582	0.00234748	0.045399
101906467	uncharacterized LOC101906467	LOC101906467	NA	2.03779	1.03238	9.23317	0.0023767	0.0456734
327688	cytochrome c oxidase subunit VIIa polypeptide 2 (liver)	COX7A2	ENSBTAG00000005096	-0.805027	5.29286	9.2361	0.0023729	0.0456734
510458	sushi domain containing 2	SUSD2	ENSBTAG00000006730	2.26863	6.31049	9.23355	0.0023762	0.0456734
514596	myotubularin related protein 14	MTMR14	ENSBTAG00000009765	0.608098	5.67864	9.23019	0.00238057	0.0456734
515571	amyloid beta (A4) precursor protein-binding, family A, member 1	APBA1	ENSBTAG00000008877	0.987422	5.52917	9.23057	0.00238008	0.0456734
536925	aarF domain containing kinase 3	ADCK3	ENSBTAG00000021880	1.22799	4.54898	9.23875	0.00236947	0.0456734
539374	family with sequence similarity 43, member A	FAM43A	ENSBTAG00000008462	0.951498	5.20906	9.23767	0.00237087	0.0456734
515053	chromosome 1 open reading frame, human C21orf62	C1H21orf62	ENSBTAG00000043993	-1.27446	5.56516	9.22789	0.00238357	0.0456792
100301323	low density lipoprotein receptor-related protein 3	LRP3	ENSBTAG00000047062	0.951985	3.8479	9.21617	0.00239887	0.0458168
101902671	Xg blood group	XG	NA	1.07666	5.38926	9.21733	0.00239735	0.0458168
280910	regucalcin	RGN	ENSBTAG00000046155	1.35659	1.8293	9.21906	0.00239508	0.0458168
101902428	uncharacterized LOC101902428	LOC101902428	NA	-1.50997	0.891101	9.21192	0.00240445	0.0458545
515784	cytoskeleton-associated protein 4	CKAP4	ENSBTAG00000011913	-1.1205	7.82417	9.21054	0.00240626	0.0458545
512099	TBC1 domain family, member 16	TBC1D16	ENSBTAG00000003192	0.733846	6.03951	9.19978	0.00242044	0.0459588
535869	ring finger protein 128, E3 ubiquitin protein ligase	RNF128	ENSBTAG00000022920	-1.27965	3.1793	9.19815	0.0024226	0.0459588
615055	EF-hand calcium-binding domain-containing protein 4A	LOC615055	NA	1.15044	3.25954	9.20206	0.00241743	0.0459588
782183	Wilms tumor 1	WT1	ENSBTAG00000047268	0.993912	6.46946	9.20138	0.00241833	0.0459588
104968712	glucose-fructose oxidoreductase domain-containing protein 1	LOC104968712	NA	-0.985639	3.78114	9.1826	0.00244327	0.0462471
615266	nucleosome assembly protein 1-like 1 pseudogene	LOC615266	ENSBTAG00000027426	4.44813	2.32774	9.18463	0.00244056	0.0462471
533078	archain 1	ARCN1	ENSBTAG00000006690	-0.691234	7.37471	9.17935	0.00244761	0.0462775
519027	KN motif and ankyrin repeat domains 4	KANK4	ENSBTAG00000014382	1.72144	0.819705	9.17657	0.00245133	0.0462962
100298704	KDEL (Lys-Asp-Glu-Leu) containing 2	KDELC2	ENSBTAG00000008709	-0.756152	5.30548	9.16206	0.00247085	0.0465859
522763	uncharacterized LOC522763	LOC522763	ENSBTAG00000001308	-3.43749	0.178276	9.16107	0.00247218	0.0465859
100847395	mucin 5AC, oligomeric mucus/gel-forming	MUC5AC	NA	-4.37448	5.22084	9.14156	0.00249869	0.0468767
506214	major histocompatibility complex, class II, DR alpha	BOLA-DRA	ENSBTAG00000010645	0.965704	7.3672	9.14655	0.00249187	0.0468767
524529	polypeptide N-acetylgalactosaminyltransferase 7	GALNT7	ENSBTAG00000016845	-0.921505	6.11933	9.14245	0.00249746	0.0468767
534380	fatty acyl CoA reductase 2	FAR2	ENSBTAG00000011095	-0.864402	3.27923	9.1456	0.00249316	0.0468767
514076	complement factor B	CFB	ENSBTAG00000046158	-3.49528	6.17271	9.13838	0.00250303	0.0469062
100336547	Wiskott-Aldrich syndrome	WAS	NA	1.3705	1.40343	9.12896	0.00251594	0.0469421
618810	pleckstrin homology-like domain, family A, member 2	PHLDA2	ENSBTAG00000031194	-3.6205	0.496315	9.129	0.0025159	0.0469421
767617	suppression of tumorigenicity 14 (colon carcinoma)	ST14	NA	-0.828644	8.09129	9.13404	0.00250897	0.0469421
768085	ring finger protein 112	RNF112	ENSBTAG00000000540	2.92052	2.25063	9.12889	0.00251604	0.0469421
510296	LIM homeobox transcription factor 1, alpha	LMX1A	ENSBTAG00000012025	1.89463	-0.558276	9.12594	0.0025201	0.046966
508428	tetratricopeptide repeat domain 39B	TTC39B	ENSBTAG00000003943	-0.98609	2.74874	9.12256	0.00252476	0.0470011
507430	non imprinted in Prader-Willi/Angelman syndrome 2	NIPA2	ENSBTAG00000016895	-0.74062	6.00825	9.10531	0.00254868	0.0473423
525332	somatomedin B and thrombospondin, type 1 domain containing	SBSPON	ENSBTAG00000017249	1.23812	3.35078	9.1061	0.00254759	0.0473423
521025	ataxin 1-like	ATXN1L	ENSBTAG00000046255	0.599218	6.44725	9.09833	0.00255843	0.0473681
532872	myomesin 3	MYOM3	ENSBTAG00000014885	-4.55014	5.81032	9.10116	0.00255447	0.0473681
613734	solute carrier family 35 (UDP-GlcA/UDP-GalNAc transporter), member D1	SLC35D1	ENSBTAG00000005445	-1.25168	2.45963	9.0983	0.00255847	0.0473681
508724	fumarylacetoacetate hydrolase (fumarylacetoacetase)	FAH	ENSBTAG00000012338	1.25937	3.63534	9.07476	0.00259161	0.0479293
104973739	uncharacterized LOC104973739	LOC104973739	NA	2.19167	0.12804	9.06318	0.00260808	0.0481288
616118	cyclin-dependent kinase 15	CDK15	NA	2.31604	0.853478	9.06317	0.00260809	0.0481288
100848191	latent transforming growth factor beta binding protein 4	LTBP4	ENSBTAG00000004757	1.32266	7.87544	9.05684	0.00261714	0.0481908
532244	microtubule associated monooxygenase, calponin and LIM domain containing 3	MICAL3	ENSBTAG00000048271	1.14982	7.62331	9.05879	0.00261435	0.0481908
504658	serine incorporator 5	SERINC5	ENSBTAG00000001619	-1.05277	7.4567	9.0523	0.00262364	0.0482578
508488	polypeptide N-acetylgalactosaminyltransferase 12	GALNT12	ENSBTAG00000009037	-1.23286	4.69433	9.04212	0.00263829	0.0484747
100335506	zinc finger and BTB domain containing 47	ZBTB47	ENSBTAG00000017365	0.880243	6.39802	9.02888	0.00265747	0.0487742
511414	protein phosphatase 1, regulatory subunit 13B	PPP1R13B	ENSBTAG00000003559	0.826121	6.54055	9.00975	0.00268543	0.0492338
104974460	uncharacterized LOC104974460	LOC104974460	NA	1.59685	1.77262	8.99054	0.00271381	0.0493976
508717	abhydrolase domain containing 2	ABHD2	ENSBTAG00000019954	-1.05202	6.3644	8.98988	0.00271479	0.0493976
512495	solute carrier family 38, member 5	SLC38A5	ENSBTAG00000011854	-1.20757	3.51831	8.99767	0.00270324	0.0493976
514246	jun B proto-oncogene	JUNB	ENSBTAG00000012046	1.83687	6.2157	8.99314	0.00270995	0.0493976
526872	ankyrin repeat domain 29	ANKRD29	ENSBTAG00000000517	-1.25212	5.17208	9.00059	0.00269892	0.0493976
529800	EPH receptor B6	EPHB6	ENSBTAG00000015510	1.01456	5.22936	8.99133	0.00271264	0.0493976
781105	villin-like	VILL	ENSBTAG00000012963	-2.78714	4.49198	8.99125	0.00271275	0.0493976
508025	zinc finger protein 423	ZNF423	ENSBTAG00000017397	1.01495	5.01169	8.97826	0.0027321	0.0495527
509058	cryptochrome circadian clock 2	CRY2	ENSBTAG00000021223	0.793154	5.01924	8.98062	0.00272858	0.0495527
537017	cytidine monophosphate-N-acetylneuraminic acid hydroxylase	LOC537017	ENSBTAG00000003892	-1.52071	5.11916	8.97867	0.0027315	0.0495527
100138613	signal recognition particle receptor, B subunit	SRPRB	ENSBTAG00000044075	-0.778813	5.62554	8.9749	0.00273714	0.0495719
510154	selenium binding protein 1	SELENBP1	ENSBTAG00000008091	1.48142	4.75897	8.97364	0.00273902	0.0495719
512662	calcineurin-like EF-hand protein 1	CHP1	ENSBTAG00000027173	-0.651856	6.80227	8.97169	0.00274195	0.049572
281167	flavin containing monooxygenase 3	FMO3	ENSBTAG00000020597	-4.50533	0.502263	8.9607	0.00275849	0.0498064
613386	fibroblast growth factor 11	FGF11	ENSBTAG00000019241	1.48403	3.47381	8.95722	0.00276375	0.0498064
617257	coiled-coil domain containing 9	CCDC9	ENSBTAG00000014117	0.579539	5.78693	8.9583	0.00276212	0.0498064
514663	leucine-rich alpha-2-glycoprotein 1	LRG1	ENSBTAG00000031647	-4.6282	2.93641	8.95302	0.00277011	0.0498679

## Sheet: Day 7 (Luteal phase)
Supplementary table 3E: Differentially expressed (DE) genes, ranked by ascending FDR, at Day 7 post-oestrus (luteal phase) relative to the onset of oestrus.
RefSeq gene ID	Gene name	Gene symbol	ENSEMBL ID	log2 fold-change Day 7 (luteal phase)	log2 counts per million Day 7 (luteal phase)	Likelihood ratio test Day 7 (luteal phase)	P-Value Day 7 (luteal phase)	False discovery rate Day 7 (luteal phase)
101906669	uncharacterized LOC101906669	LOC101906669	NA	11.7317	4.09153	296.691	1.73e-66	2.93e-62
613835	mitochondrial ribosomal protein S36	MRPS36	ENSBTAG00000011045	4.50741	7.04316	231.002	3.61e-52	3.05e-48
784029	teratocarcinoma-derived growth factor 1	TDGF1	ENSBTAG00000021119	7.86007	8.15984	195.366	2.14e-44	1.21e-40
617104	family with sequence similarity 162, member A	FAM162A	ENSBTAG00000011140	3.49706	5.3521	176.163	3.34e-40	1.41e-36
104974435	uncharacterized LOC104974435	LOC104974435	NA	14.2679	4.32842	168.209	1.82e-38	6.16e-35
613890	potassium inwardly-rectifying channel, subfamily J, member 16	KCNJ16	ENSBTAG00000024903	-5.77409	4.25623	159.577	1.4e-36	3.95e-33
614149	nudix (nucleoside diphosphate linked moiety X)-type motif 5	NUDT5	ENSBTAG00000019509	2.40806	5.77711	151.027	1.03e-34	2.5e-31
287019	6-phosphofructo-2-kinase/fructose-2,6-biphosphatase 2	PFKFB2	ENSBTAG00000002126	3.52049	6.54513	150.114	1.64e-34	3.46e-31
526200	absent in melanoma 1	AIM1	ENSBTAG00000017527	3.48959	6.41152	147.082	7.53e-34	1.42e-30
100125309	TSC22 domain family, member 3	TSC22D3	ENSBTAG00000045877	3.05513	6.68608	144.407	2.9e-33	4.9e-30
617374	proteoglycan 3	PRG3	ENSBTAG00000020285	9.48704	2.36537	143.852	3.83e-33	5.89e-30
526609	solute carrier family 31 (copper transporter), member 2	SLC31A2	ENSBTAG00000005115	3.87175	4.9826	143.482	4.61e-33	6.5e-30
506348	diacylglycerol kinase, alpha 80kDa	DGKA	ENSBTAG00000004018	2.70377	6.12783	139.119	4.15e-32	5.4e-29
107132716	NA	NA	NA	8.90902	2.17462	132.02	1.48e-30	1.79e-27
513874	speedy/RINGO cell cycle regulator family member C	SPDYC	ENSBTAG00000005772	5.54453	5.10791	125.084	4.88e-29	5.19e-26
786606	WAS/WASL interacting protein family, member 3	WIPF3	ENSBTAG00000016220	4.67797	7.00437	125.071	4.91e-29	5.19e-26
518864	arylformamidase	AFMID	ENSBTAG00000007125	4.17124	4.54007	120.784	4.26e-28	4.07e-25
525716	S100 calcium binding protein B	S100B	ENSBTAG00000004777	3.10138	5.94871	120.752	4.33e-28	4.07e-25
615685	maturin, neural progenitor differentiation regulator homolog (Xenopus)	MTURN	ENSBTAG00000039231	3.12152	6.95472	117.935	1.79e-27	1.6e-24
104972601	uncharacterized LOC104972601	LOC104972601	NA	10.9896	1.11231	113.314	1.84e-26	1.56e-23
282002	protein kinase C, gamma	PRKCG	ENSBTAG00000013550	4.78943	4.89651	109.537	1.24e-25	9.97e-23
518201	GLI family zinc finger 4	GLI4	NA	2.54194	4.70407	107.607	3.28e-25	2.52e-22
767970	asparaginase like 1	ASRGL1	ENSBTAG00000006910	2.40552	5.78531	106.887	4.71e-25	3.47e-22
281365	ornithine decarboxylase 1	ODC1	ENSBTAG00000004256	3.42723	7.56979	103.434	2.69e-24	1.9e-21
783660	proteoglycan 3	PRG3	ENSBTAG00000002007	8.46513	1.38903	101.696	6.47e-24	4.38e-21
538801	septin 4	SEPTIN4	ENSBTAG00000015368	2.7179	5.53568	100.871	9.82e-24	6.39e-21
282388	thioredoxin reductase 1	TXNRD1	ENSBTAG00000013912	2.77716	7.12517	100.508	1.18e-23	7.39e-21
522636	interleukin 31 receptor A	IL31RA	ENSBTAG00000004351	8.02744	1.60439	99.3594	2.11e-23	1.27e-20
616017	patched domain containing 2	PTCHD2	ENSBTAG00000015533	8.11406	1.39381	98.3269	3.55e-23	2.07e-20
534439	PDZ domain containing 1	PDZK1	ENSBTAG00000005810	7.51726	6.92607	96.7248	7.97e-23	4.49e-20
512659	membrane protein, palmitoylated 7 (MAGUK p55 subfamily member 7)	MPP7	ENSBTAG00000017354	3.41473	3.75811	94.2849	2.73e-22	1.44e-19
615535	ectonucleotide pyrophosphatase/phosphodiesterase 1	ENPP1	ENSBTAG00000021830	3.10985	6.24102	94.3263	2.68e-22	1.44e-19
616031	glycerol kinase 5 (putative)	GK5	ENSBTAG00000018138	4.03946	5.89462	93.7855	3.52e-22	1.8e-19
531209	phospholipase A2, group IVD (cytosolic)	PLA2G4D	ENSBTAG00000005268	8.05286	2.82252	92.4492	6.91e-22	3.44e-19
104969267	uncharacterized LOC104969267	LOC104969267	NA	5.98373	1.34678	92.2528	7.63e-22	3.69e-19
100295021	guanylate cyclase 2E	GUCY2E	NA	5.67176	1.4392	91.0395	1.41e-21	6.44e-19
534599	oxoglutarate (alpha-ketoglutarate) dehydrogenase (lipoamide)	OGDH	ENSBTAG00000006029	2.89864	8.86586	91.0642	1.39e-21	6.44e-19
505103	phosphoglycerate dehydrogenase	PHGDH	ENSBTAG00000039719	4.13254	7.20278	88.3879	5.38e-21	2.4e-18
407234	adiponectin receptor 2	ADIPOR2	ENSBTAG00000009050	2.49436	6.86411	88.1944	5.93e-21	2.57e-18
104973848	uncharacterized LOC104973848	LOC104973848	NA	6.4258	0.543526	88.1239	6.15e-21	2.6e-18
613554	cordon-bleu WH2 repeat protein	COBL	ENSBTAG00000023806	3.32954	5.18987	87.5445	8.24e-21	3.4e-18
504524	GM2 ganglioside activator	GM2A	ENSBTAG00000021829	4.68735	8.2808	87.074	1.05e-20	4.21e-18
506370	cytochrome b5 type B (outer mitochondrial membrane)	CYB5B	ENSBTAG00000002412	2.03496	6.2736	86.2149	1.61e-20	6.35e-18
533129	ets variant 4	ETV4	ENSBTAG00000008333	-4.7735	5.07813	86.0353	1.77e-20	6.8e-18
101905257	G8 domain-containing protein DDB_G0286311-like	LOC101905257	NA	8.80724	0.557481	85.7984	1.99e-20	7.49e-18
539430	odd-skipped related transciption factor 1	OSR1	ENSBTAG00000008113	4.2993	5.37132	85.5916	2.21e-20	8.14e-18
541051	TBC1 domain family, member 30	TBC1D30	ENSBTAG00000011352	2.54328	5.67413	85.3378	2.52e-20	9.06e-18
534731	EPH receptor B1	EPHB1	ENSBTAG00000015377	-3.95212	5.17801	85.0448	2.92e-20	1.03e-17
527872	potassium voltage-gated channel, subfamily H (eag-related), member 6	KCNH6	ENSBTAG00000016613	8.3496	1.72825	84.2293	4.41e-20	1.52e-17
525482	adenylate cyclase 9	ADCY9	ENSBTAG00000016629	2.16583	6.03131	84.0177	4.9e-20	1.63e-17
532269	CKLF-like MARVEL transmembrane domain containing 7	CMTM7	ENSBTAG00000001712	2.48789	6.49857	84.0334	4.86e-20	1.63e-17
101904283	lymphocyte antigen 6H	LOC101904283	NA	4.72072	3.2998	83.798	5.48e-20	1.78e-17
506423	solute carrier family 37 (glucose-6-phosphate transporter), member 4	SLC37A4	ENSBTAG00000008077	2.65807	5.57596	82.2854	1.18e-19	3.69e-17
530095	diacylglycerol kinase, iota	DGKI	NA	4.39319	3.40897	82.2961	1.17e-19	3.69e-17
508108	beta-1,4-N-acetyl-galactosaminyl transferase 2	B4GALNT2	ENSBTAG00000009864	3.39308	6.11242	81.9249	1.41e-19	4.35e-17
107132211	NA	NA	NA	4.67027	1.26258	81.1037	2.14e-19	6.47e-17
100140553	gap junction protein, beta 4, 30.3kDa	GJB4	ENSBTAG00000005719	6.46791	3.37045	80.7166	2.61e-19	7.66e-17
497032	methylenetetrahydrofolate reductase (NAD(P)H)	MTHFR	ENSBTAG00000020698	2.2856	5.96176	80.6676	2.67e-19	7.66e-17
615158	peptidase D	PEPD	ENSBTAG00000031941	2.48325	7.3463	80.6783	2.66e-19	7.66e-17
613446	plasmolipin	PLLP	ENSBTAG00000011700	4.74942	5.71619	80.0155	3.71e-19	1.05e-16
513753	endothelin 3	EDN3	NA	4.73857	3.33549	79.7636	4.22e-19	1.17e-16
789409	phosphoribosyl pyrophosphate synthetase-associated protein 1	PRPSAP1	ENSBTAG00000030172	2.22344	7.68101	78.7834	6.93e-19	1.89e-16
104976004	uncharacterized LOC104976004	LOC104976004	NA	10.9528	1.13038	78.1255	9.67e-19	2.6e-16
527114	angiotensinogen (serpin peptidase inhibitor, clade A, member 8)	AGT	ENSBTAG00000012393	9.43239	7.49899	78.0145	1.02e-18	2.7e-16
506545	claudin 10	CLDN10	ENSBTAG00000003568	-3.4442	7.36964	77.3093	1.46e-18	3.81e-16
785232	retinitis pigmentosa 9 protein homolog	LOC785232	NA	4.56861	2.58281	76.7216	1.97e-18	5.05e-16
613288	wingless-type MMTV integration site family, member 11	WNT11	ENSBTAG00000010820	4.37833	4.17751	75.8918	3e-18	7.57e-16
507686	solute carrier family 25 (mitochondrial carnitine/acylcarnitine carrier), member 29	SLC25A29	ENSBTAG00000013666	2.07693	5.9148	75.5259	3.61e-18	8.97e-16
539703	pyrimidinergic receptor P2Y, G-protein coupled, 6	P2RY6	ENSBTAG00000038737	3.36973	5.15115	75.4569	3.73e-18	9.16e-16
534933	secernin 1	SCRN1	ENSBTAG00000016223	2.33555	5.66046	74.3245	6.63e-18	1.6e-15
100297382	paired box 2	PAX2	ENSBTAG00000021566	2.77221	8.05165	74.2502	6.88e-18	1.64e-15
404118	carcinoembryonic antigen-related cell adhesion molecule 1 (biliary glycoprotein)	CEACAM1	ENSBTAG00000005615	2.30628	6.09716	73.8547	8.41e-18	1.98e-15
100138783	chromosome 11 open reading frame, human C9orf114	C11H9orf114	ENSBTAG00000012485	2.45094	4.77617	73.6472	9.34e-18	2.17e-15
504742	Cbp/p300-interacting transactivator, with Glu/Asp-rich carboxy-terminal domain, 4	CITED4	ENSBTAG00000015113	3.21215	5.64118	72.9764	1.31e-17	3e-15
518403	ankyrin repeat domain 33B	ANKRD33B	ENSBTAG00000011337	2.85153	4.75559	72.4646	1.7e-17	3.84e-15
104968606	laminin subunit alpha-3-like	LOC104968606	NA	-4.42981	4.84268	72.3457	1.81e-17	4.01e-15
540019	keratinocyte differentiation factor 1	KDF1	ENSBTAG00000019252	2.47015	5.3129	72.3257	1.82e-17	4.01e-15
531699	aldehyde oxidase 2	AOX2	ENSBTAG00000026812	-8.36668	5.69353	71.9942	2.16e-17	4.68e-15
618086	receptor (chemosensory) transporter protein 3	RTP3	NA	4.27971	4.63937	71.9327	2.23e-17	4.77e-15
512219	uncharacterized LOC512219	MGC138914	ENSBTAG00000014328	8.30913	3.90408	71.567	2.68e-17	5.6e-15
539358	reticulon 4 receptor-like 1	RTN4RL1	ENSBTAG00000012302	3.5698	4.93419	71.5655	2.68e-17	5.6e-15
107133202	NA	NA	NA	7.99958	-0.162426	71.3293	3.02e-17	6.24e-15
532871	FAD-dependent oxidoreductase domain containing 2	FOXRED2	ENSBTAG00000000015	2.88592	7.1098	70.9293	3.7e-17	7.55e-15
522184	potassium inwardly-rectifying channel, subfamily J, member 15	KCNJ15	ENSBTAG00000000973	-4.60136	2.31783	70.6146	4.34e-17	8.75e-15
614253	interferon regulatory factor 6	IRF6	ENSBTAG00000002849	2.50136	6.7782	70.2084	5.34e-17	1.06e-14
615711	TAF7-like RNA polymerase II, TATA box binding protein (TBP)-associated factor, 50kDa	TAF7L	ENSBTAG00000001979	7.46587	0.0603598	70.0254	5.85e-17	1.15e-14
538936	ADP-ribosylation factor-like 4D	ARL4D	ENSBTAG00000016847	3.62474	2.88013	69.8548	6.38e-17	1.24e-14
525416	calcium/calmodulin-dependent protein kinase II beta	CAMK2B	ENSBTAG00000012653	6.41995	6.42269	69.8092	6.53e-17	1.26e-14
100848507	uncharacterized LOC100848507	LOC100848507	NA	4.6149	3.50948	69.7006	6.9e-17	1.31e-14
510573	olfactory receptor, family 9, subfamily Q, member 2	OR9Q2	ENSBTAG00000030908	10.1145	0.308412	69.6144	7.21e-17	1.36e-14
101905154	uncharacterized LOC101905154	LOC101905154	NA	4.55111	1.93732	69.2733	8.57e-17	1.59e-14
493643	hydroxysteroid (17-beta) dehydrogenase 4	HSD17B4	ENSBTAG00000006978	1.77578	6.61962	69.2204	8.81e-17	1.62e-14
317695	binder of sperm 3	BSP3	ENSBTAG00000003886	9.11873	-0.600035	69.0035	9.83e-17	1.79e-14
525647	MAP kinase interacting serine/threonine kinase 1	MKNK1	ENSBTAG00000019933	1.51624	5.90003	68.6619	1.17e-16	2.1e-14
768244	X-ray repair complementing defective repair in Chinese hamster cells 3	XRCC3	ENSBTAG00000009966	2.1407	4.5957	68.4471	1.3e-16	2.32e-14
104971270	uncharacterized LOC104971270	LOC104971270	NA	9.37623	-0.271747	68.1388	1.52e-16	2.69e-14
615890	glycerophosphodiester phosphodiesterase domain containing 1	GDPD1	ENSBTAG00000007176	2.56986	4.42708	67.7104	1.89e-16	3.3e-14
540376	alpha-methylacyl-CoA racemase	AMACR	ENSBTAG00000021813	2.27317	3.89787	67.1576	2.51e-16	4.33e-14
787862	formin homology 2 domain containing 1	FHOD1	ENSBTAG00000032427	1.80033	5.58187	67.0604	2.63e-16	4.5e-14
530263	ring finger and FYVE-like domain containing E3 ubiquitin protein ligase	RFFL	ENSBTAG00000013645	2.46839	6.79898	66.7047	3.15e-16	5.34e-14
522691	tetratricopeptide repeat domain 22	TTC22	ENSBTAG00000017132	3.07503	4.09909	66.4321	3.62e-16	6.07e-14
509117	SPC24, NDC80 kinetochore complex component	SPC24	ENSBTAG00000006185	4.2136	4.461	66.2602	3.95e-16	6.56e-14
101906179	receptor-type tyrosine-protein phosphatase V-like	LOC101906179	NA	3.83466	2.60968	65.395	6.13e-16	1.01e-13
505492	solute carrier family 23 (ascorbic acid transporter), member 1	SLC23A1	ENSBTAG00000010798	2.27616	5.00418	65.3197	6.37e-16	1.04e-13
511211	sparc/osteonectin, cwcv and kazal-like domains proteoglycan (testican) 1	SPOCK1	ENSBTAG00000003502	-3.79924	7.67771	65.2774	6.51e-16	1.05e-13
282562	ATPase, Na+/K+ transporting, beta 2 polypeptide	ATP1B2	ENSBTAG00000013680	5.31785	7.29741	64.574	9.3e-16	1.48e-13
280787	coagulation factor X	F10	ENSBTAG00000016385	5.53069	4.22348	64.4732	9.79e-16	1.53e-13
540850	synaptotagmin VII	SYT7	ENSBTAG00000019947	2.2559	5.88723	64.4883	9.71e-16	1.53e-13
100336873	laminin, alpha 3	LAMA3	ENSBTAG00000027181	-3.91801	6.9065	64.103	1.18e-15	1.83e-13
536155	RALBP1 associated Eps domain containing 1	REPS1	ENSBTAG00000012299	2.06873	6.9769	63.5929	1.53e-15	2.35e-13
327679	cyclin B1	CCNB1	ENSBTAG00000014239	3.04758	6.36444	63.3075	1.77e-15	2.7e-13
101903891	NXPE family member 3-like	LOC101903891	ENSBTAG00000011470	4.23454	2.00164	63.2798	1.79e-15	2.71e-13
319095	adenylate cyclase activating polypeptide 1 (pituitary) receptor type I	ADCYAP1R1	ENSBTAG00000020247	4.42083	2.36678	62.7645	2.33e-15	3.49e-13
100337021	low density lipoprotein receptor-related protein 2	LRP2	ENSBTAG00000004555	3.99512	7.76031	62.6312	2.49e-15	3.7e-13
508204	growth regulation by estrogen in breast cancer 1	GREB1	ENSBTAG00000015402	-2.70105	7.14984	62.5824	2.56e-15	3.76e-13
539467	protein kinase domain containing, cytoplasmic	PKDCC	ENSBTAG00000019382	-2.15782	8.38822	61.9013	3.61e-15	5.27e-13
781292	tenomodulin	TNMD	ENSBTAG00000021059	3.68876	4.06067	61.8742	3.66e-15	5.3e-13
513539	LIM domain kinase 2	LIMK2	ENSBTAG00000010662	2.07891	6.88616	61.839	3.73e-15	5.34e-13
104972146	uncharacterized LOC104972146	LOC104972146	NA	9.32284	-0.423732	61.6159	4.17e-15	5.94e-13
538679	ribonuclease, RNase A family, 7	LOC538679	ENSBTAG00000046482	-7.78405	2.05376	61.5068	4.41e-15	6.22e-13
522018	NLR family, pyrin domain containing 12	NLRP12	ENSBTAG00000038149	7.71861	2.56873	61.4643	4.51e-15	6.31e-13
505472	phosphorylase, glycogen, liver	PYGL	ENSBTAG00000011494	2.38394	7.27925	61.4183	4.61e-15	6.4e-13
515571	amyloid beta (A4) precursor protein-binding, family A, member 1	APBA1	ENSBTAG00000008877	2.58832	5.52917	60.9002	6e-15	8.26e-13
101906048	putative teratocarcinoma-derived growth factor 3	LOC101906048	ENSBTAG00000021119	6.72857	-0.179903	60.648	6.82e-15	9.31e-13
281067	cystic fibrosis transmembrane conductance regulator (ATP-binding cassette sub-family C, member 7)	CFTR	ENSBTAG00000006589	-3.87892	5.55173	60.6069	6.97e-15	9.43e-13
534967	leukotriene-B(4) omega-hydroxylase 2-like	LOC534967	ENSBTAG00000048257	4.8984	3.90554	60.435	7.61e-15	1.02e-12
786696	leucine zipper, down-regulated in cancer 1-like	LDOC1L	ENSBTAG00000012425	1.92934	6.92376	59.9366	9.8e-15	1.31e-12
281371	oxytocin receptor	OXTR	ENSBTAG00000019772	-4.55063	7.6257	59.8818	1.01e-14	1.33e-12
104970628	uncharacterized LOC104970628	LOC104970628	NA	6.07149	0.142507	59.7968	1.05e-14	1.36e-12
510458	sushi domain containing 2	SUSD2	ENSBTAG00000006730	7.1066	6.31049	59.8175	1.04e-14	1.36e-12
788176	MAM domain containing 2	MAMDC2	ENSBTAG00000017369	4.70932	4.18491	59.7985	1.05e-14	1.36e-12
511716	epoxide hydrolase 2, cytoplasmic	EPHX2	ENSBTAG00000015241	4.00945	6.55315	59.6734	1.12e-14	1.44e-12
505156	KIAA0922 ortholog	KIAA0922	ENSBTAG00000016625	1.70533	6.29242	59.5857	1.17e-14	1.49e-12
508501	UbiA prenyltransferase domain containing 1	UBIAD1	ENSBTAG00000014014	2.17345	4.6024	59.188	1.43e-14	1.81e-12
540994	delta(4)-desaturase, sphingolipid 2	DEGS2	ENSBTAG00000009294	3.0846	3.88971	58.9312	1.63e-14	2.05e-12
281716	corticotropin releasing hormone receptor 1	CRHR1	ENSBTAG00000002749	-6.50691	2.69213	58.8377	1.71e-14	2.13e-12
787081	TraB domain containing 2B	TRABD2B	NA	-1.87619	6.38805	58.6988	1.84e-14	2.27e-12
506387	laminin, alpha 1	LAMA1	ENSBTAG00000018160	-4.16997	2.56635	58.2096	2.36e-14	2.89e-12
104969211	uncharacterized LOC104969211	LOC104969211	NA	-5.60214	2.32568	58.187	2.38e-14	2.9e-12
281588	ATP-binding cassette, sub-family C (CFTR/MRP), member 1	ABCC1	ENSBTAG00000021090	2.25927	6.35827	57.9594	2.68e-14	3.23e-12
767615	tripartite motif containing 9	TRIM9	ENSBTAG00000010103	4.23465	4.66648	57.4914	3.39e-14	4.07e-12
539374	family with sequence similarity 43, member A	FAM43A	ENSBTAG00000008462	2.39526	5.20906	57.1775	3.98e-14	4.71e-12
767907	regenerating islet-derived family, member 4	REG4	NA	-9.59921	4.08702	57.1782	3.98e-14	4.71e-12
537193	obscurin, cytoskeletal calmodulin and titin-interacting RhoGEF	OBSCN	ENSBTAG00000040028	-3.69108	6.98875	57.0702	4.21e-14	4.94e-12
100848949	leucine rich repeat containing 15	LRRC15	ENSBTAG00000038600	-7.37062	1.7518	56.7951	4.84e-14	5.61e-12
104969405	uncharacterized LOC104969405	LOC104969405	NA	6.5711	-0.136669	56.7987	4.83e-14	5.61e-12
515860	peroxidasin	PXDN	NA	-2.53229	8.322	56.7753	4.89e-14	5.62e-12
281487	premelanosome protein	PMEL	ENSBTAG00000004019	-4.44479	5.3496	56.7532	4.94e-14	5.65e-12
504813	neuropeptide Y receptor Y1	NPY1R	ENSBTAG00000047586	-2.47932	5.45661	56.6546	5.19e-14	5.9e-12
527014	synaptic vesicle glycoprotein 2B	SV2B	ENSBTAG00000027074	3.45268	5.17583	56.5753	5.41e-14	6.1e-12
538360	glutamate receptor, metabotropic 8	GRM8	NA	-3.30604	5.73814	56.5351	5.52e-14	6.19e-12
787106	serpin peptidase inhibitor, clade B (ovalbumin), member 12	SERPINB12	ENSBTAG00000035182	5.28359	3.70555	56.3091	6.19e-14	6.89e-12
517231	KIAA0226-like ortholog	KIAA0226L	ENSBTAG00000013371	2.73125	4.04661	56.222	6.47e-14	7.16e-12
536989	plexin domain containing 1	PLXDC1	ENSBTAG00000019347	3.84758	5.79139	56.129	6.79e-14	7.46e-12
534010	SRY (sex determining region Y)-box 17	SOX17	ENSBTAG00000005748	1.95768	6.83625	56.0702	6.99e-14	7.63e-12
281387	proenkephalin	PENK	ENSBTAG00000004924	4.99411	6.31182	56.007	7.22e-14	7.83e-12
505463	growth arrest and DNA-damage-inducible, alpha	GADD45A	ENSBTAG00000013860	-1.92989	6.81264	55.9497	7.43e-14	8.01e-12
101902845	progesterone receptor-like	LOC101902845	NA	-1.59847	7.09655	55.0673	1.16e-13	1.23e-11
506809	GATA binding protein 2	GATA2	ENSBTAG00000019707	1.73089	7.50229	55.097	1.15e-13	1.23e-11
768330	diazepam binding inhibitor (GABA receptor modulator, acyl-CoA binding protein)	DBI	ENSBTAG00000009517	1.92177	6.96096	55.0798	1.16e-13	1.23e-11
281123	dipeptidyl-peptidase 6	DPP6	NA	3.39996	2.62038	54.5667	1.5e-13	1.58e-11
281789	guanine nucleotide binding protein (G protein), alpha 14	GNA14	ENSBTAG00000021127	-3.17329	4.85666	54.4278	1.61e-13	1.68e-11
538255	hyperpolarization activated cyclic nucleotide-gated potassium channel 1	HCN1	ENSBTAG00000043948	-4.8142	4.01381	54.4205	1.62e-13	1.68e-11
281226	molybdenum cofactor sulfurase	MOCOS	ENSBTAG00000012252	2.72358	5.97863	54.2668	1.75e-13	1.81e-11
100300760	receptor-type tyrosine-protein phosphatase V	LOC100300760	ENSBTAG00000047073	4.10545	4.30223	54.1712	1.84e-13	1.88e-11
617325	kinase suppressor of ras 2	KSR2	ENSBTAG00000044119	4.69392	5.62963	53.8205	2.2e-13	2.24e-11
614880	protein phosphatase, Mg2+/Mn2+ dependent, 1H	PPM1H	ENSBTAG00000011857	2.15525	6.32221	53.3841	2.74e-13	2.78e-11
512259	hydroxyprostaglandin dehydrogenase 15-(NAD)	HPGD	ENSBTAG00000025942	3.70161	5.55147	53.3312	2.82e-13	2.84e-11
528533	cyclin-dependent kinase 5, regulatory subunit 2 (p39)	CDK5R2	ENSBTAG00000031052	7.25156	3.32011	53.2945	2.87e-13	2.87e-11
513038	cathepsin K	CTSK	ENSBTAG00000021035	-3.08185	8.45299	53.0613	3.23e-13	3.22e-11
527162	TBC1 domain family, member 8 (with GRAM domain)	TBC1D8	ENSBTAG00000025898	1.7594	5.4002	53.0222	3.3e-13	3.26e-11
506812	carnitine palmitoyltransferase 1A (liver)	CPT1A	ENSBTAG00000021999	1.93085	7.1205	52.8825	3.54e-13	3.48e-11
317748	aldo-keto reductase family 1, member B1 (aldose reductase)	AKR1B1	ENSBTAG00000009902	2.70274	8.15643	52.7617	3.77e-13	3.68e-11
104968656	kynurenine--oxoglutarate transaminase 1-like	LOC104968656	NA	3.28835	3.70651	52.5939	4.1e-13	3.99e-11
507421	keratin 83	KRT83	ENSBTAG00000007144	-8.80669	1.41567	52.4701	4.37e-13	4.22e-11
614780	tumor necrosis factor receptor superfamily, member 8	TNFRSF8	ENSBTAG00000039937	3.52176	1.75495	52.4481	4.42e-13	4.25e-11
282589	hydroxysteroid (11-beta) dehydrogenase 1	HSD11B1	ENSBTAG00000015086	-3.7925	4.17483	52.4246	4.47e-13	4.27e-11
101905139	uncharacterized LOC101905139	LOC101905139	NA	8.66882	-0.977093	52.35	4.64e-13	4.41e-11
506974	GATS protein-like 3	GATSL3	ENSBTAG00000018084	1.84438	4.92101	52.3266	4.7e-13	4.44e-11
509600	glycoprotein (transmembrane) nmb	GPNMB	ENSBTAG00000000604	-3.58216	7.17631	52.2763	4.82e-13	4.53e-11
101909075	uncharacterized LOC101909075	LOC101909075	NA	4.47807	0.789465	51.7068	6.44e-13	6.02e-11
281285	lecithin retinol acyltransferase (phosphatidylcholine--retinol O-acyltransferase)	LRAT	ENSBTAG00000017167	4.04648	4.23827	51.6647	6.58e-13	6.12e-11
538583	ectonucleotide pyrophosphatase/phosphodiesterase 4 (putative)	ENPP4	ENSBTAG00000003499	3.12819	6.18267	51.6527	6.62e-13	6.13e-11
615854	NMDA receptor synaptonuclear signaling and neuronal migration factor	NSMF	ENSBTAG00000030247	1.41314	6.26074	51.0807	8.86e-13	8.15e-11
100848804	uncharacterized LOC100848804	LOC100848804	NA	-6.44145	1.35358	51.0603	8.96e-13	8.19e-11
281513	tachykinin 3	TAC3	ENSBTAG00000021807	-5.54457	4.30548	51.0198	9.14e-13	8.32e-11
281422	prolactin receptor	PRLR	ENSBTAG00000025035	-5.08052	4.85309	50.9248	9.6e-13	8.68e-11
100848639	uncharacterized LOC100848639	LOC100848639	NA	-3.06138	1.69512	50.8715	9.86e-13	8.88e-11
516021	solute carrier family 5 (sodium/multivitamin and iodide cotransporter), member 6	SLC5A6	ENSBTAG00000006832	1.971	5.61508	50.5458	1.16e-12	1.04e-10
524030	gap junction protein, beta 5, 31.1kDa	GJB5	ENSBTAG00000005717	7.55808	5.67571	50.5329	1.17e-12	1.04e-10
100848466	progesterone receptor-like	PGR	ENSBTAG00000024648	-1.665	4.94957	50.3969	1.26e-12	1.11e-10
531838	cholinergic receptor, nicotinic, alpha 2 (neuronal)	CHRNA2	ENSBTAG00000002252	8.3974	2.53776	50.3856	1.26e-12	1.11e-10
513967	aldehyde dehydrogenase 3 family, member A2	ALDH3A2	ENSBTAG00000039161	2.21768	8.80604	50.2682	1.34e-12	1.18e-10
518395	ADAM metallopeptidase with thrombospondin type 1 motif, 18	ADAMTS18	ENSBTAG00000001010	-3.38759	4.91963	50.0244	1.52e-12	1.32e-10
513841	peptidase domain containing associated with muscle regeneration 1	PAMR1	ENSBTAG00000012630	-4.05405	5.6919	49.8307	1.68e-12	1.44e-10
531564	solute carrier family 29 (equilibrative nucleoside transporter), member 2	SLC29A2	ENSBTAG00000012024	1.82552	5.14019	49.843	1.67e-12	1.44e-10
536753	carboxypeptidase N, polypeptide 1	CPN1	ENSBTAG00000023941	5.56345	3.85084	49.8562	1.65e-12	1.44e-10
536628	acyl-CoA synthetase long-chain family member 4	ACSL4	ENSBTAG00000018986	2.66668	7.45411	49.8018	1.7e-12	1.45e-10
107131155	NA	NA	NA	1.5476	7.48172	49.6756	1.81e-12	1.54e-10
512304	ectonucleotide pyrophosphatase/phosphodiesterase 5 (putative)	ENPP5	ENSBTAG00000015829	3.01678	7.60897	49.581	1.9e-12	1.61e-10
528332	cationic amino acid transporter 3	LOC528332	NA	7.69621	0.655201	49.5745	1.91e-12	1.61e-10
617478	coiled-coil domain-containing protein C1orf110 homolog	C3H1orf110	ENSBTAG00000027425	4.20619	4.5056	49.4012	2.09e-12	1.75e-10
530279	nucleoredoxin-like 2	NXNL2	ENSBTAG00000019958	3.14916	5.21149	49.19	2.32e-12	1.93e-10
614071	single-pass membrane protein with coiled-coil domains 4	SMCO4	ENSBTAG00000033621	1.75317	4.38372	49.184	2.33e-12	1.93e-10
504216	neuropeptide Y	NPY	ENSBTAG00000004503	-6.20344	5.99246	49.1516	2.37e-12	1.96e-10
100298347	kazrin, periplakin interacting protein	KAZN	ENSBTAG00000015606	1.58568	6.14937	49.0792	2.46e-12	2.02e-10
281957	opioid binding protein/cell adhesion molecule-like	OPCML	NA	7.24252	1.5625	49.0251	2.53e-12	2.07e-10
517950	G protein-coupled receptor 115	GPR115	ENSBTAG00000002934	-6.70509	2.18853	48.986	2.58e-12	2.1e-10
618485	coiled-coil domain containing 106	CCDC106	ENSBTAG00000011517	1.53946	5.19937	48.9395	2.64e-12	2.14e-10
517668	family with sequence similarity 69, member C	FAM69C	ENSBTAG00000000106	3.89389	3.31257	48.8419	2.77e-12	2.24e-10
101901937	uncharacterized LOC101901937	LOC101901937	NA	-5.06945	0.99954	48.792	2.85e-12	2.28e-10
516087	scavenger receptor class A, member 5	SCARA5	ENSBTAG00000019636	4.8217	7.31773	48.5936	3.15e-12	2.5e-10
516405	carboxymethylenebutenolidase homolog (Pseudomonas)	CMBL	ENSBTAG00000010801	2.29813	5.94561	48.606	3.13e-12	2.5e-10
528014	potassium voltage-gated channel, Isk-related family, member 1	KCNE1	ENSBTAG00000001150	-5.77385	2.34669	48.5418	3.23e-12	2.54e-10
615975	small muscle protein, X-linked	SMPX	ENSBTAG00000015204	-4.05283	4.37685	48.5522	3.22e-12	2.54e-10
514759	aldehyde dehydrogenase 18 family, member A1	ALDH18A1	ENSBTAG00000011832	1.68156	7.20949	48.4562	3.38e-12	2.65e-10
613915	PDZK1 interacting protein 1	PDZK1IP1	ENSBTAG00000002555	4.87505	4.29226	48.3758	3.52e-12	2.74e-10
100295639	FXYD domain containing ion transport regulator 4	FXYD4	NA	3.89187	3.56668	48.2682	3.72e-12	2.87e-10
282660	matrix Gla protein	MGP	ENSBTAG00000012370	3.67418	9.15514	48.2797	3.7e-12	2.87e-10
514175	transmembrane protein 144	TMEM144	ENSBTAG00000019229	2.92494	4.72565	48.2525	3.75e-12	2.88e-10
100137759	beta-1,4-N-acetyl-galactosaminyl transferase 4	B4GALNT4	ENSBTAG00000024814	-2.06432	4.44271	48.1419	3.96e-12	3.02e-10
539696	hexamethylene bis-acetamide inducible 1	HEXIM1	ENSBTAG00000006056	1.42456	6.41241	48.147	3.95e-12	3.02e-10
533992	DNA-damage regulated autophagy modulator 1	DRAM1	ENSBTAG00000017287	2.16205	4.44473	48.1074	4.03e-12	3.06e-10
539547	hes family bHLH transcription factor 1	HES1	ENSBTAG00000000569	-1.74689	5.32054	47.9253	4.43e-12	3.34e-10
504513	SH3 domain containing 21	SH3D21	ENSBTAG00000038617	2.1813	3.12527	47.9105	4.46e-12	3.36e-10
506636	sema domain, seven thrombospondin repeats (type 1 and type 1-like), transmembrane domain (TM) and short cytoplasmic domain, (semaphorin) 5A	SEMA5A	ENSBTAG00000005021	1.54471	7.73503	47.6734	5.03e-12	3.75e-10
529720	prospero homeobox 2	PROX2	ENSBTAG00000015052	3.62253	1.56709	47.6787	5.02e-12	3.75e-10
520207	spectrin repeat containing, nuclear envelope family member 3	SYNE3	ENSBTAG00000003526	-1.99616	5.24851	47.624	5.16e-12	3.83e-10
539519	myeloid/lymphoid or mixed-lineage leukemia (trithorax homolog, Drosophila); translocated to, 11	MLLT11	ENSBTAG00000015369	-2.55695	4.82604	47.4955	5.51e-12	4.07e-10
510320	TRPM8 channel-associated factor 2	TCAF2	ENSBTAG00000005475	2.45795	5.87844	47.4016	5.78e-12	4.26e-10
100337068	transient receptor potential cation channel, subfamily M, member 3	TRPM3	ENSBTAG00000007778	3.06634	5.52663	47.2845	6.14e-12	4.5e-10
521764	myosin, heavy chain 7B, cardiac muscle, beta	MYH7B	ENSBTAG00000003512	5.46611	4.29981	47.1999	6.41e-12	4.64e-10
614302	propionyl CoA carboxylase, alpha polypeptide	PCCA	ENSBTAG00000010672	1.57268	4.62826	47.2026	6.4e-12	4.64e-10
784270	small lysine-rich protein 1	SMKR1	NA	2.38025	3.74608	47.2076	6.39e-12	4.64e-10
532774	solute carrier family 6 (proline IMINO transporter), member 20	SLC6A20	ENSBTAG00000031340	3.87877	5.05654	46.8925	7.5e-12	5.4e-10
327676	Rho GDP dissociation inhibitor (GDI) beta	ARHGDIB	ENSBTAG00000006039	2.05274	7.03911	46.7635	8.01e-12	5.74e-10
507503	THAP domain containing 4	THAP4	ENSBTAG00000013253	1.36075	5.74294	46.6861	8.33e-12	5.95e-10
617469	prostate transmembrane protein, androgen induced 1	PMEPA1	ENSBTAG00000031524	-2.23317	8.60833	46.5948	8.73e-12	6.21e-10
616983	GS homeobox 1	GSX1	ENSBTAG00000009166	8.33172	3.46105	46.508	9.12e-12	6.46e-10
511114	osteocrin	OSTN	ENSBTAG00000018703	-8.28251	3.23183	46.4864	9.23e-12	6.5e-10
531192	sulfotransferase family, cytosolic, 2B, member 1	SULT2B1	ENSBTAG00000045498	3.3224	2.48571	46.3763	9.76e-12	6.85e-10
107132412	NA	NA	NA	3.2784	1.22256	46.3252	1e-11	7e-10
107133181	NA	NA	NA	6.73267	-0.580392	45.8775	1.26e-11	8.77e-10
282259	insulin-like growth factor binding protein 1	IGFBP1	ENSBTAG00000046768	-8.00734	4.63133	45.7433	1.35e-11	9.32e-10
520336	N-acetyllactosaminide beta-1,6-N-acetylglucosaminyl-transferase, isoform C	LOC520336	ENSBTAG00000039326	2.97642	6.41104	45.7415	1.35e-11	9.32e-10
539548	ciliary neurotrophic factor receptor	CNTFR	ENSBTAG00000015361	-2.17039	5.21922	45.5279	1.5e-11	1.04e-09
783065	methylcrotonoyl-CoA carboxylase 2 (beta)	MCCC2	ENSBTAG00000044160	1.53917	6.46366	45.4855	1.54e-11	1.05e-09
516334	G protein-coupled receptor, class C, group 5, member B	GPRC5B	ENSBTAG00000019596	1.63867	5.75882	45.3797	1.62e-11	1.11e-09
523665	diacylglycerol lipase, alpha	DAGLA	ENSBTAG00000013942	1.92552	5.55043	45.2115	1.77e-11	1.2e-09
510957	mitochondrial ribosomal protein L19	MRPL19	ENSBTAG00000002557	1.52222	4.99511	45.1864	1.79e-11	1.21e-09
512589	F-box protein 2	FBXO2	ENSBTAG00000007223	2.43784	2.79745	45.1517	1.82e-11	1.23e-09
537810	A kinase (PRKA) anchor protein 6	AKAP6	ENSBTAG00000017719	3.75242	4.40211	45.1264	1.85e-11	1.23e-09
613282	beta-galactosidase-1-like protein 2	LOC613282	ENSBTAG00000012229	3.85972	1.11718	45.1267	1.85e-11	1.23e-09
788424	keratin 24	KRT24	ENSBTAG00000040279	4.77129	1.49751	45.1295	1.84e-11	1.23e-09
538802	transmembrane protein 171	TMEM171	ENSBTAG00000008494	3.92477	4.07371	44.8501	2.13e-11	1.41e-09
281456	Rh family, C glycoprotein	RHCG	ENSBTAG00000005471	-5.50512	5.00814	44.556	2.47e-11	1.63e-09
510681	B-box and SPRY domain containing	BSPRY	ENSBTAG00000044155	2.08854	5.39447	44.3272	2.78e-11	1.83e-09
529706	carboxylesterase 4A	CES4A	ENSBTAG00000038325	4.07931	1.85057	44.2403	2.9e-11	1.9e-09
533968	CCR4-NOT transcription complex, subunit 1	CNOT1	ENSBTAG00000020782	1.51172	8.08107	44.2339	2.91e-11	1.9e-09
504700	acid phosphatase, prostate	ACPP	ENSBTAG00000011634	2.89238	2.79148	44.0799	3.15e-11	2.05e-09
614824	hexokinase domain containing 1	HKDC1	ENSBTAG00000033398	-3.67748	4.0654	44.0599	3.18e-11	2.06e-09
101907141	uncharacterized LOC101907141	LOC101907141	NA	8.14446	-1.34033	43.9565	3.36e-11	2.17e-09
338074	aldehyde oxidase 1	AOX1	ENSBTAG00000009725	-3.33423	9.2864	43.8294	3.58e-11	2.3e-09
782988	mitochondrial transcription termination factor 2	MTERF2	ENSBTAG00000010144	2.71776	2.38808	43.8324	3.58e-11	2.3e-09
767943	tweety family member 1	TTYH1	ENSBTAG00000003470	2.69767	2.30852	43.7859	3.66e-11	2.34e-09
104973930	uncharacterized LOC104973930	LOC104973930	NA	-3.7142	1.41692	43.769	3.7e-11	2.35e-09
107131714	NA	NA	NA	3.28337	1.52485	43.737	3.76e-11	2.38e-09
507319	ephrin-A1	EFNA1	ENSBTAG00000020244	1.68183	6.28141	43.5736	4.08e-11	2.58e-09
532838	neurexophilin and PC-esterase domain family, member 3	NXPE3	ENSBTAG00000013465	2.04504	5.79531	43.5068	4.22e-11	2.66e-09
615323	gastrin-releasing peptide	GRP	ENSBTAG00000004796	-3.06829	12.9954	43.4914	4.26e-11	2.67e-09
507993	hyaluronan binding protein 2	HABP2	ENSBTAG00000019322	-4.51996	1.22218	43.2908	4.72e-11	2.95e-09
526525	coagulation factor II (thrombin) receptor-like 1	F2RL1	ENSBTAG00000034848	2.48563	4.73474	43.2349	4.85e-11	3.02e-09
510819	kinesin family member 12	KIF12	ENSBTAG00000015685	-3.52066	4.33631	43.1914	4.96e-11	3.08e-09
510699	Rho family GTPase 2	RND2	ENSBTAG00000007393	2.75911	2.08705	43.1	5.2e-11	3.21e-09
504786	nucleoporin 88kDa	NUP88	ENSBTAG00000011507	1.38869	6.42142	43.0774	5.26e-11	3.24e-09
508335	family with sequence similarity 35, member A	FAM35A	ENSBTAG00000019194	1.91748	4.85361	43.0427	5.36e-11	3.28e-09
282493	major histocompatibility complex, class II, DO beta	BOLA-DOB	ENSBTAG00000047707	2.98852	1.33251	43.0294	5.39e-11	3.29e-09
101904916	uncharacterized LOC101904916	LOC101904916	NA	-2.44587	2.89216	42.8303	5.97e-11	3.63e-09
514615	collagen-like tail subunit (single strand of homotrimer) of asymmetric acetylcholinesterase	COLQ	ENSBTAG00000040193	3.01059	3.34858	42.7648	6.17e-11	3.74e-09
538571	ring finger and SPRY domain containing 1	RSPRY1	ENSBTAG00000004842	1.60829	5.5277	42.7269	6.29e-11	3.8e-09
101902667	transmembrane protein 210	TMEM210	ENSBTAG00000047964	4.23553	-0.665431	42.6633	6.5e-11	3.92e-09
509058	cryptochrome circadian clock 2	CRY2	ENSBTAG00000021223	1.69979	5.01924	42.6136	6.67e-11	4e-09
282564	integrin, beta 5	ITGB5	ENSBTAG00000013755	-2.22749	7.63321	42.5812	6.78e-11	4.05e-09
107132630	NA	NA	NA	4.02938	1.53828	42.5569	6.87e-11	4.09e-09
510492	rogdi homolog (Drosophila)	ROGDI	ENSBTAG00000016331	1.56108	5.94162	42.5112	7.03e-11	4.17e-09
510774	abhydrolase domain containing 1	ABHD1	ENSBTAG00000007077	2.31277	4.07863	42.4499	7.25e-11	4.29e-09
513621	vesicle-associated membrane protein 1 (synaptobrevin 1)	VAMP1	ENSBTAG00000014603	2.29072	2.90794	42.2115	8.19e-11	4.83e-09
517987	nebulette	NEBL	ENSBTAG00000013339	2.54909	5.43238	42.007	9.09e-11	5.34e-09
509257	Rho GTPase activating protein 44	ARHGAP44	ENSBTAG00000021938	1.61969	3.96892	41.9651	9.29e-11	5.44e-09
785528	cell wall biogenesis 43 C-terminal homolog (S. cerevisiae)	CWH43	ENSBTAG00000021347	3.85138	4.66463	41.9266	9.48e-11	5.53e-09
280894	placental growth factor	PGF	ENSBTAG00000013688	2.57446	5.08255	41.8173	1e-10	5.83e-09
784808	programmed cell death protein 10 pseudogene	LOC784808	NA	5.70204	-1.01281	41.7926	1.01e-10	5.88e-09
518810	spermatogenesis and oogenesis specific basic helix-loop-helix 2	SOHLH2	ENSBTAG00000018955	6.7072	-0.246963	41.7676	1.03e-10	5.94e-09
524908	tetratricopeptide repeat domain 27	TTC27	ENSBTAG00000033010	-1.80782	5.83691	41.7444	1.04e-10	5.99e-09
514877	RasGEF domain family, member 1A	RASGEF1A	ENSBTAG00000006870	3.37131	2.69513	41.7332	1.05e-10	6e-09
107132962	NA	NA	NA	-5.96668	0.409893	41.6854	1.07e-10	6.13e-09
536481	MAM domain containing glycosylphosphatidylinositol anchor 1	MDGA1	ENSBTAG00000005888	-3.66086	3.84452	41.65	1.09e-10	6.22e-09
526726	short chain dehydrogenase/reductase family 16C, member 5	SDR16C5	ENSBTAG00000018570	4.13312	4.24391	41.6109	1.11e-10	6.32e-09
536818	solute carrier family 7 (amino acid transporter light chain, L system), member 8	SLC7A8	ENSBTAG00000007415	2.8108	5.7894	41.5441	1.15e-10	6.52e-09
618755	family with sequence similarity 135, member B	FAM135B	ENSBTAG00000018218	6.41872	1.8343	41.5326	1.16e-10	6.54e-09
510845	KIAA1456 ortholog	KIAA1456	ENSBTAG00000008950	2.8826	2.5507	41.4557	1.21e-10	6.78e-09
512648	elongation factor RNA polymerase II-like 3	ELL3	ENSBTAG00000032132	3.79849	0.839073	41.4184	1.23e-10	6.89e-09
281867	inhibin, beta A	INHBA	ENSBTAG00000002912	-4.28215	6.76095	41.2457	1.34e-10	7.5e-09
540421	A-Raf proto-oncogene, serine/threonine kinase	ARAF	ENSBTAG00000005039	1.61634	6.90981	41.2028	1.37e-10	7.64e-09
281562	uncoupling protein 2 (mitochondrial, proton carrier)	UCP2	ENSBTAG00000003692	2.34729	8.22763	41.1931	1.38e-10	7.65e-09
522905	A kinase (PRKA) anchor protein 8	AKAP8	ENSBTAG00000001807	1.25871	5.57114	40.9805	1.54e-10	8.5e-09
613729	high mobility group box 3	HMGB3	ENSBTAG00000005150	-1.75889	5.17357	40.9654	1.55e-10	8.54e-09
505502	forkhead box P2	FOXP2	NA	-2.6357	2.87458	40.8488	1.64e-10	9.04e-09
100298968	multiple C2 domains, transmembrane 1	MCTP1	NA	3.25277	3.18356	40.8226	1.67e-10	9.13e-09
281717	hyaluronan and proteoglycan link protein 1	HAPLN1	ENSBTAG00000012411	-3.95739	1.46087	40.7343	1.74e-10	9.52e-09
536336	suppression of tumorigenicity 18, zinc finger	ST18	ENSBTAG00000005560	4.0962	0.928433	40.6944	1.78e-10	9.68e-09
617510	cholecystokinin	CCK	ENSBTAG00000013027	-7.3551	-0.206561	40.6697	1.8e-10	9.78e-09
526377	geminin, DNA replication inhibitor	GMNN	ENSBTAG00000017329	-1.67135	4.34251	40.5405	1.93e-10	1.04e-08
526059	ATP-binding cassette, sub-family D (ALD), member 3	ABCD3	ENSBTAG00000009698	1.62238	5.76936	40.4377	2.03e-10	1.09e-08
281129	desmocollin 3	DSC3	ENSBTAG00000015238	6.5276	0.850762	40.3656	2.11e-10	1.12e-08
511413	zinc finger, FYVE domain containing 21	ZFYVE21	ENSBTAG00000003556	1.37032	5.53212	40.3753	2.1e-10	1.12e-08
528994	eva-1 homolog A (C. elegans)	EVA1A	NA	2.17231	4.36422	40.3928	2.08e-10	1.12e-08
511195	cytochrome P450, family 39, subfamily A, polypeptide 1	CYP39A1	ENSBTAG00000003632	4.42909	6.35729	40.2011	2.29e-10	1.22e-08
107131743	NA	NA	NA	-4.20041	2.8434	40.0707	2.45e-10	1.3e-08
541156	scavenger receptor class A, member 3	SCARA3	ENSBTAG00000007657	-1.70928	7.25403	39.9779	2.57e-10	1.36e-08
535156	signal peptide peptidase like 3	SPPL3	ENSBTAG00000016338	1.37352	6.67405	39.8573	2.73e-10	1.44e-08
516840	solute carrier family 43, member 3	SLC43A3	ENSBTAG00000010060	1.90974	5.7532	39.8287	2.77e-10	1.46e-08
281309	matrix metallopeptidase 3 (stromelysin 1, progelatinase)	MMP3	NA	-11.8229	5.35466	39.665	3.01e-10	1.58e-08
785057	F-box protein 44	FBXO44	ENSBTAG00000032617	2.2218	3.44479	39.5239	3.24e-10	1.69e-08
408015	calcium channel, voltage-dependent, L type, alpha 1C subunit	CACNA1C	ENSBTAG00000010660	-1.692	7.07222	39.3921	3.47e-10	1.81e-08
280713	adrenomedullin	ADM	ENSBTAG00000021048	-2.75336	7.10676	39.3464	3.55e-10	1.84e-08
504799	ceroid-lipofuscinosis, neuronal 3	CLN3	ENSBTAG00000018000	1.44289	6.24714	39.3207	3.6e-10	1.86e-08
510102	retinoic acid receptor responder (tazarotene induced) 1	RARRES1	ENSBTAG00000014713	-2.59539	9.0632	39.2624	3.71e-10	1.91e-08
535704	FK506 binding protein 5	FKBP5	ENSBTAG00000047502	2.4243	6.85631	39.2315	3.76e-10	1.94e-08
507493	integrin alpha FG-GAP repeat containing 3	ITFG3	ENSBTAG00000016571	2.13149	7.81601	39.1725	3.88e-10	1.99e-08
504728	coiled-coil domain containing 109B	CCDC109B	ENSBTAG00000012995	1.95641	3.94896	38.9808	4.28e-10	2.19e-08
538212	glycine N-methyltransferase	GNMT	ENSBTAG00000005530	2.47634	3.9849	38.767	4.78e-10	2.43e-08
327669	isocitrate dehydrogenase 2 (NADP+), mitochondrial	IDH2	ENSBTAG00000014093	1.74162	7.3692	38.7478	4.82e-10	2.45e-08
100849076	WNK lysine deficient protein kinase 4	WNK4	ENSBTAG00000019907	2.14648	4.35618	38.7175	4.9e-10	2.48e-08
538821	coenzyme Q10 homolog A (S. cerevisiae)	COQ10A	ENSBTAG00000004367	1.75983	4.14715	38.6202	5.15e-10	2.6e-08
527124	cyclin-dependent kinase inhibitor 2B (p15, inhibits CDK4)	CDKN2B	ENSBTAG00000016412	-4.47345	4.0485	38.5697	5.28e-10	2.66e-08
281350	nerve growth factor (beta polypeptide)	NGF	ENSBTAG00000007446	4.17021	1.79419	38.5231	5.41e-10	2.72e-08
528098	proprotein convertase subtilisin/kexin type 5	LOC528098	ENSBTAG00000008101	-2.76094	7.70795	38.5017	5.47e-10	2.74e-08
532684	lysyl oxidase-like 2	LOXL2	ENSBTAG00000006214	-2.03661	7.51225	38.4914	5.5e-10	2.75e-08
100139174	popeye domain containing 3	POPDC3	ENSBTAG00000046017	-2.66774	2.75113	38.455	5.6e-10	2.79e-08
101905432	deoxynucleoside triphosphate triphosphohydrolase SAMHD1-like	LOC101905432	NA	1.39323	5.28612	38.3843	5.81e-10	2.88e-08
618325	hemoglobin, theta 1	HBQ1	ENSBTAG00000016567	2.184	2.30928	38.3083	6.04e-10	2.99e-08
617620	coronin, actin binding protein, 2A	CORO2A	ENSBTAG00000007659	2.23322	5.64955	38.2197	6.32e-10	3.12e-08
104971926	uncharacterized LOC104971926	LOC104971926	NA	3.45146	-0.0369025	38.1842	6.44e-10	3.16e-08
540699	transient receptor potential cation channel, subfamily M, member 3	TRPM3	ENSBTAG00000007778	2.9678	4.74503	38.1866	6.43e-10	3.16e-08
404129	diacylglycerol O-acyltransferase 2	DGAT2	ENSBTAG00000001154	2.44887	3.27989	38.0763	6.8e-10	3.33e-08
533492	poliovirus receptor-related 1 (herpesvirus entry mediator C)	PVRL1	ENSBTAG00000015939	1.96216	4.71924	38.0653	6.84e-10	3.34e-08
104970591	uncharacterized LOC104970591	LOC104970591	NA	6.61907	-1.34432	37.972	7.18e-10	3.49e-08
615978	carbohydrate (N-acetylglucosamine-6-O) sulfotransferase 2	CHST2	ENSBTAG00000011584	1.52954	5.41464	37.8053	7.82e-10	3.79e-08
520463	solute carrier family 50 (sugar efflux transporter), member 1	SLC50A1	ENSBTAG00000003083	2.07446	4.87657	37.7462	8.06e-10	3.9e-08
526872	ankyrin repeat domain 29	ANKRD29	ENSBTAG00000000517	-2.4627	5.17208	37.7296	8.13e-10	3.92e-08
100847635	synaptonemal complex central element protein 1-like	SYCE1L	NA	1.39814	4.41149	37.7081	8.22e-10	3.95e-08
516853	insulin-like growth factor 2 mRNA binding protein 1	IGF2BP1	ENSBTAG00000011736	5.97045	-1.25922	37.6037	8.67e-10	4.16e-08
107133452	NA	NA	NA	-2.68544	6.38095	37.579	8.78e-10	4.19e-08
531199	perilipin 5	PLIN5	ENSBTAG00000038464	5.72916	-0.846351	37.5742	8.8e-10	4.19e-08
783891	fibronectin type III domain containing 1	FNDC1	ENSBTAG00000003938	3.9423	5.75133	37.5559	8.88e-10	4.22e-08
535990	potassium voltage-gated channel, Shab-related subfamily, member 2	KCNB2	ENSBTAG00000040496	-3.01429	5.92987	37.5212	9.04e-10	4.29e-08
101907681	uncharacterized LOC101907681	LOC101907681	NA	-3.71417	4.81618	37.4459	9.4e-10	4.44e-08
104971388	uncharacterized LOC104971388	LOC104971388	NA	-5.50425	2.33909	37.4227	9.51e-10	4.48e-08
529030	reticulon 4 receptor-like 2	RTN4RL2	ENSBTAG00000012621	3.00986	5.53466	37.3953	9.65e-10	4.53e-08
521058	collagen, type XXII, alpha 1	COL22A1	ENSBTAG00000015374	3.85005	2.1851	37.3162	1e-09	4.71e-08
505094	proline dehydrogenase (oxidase) 1	PRODH	ENSBTAG00000047676	1.55673	6.18383	37.1948	1.07e-09	5e-08
281189	glial fibrillary acidic protein	GFAP	ENSBTAG00000013534	-5.00523	4.75646	37.1449	1.1e-09	5.11e-08
510238	protein phosphatase, Mg2+/Mn2+ dependent, 1M	PPM1M	ENSBTAG00000002962	1.32173	5.98415	37.1404	1.1e-09	5.11e-08
507000	solute carrier family 13 (sodium-dependent citrate transporter), member 5	SLC13A5	ENSBTAG00000004680	3.91626	8.32541	37.1229	1.11e-09	5.14e-08
618605	sphingosine kinase 1	SPHK1	ENSBTAG00000008507	2.12603	3.87151	37.1169	1.11e-09	5.14e-08
510879	intersectin 1 (SH3 domain protein)	ITSN1	ENSBTAG00000021997	-1.2006	6.72794	37.075	1.14e-09	5.24e-08
521401	amidohydrolase domain containing 2	AMDHD2	ENSBTAG00000001022	1.60483	5.59815	36.9346	1.22e-09	5.62e-08
535697	keratin 7	KRT7	ENSBTAG00000016165	-3.50748	7.5167	36.9075	1.24e-09	5.68e-08
541028	uridine-cytidine kinase 2	UCK2	ENSBTAG00000044150	-1.59294	5.14463	36.8629	1.27e-09	5.8e-08
533016	solute carrier family 27 (fatty acid transporter), member 5	SLC27A5	ENSBTAG00000015164	-2.35614	4.28572	36.8443	1.28e-09	5.84e-08
616979	RAB31, member RAS oncogene family	RAB31	ENSBTAG00000046533	-2.02525	7.29922	36.8323	1.29e-09	5.86e-08
101907208	uncharacterized LOC101907208	LOC101907208	NA	-6.63543	0.735201	36.8196	1.3e-09	5.88e-08
511960	cytochrome P450, family 27, subfamily A, polypeptide 1	CYP27A1	ENSBTAG00000013489	1.49688	7.49785	36.8017	1.31e-09	5.92e-08
415114	collectin -46	CL46	ENSBTAG00000048082	7.10899	-0.895675	36.7818	1.32e-09	5.96e-08
281790	guanine nucleotide binding protein (G protein), alpha inhibiting activity polypeptide 1	GNAI1	ENSBTAG00000002714	-2.01126	5.9308	36.7183	1.36e-09	6.14e-08
540622	CUB domain containing protein 1	CDCP1	ENSBTAG00000012482	1.72704	6.88128	36.6927	1.38e-09	6.21e-08
615930	interferon, gamma-inducible protein 30	IFI30	ENSBTAG00000018349	-2.60423	5.44398	36.6805	1.39e-09	6.23e-08
616888	v-myc avian myelocytomatosis viral oncogene neuroblastoma derived homolog	MYCN	ENSBTAG00000023372	-2.96153	2.26685	36.6646	1.4e-09	6.26e-08
513852	peptidase M20 domain containing 1	PM20D1	ENSBTAG00000008734	2.44701	3.52183	36.605	1.45e-09	6.44e-08
359721	reticulon 3	RTN3	ENSBTAG00000019204	1.13759	5.95425	36.5688	1.47e-09	6.55e-08
281914	matrix metallopeptidase 13 (collagenase 3)	MMP13	ENSBTAG00000015059	-9.40733	0.0927045	36.3532	1.65e-09	7.29e-08
534672	family with sequence similarity 20, member C	FAM20C	ENSBTAG00000003607	-1.19604	6.47413	36.3263	1.67e-09	7.37e-08
518246	GIPC PDZ domain containing family, member 2	GIPC2	ENSBTAG00000011733	2.14289	4.10677	36.3166	1.68e-09	7.39e-08
281785	glutamate dehydrogenase 1	GLUD1	ENSBTAG00000007540	1.42318	7.68349	36.229	1.75e-09	7.71e-08
617091	ectodermal-neural cortex 1 (with BTB domain)	ENC1	ENSBTAG00000026369	-2.064	4.53227	36.1678	1.81e-09	7.94e-08
530211	spermatogenesis-associated serine-rich protein 2 pseudogene	LOC530211	NA	6.71069	-0.2275	36.1192	1.86e-09	8.12e-08
407225	monoacylglycerol O-acyltransferase 1	MOGAT1	ENSBTAG00000008431	3.2899	-0.0476423	36.0889	1.89e-09	8.22e-08
493729	wingless-type MMTV integration site family member 2	WNT2	ENSBTAG00000008097	-2.16326	6.8912	36.0506	1.92e-09	8.36e-08
407142	collagen, type II, alpha 1	COL2A1	ENSBTAG00000013155	4.26822	3.01749	35.9787	1.99e-09	8.66e-08
100847454	uncharacterized LOC100847454	LOC100847454	NA	-2.25077	3.25075	35.894	2.08e-09	9.02e-08
100138311	phosphoinositide-3-kinase adaptor protein 1	PIK3AP1	ENSBTAG00000019872	1.42159	5.28974	35.8871	2.09e-09	9.03e-08
617572	transmembrane inner ear	TMIE	NA	5.70585	2.69964	35.8518	2.13e-09	9.17e-08
539163	WNT1 inducible signaling pathway protein 1	WISP1	ENSBTAG00000000707	-3.69137	6.9007	35.8399	2.14e-09	9.2e-08
540683	vacuolar protein sorting 13 homolog D (S. cerevisiae)	VPS13D	ENSBTAG00000016080	1.23842	6.47241	35.803	2.18e-09	9.35e-08
100295797	uncharacterized LOC100295797	LOC100295797	NA	4.79511	2.25061	35.7481	2.25e-09	9.59e-08
280867	proteoglycan 4	PRG4	ENSBTAG00000011932	6.17745	1.98924	35.7453	2.25e-09	9.59e-08
518159	fat storage-inducing transmembrane protein 2	FITM2	ENSBTAG00000020030	1.3829	5.01141	35.7302	2.27e-09	9.64e-08
511596	Norrie disease (pseudoglioma)	NDP	ENSBTAG00000012623	-2.53989	7.19016	35.6823	2.32e-09	9.85e-08
507142	absent in melanoma 1-like	AIM1L	ENSBTAG00000005629	3.22609	3.78303	35.6612	2.35e-09	9.93e-08
508900	increased sodium tolerance 1 homolog (yeast)	IST1	ENSBTAG00000019883	1.23878	7.21377	35.5969	2.43e-09	1.02e-07
505436	chloride intracellular channel 3	CLIC3	ENSBTAG00000015085	3.92124	3.07086	35.518	2.53e-09	1.06e-07
513497	cyclin-dependent kinase inhibitor 1A (p21, Cip1)	CDKN1A	ENSBTAG00000008353	-2.65076	5.58607	35.5177	2.53e-09	1.06e-07
533343	potassium inwardly-rectifying channel, subfamily J, member 10	KCNJ10	ENSBTAG00000002414	-5.39149	0.465533	35.5119	2.53e-09	1.06e-07
783333	Rho family GTPase 3	RND3	ENSBTAG00000039731	-2.6434	5.64846	35.5212	2.52e-09	1.06e-07
539739	potassium voltage-gated channel, Shal-related subfamily, member 3	KCND3	ENSBTAG00000031654	6.46793	1.29756	35.4155	2.66e-09	1.11e-07
510830	two pore segment channel 1	TPCN1	ENSBTAG00000011102	1.95989	7.06506	35.3416	2.77e-09	1.15e-07
286794	matrix metallopeptidase 7 (matrilysin, uterine)	MMP7	ENSBTAG00000004594	-4.08515	5.44565	35.2745	2.86e-09	1.18e-07
617336	shisa family member 2	SHISA2	ENSBTAG00000018214	-3.76929	3.57434	35.2818	2.85e-09	1.18e-07
505937	V-set and immunoglobulin domain containing 1	VSIG1	ENSBTAG00000007859	-3.0995	1.19279	35.2428	2.91e-09	1.2e-07
280985	aggrecan	ACAN	ENSBTAG00000016158	-2.69598	3.51011	35.2161	2.95e-09	1.21e-07
282360	solute carrier family 4 (sodium bicarbonate cotransporter), member 4	SLC4A4	ENSBTAG00000002348	-2.99443	5.44488	35.1632	3.03e-09	1.25e-07
510183	EH-domain containing 3	EHD3	ENSBTAG00000001662	-1.87857	5.48123	35.1414	3.07e-09	1.26e-07
281528	transglutaminase 2	TGM2	ENSBTAG00000016208	2.68496	8.64821	35.111	3.11e-09	1.27e-07
540667	membrane-associated ring finger (C3HC4) 8, E3 ubiquitin protein ligase	39508	ENSBTAG00000019537	1.21424	6.05148	35.1123	3.11e-09	1.27e-07
101903093	leucine-rich repeats and transmembrane domains 1	LRTM1	ENSBTAG00000013124	-5.51845	-0.120187	35.0493	3.21e-09	1.31e-07
540175	G protein regulated inducer of neurite outgrowth 2	GPRIN2	ENSBTAG00000046597	3.17374	1.06179	34.9907	3.31e-09	1.34e-07
618218	Na+/K+ transporting ATPase interacting 1	NKAIN1	ENSBTAG00000020159	-2.94836	3.73672	34.9738	3.34e-09	1.35e-07
513043	nuclear transport factor 2-like export factor 2	NXT2	ENSBTAG00000020739	1.62351	4.13828	34.8555	3.55e-09	1.43e-07
407216	bone morphogenetic protein 4	BMP4	ENSBTAG00000003835	1.63321	5.69595	34.793	3.67e-09	1.47e-07
509139	ankyrin repeat domain 37	ANKRD37	ENSBTAG00000018453	3.84478	1.16203	34.7923	3.67e-09	1.47e-07
521231	polycystic kidney disease 2-like 1	PKD2L1	ENSBTAG00000010742	-2.50937	2.44805	34.793	3.67e-09	1.47e-07
515323	frizzled class receptor 10	FZD10	ENSBTAG00000007047	-1.91739	5.01507	34.7634	3.72e-09	1.49e-07
518321	complement component 1, q subcomponent binding protein	C1QBP	ENSBTAG00000012739	1.35781	6.51602	34.754	3.74e-09	1.49e-07
107133078	NA	NA	NA	11.0075	3.89478	34.7396	3.77e-09	1.5e-07
617037	peroxisomal trans-2-enoyl-CoA reductase	PECR	ENSBTAG00000006821	1.47815	4.86024	34.6924	3.86e-09	1.53e-07
404171	solute carrier family 12 (sodium/chloride transporter), member 3	SLC12A3	ENSBTAG00000006630	-3.91611	0.641824	34.6861	3.87e-09	1.54e-07
514946	HtrA serine peptidase 4	HTRA4	ENSBTAG00000019532	-4.11305	1.66933	34.6103	4.03e-09	1.59e-07
504978	phospholipase A2, group IIC	PLA2G2C	ENSBTAG00000016877	3.79913	1.28784	34.5833	4.08e-09	1.61e-07
510037	ring finger protein 122	RNF122	ENSBTAG00000016411	1.98933	4.24452	34.5666	4.12e-09	1.62e-07
520087	mannosyl (beta-1,4-)-glycoprotein beta-1,4-N-acetylglucosaminyltransferase	MGAT3	ENSBTAG00000012503	2.15421	4.97911	34.5624	4.13e-09	1.62e-07
615203	leucine rich repeat containing 55	LRRC55	ENSBTAG00000004206	-5.11743	3.58606	34.4921	4.28e-09	1.68e-07
514510	DnaJ (Hsp40) homolog, subfamily C, member 16	DNAJC16	ENSBTAG00000002476	1.21627	5.74829	34.4692	4.33e-09	1.69e-07
104972597	uncharacterized LOC104972597	LOC104972597	NA	3.00551	1.36458	34.4473	4.38e-09	1.71e-07
282485	sulfotransferase family, cytosolic, 1A, phenol-preferring, member 1	SULT1A1	ENSBTAG00000008635	2.28344	8.43722	34.4103	4.46e-09	1.73e-07
504401	flavin containing monooxygenase 2 (non-functional)	FMO2	ENSBTAG00000002974	5.27506	1.85206	34.4121	4.46e-09	1.73e-07
101903540	uncharacterized LOC101903540	LOC101903540	NA	-3.54262	3.02546	34.3408	4.63e-09	1.79e-07
281696	chloride intracellular channel 5	CLIC5	ENSBTAG00000010244	1.94275	5.81013	34.2908	4.75e-09	1.83e-07
512856	solute carrier family 26 (anion exchanger), member 3	SLC26A3	ENSBTAG00000015547	9.83055	0.0144356	34.2675	4.8e-09	1.85e-07
528174	G protein-coupled receptor 133	ADGRD1	ENSBTAG00000013848	-1.6671	7.73054	34.1689	5.05e-09	1.94e-07
540771	phospholipase C, delta 4	PLCD4	ENSBTAG00000003809	1.80618	3.5133	34.0862	5.27e-09	2.02e-07
538145	chloride channel Ka	CLCNKA	ENSBTAG00000034674	7.48483	3.05999	34.0772	5.3e-09	2.03e-07
101903015	uncharacterized LOC101903015	LOC101903015	NA	2.06271	3.20733	34.0608	5.34e-09	2.04e-07
282133	adenosine A1 receptor	ADORA1	ENSBTAG00000011461	2.74766	3.02931	34.0499	5.37e-09	2.05e-07
788534	MLX interacting protein-like	MLXIPL	ENSBTAG00000009153	3.07452	1.81545	34.0268	5.44e-09	2.07e-07
520530	MyoD family inhibitor domain containing	MDFIC	ENSBTAG00000021543	-1.785	5.40513	33.9815	5.56e-09	2.11e-07
533803	transcription elongation factor A (SII), 3	TCEA3	ENSBTAG00000038865	2.75859	4.24269	33.9857	5.55e-09	2.11e-07
281158	ferrochelatase	FECH	ENSBTAG00000006393	1.29343	5.44433	33.9479	5.66e-09	2.13e-07
508137	DnaJ (Hsp40) homolog, subfamily C, member 11	DNAJC11	ENSBTAG00000011217	1.07867	6.16681	33.9565	5.64e-09	2.13e-07
614868	ketohexokinase (fructokinase)	KHK	ENSBTAG00000011325	1.96186	3.79989	33.9363	5.69e-09	2.14e-07
506207	cholecystokinin A receptor	CCKAR	ENSBTAG00000004988	-6.51548	1.77565	33.8762	5.87e-09	2.2e-07
535975	uronyl-2-sulfotransferase	UST	NA	1.5797	6.10064	33.8114	6.07e-09	2.27e-07
618154	mex-3 RNA binding family member A	MEX3A	ENSBTAG00000019158	-2.04493	3.12404	33.7224	6.36e-09	2.37e-07
539935	gap junction protein, beta 3, 31kDa	GJB3	ENSBTAG00000012584	4.09457	2.6829	33.6817	6.49e-09	2.42e-07
104976302	uncharacterized LOC104976302	LOC104976302	NA	4.25118	-0.0200134	33.6389	6.64e-09	2.47e-07
526395	small EDRK-rich factor 1A (telomeric)	SERF1A	ENSBTAG00000034360	-2.29501	3.10301	33.6289	6.67e-09	2.48e-07
540017	fibrillin 2	FBN2	NA	-1.81055	6.92394	33.548	6.95e-09	2.57e-07
104975482	uncharacterized LOC104975482	LOC104975482	NA	3.03269	0.761203	33.4868	7.17e-09	2.63e-07
509420	family with sequence similarity 189, member A2	FAM189A2	ENSBTAG00000011173	2.03441	4.29606	33.4864	7.18e-09	2.63e-07
530880	chromodomain helicase DNA binding protein 5	CHD5	ENSBTAG00000040477	-2.51715	4.94335	33.4845	7.18e-09	2.63e-07
534257	cytochrome b reductase 1	CYBRD1	ENSBTAG00000007898	1.92744	6.81993	33.4821	7.19e-09	2.63e-07
540664	tenascin C	TNC	ENSBTAG00000000575	-4.22748	10.7218	33.4874	7.17e-09	2.63e-07
100336456	limbic system-associated membrane protein	LSAMP	NA	2.75508	3.74165	33.4712	7.23e-09	2.64e-07
515731	plexin domain containing 2	PLXDC2	ENSBTAG00000009475	-1.4856	6.70768	33.4502	7.31e-09	2.67e-07
100850256	fibronectin type III domain-containing protein 1-like	LOC100850256	ENSBTAG00000003938	3.79338	5.90618	33.3752	7.6e-09	2.77e-07
614275	MOB kinase activator 3C	MOB3C	ENSBTAG00000023551	1.53814	4.48547	33.3373	7.75e-09	2.81e-07
614673	nuclear protein, transcriptional regulator, 1	NUPR1	ENSBTAG00000018016	1.81187	7.37666	33.315	7.84e-09	2.84e-07
104969035	uncharacterized LOC104969035	LOC104969035	NA	6.29269	-1.56755	33.2972	7.91e-09	2.86e-07
540985	malic enzyme 1, NADP(+)-dependent, cytosolic	ME1	ENSBTAG00000005681	-1.3464	4.65609	33.2143	8.25e-09	2.98e-07
516256	tumor necrosis factor receptor superfamily, member 18	TNFRSF18	ENSBTAG00000015632	-5.07304	3.51944	33.1507	8.53e-09	3.07e-07
507597	N-acetylneuraminate pyruvate lyase (dihydrodipicolinate synthase)	NPL	ENSBTAG00000002266	-3.35296	7.56578	33.1346	8.6e-09	3.09e-07
101905262	uncharacterized LOC101905262	LOC101905262	NA	-2.73488	2.15998	33.0255	9.1e-09	3.25e-07
530102	collagen, type VI, alpha 6	COL6A6	ENSBTAG00000012837	9.05634	0.059699	33.035	9.05e-09	3.25e-07
100335608	uncharacterized LOC100335608	LOC100335608	NA	1.6618	4.55817	32.9528	9.44e-09	3.37e-07
768313	SRY (sex determining region Y)-box 4	SOX4	NA	-1.80012	7.22932	32.9254	9.58e-09	3.41e-07
529814	protein tyrosine kinase 6	PTK6	ENSBTAG00000044091	3.27153	-0.385423	32.9037	9.68e-09	3.44e-07
282369	solute carrier family 7 (amino acid transporter light chain, L system), member 5	SLC7A5	ENSBTAG00000006731	-2.27893	7.04251	32.8793	9.81e-09	3.47e-07
522889	trehalase (brush-border membrane glycoprotein)	TREH	ENSBTAG00000016202	4.40185	-1.00223	32.874	9.83e-09	3.47e-07
533151	ATP-binding cassette, sub-family C (CFTR/MRP), member 3	ABCC3	ENSBTAG00000020070	1.6701	5.75649	32.8741	9.83e-09	3.47e-07
514926	cell division cycle 123	CDC123	ENSBTAG00000019511	1.05873	5.50182	32.8449	9.98e-09	3.52e-07
280843	lipoprotein lipase	LPL	ENSBTAG00000012855	3.59726	4.11282	32.8349	1e-08	3.53e-07
526409	tenascin R	TNR	ENSBTAG00000011706	5.16531	2.04882	32.7818	1.03e-08	3.62e-07
532719	glycerophosphodiester phosphodiesterase domain containing 5	GDPD5	ENSBTAG00000031777	-1.91984	5.79835	32.7569	1.04e-08	3.66e-07
513955	serpin peptidase inhibitor, clade E (nexin, plasminogen activator inhibitor type 1), member 3	SERPINE3	ENSBTAG00000005284	7.75936	0.783413	32.7399	1.05e-08	3.68e-07
101904050	uncharacterized LOC101904050	LOC101904050	NA	2.81592	1.24116	32.6862	1.08e-08	3.78e-07
767924	small integral membrane protein 3	SMIM3	ENSBTAG00000010487	1.76532	4.81821	32.6569	1.1e-08	3.83e-07
286824	hyaluronan synthase 3	HAS3	ENSBTAG00000007992	-1.93902	5.33709	32.6469	1.11e-08	3.84e-07
100336437	centrosomal protein 170B	CEP170B	ENSBTAG00000004802	1.35346	6.79343	32.63	1.11e-08	3.87e-07
508778	dephospho-CoA kinase domain containing	DCAKD	ENSBTAG00000006048	1.42953	4.77238	32.6248	1.12e-08	3.87e-07
100140173	ralBP1-associated Eps domain-containing protein 1-like	LOC100140173	NA	3.20194	1.17943	32.5743	1.15e-08	3.95e-07
104970840	uncharacterized LOC104970840	LOC104970840	NA	-4.44891	-0.104183	32.5811	1.14e-08	3.95e-07
100336818	thyrotropin-releasing hormone degrading enzyme	TRHDE	ENSBTAG00000018575	-2.61357	2.16726	32.5555	1.16e-08	3.98e-07
101907665	uncharacterized LOC101907665	LOC101907665	NA	-3.13559	0.33173	32.5303	1.17e-08	4.03e-07
101903911	uncharacterized LOC101903911	LOC101903911	NA	1.83585	5.25446	32.5029	1.19e-08	4.07e-07
280957	vitrin	VIT	ENSBTAG00000024980	4.92906	2.50972	32.5023	1.19e-08	4.07e-07
504760	DEAD (Asp-Glu-Ala-Asp) box polypeptide 58	DDX58	ENSBTAG00000003366	1.68561	4.4585	32.4714	1.21e-08	4.13e-07
104968467	G protein-coupled receptor 83	GPR83	NA	-2.37111	3.47344	32.4567	1.22e-08	4.15e-07
101903078	uncharacterized LOC101903078	LOC101903078	NA	6.18429	-1.6223	32.4471	1.22e-08	4.16e-07
614630	catenin, beta interacting protein 1	CTNNBIP1	ENSBTAG00000005933	1.41121	4.18394	32.2566	1.35e-08	4.57e-07
617465	BARX homeobox 2	BARX2	ENSBTAG00000020643	2.07796	3.84344	32.2584	1.35e-08	4.57e-07
107131154	NA	NA	NA	-2.40127	2.48367	32.2375	1.36e-08	4.61e-07
530282	glutamine rich 2	QRICH2	ENSBTAG00000030173	1.7013	3.3654	32.2175	1.38e-08	4.65e-07
508170	methylmalonyl CoA epimerase	MCEE	ENSBTAG00000035247	2.15562	2.75662	32.1769	1.41e-08	4.74e-07
281952	solute carrier family 6 (neutral amino acid transporter), member 15	SLC6A15	ENSBTAG00000018432	-4.67854	0.0928329	32.0406	1.51e-08	5.07e-07
540975	TCDD-inducible poly(ADP-ribose) polymerase	TIPARP	ENSBTAG00000012120	1.52592	5.26771	32.0223	1.52e-08	5.11e-07
281724	crystallin, gamma S	CRYGS	ENSBTAG00000003140	-4.19685	3.11224	32.0127	1.53e-08	5.12e-07
618677	growth differentiation factor 15	GDF15	ENSBTAG00000015618	-2.98508	1.06227	31.9469	1.58e-08	5.29e-07
788927	elastin microfibril interfacer 3	EMILIN3	ENSBTAG00000016279	2.61016	2.03214	31.9441	1.59e-08	5.29e-07
107132849	NA	NA	NA	3.41588	1.51173	31.9055	1.62e-08	5.38e-07
785213	mannosyl (alpha-1,6-)-glycoprotein beta-1,6-N-acetyl-glucosaminyltransferase, isozyme B	MGAT5B	ENSBTAG00000005104	-3.96466	5.58696	31.8913	1.63e-08	5.41e-07
786706	butyrophilin subfamily 1 member A1-like	LOC786706	NA	-6.25642	-0.661272	31.8862	1.63e-08	5.41e-07
505945	SRSF protein kinase 2	SRPK2	ENSBTAG00000002175	1.47193	7.06876	31.8697	1.65e-08	5.45e-07
509019	zinc finger and BTB domain containing 7B	ZBTB7B	ENSBTAG00000021512	1.31173	6.58971	31.8493	1.67e-08	5.5e-07
505727	nephroblastoma overexpressed	NOV	ENSBTAG00000002080	-3.24724	9.01097	31.82	1.69e-08	5.56e-07
534958	ATP/GTP binding protein 1	AGTPBP1	ENSBTAG00000001257	2.02831	5.03395	31.8166	1.69e-08	5.56e-07
538855	solute carrier family 16, member 13	SLC16A13	ENSBTAG00000020853	1.63917	4.21454	31.8159	1.69e-08	5.56e-07
530468	purinergic receptor P2X, ligand-gated ion channel, 3	P2RX3	ENSBTAG00000000376	2.50563	4.75078	31.8062	1.7e-08	5.58e-07
101906324	uncharacterized LOC101906324	LOC101906324	NA	-4.80322	3.30303	31.7761	1.73e-08	5.65e-07
540812	armadillo repeat containing 12	ARMC12	ENSBTAG00000010877	3.10515	2.12856	31.7645	1.74e-08	5.67e-07
525618	solute carrier family 24 (sodium/potassium/calcium exchanger), member 2	SLC24A2	ENSBTAG00000043972	3.89975	1.24565	31.6935	1.81e-08	5.87e-07
514448	lipin 2	LPIN2	ENSBTAG00000012060	-1.12725	6.15083	31.689	1.81e-08	5.88e-07
101907111	SAGA-associated factor 29 homolog	LOC101907111	NA	1.68643	2.7107	31.6745	1.82e-08	5.91e-07
522006	acetyl-CoA acyltransferase 2	ACAA2	ENSBTAG00000002863	1.0794	5.687	31.6632	1.83e-08	5.93e-07
101905641	uncharacterized LOC101905641	LOC101905641	NA	-3.15538	1.40868	31.6375	1.86e-08	6e-07
536969	synaptotagmin IX	SYT9	ENSBTAG00000032079	-1.7623	4.91653	31.6277	1.87e-08	6.02e-07
521959	heparan sulfate (glucosamine) 3-O-sulfotransferase 3A1	HS3ST3A1	ENSBTAG00000031107	-1.91975	3.4026	31.5934	1.9e-08	6.11e-07
506746	thyroid hormone receptor interactor 13	TRIP13	ENSBTAG00000006972	-1.69745	3.15387	31.5742	1.92e-08	6.16e-07
534082	ADAM metallopeptidase with thrombospondin type 1 motif, 3	ADAMTS3	ENSBTAG00000006507	-3.26261	4.41984	31.5675	1.93e-08	6.17e-07
539436	inositol 1,4,5-trisphosphate receptor interacting protein-like 1	ITPRIPL1	ENSBTAG00000034995	1.99151	5.2032	31.5193	1.97e-08	6.32e-07
508193	solute carrier family 39 (zinc transporter), member 8	SLC39A8	ENSBTAG00000005668	1.73297	5.74022	31.4819	2.01e-08	6.43e-07
104974482	uncharacterized LOC104974482	LOC104974482	NA	5.4209	-0.286495	31.4284	2.07e-08	6.59e-07
540758	fibroblast growth factor 16	FGF16	ENSBTAG00000006722	-4.09386	1.00766	31.4138	2.08e-08	6.63e-07
101907159	uncharacterized LOC101907159	LOC101907159	NA	4.45154	-0.638703	31.4043	2.1e-08	6.65e-07
533928	torsin family 1, member B (torsin B)	TOR1B	ENSBTAG00000002837	1.24857	5.92704	31.3802	2.12e-08	6.72e-07
107133090	NA	NA	NA	-2.47655	2.75935	31.3618	2.14e-08	6.77e-07
505204	ankyrin repeat and IBR domain containing 1	ANKIB1	ENSBTAG00000034936	1.50673	5.9514	31.3268	2.18e-08	6.88e-07
528379	lin-7 homolog A (C. elegans)	LIN7A	ENSBTAG00000011367	2.18797	2.6158	31.3015	2.21e-08	6.96e-07
786875	ubiquitin specific peptidase 31	USP31	ENSBTAG00000011744	1.53792	5.19104	31.2903	2.22e-08	6.99e-07
616777	family with sequence similarity 180, member A	FAM180A	ENSBTAG00000017427	-3.06101	0.909852	31.2544	2.26e-08	7.11e-07
540831	RNA binding motif protein 47	RBM47	ENSBTAG00000002356	1.44162	6.82299	31.1857	2.34e-08	7.35e-07
100847995	uncharacterized LOC100847995	LOC100847995	NA	3.19302	0.832854	31.0832	2.47e-08	7.73e-07
511053	solute carrier family 27 (fatty acid transporter), member 3	SLC27A3	ENSBTAG00000021862	1.84327	3.31853	31.0786	2.48e-08	7.74e-07
504895	breast carcinoma amplified sequence 1	BCAS1	ENSBTAG00000000835	-2.18378	5.99182	30.8703	2.76e-08	8.58e-07
526547	exocyst complex component 3-like 4	EXOC3L4	ENSBTAG00000026893	4.7697	3.13492	30.8714	2.76e-08	8.58e-07
506131	CTP synthase 1	CTPS1	ENSBTAG00000001626	-2.11316	5.64348	30.8238	2.83e-08	8.77e-07
280881	neurotensin	NTS	ENSBTAG00000005305	-5.63801	4.90099	30.7781	2.89e-08	8.97e-07
515366	phosphoglucomutase 2-like 1	PGM2L1	ENSBTAG00000000770	-2.08187	2.6162	30.7746	2.9e-08	8.97e-07
101903030	mucin-6	LOC101903030	NA	5.28325	1.97939	30.7595	2.92e-08	9.02e-07
540718	SH3 domain containing ring finger 2	SH3RF2	ENSBTAG00000006762	3.22251	5.60248	30.7138	2.99e-08	9.22e-07
613826	G protein-coupled receptor 137B	GPR137B	ENSBTAG00000000830	-1.8277	4.87227	30.5916	3.18e-08	9.8e-07
407241	Kruppel-like factor 15	KLF15	ENSBTAG00000008313	2.48137	4.28293	30.5782	3.21e-08	9.85e-07
282459	protein phosphatase 1, regulatory (inhibitor) subunit 1B	PPP1R1B	ENSBTAG00000006035	3.20182	4.26463	30.3167	3.67e-08	1.12e-06
282006	protein S (alpha)	PROS1	ENSBTAG00000023652	-2.23762	6.22299	30.2623	3.77e-08	1.15e-06
512019	angiopoietin-like 2	ANGPTL2	ENSBTAG00000011810	-2.35394	8.53024	30.261	3.78e-08	1.15e-06
101904324	uncharacterized LOC101904324	LOC101904324	NA	4.30122	0.489927	30.2337	3.83e-08	1.17e-06
327665	NADH dehydrogenase (ubiquinone) 1 beta subcomplex, 6, 17kDa	NDUFB6	ENSBTAG00000005907	1.24613	4.83505	30.2094	3.88e-08	1.18e-06
506618	forkhead box O1	FOXO1	ENSBTAG00000044105	-1.71592	7.17955	30.1501	4e-08	1.21e-06
535644	sema domain, immunoglobulin domain (Ig), short basic domain, secreted, (semaphorin) 3E	SEMA3E	ENSBTAG00000014920	4.7337	1.68205	30.1455	4.01e-08	1.21e-06
538517	arrestin domain containing 4	ARRDC4	ENSBTAG00000018252	2.10403	5.90666	30.1604	3.98e-08	1.21e-06
616561	paroxysmal nonkinesigenic dyskinesia	PNKD	ENSBTAG00000003936	1.29577	5.71822	30.0708	4.17e-08	1.26e-06
533445	aryl-hydrocarbon receptor nuclear translocator 2	ARNT2	ENSBTAG00000012351	-2.42854	7.80468	30.0313	4.25e-08	1.28e-06
100140945	caspase 9, apoptosis-related cysteine peptidase	CASP9	ENSBTAG00000002472	1.40549	5.2573	29.9325	4.47e-08	1.34e-06
508018	FRAS1 related extracellular matrix 1	FREM1	ENSBTAG00000020141	3.89075	1.35689	29.9377	4.46e-08	1.34e-06
107132404	NA	NA	NA	-4.2794	-0.193792	29.904	4.54e-08	1.36e-06
513850	carbonic anhydrase XIII	CA13	ENSBTAG00000001000	3.34022	1.54139	29.8912	4.57e-08	1.37e-06
508379	SPARC related modular calcium binding 1	SMOC1	ENSBTAG00000030599	4.94398	4.14593	29.7898	4.82e-08	1.44e-06
281210	glutathione peroxidase 3 (plasma)	GPX3	ENSBTAG00000043553	-3.76707	6.32686	29.7685	4.87e-08	1.45e-06
618369	alpha 1,4-galactosyltransferase	A4GALT	ENSBTAG00000026497	-1.69874	8.35678	29.7419	4.94e-08	1.47e-06
504408	ribosomal protein S6 kinase, 90kDa, polypeptide 5	RPS6KA5	ENSBTAG00000010906	1.2849	5.52209	29.7188	4.99e-08	1.49e-06
104969864	uncharacterized LOC104969864	LOC104969864	NA	5.89741	-1.25717	29.695	5.06e-08	1.5e-06
497020	ST8 alpha-N-acetyl-neuraminide alpha-2,8-sialyltransferase 5	ST8SIA5	ENSBTAG00000001770	2.16017	3.80084	29.7005	5.04e-08	1.5e-06
521040	regulator of G-protein signaling 11	RGS11	ENSBTAG00000016574	4.31616	4.05539	29.6927	5.06e-08	1.5e-06
535043	integrin, alpha 6	ITGA6	ENSBTAG00000017266	1.42073	7.55028	29.6796	5.1e-08	1.5e-06
536550	xenotropic and polytropic retrovirus receptor 1	XPR1	ENSBTAG00000009169	-1.65447	4.96002	29.6975	5.05e-08	1.5e-06
522795	Kruppel-like factor 10	KLF10	ENSBTAG00000014396	-1.63363	6.71185	29.6727	5.12e-08	1.51e-06
614671	C1q and tumor necrosis factor related protein 5	C1QTNF5	ENSBTAG00000027766	-1.58445	5.67145	29.6621	5.14e-08	1.51e-06
524909	GLIS family zinc finger 3	GLIS3	NA	1.77399	6.52201	29.635	5.22e-08	1.53e-06
281160	fibroblast growth factor 1 (acidic)	FGF1	ENSBTAG00000005198	2.3259	3.7681	29.6209	5.25e-08	1.54e-06
494548	deiodinase, iodothyronine, type II	DIO2	ENSBTAG00000001605	-3.21022	2.89627	29.6157	5.27e-08	1.54e-06
100848851	uncharacterized LOC100848851	LOC100848851	NA	3.57524	0.17379	29.5464	5.46e-08	1.59e-06
513116	DDHD domain containing 2	DDHD2	ENSBTAG00000013145	1.24362	6.04682	29.5259	5.52e-08	1.61e-06
506782	raftlin, lipid raft linker 1	RFTN1	ENSBTAG00000030593	1.49894	5.70806	29.4672	5.69e-08	1.65e-06
540795	alpha-1,4-N-acetylglucosaminyltransferase	A4GNT	ENSBTAG00000001451	-6.81516	0.346809	29.4434	5.76e-08	1.67e-06
506561	achalasia, adrenocortical insufficiency, alacrimia	AAAS	ENSBTAG00000020179	-1.51715	4.58089	29.4129	5.85e-08	1.69e-06
506053	forkhead box P3	FOXP3	ENSBTAG00000013279	2.49407	2.41805	29.3752	5.96e-08	1.72e-06
528582	cysteine conjugate-beta lyase, cytoplasmic	CCBL1	ENSBTAG00000036101	3.10496	4.296	29.3743	5.97e-08	1.72e-06
789618	CDC42 small effector 2	CDC42SE2	ENSBTAG00000005961	1.23932	5.97975	29.3727	5.97e-08	1.72e-06
615785	syndecan 2	SDC2	ENSBTAG00000014357	-1.96193	8.08627	29.3554	6.02e-08	1.73e-06
614841	family with sequence similarity 174, member B	FAM174B	ENSBTAG00000022989	-1.53613	5.60318	29.3336	6.09e-08	1.75e-06
100847780	uncharacterized LOC100847780	LOC100847780	NA	2.09712	3.54506	29.2396	6.4e-08	1.83e-06
408001	microtubule-associated protein 1 light chain 3 beta	MAP1LC3B	ENSBTAG00000011632	1.285	6.22642	29.2476	6.37e-08	1.83e-06
512854	metastasis associated 1 family, member 3	MTA3	ENSBTAG00000004073	1.14102	5.3613	29.1444	6.72e-08	1.92e-06
101903327	uncharacterized LOC101903327	LOC101903327	NA	4.35148	-0.104964	29.0631	7.01e-08	1.99e-06
407229	ADAM metallopeptidase domain 12	ADAM12	ENSBTAG00000012444	2.05787	5.32256	29.072	6.97e-08	1.99e-06
507633	complement component 1, r subcomponent-like	C1RL	ENSBTAG00000016204	-2.86685	3.13005	29.0699	6.98e-08	1.99e-06
533277	transmembrane emp24 protein transport domain containing 6	TMED6	ENSBTAG00000007616	2.5147	2.03586	28.9861	7.29e-08	2.07e-06
107131318	NA	NA	NA	1.68787	4.14071	28.9561	7.4e-08	2.1e-06
107133057	NA	NA	NA	8.22465	1.1448	28.8448	7.84e-08	2.22e-06
506969	ALS2 C-terminal like	ALS2CL	ENSBTAG00000017812	1.51091	6.07177	28.8327	7.89e-08	2.23e-06
540357	carbohydrate (N-acetylglucosamine 6-O) sulfotransferase 7	CHST7	ENSBTAG00000007654	-1.55006	5.34822	28.8078	7.99e-08	2.25e-06
504811	calmodulin binding transcription activator 1	CAMTA1	ENSBTAG00000014602	-1.73078	4.51669	28.7804	8.11e-08	2.28e-06
509102	pipecolic acid oxidase	PIPOX	ENSBTAG00000007946	5.66426	0.943827	28.7867	8.08e-08	2.28e-06
533678	NudC domain containing 3	NUDCD3	ENSBTAG00000006325	1.10252	6.66336	28.7526	8.22e-08	2.31e-06
533175	chromodomain helicase DNA binding protein 7	CHD7	ENSBTAG00000021841	-1.28946	6.21353	28.7324	8.31e-08	2.33e-06
508861	spermidine/spermine N1-acetyltransferase 1	SAT1	ENSBTAG00000017363	1.77983	8.20629	28.6993	8.45e-08	2.36e-06
785916	proline rich Gla (G-carboxyglutamic acid) 1	PRRG1	NA	1.82859	4.90874	28.7016	8.44e-08	2.36e-06
539968	leucine rich repeat and Ig domain containing 2	LINGO2	ENSBTAG00000016070	-4.24728	1.19533	28.5773	9e-08	2.51e-06
280996	alpha-1-microglobulin/bikunin precursor	AMBP	ENSBTAG00000015676	-3.68562	-0.622556	28.5452	9.15e-08	2.55e-06
505317	transient receptor potential cation channel, subfamily A, member 1	TRPA1	ENSBTAG00000002062	-3.28742	4.894	28.4465	9.63e-08	2.68e-06
505455	immediate early response 3	IER3	ENSBTAG00000011358	-2.95357	7.78687	28.4036	9.85e-08	2.73e-06
510311	oxysterol binding protein 2	OSBP2	ENSBTAG00000019146	3.43126	1.82226	28.3836	9.95e-08	2.76e-06
540416	potassium voltage-gated channel, Shal-related subfamily, member 2	KCND2	ENSBTAG00000032077	-4.50335	3.97482	28.3594	1.01e-07	2.79e-06
317693	AE binding protein 1	AEBP1	ENSBTAG00000012237	-1.73327	9.24641	28.3424	1.02e-07	2.81e-06
505375	amino-terminal enhancer of split	AES	ENSBTAG00000031363	1.19716	7.48052	28.334	1.02e-07	2.81e-06
511644	thiopurine S-methyltransferase	TPMT	ENSBTAG00000019300	1.73915	4.90164	28.3354	1.02e-07	2.81e-06
513504	methylcrotonoyl-CoA carboxylase 1 (alpha)	MCCC1	ENSBTAG00000006548	1.34346	4.77637	28.3064	1.04e-07	2.84e-06
787439	chromosome 2 open reading frame, human C2orf72	C2H2orf72	ENSBTAG00000026710	3.10002	2.06252	28.3129	1.03e-07	2.84e-06
510859	coiled-coil domain containing 101	CCDC101	NA	1.44489	3.87378	28.2283	1.08e-07	2.95e-06
504390	heat-responsive protein 12	HRSP12	ENSBTAG00000012595	1.47587	3.99897	28.1993	1.09e-07	2.99e-06
101907028	POU class 2 homeobox 2	POU2F2	NA	2.46857	0.812533	28.1895	1.1e-07	3e-06
101907033	uncharacterized LOC101907033	LOC101907033	NA	-3.74075	0.705068	28.1569	1.12e-07	3.05e-06
493998	cellular retinoic acid binding protein 2	CRABP2	ENSBTAG00000005716	-2.47685	5.46318	28.1471	1.12e-07	3.06e-06
613464	interferon induced transmembrane protein 10	IFITM10	ENSBTAG00000047996	-5.80119	2.80558	28.1168	1.14e-07	3.1e-06
101903756	uncharacterized LOC101903756	LOC101903756	NA	3.46704	0.694168	28.0688	1.17e-07	3.18e-06
100847777	uncharacterized LOC100847777	LOC100847777	NA	3.44278	2.42718	28.0586	1.18e-07	3.19e-06
506454	KIAA2013 ortholog	KIAA2013	ENSBTAG00000019388	1.21505	6.48026	28.0474	1.18e-07	3.2e-06
540139	RNA exonuclease 2	REXO2	ENSBTAG00000005843	-1.6151	5.91831	28.047	1.18e-07	3.2e-06
526937	dicarbonyl/L-xylulose reductase	DCXR	ENSBTAG00000008747	1.7226	4.8196	27.9902	1.22e-07	3.29e-06
516019	sema domain, transmembrane domain (TM), and cytoplasmic domain, (semaphorin) 6A	SEMA6A	ENSBTAG00000020489	-1.7576	6.2673	27.9718	1.23e-07	3.31e-06
538536	frizzled class receptor 5	FZD5	ENSBTAG00000020957	2.88769	6.61662	27.9725	1.23e-07	3.31e-06
539853	tumor-associated calcium signal transducer 2	TACSTD2	ENSBTAG00000004381	-2.6708	5.22692	27.9673	1.23e-07	3.31e-06
534258	paired related homeobox 2	PRRX2	ENSBTAG00000002936	-1.95979	3.90262	27.9342	1.26e-07	3.36e-06
515706	tudor and KH domain containing	TDRKH	ENSBTAG00000021594	2.2061	2.63773	27.886	1.29e-07	3.44e-06
615569	chromosome 3 open reading frame, human C1orf168	C3H1orf168	ENSBTAG00000009314	-2.85308	4.65491	27.8449	1.31e-07	3.51e-06
521816	src-related kinase lacking C-terminal regulatory tyrosine and N-terminal myristylation sites	SRMS	ENSBTAG00000001985	2.28919	1.13892	27.7689	1.37e-07	3.64e-06
100848025	uncharacterized LOC100848025	LOC100848025	NA	4.85562	4.12472	27.7047	1.41e-07	3.76e-06
508609	peroxisomal membrane protein 2, 22kDa	PXMP2	ENSBTAG00000007510	1.75053	4.40257	27.6896	1.42e-07	3.78e-06
613745	Rho GDP dissociation inhibitor (GDI) gamma	ARHGDIG	ENSBTAG00000027854	3.32038	1.98129	27.6835	1.43e-07	3.79e-06
282854	fucosyltransferase 4 (alpha (1,3) fucosyltransferase, myeloid-specific)	FUT4	ENSBTAG00000038062	-1.62146	3.39474	27.6576	1.45e-07	3.83e-06
520631	snail family zinc finger 2	SNAI2	ENSBTAG00000013227	-1.52076	7.80266	27.6563	1.45e-07	3.83e-06
506753	leucine rich repeat containing 1	LRRC1	ENSBTAG00000017533	1.08347	6.02242	27.6504	1.45e-07	3.84e-06
100850574	mucin-6-like	LOC100850574	NA	5.28551	-1.7514	27.634	1.47e-07	3.86e-06
539510	growth differentiation factor 10	GDF10	ENSBTAG00000001019	3.96083	1.63422	27.6323	1.47e-07	3.86e-06
506114	transcription factor Dp-2 (E2F dimerization partner 2)	TFDP2	ENSBTAG00000006222	1.33176	6.0556	27.6045	1.49e-07	3.91e-06
404177	potassium intermediate/small conductance calcium-activated channel, subfamily N, member 2	KCNN2	ENSBTAG00000011076	2.07831	4.58337	27.5504	1.53e-07	4.02e-06
100295656	chromosome 19 open reading frame, human C17orf67	C19H17orf67	ENSBTAG00000035147	-4.62478	0.83047	27.535	1.54e-07	4.03e-06
107131274	NA	NA	NA	1.56527	6.26362	27.542	1.54e-07	4.03e-06
533677	serine/threonine kinase 38	STK38	ENSBTAG00000011126	-1.1689	6.62051	27.4946	1.58e-07	4.11e-06
286872	msh homeobox 1	MSX1	ENSBTAG00000010875	1.57909	8.13595	27.4757	1.59e-07	4.15e-06
101907540	uncharacterized LOC101907540	LOC101907540	NA	2.14115	2.44411	27.469	1.6e-07	4.16e-06
505855	endoplasmic reticulum protein 27	ERP27	ENSBTAG00000006036	2.92501	0.86875	27.4521	1.61e-07	4.19e-06
107131749	NA	NA	NA	-3.81581	2.6147	27.4343	1.63e-07	4.22e-06
507353	coiled-coil domain containing 167	CCDC167	ENSBTAG00000012069	-1.67436	3.557	27.4154	1.64e-07	4.25e-06
511955	solute carrier family 43 (amino acid system L transporter), member 2	SLC43A2	ENSBTAG00000011482	-1.60993	5.2878	27.4004	1.65e-07	4.28e-06
516190	glutathione S-transferase theta 2	GSTT2	ENSBTAG00000008587	3.74707	3.99219	27.3787	1.67e-07	4.31e-06
616798	plexin B1	PLXNB1	ENSBTAG00000013407	-1.26137	7.27772	27.3794	1.67e-07	4.31e-06
785489	membrane bound O-acyltransferase domain containing 2	MBOAT2	ENSBTAG00000008160	1.7851	6.61336	27.3749	1.68e-07	4.32e-06
280801	glycine-N-acyltransferase-like	GAT	ENSBTAG00000012540	3.68586	4.53002	27.348	1.7e-07	4.37e-06
509061	spectrin repeat containing, nuclear envelope family member 4	SYNE4	ENSBTAG00000019679	2.25984	3.33702	27.2315	1.8e-07	4.63e-06
280750	clusterin	CLU	ENSBTAG00000005574	-2.15522	10.9086	27.2257	1.81e-07	4.64e-06
527631	phospholipase A2, group III	PLA2G3	ENSBTAG00000011962	3.70268	3.28932	27.217	1.82e-07	4.66e-06
107131648	NA	NA	NA	6.37995	1.38028	27.1852	1.85e-07	4.73e-06
100847230	uncharacterized LOC100847230	LOC100847230	NA	1.47112	4.07355	27.1516	1.88e-07	4.8e-06
527762	potassium voltage-gated channel, Isk-related family, member 3	KCNE3	ENSBTAG00000011873	-3.37145	4.7775	27.0926	1.94e-07	4.94e-06
104974530	uncharacterized LOC104974530	LOC104974530	NA	-5.8239	0.574651	26.9832	2.05e-07	5.22e-06
614257	transmembrane protein 252	TMEM252	ENSBTAG00000011874	3.99142	-0.898874	26.9802	2.06e-07	5.22e-06
280946	thiosulfate sulfurtransferase (rhodanese)	TST	ENSBTAG00000030650	2.23526	8.01794	26.9592	2.08e-07	5.26e-06
513156	X-prolyl aminopeptidase (aminopeptidase P) 1, soluble	XPNPEP1	ENSBTAG00000004438	1.03263	6.33496	26.9635	2.07e-07	5.26e-06
513951	F-box protein 31	FBXO31	ENSBTAG00000002226	1.4494	5.65149	26.9232	2.12e-07	5.35e-06
538276	Janus kinase 3	JAK3	ENSBTAG00000020904	2.04795	7.31642	26.9189	2.12e-07	5.36e-06
281719	crystallin, alpha B	CRYAB	ENSBTAG00000000434	-2.17601	5.28836	26.9036	2.14e-07	5.39e-06
107131370	NA	NA	NA	4.06966	0.0834464	26.886	2.16e-07	5.43e-06
512679	KIAA1549 ortholog	KIAA1549	NA	1.63921	4.26344	26.8698	2.18e-07	5.47e-06
280841	lysyl oxidase	LOX	ENSBTAG00000012994	-2.01001	5.17691	26.863	2.18e-07	5.48e-06
514423	sorting nexin 5	SNX5	ENSBTAG00000003422	1.01176	6.58458	26.862	2.19e-07	5.48e-06
282709	Rh family, B glycoprotein	RHBG	ENSBTAG00000012234	-2.16849	3.10622	26.85	2.2e-07	5.5e-06
404191	alanyl (membrane) aminopeptidase	ANPEP	ENSBTAG00000016881	4.1032	8.65222	26.8465	2.2e-07	5.51e-06
509976	serpin peptidase inhibitor, clade I (neuroserpin), member 1	SERPINI1	ENSBTAG00000012708	2.96666	1.36726	26.8297	2.22e-07	5.55e-06
104968434	collagen alpha-1(III) chain-like	LOC104968434	NA	3.29799	0.648487	26.8044	2.25e-07	5.61e-06
282019	prostaglandin E synthase	PTGES	ENSBTAG00000019453	-2.76657	3.44956	26.6775	2.4e-07	5.98e-06
509739	tryptophan rich basic protein	WRB	ENSBTAG00000013629	-1.21901	5.11591	26.6627	2.42e-07	6.02e-06
507699	hypoxia inducible factor 3, alpha subunit	HIF3A	ENSBTAG00000018948	4.97416	4.53719	26.6529	2.43e-07	6.04e-06
613815	transmembrane protein 37	TMEM37	ENSBTAG00000026825	-2.06211	3.56029	26.6202	2.48e-07	6.14e-06
100301161	keratin 1	KRT1	ENSBTAG00000046089	-5.96374	-0.249659	26.6091	2.49e-07	6.16e-06
615412	BAI1-associated protein 2-like 1	BAIAP2L1	ENSBTAG00000019181	1.9573	5.47815	26.5402	2.58e-07	6.38e-06
101906460	uncharacterized LOC101906460	LOC101906460	NA	2.80718	-0.690671	26.5117	2.62e-07	6.45e-06
101907843	uncharacterized LOC101907843	LOC101907843	NA	2.15064	2.2504	26.5114	2.62e-07	6.45e-06
538731	ALG8, alpha-1,3-glucosyltransferase	ALG8	ENSBTAG00000018192	1.11669	4.79823	26.5057	2.63e-07	6.46e-06
104969449	uncharacterized LOC104969449	LOC104969449	NA	3.4737	-0.243806	26.4849	2.66e-07	6.52e-06
785769	spermatogenesis associated 13	SPATA13	ENSBTAG00000019545	-1.13021	6.30319	26.4687	2.68e-07	6.57e-06
539622	succinate receptor 1	SUCNR1	ENSBTAG00000019670	-3.28497	2.51984	26.4202	2.75e-07	6.73e-06
540513	Rho-related BTB domain containing 1	RHOBTB1	ENSBTAG00000019164	-1.57501	7.33455	26.3961	2.78e-07	6.8e-06
524529	polypeptide N-acetylgalactosaminyltransferase 7	GALNT7	ENSBTAG00000016845	-1.47744	6.11933	26.3664	2.82e-07	6.9e-06
616691	chromosome 16 open reading frame, human C1orf101	C16H1orf101	ENSBTAG00000044066	2.4276	2.62595	26.3484	2.85e-07	6.95e-06
282361	solute carrier family 5 (sodium/glucose cotransporter), member 1	SLC5A1	ENSBTAG00000012851	5.1099	3.04037	26.3318	2.88e-07	7e-06
515178	ATP-binding cassette, sub-family D (ALD), member 1	ABCD1	ENSBTAG00000020551	1.5427	4.60609	26.2734	2.96e-07	7.21e-06
504909	ATP-binding cassette, sub-family A (ABC1), member 10	ABCA10	ENSBTAG00000006937	-2.02357	3.63802	26.256	2.99e-07	7.26e-06
616045	dedicator of cytokinesis 9	DOCK9	ENSBTAG00000010395	1.54737	7.06237	26.2113	3.06e-07	7.42e-06
519573	PDZ domain containing 8	PDZD8	ENSBTAG00000011401	1.39233	6.21804	26.2036	3.07e-07	7.44e-06
524459	ring finger protein 185	RNF185	ENSBTAG00000002828	1.04244	6.16654	26.194	3.09e-07	7.46e-06
511043	laminin, gamma 2	LAMC2	ENSBTAG00000000793	-2.55362	6.11172	26.1508	3.16e-07	7.62e-06
617069	heparan sulfate (glucosamine) 3-O-sulfotransferase 3B1	HS3ST3B1	ENSBTAG00000007866	-2.14385	2.23905	26.1495	3.16e-07	7.62e-06
101907274	salivary glue protein Sgs-3-like	LOC101907274	NA	5.1728	-1.45034	26.1373	3.18e-07	7.65e-06
506627	dickkopf WNT signaling pathway inhibitor 3	DKK3	ENSBTAG00000004275	-1.6676	7.35368	26.1269	3.2e-07	7.68e-06
101901963	uncharacterized LOC101901963	LOC101901963	NA	3.70158	0.406592	26.0382	3.35e-07	8.03e-06
617179	TSPY-like 2	TSPYL2	ENSBTAG00000017783	1.46698	5.4817	25.9881	3.44e-07	8.23e-06
615986	chemokine (C-C motif) ligand 25	CCL25	ENSBTAG00000005581	1.25164	4.49786	25.9593	3.49e-07	8.35e-06
533145	pleckstrin homology-like domain, family B, member 3	PHLDB3	ENSBTAG00000004377	-1.72345	6.50451	25.9391	3.52e-07	8.41e-06
767880	enolase family member 4	ENO4	ENSBTAG00000004330	1.92854	4.0607	25.9423	3.52e-07	8.41e-06
613462	ADP-ribosylation factor-like 2 binding protein	ARL2BP	ENSBTAG00000004844	1.07674	5.61675	25.9138	3.57e-07	8.51e-06
101905046	uncharacterized LOC101905046	LOC101905046	NA	-4.15788	-0.482037	25.9074	3.58e-07	8.53e-06
540848	UDP-GlcNAc:betaGal beta-1,3-N-acetylglucosaminyltransferase 6 (core 3 synthase)	B3GNT6	ENSBTAG00000047129	1.91862	2.80678	25.8198	3.75e-07	8.91e-06
540287	G protein-coupled receptor 183	GPR183	ENSBTAG00000032084	3.3692	2.75716	25.7977	3.79e-07	9e-06
532376	v-maf avian musculoaponeurotic fibrosarcoma oncogene homolog B	MAFB	ENSBTAG00000003396	-1.88788	5.63071	25.7866	3.81e-07	9.04e-06
507711	alcohol dehydrogenase, iron containing, 1	ADHFE1	ENSBTAG00000004476	2.25486	3.72041	25.7652	3.86e-07	9.13e-06
537455	netrin 4	NTN4	ENSBTAG00000003183	-1.89648	3.94611	25.7489	3.89e-07	9.19e-06
512803	solute carrier family 30 (zinc transporter), member 3	SLC30A3	ENSBTAG00000011381	2.98464	2.63694	25.7184	3.95e-07	9.32e-06
787200	polypeptide N-acetylgalactosaminyltransferase 10	GALNT10	ENSBTAG00000034113	1.25807	5.30858	25.7076	3.97e-07	9.36e-06
535441	zinc and ring finger 3	ZNRF3	NA	-1.51671	6.00149	25.6951	4e-07	9.41e-06
505901	protein kinase C, theta	PRKCQ	ENSBTAG00000010664	2.24797	3.44717	25.6633	4.06e-07	9.55e-06
100848921	uncharacterized LOC100848921	LOC100848921	NA	6.24638	-1.0419	25.6302	4.14e-07	9.71e-06
515033	NDRG family member 4	NDRG4	ENSBTAG00000003894	3.15802	6.69939	25.5801	4.24e-07	9.95e-06
506995	integrin, beta 4	ITGB4	ENSBTAG00000018169	1.80069	8.6076	25.5514	4.31e-07	1.01e-05
516540	methionyl aminopeptidase 1	METAP1	ENSBTAG00000016004	1.2676	4.73477	25.5323	4.35e-07	1.02e-05
617439	tumor necrosis factor receptor superfamily, member 12A	TNFRSF12A	ENSBTAG00000012082	-2.61764	5.85053	25.5334	4.35e-07	1.02e-05
101905989	uncharacterized LOC101905989	LOC101905989	ENSBTAG00000042928	2.22128	2.86342	25.5028	4.42e-07	1.03e-05
504861	solute carrier family 7 (cationic amino acid transporter, y+ system), member 3-like	LOC504861	ENSBTAG00000015061	4.06865	1.71444	25.4697	4.49e-07	1.05e-05
522392	matrix-remodelling associated 8	MXRA8	ENSBTAG00000012247	-1.84836	8.35493	25.4353	4.57e-07	1.06e-05
616315	target of myb1-like 2 (chicken)	TOM1L2	ENSBTAG00000003983	1.14043	6.88854	25.4277	4.59e-07	1.06e-05
617915	angiopoietin 4	ANGPT4	ENSBTAG00000021811	1.87809	4.64855	25.4319	4.58e-07	1.06e-05
613555	disrupted in schizophrenia 1	DISC1	NA	1.85475	4.41244	25.4141	4.63e-07	1.07e-05
281555	tubulin, beta 2B class IIb	TUBB2B	ENSBTAG00000004093	-2.27626	5.8074	25.3675	4.74e-07	1.09e-05
504407	splA/ryanodine receptor domain and SOCS box containing 1	SPSB1	ENSBTAG00000004246	-1.3419	7.72359	25.3855	4.69e-07	1.09e-05
538521	transglutaminase 7	TGM7	ENSBTAG00000015412	-4.2504	-0.202589	25.3549	4.77e-07	1.1e-05
517909	serum/glucocorticoid regulated kinase 2	SGK2	ENSBTAG00000021033	2.85524	2.22346	25.2728	4.98e-07	1.14e-05
785423	casein kinase I beta	CSNK1B	ENSBTAG00000039794	1.91427	5.07128	25.2851	4.95e-07	1.14e-05
616225	atonal homolog 8 (Drosophila)	ATOH8	ENSBTAG00000024000	-1.65345	4.53703	25.2677	4.99e-07	1.15e-05
100299473	chromosome 16 open reading frame, human C1orf106	C16H1orf106	ENSBTAG00000047972	-3.64865	2.26416	25.2261	5.1e-07	1.17e-05
515125	SMAD family member 3	SMAD3	ENSBTAG00000039916	-1.38089	5.50326	25.2064	5.15e-07	1.18e-05
538957	transforming growth factor, beta 3	TGFB3	ENSBTAG00000012004	-2.63786	6.27346	25.152	5.3e-07	1.21e-05
530930	Rho-related BTB domain containing 3	RHOBTB3	ENSBTAG00000004413	1.57246	7.78719	25.1167	5.4e-07	1.23e-05
535171	membrane protein, palmitoylated 6 (MAGUK p55 subfamily member 6)	MPP6	ENSBTAG00000015303	-1.78505	4.10676	25.1251	5.37e-07	1.23e-05
534389	family with sequence similarity 105, member A	FAM105A	ENSBTAG00000000672	-1.74644	6.79863	25.0743	5.52e-07	1.26e-05
534463	major facilitator superfamily domain containing 6	MFSD6	ENSBTAG00000007719	-1.35643	6.57583	25.045	5.6e-07	1.27e-05
513214	sorting nexin family member 27	SNX27	ENSBTAG00000001942	1.00883	5.7241	25.0375	5.62e-07	1.28e-05
518850	sushi domain containing 1	SUSD1	ENSBTAG00000004813	-1.82731	3.71882	25.032	5.64e-07	1.28e-05
281408	plasminogen activator, urokinase	PLAU	ENSBTAG00000005947	-2.43117	5.40425	25.0079	5.71e-07	1.29e-05
517724	glutathione S-transferase theta 1	GSTT1	ENSBTAG00000040298	1.16097	5.93792	25.019	5.68e-07	1.29e-05
101905518	uncharacterized LOC101905518	LOC101905518	NA	4.19613	-1.30546	24.9751	5.81e-07	1.31e-05
508482	copine V	CPNE5	ENSBTAG00000007514	-2.63904	4.98355	24.9455	5.9e-07	1.33e-05
615289	abhydrolase domain containing 14B	ABHD14B	ENSBTAG00000037377	1.38415	7.33044	24.9397	5.92e-07	1.33e-05
618274	solute carrier family 16, member 11	SLC16A11	ENSBTAG00000020852	2.41336	8.00148	24.9233	5.97e-07	1.34e-05
509109	mitogen-activated protein kinase kinase kinase kinase 4	MAP4K4	ENSBTAG00000013023	-1.14108	7.26705	24.9063	6.02e-07	1.35e-05
282135	adrenoceptor alpha 2A	ADRA2A	NA	2.21886	4.86849	24.8896	6.07e-07	1.36e-05
513150	LY6/PLAUR domain containing 3	LYPD3	ENSBTAG00000018077	-2.31458	2.26639	24.8886	6.07e-07	1.36e-05
511771	chemokine (C-X-C motif) ligand 14	CXCL14	ENSBTAG00000006694	-2.86072	5.01838	24.8757	6.11e-07	1.37e-05
534284	senataxin	SETX	ENSBTAG00000024822	1.29618	7.1485	24.8613	6.16e-07	1.38e-05
511280	N-myc (and STAT) interactor	NMI	ENSBTAG00000032369	1.10002	5.31853	24.8463	6.21e-07	1.39e-05
532565	reticulon 1	RTN1	ENSBTAG00000011451	2.16277	3.75862	24.8253	6.28e-07	1.4e-05
506264	cysteine rich transmembrane BMP regulator 1 (chordin-like)	CRIM1	ENSBTAG00000009020	-2.85959	8.99114	24.7842	6.41e-07	1.42e-05
509500	retinoid X receptor, gamma	RXRG	ENSBTAG00000016801	2.40642	1.36075	24.7924	6.38e-07	1.42e-05
526890	solute carrier family 5 (sodium/sugar cotransporter), member 9	SLC5A9	ENSBTAG00000014225	3.31652	3.24091	24.7999	6.36e-07	1.42e-05
509931	family with sequence similarity 117, member A	FAM117A	ENSBTAG00000006886	1.54499	5.25784	24.732	6.59e-07	1.46e-05
504301	acyl-CoA dehydrogenase, short/branched chain	ACADSB	ENSBTAG00000018041	1.156	6.1548	24.6915	6.73e-07	1.49e-05
100138312	acyl-CoA synthetase long-chain family member 3	ACSL3	ENSBTAG00000017258	1.39568	6.73008	24.6726	6.79e-07	1.5e-05
100296624	beta-defensin 105	LOC100296624	NA	4.85723	0.945852	24.6167	6.99e-07	1.54e-05
515784	cytoskeleton-associated protein 4	CKAP4	ENSBTAG00000011913	-1.72916	7.82417	24.6163	7e-07	1.54e-05
532126	anoctamin 1, calcium activated chloride channel	ANO1	ENSBTAG00000009997	-2.77931	6.23777	24.6253	6.96e-07	1.54e-05
540901	paired related homeobox 1	PRRX1	ENSBTAG00000004570	-1.12502	7.45729	24.6047	7.04e-07	1.55e-05
529752	pyroglutamylated RFamide peptide receptor	QRFPR	ENSBTAG00000008255	-2.75924	6.2465	24.5769	7.14e-07	1.57e-05
281300	melanocortin 4 receptor	MC4R	ENSBTAG00000019676	-7.9088	1.03153	24.5618	7.2e-07	1.58e-05
100848134	solute carrier family 25 (mitochondrial carrier; dicarboxylate transporter), member 10	SLC25A10	ENSBTAG00000000417	1.38739	6.42707	24.5039	7.42e-07	1.63e-05
101906052	uncharacterized LOC101906052	LOC101906052	NA	3.88382	-0.374075	24.4999	7.43e-07	1.63e-05
505574	CD59 molecule, complement regulatory protein	CD59	ENSBTAG00000002302	-1.25731	5.8518	24.4921	7.46e-07	1.63e-05
522875	NFKB inhibitor interacting Ras-like 1	NKIRAS1	ENSBTAG00000006680	1.66582	2.97981	24.4621	7.58e-07	1.65e-05
504445	dickkopf WNT signaling pathway inhibitor 1	DKK1	ENSBTAG00000014218	4.14775	1.31808	24.4465	7.64e-07	1.66e-05
530936	SLIT and NTRK-like family, member 4	SLITRK4	ENSBTAG00000011780	-4.08966	2.38924	24.4517	7.62e-07	1.66e-05
533449	integrin, beta-like 1 (with EGF-like repeat domains)	ITGBL1	ENSBTAG00000044027	4.8245	2.13762	24.4534	7.61e-07	1.66e-05
615789	proline rich 16	PRR16	NA	-2.15436	6.17952	24.4571	7.6e-07	1.66e-05
510440	isovaleryl-CoA dehydrogenase	IVD	ENSBTAG00000004409	1.19967	7.03605	24.3905	7.87e-07	1.71e-05
530430	inhibin, beta B	INHBB	ENSBTAG00000032017	-2.70561	4.1987	24.3889	7.87e-07	1.71e-05
327709	glutathione S-transferase M1	GSTM1	ENSBTAG00000017765	1.52627	6.31796	24.3553	8.01e-07	1.73e-05
505499	CDC-like kinase 3	CLK3	ENSBTAG00000007304	0.961928	6.7124	24.3605	7.99e-07	1.73e-05
615559	exocyst complex component 3-like protein 4	LOC615559	NA	4.6839	4.6899	24.356	8.01e-07	1.73e-05
786649	RAP1 GTPase activating protein 2	RAP1GAP2	ENSBTAG00000020000	2.33381	5.39561	24.3269	8.13e-07	1.75e-05
104973739	uncharacterized LOC104973739	LOC104973739	NA	3.63126	0.12804	24.3128	8.19e-07	1.76e-05
107131580	NA	NA	NA	-2.21054	2.78172	24.29	8.29e-07	1.78e-05
280988	alpha-2-HS-glycoprotein	AHSG	ENSBTAG00000000522	-6.39802	0.720389	24.2013	8.68e-07	1.86e-05
281963	purinergic receptor P2Y, G-protein coupled, 1	P2RY1	ENSBTAG00000001465	-1.85877	3.35811	24.1814	8.77e-07	1.88e-05
614804	lectin, galactoside-binding, soluble, 4	LGALS4	ENSBTAG00000016312	1.14251	4.83074	24.1857	8.75e-07	1.88e-05
617566	bone morphogenetic protein 6	BMP6	ENSBTAG00000019234	-1.68678	5.49393	24.1784	8.78e-07	1.88e-05
540234	family with sequence similarity 46, member A	FAM46A	ENSBTAG00000000995	-2.79926	7.19304	24.1582	8.87e-07	1.9e-05
516849	phospholipid-transporting ATPase FetA	LOC516849	NA	-2.95674	2.08777	24.142	8.95e-07	1.91e-05
516318	period circadian clock 1	PER1	ENSBTAG00000003889	1.6468	6.83521	24.1042	9.13e-07	1.95e-05
280707	tyrosine hydroxylase	TH	ENSBTAG00000026768	-3.18275	4.72325	24.0855	9.21e-07	1.96e-05
515978	synaptotagmin-like 4	SYTL4	ENSBTAG00000005724	1.04434	4.65725	24.0837	9.22e-07	1.96e-05
104976595	uncharacterized LOC104976595	LOC104976595	NA	9.25953	1.05942	24.0522	9.38e-07	1.99e-05
522270	RAS-like, family 10, member B	RASL10B	ENSBTAG00000018518	2.21344	3.48694	24.0503	9.39e-07	1.99e-05
327678	glycolipid transfer protein	GLTP	ENSBTAG00000002591	-1.15767	5.67149	24.0146	9.56e-07	2.02e-05
535280	neuroblastoma suppressor of tumorigenicity 1	LOC535280	ENSBTAG00000005140	1.25322	8.26283	24.0186	9.54e-07	2.02e-05
526041	ankyrin repeat domain protein	LOC526041	ENSBTAG00000022922	1.5391	3.28149	23.9941	9.66e-07	2.04e-05
508668	receptor-interacting serine-threonine kinase 4	RIPK4	ENSBTAG00000021251	-1.3828	6.17378	23.9655	9.81e-07	2.07e-05
527669	solute carrier family 25, member 35	SLC25A35	ENSBTAG00000018808	2.17144	3.22389	23.9135	1.01e-06	2.12e-05
505325	leucine-rich repeats and calponin homology (CH) domain containing 1	LRCH1	NA	1.2208	5.87961	23.9072	1.01e-06	2.13e-05
504948	glycerol-3-phosphate dehydrogenase 2 (mitochondrial)	GPD2	ENSBTAG00000009770	-1.58059	5.95968	23.891	1.02e-06	2.14e-05
532863	peptidase inhibitor 15	PI15	ENSBTAG00000019587	2.84207	6.0791	23.8139	1.06e-06	2.23e-05
533672	WNT inhibitory factor 1	WIF1	ENSBTAG00000014758	-2.59709	4.59636	23.7468	1.1e-06	2.3e-05
540488	SMAD family member 1	SMAD1	ENSBTAG00000002835	1.02782	6.08075	23.7205	1.11e-06	2.33e-05
505917	von Willebrand factor A domain containing 1	VWA1	ENSBTAG00000021294	-1.13908	6.61208	23.7163	1.12e-06	2.34e-05
104974343	olfactory receptor 1020-like	LOC104974343	NA	4.69868	0.0572238	23.6928	1.13e-06	2.35e-05
107132220	NA	NA	NA	5.11427	1.11169	23.7012	1.13e-06	2.35e-05
520412	transmembrane protein 236	TMEM236	ENSBTAG00000018981	2.93265	0.522471	23.7	1.13e-06	2.35e-05
100300124	signal peptide, CUB domain, EGF-like 3	SCUBE3	ENSBTAG00000009226	-2.13055	4.9338	23.6727	1.14e-06	2.37e-05
107133472	NA	NA	NA	-3.3788	2.98513	23.6692	1.14e-06	2.37e-05
407767	3-hydroxy-3-methylglutaryl-CoA synthase 1 (soluble)	HMGCS1	ENSBTAG00000011839	-1.62266	7.13091	23.6779	1.14e-06	2.37e-05
616701	JAZF zinc finger 1	JAZF1	ENSBTAG00000019024	1.61742	6.31936	23.6733	1.14e-06	2.37e-05
281600	ADAM metallopeptidase domain 9	ADAM9	ENSBTAG00000017455	-1.85056	6.81809	23.6571	1.15e-06	2.38e-05
516864	aldehyde dehydrogenase 1 family, member L2	ALDH1L2	ENSBTAG00000006326	-1.61186	4.37012	23.6167	1.18e-06	2.43e-05
534591	potassium intermediate/small conductance calcium-activated channel, subfamily N, member 4	KCNN4	ENSBTAG00000004588	-4.35415	2.83979	23.6154	1.18e-06	2.43e-05
524960	nuclear receptor interacting protein 1	NRIP1	ENSBTAG00000047293	-1.18114	6.96798	23.606	1.18e-06	2.44e-05
506932	carbohydrate (keratan sulfate Gal-6) sulfotransferase 1	CHST1	ENSBTAG00000003721	-1.52312	6.82454	23.5863	1.19e-06	2.46e-05
505075	wingless-type MMTV integration site family, member 6	WNT6	ENSBTAG00000013990	-1.8673	4.95652	23.5502	1.22e-06	2.51e-05
512975	claudin 7	CLDN7	ENSBTAG00000019448	1.26577	7.21436	23.5442	1.22e-06	2.51e-05
614075	family with sequence similarity 3, member A	FAM3A	ENSBTAG00000012747	0.918987	5.61336	23.5464	1.22e-06	2.51e-05
107131603	NA	NA	NA	-2.62723	6.47245	23.5322	1.23e-06	2.52e-05
100337486	kinesin family member 26A	KIF26A	NA	1.48063	5.32753	23.5189	1.24e-06	2.53e-05
512213	component of oligomeric golgi complex 2	COG2	ENSBTAG00000020314	0.961148	6.22765	23.5011	1.25e-06	2.55e-05
511478	transducin-like enhancer of split 6	TLE6	ENSBTAG00000001152	-1.41151	4.05234	23.4918	1.25e-06	2.56e-05
534090	3-hydroxybutyrate dehydrogenase, type 1	BDH1	ENSBTAG00000000448	2.70698	3.37597	23.4891	1.26e-06	2.56e-05
529404	coiled-coil domain containing 50	CCDC50	ENSBTAG00000006945	-1.24451	5.44051	23.4822	1.26e-06	2.57e-05
534629	tumor protein D52-like 1	TPD52L1	ENSBTAG00000003336	1.97158	4.32697	23.4649	1.27e-06	2.59e-05
534678	transmembrane protein 163	TMEM163	ENSBTAG00000018753	1.65555	2.98868	23.4483	1.28e-06	2.61e-05
534296	methylenetetrahydrofolate dehydrogenase (NADP+ dependent) 1-like	MTHFD1L	ENSBTAG00000009846	1.49987	5.19548	23.4033	1.31e-06	2.67e-05
514094	zinc finger, SWIM-type containing 7	ZSWIM7	ENSBTAG00000044099	1.42875	4.19289	23.3602	1.34e-06	2.73e-05
508385	solute carrier family 30, member 10	SLC30A10	ENSBTAG00000004414	3.66625	-0.301468	23.3384	1.36e-06	2.75e-05
100336481	cardiotrophin-like cytokine factor 1	CLCF1	ENSBTAG00000046110	-1.31436	5.74979	23.3184	1.37e-06	2.78e-05
100848428	uncharacterized LOC100848428	LOC100848428	ENSBTAG00000047626	1.68407	4.59291	23.273	1.41e-06	2.84e-05
101907852	uncharacterized LOC101907852	LOC101907852	NA	2.84968	-0.876285	23.2646	1.41e-06	2.85e-05
507559	xylosylprotein beta 1,4-galactosyltransferase, polypeptide 7	B4GALT7	ENSBTAG00000001767	-1.21277	4.43132	23.263	1.41e-06	2.85e-05
614200	carnosine dipeptidase 1 (metallopeptidase M20 family)	CNDP1	ENSBTAG00000021428	5.06515	1.91362	23.2453	1.43e-06	2.87e-05
281444	retinol binding protein 4, plasma	RBP4	ENSBTAG00000000442	-1.60023	8.76751	23.2082	1.45e-06	2.92e-05
520341	tumor necrosis factor receptor superfamily, member 9	TNFRSF9	ENSBTAG00000003313	-3.22145	-0.372836	23.2072	1.45e-06	2.92e-05
510932	solute carrier family 29 (equilibrative nucleoside transporter), member 1	SLC29A1	ENSBTAG00000015131	-1.56401	8.38158	23.1766	1.48e-06	2.97e-05
508291	huntingtin interacting protein 1 related	HIP1R	ENSBTAG00000021595	-1.03046	5.82653	23.1089	1.53e-06	3.07e-05
616459	multiple EGF-like-domains 6	MEGF6	ENSBTAG00000020839	-2.80514	2.36803	23.0781	1.56e-06	3.12e-05
100336736	N-acylsphingosine amidohydrolase (non-lysosomal ceramidase) 2	ASAH2	ENSBTAG00000003529	4.04759	-0.28873	23.0685	1.56e-06	3.13e-05
535458	polypeptide N-acetylgalactosaminyltransferase 3	GALNT3	ENSBTAG00000013957	-2.35626	4.54739	23.0523	1.58e-06	3.15e-05
540907	EPH receptor B3	EPHB3	ENSBTAG00000005313	-1.37405	5.69869	22.996	1.62e-06	3.24e-05
104975359	uncharacterized LOC104975359	LOC104975359	NA	-2.76467	0.819336	22.9786	1.64e-06	3.26e-05
534360	poliovirus receptor-related 3	PVRL3	NA	-1.32739	4.45847	22.98	1.64e-06	3.26e-05
281573	villin 1	VIL1	ENSBTAG00000018543	3.59875	1.93678	22.9642	1.65e-06	3.28e-05
504372	transmembrane protein 130	TMEM130	ENSBTAG00000005679	2.26081	3.58746	22.9586	1.66e-06	3.29e-05
513110	solute carrier family 38, member 7	SLC38A7	ENSBTAG00000007170	1.05442	5.20303	22.9564	1.66e-06	3.29e-05
523755	integrin, alpha 11	ITGA11	ENSBTAG00000008380	-2.60006	6.12497	22.9497	1.66e-06	3.3e-05
506482	RAB25, member RAS oncogene family	RAB25	ENSBTAG00000018914	1.362	5.1503	22.9282	1.68e-06	3.31e-05
517186	leucine rich repeat containing 16B	LRRC16B	ENSBTAG00000015208	2.49336	1.10473	22.9302	1.68e-06	3.31e-05
526780	ADAMTS-like 2	ADAMTSL2	ENSBTAG00000007492	-2.06452	4.65399	22.9384	1.67e-06	3.31e-05
527134	leucine-rich repeats and calponin homology (CH) domain containing 4	LRCH4	ENSBTAG00000003160	1.0366	5.57871	22.9357	1.68e-06	3.31e-05
539250	potassium inwardly-rectifying channel, subfamily J, member 1	KCNJ1	ENSBTAG00000000008	-5.01256	0.628644	22.9252	1.68e-06	3.31e-05
613759	ubiquitin-like with PHD and ring finger domains 2, E3 ubiquitin protein ligase	UHRF2	NA	-1.48531	5.6243	22.9322	1.68e-06	3.31e-05
512796	neurofascin	NFASC	ENSBTAG00000045895	2.43947	3.05295	22.9105	1.7e-06	3.33e-05
528156	nuclear receptor subfamily 2, group E, member 1	NR2E1	ENSBTAG00000013991	3.58356	1.39895	22.9094	1.7e-06	3.33e-05
614583	SERTA domain containing 4	SERTAD4	ENSBTAG00000010850	-1.8337	4.03128	22.9151	1.69e-06	3.33e-05
505165	Ras-related associated with diabetes	RRAD	ENSBTAG00000013929	-2.21818	4.89156	22.8664	1.74e-06	3.4e-05
786948	tryptase-2-like	LOC786948	ENSBTAG00000016520	2.25071	4.58987	22.8687	1.73e-06	3.4e-05
282092	TIMP metallopeptidase inhibitor 1	TIMP1	ENSBTAG00000005043	-1.73101	7.73405	22.8515	1.75e-06	3.42e-05
508155	solute carrier family 22 (organic cation/zwitterion transporter), member 4	SLC22A4	ENSBTAG00000031209	-1.97736	2.46926	22.8435	1.76e-06	3.43e-05
510284	lactate dehydrogenase D	LDHD	ENSBTAG00000006779	2.63415	0.87733	22.8323	1.77e-06	3.45e-05
100848658	uncharacterized LOC100848658	LOC100848658	NA	2.78789	6.99036	22.7705	1.83e-06	3.55e-05
617152	lectin, mannose-binding, 1 like	LMAN1L	ENSBTAG00000021425	5.17829	4.90466	22.7737	1.82e-06	3.55e-05
786335	glycogen synthase 1 (muscle)	GYS1	ENSBTAG00000039958	1.18749	6.37128	22.7524	1.84e-06	3.58e-05
507299	glucoside xylosyltransferase 2	GXYLT2	ENSBTAG00000020481	-1.60317	5.8991	22.7157	1.88e-06	3.65e-05
539514	solute carrier family 16, member 9	SLC16A9	ENSBTAG00000019792	2.25512	0.821584	22.6404	1.95e-06	3.79e-05
507149	cyclin-dependent kinase 8	CDK8	ENSBTAG00000016737	1.16281	4.80441	22.6174	1.98e-06	3.83e-05
767875	high mobility group nucleosome binding domain 5	HMGN5	ENSBTAG00000001877	1.74142	1.5715	22.5818	2.01e-06	3.89e-05
100295973	tubulin beta-2A chain	LOC100295973	ENSBTAG00000046886	-1.78145	5.66468	22.5739	2.02e-06	3.91e-05
101902701	uncharacterized LOC101902701	LOC101902701	NA	-3.38297	1.32971	22.5463	2.05e-06	3.95e-05
526583	nuclear protein, ataxia-telangiectasia locus	NPAT	ENSBTAG00000010286	1.37617	4.98027	22.5518	2.05e-06	3.95e-05
510334	neuralized E3 ubiquitin protein ligase 1	NEURL1	ENSBTAG00000003741	-3.4034	3.86744	22.5344	2.06e-06	3.97e-05
107131756	NA	NA	NA	-3.62721	0.0455315	22.5303	2.07e-06	3.98e-05
281915	matrix metallopeptidase 14 (membrane-inserted)	MMP14	ENSBTAG00000014824	-1.79603	9.48169	22.5199	2.08e-06	3.99e-05
282329	prostaglandin E receptor 2 (subtype EP2), 53kDa	PTGER2	ENSBTAG00000002163	-2.2619	2.8582	22.4935	2.11e-06	4.05e-05
514165	major facilitator superfamily domain containing 9	MFSD9	ENSBTAG00000001714	1.07053	4.50004	22.4807	2.12e-06	4.07e-05
282646	heat shock protein 90kDa beta (Grp94), member 1	HSP90B1	ENSBTAG00000003362	-1.85743	9.49297	22.4346	2.17e-06	4.16e-05
101906082	uncharacterized LOC101906082	LOC101906082	NA	2.6852	2.30999	22.4232	2.19e-06	4.18e-05
520058	mitogen-activated protein kinase kinase kinase kinase 2	MAP4K2	ENSBTAG00000001037	1.30339	4.74656	22.4192	2.19e-06	4.19e-05
505852	Rho guanine nucleotide exchange factor (GEF) 4	ARHGEF4	ENSBTAG00000015834	1.8277	2.4293	22.4056	2.21e-06	4.21e-05
617916	transferrin receptor 2	TFR2	ENSBTAG00000011738	-2.60128	1.49954	22.3592	2.26e-06	4.31e-05
101903566	uncharacterized LOC101903566	LOC101903566	NA	-4.48306	-0.0341318	22.3027	2.33e-06	4.43e-05
618227	actin binding LIM protein family, member 2	ABLIM2	ENSBTAG00000015926	2.10084	6.43569	22.3039	2.33e-06	4.43e-05
615534	fibronectin type III domain containing 3B	FNDC3B	ENSBTAG00000019376	-1.4778	7.70256	22.2904	2.34e-06	4.45e-05
281146	estrogen receptor 2 (ER beta)	ESR2	ENSBTAG00000004498	2.61852	5.02022	22.2843	2.35e-06	4.46e-05
533044	phosphoserine aminotransferase 1	PSAT1	ENSBTAG00000013960	2.33053	7.08635	22.2785	2.36e-06	4.46e-05
617192	transmembrane protein 217	TMEM217	ENSBTAG00000002369	3.02568	0.571274	22.2787	2.36e-06	4.46e-05
528253	jumonji, AT rich interactive domain 2	JARID2	ENSBTAG00000012938	1.31139	7.83424	22.2636	2.38e-06	4.49e-05
538958	dermatan sulfate epimerase-like	DSEL	ENSBTAG00000037907	-1.3601	4.81723	22.2641	2.38e-06	4.49e-05
518043	DIP2 disco-interacting protein 2 homolog A (Drosophila)	DIP2A	ENSBTAG00000011495	0.961667	6.06202	22.242	2.4e-06	4.53e-05
287025	glycosylphosphatidylinositol specific phospholipase D1	GPLD1	ENSBTAG00000004982	-3.28681	2.7061	22.229	2.42e-06	4.55e-05
785942	sema domain, immunoglobulin domain (Ig), transmembrane domain (TM) and short cytoplasmic domain, (semaphorin) 4D	SEMA4D	ENSBTAG00000001941	1.19816	6.58301	22.2299	2.42e-06	4.55e-05
100847576	BAI1-associated protein 3	BAIAP3	ENSBTAG00000014100	2.38829	1.26907	22.2266	2.42e-06	4.56e-05
516065	ankyrin repeat domain 6	ANKRD6	ENSBTAG00000003455	1.36481	4.98348	22.1832	2.48e-06	4.65e-05
788091	mitogen-activated protein kinase-activated protein kinase 2	MAPKAPK2	ENSBTAG00000038107	1.1208	6.81219	22.1495	2.52e-06	4.73e-05
529260	N-deacetylase/N-sulfotransferase (heparan glucosaminyl) 4	NDST4	ENSBTAG00000003131	-4.0499	1.49786	22.1356	2.54e-06	4.76e-05
538685	inositol 1,4,5-trisphosphate receptor interacting protein	ITPRIP	ENSBTAG00000003990	-1.24232	4.89312	22.0627	2.64e-06	4.94e-05
787471	dual specificity phosphatase 22	DUSP22	ENSBTAG00000027375	1.25306	4.14427	22.0507	2.66e-06	4.97e-05
515416	glutaredoxin (thioltransferase)	GLRX	ENSBTAG00000038186	1.34227	5.4728	22.0064	2.72e-06	5.08e-05
781109	myelin regulatory factor-like	MYRFL	ENSBTAG00000014829	-3.22996	2.09426	21.9606	2.78e-06	5.19e-05
613457	chromosome 2 open reading frame, human C2orf76	C2H2orf76	ENSBTAG00000010599	1.36563	3.26634	21.944	2.81e-06	5.23e-05
614096	ELOVL fatty acid elongase 7	ELOVL7	ENSBTAG00000007704	1.917	4.21043	21.9247	2.84e-06	5.28e-05
538996	ATP-binding cassette, sub-family C (CFTR/MRP), member 8	ABCC8	ENSBTAG00000000983	3.03051	0.622895	21.9076	2.86e-06	5.32e-05
444860	ST3 beta-galactoside alpha-2,3-sialyltransferase 6	ST3GAL6	ENSBTAG00000004471	-1.77043	3.98059	21.8631	2.93e-06	5.44e-05
512888	transducin-like enhancer of split 1 (E(sp1) homolog, Drosophila)	TLE1	ENSBTAG00000000256	1.66712	5.42794	21.8285	2.98e-06	5.53e-05
281809	hydroxysteroid (17-beta) dehydrogenase 10	HSD17B10	ENSBTAG00000017779	1.30652	6.26891	21.8096	3.01e-06	5.58e-05
508169	solute carrier family 30 (zinc transporter), member 5	SLC30A5	ENSBTAG00000001013	1.20266	7.20644	21.7688	3.08e-06	5.69e-05
767936	purinergic receptor P2Y, G-protein coupled, 14	P2RY14	ENSBTAG00000020990	-1.61412	6.0183	21.7669	3.08e-06	5.69e-05
281626	annexin A5	ANXA5	ENSBTAG00000021746	-1.43095	8.89254	21.7586	3.09e-06	5.71e-05
538634	collagen triple helix repeat containing 1	CTHRC1	ENSBTAG00000032591	-3.9479	3.24004	21.7567	3.1e-06	5.71e-05
510361	ArfGAP with FG repeats 2	AGFG2	ENSBTAG00000000713	1.24695	5.51738	21.75	3.11e-06	5.72e-05
614755	transmembrane protein 8C	TMEM8C	ENSBTAG00000013242	-2.82519	2.13301	21.7533	3.1e-06	5.72e-05
531018	progestin and adipoQ receptor family member VIII	PAQR8	ENSBTAG00000025494	1.53907	4.17687	21.7416	3.12e-06	5.74e-05
286805	ADAM metallopeptidase with thrombospondin type 1 motif, 5	ADAMTS5	ENSBTAG00000000648	-1.93205	7.46835	21.7318	3.14e-06	5.75e-05
613306	mitochondrial elongation factor 1	MIEF1	ENSBTAG00000017439	0.93781	5.88016	21.7366	3.13e-06	5.75e-05
101905897	uncharacterized LOC101905897	LOC101905897	NA	2.20436	1.4668	21.7288	3.14e-06	5.76e-05
504356	protein disulfide isomerase family A, member 2	PDIA2	ENSBTAG00000016575	3.39398	1.08924	21.6637	3.25e-06	5.95e-05
510714	FERM domain containing 4A	FRMD4A	ENSBTAG00000008279	-1.06079	6.3765	21.6116	3.34e-06	6.11e-05
521772	contactin 4	CNTN4	ENSBTAG00000033225	-2.44847	4.82938	21.5631	3.42e-06	6.26e-05
614707	semaphorin 7A, GPI membrane anchor (John Milton Hagen blood group)	SEMA7A	ENSBTAG00000011446	-3.69419	5.53528	21.5492	3.45e-06	6.3e-05
519500	neuron-derived neurotrophic factor	NDNF	ENSBTAG00000010634	-1.7156	3.35371	21.5372	3.47e-06	6.33e-05
508327	ATPase, H+ transporting, lysosomal 42kDa, V1 subunit C2	ATP6V1C2	ENSBTAG00000001927	-2.53682	4.56226	21.5225	3.5e-06	6.37e-05
100125413	zinc finger protein 705A	ZNF705A	ENSBTAG00000046204	1.21777	4.34333	21.4942	3.55e-06	6.46e-05
538963	coagulation factor II (thrombin) receptor-like 3	F2RL3	ENSBTAG00000033278	-5.15906	0.85625	21.4898	3.56e-06	6.47e-05
511328	UDP-Gal:betaGlcNAc beta 1,4- galactosyltransferase, polypeptide 4	B4GALT4	ENSBTAG00000001390	1.01423	5.86793	21.4801	3.58e-06	6.49e-05
520030	laminin, beta 1	LAMB1	ENSBTAG00000011412	-1.17626	8.3736	21.4694	3.6e-06	6.52e-05
541228	thrombospondin, type I, domain containing 1	THSD1	ENSBTAG00000020374	-1.39259	4.07423	21.4336	3.66e-06	6.64e-05
539435	F-box protein 30	FBXO30	ENSBTAG00000005376	-1.39716	3.71223	21.4166	3.7e-06	6.69e-05
516135	solute carrier family 2 (facilitated glucose transporter), member 10	SLC2A10	ENSBTAG00000002942	-1.81871	3.67568	21.3743	3.78e-06	6.83e-05
788039	ADP-ribosylation factor-like 4C	ARL4C	ENSBTAG00000045647	-2.23729	4.29838	21.3726	3.78e-06	6.83e-05
535442	N-sulfoglucosamine sulfohydrolase	SGSH	ENSBTAG00000015267	-1.31459	5.91302	21.3685	3.79e-06	6.84e-05
540107	protein kinase C and casein kinase substrate in neurons 2	PACSIN2	ENSBTAG00000019290	1.03033	7.1704	21.3599	3.81e-06	6.86e-05
107131131	NA	NA	NA	0.943517	5.47506	21.3321	3.86e-06	6.95e-05
505465	inhibitor of kappa light polypeptide gene enhancer in B-cells, kinase complex-associated protein	IKBKAP	ENSBTAG00000004991	1.15166	4.82995	21.3229	3.88e-06	6.98e-05
282858	RAB27B, member RAS oncogene family	RAB27B	ENSBTAG00000002788	-1.86034	3.06895	21.3011	3.93e-06	7.04e-05
533051	major histocompatibility class I related protein	MIC1	ENSBTAG00000010166	1.73302	5.6659	21.3015	3.92e-06	7.04e-05
785845	coiled-coil and C2 domain containing 2B	CC2D2B	ENSBTAG00000020498	1.67993	2.28164	21.3036	3.92e-06	7.04e-05
614110	zinc finger and BTB domain containing 7C	ZBTB7C	ENSBTAG00000013306	1.59489	5.87355	21.2939	3.94e-06	7.05e-05
513667	lysine (K)-specific demethylase 1B	KDM1B	ENSBTAG00000014608	1.31788	4.94174	21.2918	3.94e-06	7.06e-05
338046	NADH dehydrogenase (ubiquinone) 1, subcomplex unknown, 2, 14.5kDa	NDUFC2	ENSBTAG00000018188	0.965238	5.57137	21.2675	3.99e-06	7.14e-05
504769	cytochrome P450 subfamily 2B	CYP2B6	ENSBTAG00000003871	3.67856	1.30586	21.2454	4.04e-06	7.21e-05
107132853	NA	NA	NA	4.02422	-0.796945	21.2104	4.12e-06	7.34e-05
530027	mannosidase, alpha, class 1A, member 1	MAN1A1	ENSBTAG00000024381	-1.71748	6.29832	21.1964	4.15e-06	7.38e-05
522932	progestin and adipoQ receptor family member VII	PAQR7	ENSBTAG00000021787	-1.60772	4.7302	21.0914	4.38e-06	7.79e-05
281904	lysyl oxidase-like 4	LOXL4	ENSBTAG00000020895	-2.91844	4.13009	21.0776	4.41e-06	7.84e-05
506146	unc-13 homolog D (C. elegans)	UNC13D	ENSBTAG00000013556	1.37712	3.06914	21.0676	4.43e-06	7.87e-05
282326	HtrA serine peptidase 1	HTRA1	ENSBTAG00000008389	-1.78929	9.30486	21.0638	4.44e-06	7.88e-05
104974870	uncharacterized LOC104974870	LOC104974870	NA	4.20649	-0.116283	21.0365	4.51e-06	7.98e-05
282009	transmembrane protease, serine 15	TMPRSS15	ENSBTAG00000000597	-3.02483	-0.562517	21.0334	4.51e-06	7.99e-05
781044	ras homolog family member U	RHOU	ENSBTAG00000018691	1.26327	5.38005	21.0244	4.53e-06	8.02e-05
281989	BPI fold containing family A, member 1	BPIFA1	ENSBTAG00000017098	7.02825	0.769116	21.0193	4.55e-06	8.03e-05
513197	complement factor I	CFI	ENSBTAG00000034501	-2.06128	5.82564	20.9856	4.63e-06	8.17e-05
508531	MLX, MAX dimerization protein	MLX	ENSBTAG00000046670	0.899948	5.98115	20.9416	4.74e-06	8.35e-05
101907806	uncharacterized LOC101907806	LOC101907806	NA	3.31597	1.8827	20.9206	4.79e-06	8.42e-05
524115	gamma-aminobutyric acid (GABA) A receptor, epsilon	GABRE	ENSBTAG00000013548	-1.84631	3.79156	20.9202	4.79e-06	8.42e-05
525813	malic enzyme 3, NADP(+)-dependent, mitochondrial	ME3	ENSBTAG00000000246	-1.318	4.22912	20.915	4.8e-06	8.44e-05
615537	glutathione S-transferase M2	GSTM2	ENSBTAG00000016472	1.40804	4.08801	20.903	4.83e-06	8.47e-05
615821	LYR motif containing 2	LYRM2	ENSBTAG00000026604	1.24165	3.80562	20.9049	4.83e-06	8.47e-05
100298918	zinc finger protein 385C	ZNF385C	NA	1.69048	5.13291	20.8906	4.86e-06	8.52e-05
102465275	microRNA mir-1247	MIR1247	ENSBTAG00000038073	2.83647	1.18089	20.8571	4.95e-06	8.66e-05
536747	coiled-coil domain containing 64	CCDC64	ENSBTAG00000003696	1.54796	5.47228	20.848	4.97e-06	8.69e-05
514174	cytoplasmic polyadenylation element binding protein 1	CPEB1	ENSBTAG00000000623	-1.77902	4.42738	20.8439	4.98e-06	8.7e-05
521224	RAS p21 protein activator 4B	RASA4B	ENSBTAG00000005448	-1.33834	8.10941	20.8003	5.1e-06	8.89e-05
507857	inducible T-cell co-stimulator ligand	ICOSLG	ENSBTAG00000014880	-1.50144	5.61988	20.7662	5.19e-06	9.04e-05
509687	KDEL (Lys-Asp-Glu-Leu) endoplasmic reticulum protein retention receptor 3	KDELR3	ENSBTAG00000009886	-1.50123	6.68447	20.762	5.2e-06	9.05e-05
535883	3-hydroxyisobutyryl-CoA hydrolase	HIBCH	NA	1.09344	5.08278	20.759	5.21e-06	9.06e-05
378474	NADPH oxidase 4	NOX4	ENSBTAG00000018540	-3.11364	0.954373	20.742	5.26e-06	9.13e-05
101905099	uncharacterized LOC101905099	LOC101905099	NA	-3.23471	3.03812	20.7304	5.29e-06	9.18e-05
104974249	uncharacterized LOC104974249	LOC104974249	NA	-3.5134	0.380516	20.7043	5.36e-06	9.29e-05
777775	tubulin, alpha 4a	TUBA4A	ENSBTAG00000030974	-1.88664	4.40861	20.6823	5.42e-06	9.39e-05
281194	gap junction protein, beta 1, 32kDa	GJB1	ENSBTAG00000020512	3.62791	4.04428	20.6695	5.46e-06	9.43e-05
504318	growth arrest-specific 8	GAS8	ENSBTAG00000007096	1.32145	4.2104	20.6697	5.46e-06	9.43e-05
512242	lipopolysaccharide binding protein	LBP	ENSBTAG00000016864	-8.04318	3.40692	20.6162	5.61e-06	9.69e-05
782705	ferritin, heavy polypeptide 1 pseudogene	LOC782705	ENSBTAG00000009359	-1.41547	3.94371	20.6108	5.63e-06	9.7e-05
787600	keratin, type II cuticular Hb1	LOC787600	ENSBTAG00000013756	-4.1804	-0.699821	20.6096	5.63e-06	9.7e-05
282112	uroplakin 1A	UPK1A	ENSBTAG00000020543	-2.67866	1.94396	20.6024	5.65e-06	9.73e-05
784202	protein phosphatase 1, regulatory (inhibitor) subunit 1C	PPP1R1C	ENSBTAG00000044009	8.2195	0.162398	20.5968	5.67e-06	9.75e-05
531384	hes family bHLH transcription factor 6	HES6	ENSBTAG00000009870	3.42188	-0.0382672	20.5766	5.73e-06	9.84e-05
509239	transmembrane and coiled-coil domain family 3	TMCC3	ENSBTAG00000014375	1.46801	4.54863	20.5206	5.9e-06	0.000101191
539795	abhydrolase domain containing 3	ABHD3	NA	1.21435	4.4331	20.5197	5.9e-06	0.000101191
616452	mesoderm development candidate 1	MESDC1	ENSBTAG00000008624	1.28156	5.1664	20.5134	5.92e-06	0.00010142
280833	kininogen 1	KNG1	ENSBTAG00000005122	-4.98865	1.25369	20.5079	5.94e-06	0.000101613
514194	ceruloplasmin-like	LOC514194	ENSBTAG00000012164	-2.2737	5.44612	20.5016	5.96e-06	0.000101844
107132982	NA	NA	NA	-1.90873	1.49498	20.4979	5.97e-06	0.000101938
282152	BCL2-like 1	BCL2L1	ENSBTAG00000006526	1.10969	6.91916	20.4933	5.98e-06	0.000102078
533635	multiple C2 domains, transmembrane 1	MCTP1	ENSBTAG00000006110	2.87069	1.10595	20.4907	5.99e-06	0.000102116
532829	lysophosphatidic acid receptor 3	LPAR3	ENSBTAG00000003791	3.30008	4.44856	20.4725	6.05e-06	0.000102984
518047	solute carrier organic anion transporter family, member 1C1	SLCO1C1	ENSBTAG00000019602	-2.25997	1.06525	20.37	6.38e-06	0.000108433
539361	sterol regulatory element binding transcription factor 1	SREBF1	ENSBTAG00000007884	1.24857	7.51975	20.371	6.38e-06	0.000108433
104976048	uncharacterized LOC104976048	LOC104976048	NA	4.79494	0.864963	20.3526	6.44e-06	0.000109314
615588	Ras association (RalGDS/AF-6) domain family (N-terminal) member 9	RASSF9	ENSBTAG00000026966	-3.27925	1.63559	20.3451	6.47e-06	0.000109636
506724	programmed cell death 4 (neoplastic transformation inhibitor)	PDCD4	ENSBTAG00000019434	1.16845	6.33795	20.303	6.61e-06	0.000111961
520247	lipid phosphate phosphatase-related protein type 2	LPPR2	ENSBTAG00000008192	-1.29798	4.79575	20.2399	6.83e-06	0.000115601
614344	sorting nexin 8	SNX8	ENSBTAG00000013708	1.06997	4.8725	20.2292	6.87e-06	0.00011613
525136	POC1 centriolar protein B	POC1B	ENSBTAG00000000687	-1.16757	4.39727	20.2185	6.91e-06	0.000116547
615989	protein FAM151A	LOC615989	ENSBTAG00000019801	4.24051	0.60108	20.2192	6.91e-06	0.000116547
614722	amphiphysin	AMPH	ENSBTAG00000031967	-2.91357	5.66871	20.2082	6.95e-06	0.000117063
514078	myosin VB	MYO5B	ENSBTAG00000019455	1.07958	6.43988	20.1958	6.99e-06	0.000117709
535185	fibulin 5	FBLN5	ENSBTAG00000018123	-1.71591	6.96971	20.1935	7e-06	0.000117729
100335204	proline-rich transmembrane protein 4	PRRT4	ENSBTAG00000047482	2.79429	0.616719	20.1876	7.02e-06	0.000117781
104975856	uncharacterized LOC104975856	LOC104975856	NA	4.9422	-1.52687	20.1882	7.02e-06	0.000117781
782633	BCL2-associated athanogene 3	BAG3	ENSBTAG00000013641	1.2794	7.09852	20.187	7.02e-06	0.000117781
504471	procollagen C-endopeptidase enhancer	PCOLCE	ENSBTAG00000020528	-1.64837	8.08988	20.1635	7.11e-06	0.00011904
615739	solute carrier family 24 (sodium/potassium/calcium exchanger), member 4	SLC24A4	ENSBTAG00000006620	3.8333	0.437763	20.1629	7.11e-06	0.00011904
281358	natriuretic peptide receptor 3	NPR3	ENSBTAG00000007665	-2.54443	6.5594	20.1397	7.2e-06	0.000120371
783217	MLX interacting protein	MLXIP	ENSBTAG00000004189	-1.4117	5.89629	20.1035	7.34e-06	0.000122549
281088	cartilage oligomeric matrix protein	COMP	ENSBTAG00000004630	-2.49234	1.42994	20.0614	7.5e-06	0.000125152
100847395	mucin 5AC, oligomeric mucus/gel-forming	MUC5AC	NA	-6.48493	5.22084	20.0591	7.51e-06	0.000125185
538575	protease, serine, 23	PRSS23	ENSBTAG00000015177	-1.69671	7.26761	20.053	7.53e-06	0.000125461
508566	NAD(P)H dehydrogenase, quinone 2	NQO2	ENSBTAG00000000786	-1.24232	6.16367	20.0444	7.57e-06	0.000125901
504785	rabaptin, RAB GTPase binding effector protein 1	RABEP1	ENSBTAG00000011505	1.46754	7.49894	20.016	7.68e-06	0.000127475
510913	nose resistant to fluoxetine protein 6	LOC510913	ENSBTAG00000022829	2.27306	-0.454665	20.0182	7.67e-06	0.000127475
514211	KIAA1755 ortholog	KIAA1755	ENSBTAG00000019378	1.81018	3.40787	20.015	7.68e-06	0.000127475
504694	ADAM metallopeptidase with thrombospondin type 1 motif, 7	ADAMTS7	NA	-1.24972	6.1995	20.0039	7.73e-06	0.000127963
516420	ubiquitin specific peptidase 46	USP46	ENSBTAG00000003443	1.0148	5.5069	20.0046	7.73e-06	0.000127963
531435	dpy-19-like 4 (C. elegans)	DPY19L4	ENSBTAG00000013621	1.52538	4.59113	20	7.74e-06	0.000128104
524683	SAM domain and HD domain 1	SAMHD1	ENSBTAG00000022007	1.14	4.92252	19.994	7.77e-06	0.000128376
513953	solute carrier family 26 (anion exchanger), member 2	SLC26A2	ENSBTAG00000014615	-1.81381	3.94886	19.9901	7.78e-06	0.000128518
614135	syntaxin 18	STX18	ENSBTAG00000005712	0.995538	6.43925	19.9836	7.81e-06	0.000128826
505355	enoyl-CoA delta isomerase 2	ECI2	ENSBTAG00000015178	1.31162	6.03652	19.9611	7.9e-06	0.000130103
530719	calcium/calmodulin-dependent protein kinase II alpha	CAMK2A	ENSBTAG00000020087	2.3828	0.0114315	19.961	7.9e-06	0.000130103
615777	ankyrin repeat and sterile alpha motif domain containing 1B	ANKS1B	ENSBTAG00000030994	3.3789	2.85809	19.9543	7.93e-06	0.000130436
512665	protein kinase, AMP-activated, beta 2 non-catalytic subunit	PRKAB2	ENSBTAG00000014387	1.15886	5.42558	19.9382	8e-06	0.000131409
513343	transmembrane protease, serine 4	TMPRSS4	ENSBTAG00000021518	-5.37304	2.16942	19.9283	8.04e-06	0.000131963
514373	HECT and RLD domain containing E3 ubiquitin protein ligase 5	HERC5	ENSBTAG00000020538	1.47998	4.00069	19.9253	8.05e-06	0.000132041
540401	pygopus family PHD finger 2	PYGO2	ENSBTAG00000004331	0.92215	5.63038	19.9144	8.1e-06	0.000132673
618042	VGF nerve growth factor inducible	VGF	ENSBTAG00000009868	-5.64322	2.65648	19.9084	8.12e-06	0.000132961
539976	prolyl 3-hydroxylase 1	P3H1	ENSBTAG00000017382	-1.28643	6.96006	19.9013	8.15e-06	0.000133325
510850	serpin peptidase inhibitor, clade H (heat shock protein 47), member 1, (collagen binding protein 1)	SERPINH1	ENSBTAG00000001027	-1.87179	10.0244	19.8663	8.31e-06	0.000135655
281174	fucosyltransferase 1 (galactoside 2-alpha-L-fucosyltransferase, H blood group)	FUT1	ENSBTAG00000023374	2.89801	3.40035	19.8433	8.41e-06	0.000137166
510523	transmembrane protein 154	TMEM154	NA	-2.07767	4.41731	19.8157	8.53e-06	0.000139025
508735	pre-mRNA processing factor 4	PRPF4	ENSBTAG00000004571	0.83326	6.10963	19.8127	8.54e-06	0.000139114
614409	androgen-induced 1	AIG1	ENSBTAG00000003496	1.49741	4.24193	19.8055	8.57e-06	0.000139503
100300008	leucine rich repeat containing 26	LRRC26	ENSBTAG00000045734	3.2795	4.22781	19.7959	8.62e-06	0.000139728
512676	2-hydroxyacyl-CoA lyase 1	HACL1	ENSBTAG00000003718	1.53363	4.85867	19.7957	8.62e-06	0.000139728
525399	endonuclease, polyU-specific	ENDOU	ENSBTAG00000012275	2.4348	1.09704	19.7993	8.6e-06	0.000139728
536970	solute carrier family 9, subfamily A (NHE4, cation proton antiporter 4), member 4	SLC9A4	ENSBTAG00000024075	4.79978	-1.44545	19.7951	8.62e-06	0.000139728
537087	glucosidase, beta, acid	GBA	ENSBTAG00000014841	-1.30162	6.00435	19.7918	8.64e-06	0.00013983
532872	myomesin 3	MYOM3	ENSBTAG00000014885	-6.72188	5.81032	19.7693	8.74e-06	0.000141357
514368	ATPase, H+ transporting, lysosomal 13kDa, V1 subunit G2	ATP6V1G2	ENSBTAG00000014491	2.33485	0.328513	19.7646	8.76e-06	0.000141565
282141	angiopoietin 2	ANGPT2	ENSBTAG00000011034	-1.6952	4.37413	19.7602	8.78e-06	0.000141699
507359	interleukin 6 receptor	IL6R	ENSBTAG00000018474	1.67991	6.6537	19.7592	8.78e-06	0.000141699
539640	regulator of calcineurin 1	RCAN1	ENSBTAG00000020035	-2.0175	7.22075	19.7544	8.81e-06	0.00014192
526825	CUB and Sushi multiple domains 1	CSMD1	ENSBTAG00000009739	1.8345	2.44208	19.7222	8.96e-06	0.000144191
506955	ilvB (bacterial acetolactate synthase)-like	ILVBL	ENSBTAG00000015186	1.17193	5.61369	19.6767	9.17e-06	0.000147479
529873	cell adhesion molecule 1	CADM1	ENSBTAG00000000977	-1.22134	5.28109	19.6755	9.18e-06	0.000147479
105941492	maternally expressed 9 (non-protein coding)	MEG9	NA	-2.20264	2.84511	19.6701	9.2e-06	0.000147752
101902895	uncharacterized LOC101902895	LOC101902895	NA	2.70237	1.60283	19.6662	9.22e-06	0.000147918
100297044	C-C motif chemokine 14	LOC100297044	NA	6.64281	-0.798196	19.6629	9.24e-06	0.000148031
529621	proline rich 12	PRR12	ENSBTAG00000014454	1.02837	7.09952	19.6247	9.42e-06	0.000150694
540677	synaptotagmin XVI	SYT16	ENSBTAG00000018947	2.89104	-0.0202895	19.6234	9.43e-06	0.000150694
784906	G protein-coupled receptor 160	GPR160	ENSBTAG00000048011	1.77206	2.53352	19.6257	9.42e-06	0.000150694
505914	ABRA C-terminal like	ABRACL	ENSBTAG00000001446	1.25835	4.69234	19.6085	9.5e-06	0.000151728
618020	family with sequence similarity 195, member A	FAM195A	ENSBTAG00000045857	1.19394	4.66874	19.605	9.52e-06	0.000151869
280686	coagulation factor III (thromboplastin, tissue factor)	F3	ENSBTAG00000007101	2.70463	6.2868	19.552	9.79e-06	0.000155995
533003	D-2-hydroxyglutarate dehydrogenase	D2HGDH	ENSBTAG00000002847	1.06501	5.58621	19.5456	9.82e-06	0.000156365
281854	inhibitor of kappa light polypeptide gene enhancer in B-cells, kinase beta	IKBKB	ENSBTAG00000007599	-0.872426	6.68959	19.5182	9.96e-06	0.000158476
507688	glycine dehydrogenase (decarboxylating)	GLDC	ENSBTAG00000025903	-2.68746	1.27546	19.5113	1e-05	0.000158901
512044	acetyl-CoA acetyltransferase 2	ACAT2	ENSBTAG00000002827	-1.17943	5.57597	19.5029	1e-05	0.000159452
509865	RWD domain containing 4	RWDD4	ENSBTAG00000003081	1.13684	5.85869	19.4873	1.01e-05	0.000160614
614170	DDB1 and CUL4 associated factor 17	DCAF17	ENSBTAG00000007683	1.46677	2.87441	19.4686	1.02e-05	0.000162038
533994	Sec23 homolog A (S. cerevisiae)	SEC23A	ENSBTAG00000003708	-1.11172	6.17942	19.4638	1.03e-05	0.000162291
520521	discs, large (Drosophila) homolog-associated protein 4	DLGAP4	ENSBTAG00000001741	0.972701	7.68731	19.4227	1.05e-05	0.000165665
505226	family with sequence similarity 221, member A	FAM221A	ENSBTAG00000018064	2.30442	2.63938	19.4199	1.05e-05	0.000165761
615596	tetraspanin 7	TSPAN7	ENSBTAG00000008966	1.39105	5.51411	19.4092	1.06e-05	0.000166537
107131257	NA	NA	NA	-1.34031	5.43457	19.3748	1.07e-05	0.000169397
511523	SLC2A4 regulator	SLC2A4RG	ENSBTAG00000016664	1.23352	5.1243	19.371	1.08e-05	0.000169582
613396	transmembrane protein 192	TMEM192	ENSBTAG00000035265	1.10672	4.97746	19.365	1.08e-05	0.000169954
515755	solute carrier family 6 (neurotransmitter transporter, glycine), member 9	SLC6A9	ENSBTAG00000006043	1.3873	4.01826	19.3574	1.08e-05	0.000170473
407175	growth differentiation factor 6	GDF6	ENSBTAG00000007687	-3.7029	3.69164	19.3383	1.09e-05	0.000172027
616740	zinc finger, MIZ-type containing 1	ZMIZ1	ENSBTAG00000019313	-1.20085	8.09471	19.3337	1.1e-05	0.00017212
617515	family with sequence similarity 198, member B	FAM198B	ENSBTAG00000017069	1.71425	3.35851	19.3342	1.1e-05	0.00017212
525888	thymocyte selection-associated high mobility group box	TOX	ENSBTAG00000004954	2.03429	3.96747	19.2584	1.14e-05	0.000178878
510914	keratin 23 (histone deacetylase inducible)	KRT23	ENSBTAG00000040460	-4.19078	-0.153489	19.252	1.15e-05	0.000179322
512319	jade family PHD finger 2	JADE2	ENSBTAG00000021687	1.35849	5.66791	19.2472	1.15e-05	0.000179602
534661	paired box 8	PAX8	ENSBTAG00000019354	-1.395	7.88016	19.1829	1.19e-05	0.000185587
533085	ran-binding protein 17	LOC533085	ENSBTAG00000024801	1.58367	2.93157	19.1752	1.19e-05	0.000186166
615813	inositol-trisphosphate 3-kinase A	ITPKA	ENSBTAG00000001675	2.84476	2.07345	19.1706	1.2e-05	0.000186439
101907142	uncharacterized LOC101907142	LOC101907142	NA	-2.2448	2.63527	19.1671	1.2e-05	0.000186607
523291	secretin receptor	SCTR	ENSBTAG00000013619	-3.74542	-0.682586	19.1451	1.21e-05	0.000188596
281913	milk fat globule-EGF factor 8 protein	MFGE8	ENSBTAG00000003300	-1.2031	7.98975	19.1319	1.22e-05	0.000189728
529235	DNA-damage-inducible transcript 4	DDIT4	ENSBTAG00000000163	1.70262	5.90977	19.1246	1.22e-05	0.000190282
532143	smoothelin-like 2	SMTNL2	ENSBTAG00000020605	1.20376	4.81863	19.1005	1.24e-05	0.00019253
540236	tubulin, beta 4A class IVa	TUBB4A	ENSBTAG00000021013	-2.62716	5.46623	19.0738	1.26e-05	0.000195064
508428	tetratricopeptide repeat domain 39B	TTC39B	ENSBTAG00000003943	1.33682	2.74874	19.0688	1.26e-05	0.000195395
522383	nestin	NES	ENSBTAG00000015794	-1.49256	7.93687	19.0612	1.27e-05	0.000195991
537914	transmembrane protease, serine 3	TMPRSS3	ENSBTAG00000021280	-9.1343	2.84115	19.059	1.27e-05	0.000196041
519314	zinc finger protein 792	ZNF792	NA	1.0405	4.31942	19.0567	1.27e-05	0.000196095
104973519	uncharacterized LOC104973519	LOC104973519	NA	-3.78982	3.32407	19.0529	1.27e-05	0.000196303
512653	Rab acceptor 1 (prenylated)	RABAC1	ENSBTAG00000018633	-1.53688	7.29375	19.0512	1.27e-05	0.000196303
317710	phospholipase B domain containing 1	PLBD1	ENSBTAG00000015562	1.51624	4.42325	19.042	1.28e-05	0.000197077
784903	chromosome 21 open reading frame, human C15orf39	C21H15orf39	ENSBTAG00000021021	1.57419	6.17516	19.0327	1.28e-05	0.000197857
407137	5-hydroxytryptamine (serotonin) receptor 1A, G protein-coupled	HTR1A	ENSBTAG00000040439	9.03803	-0.563543	19.0238	1.29e-05	0.000198597
618057	izumo sperm-egg fusion 1	IZUMO1	ENSBTAG00000011621	2.83348	-0.843329	19.0155	1.3e-05	0.000199286
615436	actin filament associated protein 1-like 2	AFAP1L2	ENSBTAG00000004895	1.01031	7.21384	18.9905	1.31e-05	0.000201731
618389	BPI fold containing family A, member 2C	BPIFA2C	ENSBTAG00000031376	-4.10399	1.3983	18.9565	1.34e-05	0.00020517
407769	myeloid-derived growth factor	MYDGF	ENSBTAG00000018655	-1.2278	6.09189	18.9541	1.34e-05	0.000205247
505168	ankyrin repeat and sterile alpha motif domain containing 4B	ANKS4B	ENSBTAG00000009837	4.21017	1.34307	18.9443	1.35e-05	0.000205925
786607	mucin 16, cell surface associated	MUC16	ENSBTAG00000037693	-4.08415	8.78287	18.9459	1.34e-05	0.000205925
527921	RASD family, member 2	RASD2	ENSBTAG00000017116	2.26301	6.13054	18.9313	1.36e-05	0.000207148
415110	protein disulfide isomerase family A, member 4	PDIA4	ENSBTAG00000017143	-1.4087	8.56679	18.9243	1.36e-05	0.000207717
616317	stathmin 1	STMN1	ENSBTAG00000013761	-1.51086	6.77113	18.9103	1.37e-05	0.000209062
526771	TEA domain family member 4	TEAD4	ENSBTAG00000019788	-1.92929	4.03031	18.9038	1.37e-05	0.000209582
529134	serine/threonine kinase 32B	STK32B	NA	-2.96585	-0.232518	18.8864	1.39e-05	0.00021132
519276	matrix metallopeptidase 28	MMP28	ENSBTAG00000006086	1.40121	5.54858	18.8823	1.39e-05	0.000211584
534647	cerebellar degeneration-related protein 2, 62kDa	CDR2	ENSBTAG00000018050	1.16127	5.09674	18.8756	1.4e-05	0.000211949
787012	transmembrane protein 114	TMEM114	ENSBTAG00000026381	-2.11111	3.7805	18.8758	1.4e-05	0.000211949
541054	BTG family, member 3	BTG3	ENSBTAG00000018704	-1.17269	4.48852	18.8685	1.4e-05	0.000212542
101907096	uncharacterized LOC101907096	LOC101907096	NA	3.44874	-0.627534	18.8624	1.4e-05	0.000212976
538566	heparan sulfate 6-O-sulfotransferase 3	HS6ST3	ENSBTAG00000047881	3.83509	-0.522433	18.8612	1.41e-05	0.000212976
536439	N-acetylated alpha-linked acidic dipeptidase 2	NAALAD2	ENSBTAG00000000284	2.23177	4.01532	18.8262	1.43e-05	0.000216686
539356	flavin containing monooxygenase 4	FMO4	ENSBTAG00000016685	2.08339	5.46425	18.8248	1.43e-05	0.000216686
511933	TBC1 domain family, member 10A	TBC1D10A	ENSBTAG00000018086	0.96543	5.14471	18.8078	1.45e-05	0.000218442
282218	deoxyribonuclease II, lysosomal	DNASE2	ENSBTAG00000006082	-1.05178	5.42431	18.7952	1.46e-05	0.000219685
532273	synaptotagmin XVII	SYT17	ENSBTAG00000014229	-1.46642	4.19602	18.7843	1.46e-05	0.000220751
539930	calbindin 1, 28kDa	CALB1	ENSBTAG00000015924	-4.4042	1.90603	18.7804	1.47e-05	0.000221008
537376	ryanodine receptor 2 (cardiac)	RYR2	ENSBTAG00000022886	2.40994	3.05324	18.7544	1.49e-05	0.000223845
521730	eukaryotic elongation factor 2 kinase	EEF2K	ENSBTAG00000017662	1.10029	7.32949	18.7397	1.5e-05	0.000225369
100299504	HHIP-like 1	HHIPL1	ENSBTAG00000026913	-2.10759	4.85481	18.7082	1.52e-05	0.000228927
509606	podocan	PODN	ENSBTAG00000012514	1.85451	6.68629	18.6858	1.54e-05	0.000231421
338078	stanniocalcin 1	STC1	ENSBTAG00000001687	-3.27056	7.12657	18.6841	1.54e-05	0.000231428
767842	chromosome 6 open reading frame, human C4orf32	C6H4orf32	ENSBTAG00000017375	1.60191	3.17865	18.6463	1.57e-05	0.000235852
509002	serine hydroxymethyltransferase 1 (soluble)	SHMT1	ENSBTAG00000017094	2.09605	1.27394	18.63	1.59e-05	0.000237663
507061	dual specificity phosphatase 5	DUSP5	ENSBTAG00000020283	-2.10377	5.03875	18.6053	1.61e-05	0.000240549
540481	transcription factor 7-like 2 (T-cell specific, HMG-box)	TCF7L2	ENSBTAG00000021574	-1.31313	5.6799	18.5702	1.64e-05	0.000244805
100138434	laminin, alpha 2	LAMA2	ENSBTAG00000010229	1.23723	6.45058	18.5614	1.65e-05	0.00024572
282001	protein kinase C, alpha	PRKCA	ENSBTAG00000001061	-1.15186	5.18544	18.5034	1.7e-05	0.000253082
517316	kelch-like family member 14	KLHL14	ENSBTAG00000020003	-2.55497	2.98457	18.48	1.72e-05	0.000255992
506282	EMI domain containing 1	EMID1	ENSBTAG00000017738	-1.34264	6.53355	18.4584	1.74e-05	0.000258683
781953	matrilin 2	MATN2	ENSBTAG00000017165	1.18732	6.72342	18.4465	1.75e-05	0.000260075
281477	secretogranin II	SCG2	ENSBTAG00000021588	-3.96661	0.37172	18.4305	1.76e-05	0.000262027
507332	C-type lectin domain family 4, member G	CLEC4G	ENSBTAG00000013429	3.79098	-0.117493	18.4287	1.76e-05	0.000262046
617368	enoyl CoA hydratase domain containing 3	ECHDC3	ENSBTAG00000012377	1.37208	7.94455	18.427	1.77e-05	0.00026205
538515	family with sequence similarity 107, member A	FAM107A	ENSBTAG00000046763	1.41167	6.4648	18.4157	1.78e-05	0.000263386
617441	apoptogenic 1, mitochondrial	APOPT1	ENSBTAG00000021199	0.86005	5.12104	18.4128	1.78e-05	0.000263548
100848095	neuronal pentraxin receptor	NPTXR	ENSBTAG00000000109	1.76721	4.39173	18.4035	1.79e-05	0.00026438
789734	KIAA1644 ortholog	KIAA1644	ENSBTAG00000003574	1.95933	5.72325	18.4051	1.79e-05	0.00026438
514201	sphingomyelin phosphodiesterase 3, neutral membrane (neutral sphingomyelinase II)	SMPD3	ENSBTAG00000009639	2.05716	3.80311	18.398	1.79e-05	0.000264902
518852	enoyl-CoA, hydratase/3-hydroxyacyl CoA dehydrogenase	EHHADH	ENSBTAG00000019625	1.7313	3.17207	18.3782	1.81e-05	0.000267448
535714	apoptosis-inducing factor, mitochondrion-associated, 1	AIFM1	ENSBTAG00000006838	0.849411	5.21935	18.3738	1.82e-05	0.000267832
534626	glutamate receptor, ionotropic, AMPA 3	GRIA3	ENSBTAG00000011833	2.64505	4.12094	18.3632	1.83e-05	0.000268871
616168	testicular cell adhesion molecule 1	TCAM1	ENSBTAG00000024947	2.11856	-0.17618	18.3631	1.83e-05	0.000268871
511799	prolyl 3-hydroxylase 2	P3H2	ENSBTAG00000021025	-1.63004	5.22795	18.3573	1.83e-05	0.000269444
512024	calcium channel flower domain containing 1	CACFD1	ENSBTAG00000015097	-1.28239	5.47633	18.3209	1.87e-05	0.00027441
281909	mannosidase, beta A, lysosomal	MANBA	ENSBTAG00000019761	1.07404	5.34459	18.3037	1.88e-05	0.000276662
281445	reticulocalbin 1, EF-hand calcium binding domain	RCN1	ENSBTAG00000047362	1.47675	8.89421	18.299	1.89e-05	0.000277094
540003	immunoglobulin superfamily, member 11	IGSF11	ENSBTAG00000045704	2.00138	3.51923	18.2942	1.89e-05	0.000277554
281103	connective tissue growth factor	CTGF	ENSBTAG00000006367	-1.95897	8.85372	18.2745	1.91e-05	0.000279965
528382	RAR-related orphan receptor B	RORB	ENSBTAG00000021699	2.15213	7.9594	18.2755	1.91e-05	0.000279965
541166	ets variant 5	ETV5	ENSBTAG00000014915	-1.84723	4.65196	18.2621	1.92e-05	0.00028154
537431	ectonucleotide pyrophosphatase/phosphodiesterase 6	ENPP6	ENSBTAG00000011573	1.71316	6.48012	18.2539	1.93e-05	0.000282522
286812	L-gulono-gamma-lactone oxidase	GULO	ENSBTAG00000026748	3.34319	2.77796	18.2506	1.94e-05	0.000282758
509483	centrosomal protein 135kDa	CEP135	ENSBTAG00000009471	-1.58344	3.14776	18.2032	1.99e-05	0.000289643
516921	echinoderm microtubule associated protein like 6	EML6	ENSBTAG00000011101	-1.7017	3.80845	18.1573	2.03e-05	0.00029645
511219	leucine rich repeat containing 71	LRRC71	ENSBTAG00000012348	-1.3694	5.65292	18.1532	2.04e-05	0.000296827
617717	proline-rich transmembrane protein 1	PRRT1	ENSBTAG00000038904	2.07298	3.30848	18.074	2.12e-05	0.000309161
282472	solute carrier organic anion transporter family, member 1A2	SLCO1A2	ENSBTAG00000003282	-1.96213	2.82134	18.0602	2.14e-05	0.000311146
539079	gremlin 1, DAN family BMP antagonist	GREM1	ENSBTAG00000046604	-2.67697	1.88402	18.0532	2.15e-05	0.000312035
536187	caprin family member 2	CAPRIN2	ENSBTAG00000019373	1.40123	4.52483	18.0463	2.16e-05	0.000312886
107132618	NA	NA	NA	3.30428	1.37367	18.0371	2.17e-05	0.000314147
510773	phosphotyrosine interaction domain containing 1	PID1	ENSBTAG00000037640	-1.22459	5.21758	18.0245	2.18e-05	0.000315948
618517	globoside alpha-1,3-N-acetylgalactosaminyltransferase 1	GBGT1	ENSBTAG00000030319	1.28677	4.37254	18.0039	2.2e-05	0.000319114
618192	hydroxysteroid (17-beta) dehydrogenase 13	HSD17B13	ENSBTAG00000031679	3.20938	3.61292	17.991	2.22e-05	0.00032101
515082	olfactomedin 4	OLFM4	ENSBTAG00000022779	-7.86329	4.96179	17.9819	2.23e-05	0.000322283
518976	solute carrier family 31 (copper transporter), member 1	SLC31A1	ENSBTAG00000021678	0.967291	7.05882	17.9578	2.26e-05	0.000326099
616076	thyrotrophic embryonic factor	TEF	ENSBTAG00000016580	1.43773	6.21373	17.9555	2.26e-05	0.000326218
281193	gap junction protein, alpha 1, 43kDa	GJA1	ENSBTAG00000001835	-1.52588	8.25926	17.9497	2.27e-05	0.000326946
514159	acyl-CoA synthetase long-chain family member 5	ACSL5	ENSBTAG00000006707	-0.936416	5.83173	17.9421	2.28e-05	0.000327958
516689	glycoprotein M6B	GPM6B	ENSBTAG00000009260	1.19859	5.7683	17.9211	2.3e-05	0.000331325
515437	solute carrier family 39 (zinc transporter), member 14	SLC39A14	ENSBTAG00000019225	-1.53771	5.86876	17.8802	2.35e-05	0.000338235
540068	family with sequence similarity 134, member B	FAM134B	ENSBTAG00000016444	-1.49354	4.31178	17.8675	2.37e-05	0.000340207
507988	cytochrome P450, subfamily IIIA, polypeptide 4	CYP3A4	ENSBTAG00000047379	-3.9944	1.68767	17.8453	2.4e-05	0.00034391
527458	kelch-like family member 26	KLHL26	ENSBTAG00000014114	1.10859	3.7876	17.8198	2.43e-05	0.000348253
506628	chromobox homolog 2	CBX2	ENSBTAG00000038306	-1.38492	4.57776	17.8092	2.44e-05	0.000349899
286845	solute carrier family 12 (sodium/potassium/chloride transporter), member 2	SLC12A2	ENSBTAG00000009637	-1.50652	6.55922	17.7973	2.46e-05	0.000351809
281881	potassium voltage-gated channel, subfamily H (eag-related), member 1	KCNH1	ENSBTAG00000008710	-4.39052	1.59974	17.7873	2.47e-05	0.000353356
107133461	NA	NA	NA	2.00616	4.35183	17.7625	2.5e-05	0.000357086
515651	chromosome 17 open reading frame, human C22orf39	C17H22orf39	ENSBTAG00000019894	1.04011	4.86464	17.7625	2.5e-05	0.000357086
615582	gamma-glutamyltransferase 1	GGT1	ENSBTAG00000046900	1.65086	6.44286	17.7632	2.5e-05	0.000357086
767865	chromobox homolog 4	CBX4	NA	1.10582	4.14464	17.7538	2.51e-05	0.000358421
101907247	uncharacterized LOC101907247	LOC101907247	NA	2.33933	1.48591	17.7405	2.53e-05	0.000360639
528204	Ras homolog enriched in brain	RHEB	ENSBTAG00000031861	0.878004	5.97294	17.7324	2.54e-05	0.000361869
508960	potassium voltage-gated channel, shaker-related subfamily, member 5	KCNA5	ENSBTAG00000007553	1.88521	0.452783	17.7288	2.55e-05	0.000362249
101908359	uncharacterized LOC101908359	LOC101908359	NA	2.21199	0.134858	17.7208	2.56e-05	0.000363473
519605	kelch-like family member 34	KLHL34	ENSBTAG00000038630	-3.89182	-0.231211	17.7088	2.57e-05	0.000365452
534658	WNT1 inducible signaling pathway protein 2	WISP2	ENSBTAG00000006037	-1.45174	3.43628	17.686	2.61e-05	0.000369548
537922	tumor necrosis factor receptor superfamily, member 21	TNFRSF21	ENSBTAG00000020054	-1.36881	5.87484	17.6824	2.61e-05	0.000369953
100847413	maternally expressed 8 (non-protein coding)	MEG8	NA	-1.66292	5.70174	17.6767	2.62e-05	0.000370751
614893	cell division cycle associated 7	CDCA7	ENSBTAG00000003458	-1.57591	5.7243	17.6682	2.63e-05	0.000372095
507002	olfactomedin 1	OLFM1	ENSBTAG00000038584	-2.54652	1.67912	17.6637	2.64e-05	0.000372658
617340	collagen, type XXVI, alpha 1	COL26A1	ENSBTAG00000011818	2.0524	5.06884	17.6231	2.69e-05	0.000380395
615684	transmembrane protein 61	TMEM61	ENSBTAG00000046583	-2.01984	2.57393	17.6153	2.7e-05	0.000381635
514833	C-type lectin domain family 10, member A	CLEC10A	ENSBTAG00000017895	3.34975	0.67297	17.6124	2.71e-05	0.000381888
533618	arylsulfatase family, member K	ARSK	ENSBTAG00000020178	1.41647	3.54067	17.6024	2.72e-05	0.000383581
534518	probable serine carboxypeptidase CPVL	LOC534518	ENSBTAG00000007146	-2.03808	4.00781	17.5802	2.75e-05	0.000387775
505805	lymphocyte antigen 6 complex, locus G6C	LY6G6C	ENSBTAG00000000585	4.1755	4.33995	17.5657	2.78e-05	0.000390424
100140069	WD repeat domain 86	WDR86	ENSBTAG00000006232	-1.89893	4.83073	17.5535	2.79e-05	0.000392605
538419	epidermal growth factor receptor pathway substrate 8	EPS8	ENSBTAG00000000369	1.09671	6.5319	17.5303	2.83e-05	0.000397084
281360	dehydrogenase/reductase (SDR family) member 4	DHRS4	ENSBTAG00000017665	1.58416	5.69946	17.5271	2.83e-05	0.000397107
506589	intestine-specific transcript 1 protein	CIST1	ENSBTAG00000033886	-2.88566	4.53069	17.5281	2.83e-05	0.000397107
537062	solute carrier family 27 (fatty acid transporter), member 6	SLC27A6	ENSBTAG00000004860	4.1826	3.117	17.497	2.88e-05	0.0004031
515639	Ras association (RalGDS/AF-6) domain family (N-terminal) member 8	RASSF8	ENSBTAG00000021980	-1.34391	5.89457	17.4899	2.89e-05	0.000404281
525332	somatomedin B and thrombospondin, type 1 domain containing	SBSPON	ENSBTAG00000017249	1.67478	3.35078	17.483	2.9e-05	0.000405413
510393	B-cell linker	BLNK	ENSBTAG00000021358	1.08322	5.57296	17.4545	2.94e-05	0.000411201
515030	aminocarboxymuconate semialdehyde decarboxylase	ACMSD	ENSBTAG00000008039	2.83138	3.15373	17.4513	2.95e-05	0.000411546
788926	hexokinase 2	HK2	ENSBTAG00000013108	2.66461	3.00973	17.4306	2.98e-05	0.00041572
101903951	uncharacterized LOC101903951	LOC101903951	NA	-1.81505	2.19198	17.421	2.99e-05	0.00041747
511936	cytochrome P450, family 2, subfamily J	LOC511936	ENSBTAG00000013693	1.84266	2.30265	17.4004	3.03e-05	0.00042168
404169	protein kinase (cAMP-dependent, catalytic) inhibitor gamma	PKIG	ENSBTAG00000005275	-0.989871	5.18859	17.3697	3.08e-05	0.000428198
514339	solute carrier family 6 (neurotransmitter transporter), member 12	SLC6A12	ENSBTAG00000038415	3.19799	-0.266293	17.3621	3.09e-05	0.000429544
504468	hexosaminidase A (alpha polypeptide)	HEXA	ENSBTAG00000012981	-1.05708	6.14595	17.3578	3.1e-05	0.000430162
530705	aryl hydrocarbon receptor nuclear translocator-like	ARNTL	ENSBTAG00000013029	1.1282	3.89324	17.3493	3.11e-05	0.000431384
534872	MAP/microtubule affinity-regulating kinase 3	MARK3	ENSBTAG00000013410	0.860873	6.61587	17.3503	3.11e-05	0.000431384
100337196	kinesin family member 21B	KIF21B	ENSBTAG00000047274	-1.42146	5.25998	17.3409	3.12e-05	0.000432697
613548	myristoylated alanine-rich protein kinase C substrate	MARCKS	ENSBTAG00000002082	-1.42107	5.37493	17.3404	3.12e-05	0.000432697
101905783	uncharacterized LOC101905783	LOC101905783	NA	3.16675	3.83889	17.3115	3.17e-05	0.000438976
517087	ribonuclease/angiogenin inhibitor 1	RNH1	ENSBTAG00000046869	-1.31541	6.49259	17.3069	3.18e-05	0.000439676
614312	dishevelled segment polarity protein 2	DVL2	ENSBTAG00000003075	0.892064	4.95039	17.3048	3.18e-05	0.000439805
505942	collagen, type IX, alpha 2	COL9A2	ENSBTAG00000020622	-2.39683	1.22176	17.3001	3.19e-05	0.00044053
617701	brain-derived neurotrophic factor	BDNF	ENSBTAG00000008134	-5.02265	-0.928596	17.2933	3.2e-05	0.000441768
617454	PBX/knotted 1 homeobox 2	PKNOX2	ENSBTAG00000000052	-1.02109	6.51075	17.2916	3.21e-05	0.000441802
508692	odd-skipped related transciption factor 2	OSR2	ENSBTAG00000013213	1.43075	6.67316	17.2841	3.22e-05	0.000443179
104974473	uncharacterized LOC104974473	LOC104974473	NA	2.10232	-0.316155	17.2769	3.23e-05	0.000444497
539071	family with sequence similarity 84, member A	FAM84A	ENSBTAG00000004948	1.77199	6.09828	17.2702	3.24e-05	0.000445697
101902958	uncharacterized LOC101902958	LOC101902958	NA	-3.37209	0.281379	17.2638	3.25e-05	0.00044685
408013	calcium channel, voltage-dependent, L type, alpha 1D subunit	CACNA1D	ENSBTAG00000010026	1.54625	4.58622	17.2263	3.32e-05	0.000455379
784181	low density lipoprotein receptor class A domain containing 1	LDLRAD1	ENSBTAG00000024195	2.90773	3.07239	17.2216	3.33e-05	0.00045614
514039	epithelial cell adhesion molecule	EPCAM	ENSBTAG00000006474	-1.01774	7.66271	17.2197	3.33e-05	0.000456219
538797	EPH receptor A7	EPHA7	ENSBTAG00000021420	2.52761	2.44017	17.2164	3.34e-05	0.000456651
522344	ral guanine nucleotide dissociation stimulator-like 1	RGL1	ENSBTAG00000019630	-0.948598	6.14308	17.212	3.34e-05	0.000457339
615844	endoglin	ENG	ENSBTAG00000008997	-1.21306	7.74278	17.1825	3.4e-05	0.000464129
515972	transducin (beta)-like 1X-linked	TBL1X	ENSBTAG00000018112	-0.878542	6.63897	17.1394	3.47e-05	0.000474389
404070	metallothionein 2A	MT2A	ENSBTAG00000023659	-2.84899	4.86132	17.1255	3.5e-05	0.0004775
280981	perilipin 2	PLIN2	ENSBTAG00000005718	0.905478	5.86758	17.1031	3.54e-05	0.000482766
511049	GSG1-like	GSG1L	ENSBTAG00000004607	-4.69082	1.70482	17.1001	3.55e-05	0.000483134
107131269	NA	NA	NA	2.2908	1.28553	17.0902	3.56e-05	0.000485277
281122	dipeptidyl-peptidase 4	DPP4	ENSBTAG00000048246	-2.15351	3.6689	17.086	3.57e-05	0.000485568
281840	intercellular adhesion molecule 3	ICAM3	ENSBTAG00000015742	1.17577	4.65317	17.0871	3.57e-05	0.000485568
615734	solute carrier family 5 (sodium/monocarboxylate cotransporter), member 8	SLC5A8	ENSBTAG00000011525	-2.61367	1.93751	17.083	3.58e-05	0.000485944
539464	protocadherin 18	PCDH18	ENSBTAG00000015549	-1.27211	4.19837	17.0605	3.62e-05	0.00049135
100848536	uncharacterized LOC100848536	LOC100848536	NA	-2.13479	2.82526	17.057	3.63e-05	0.000491772
104968712	glucose-fructose oxidoreductase domain-containing protein 1	LOC104968712	NA	-1.26372	3.78114	17.0558	3.63e-05	0.000491772
104974460	uncharacterized LOC104974460	LOC104974460	NA	2.16379	1.77262	17.0482	3.64e-05	0.000493355
509616	Williams Beuren syndrome chromosome region 27	WBSCR27	ENSBTAG00000001374	1.94614	2.82767	17.0238	3.69e-05	0.000499324
505740	adenylate cyclase 5	ADCY5	ENSBTAG00000018777	2.04955	5.00523	17.0131	3.71e-05	0.000501747
506550	tetraspanin 1	TSPAN1	ENSBTAG00000013320	-3.08146	6.79075	17.0093	3.72e-05	0.000502363
512771	argininosuccinate lyase	ASL	ENSBTAG00000015314	1.05126	5.04656	16.9828	3.77e-05	0.000509009
509273	fumarylacetoacetate hydrolase domain containing 1	FAHD1	ENSBTAG00000033015	1.032	3.95255	16.9673	3.8e-05	0.000512768
107131250	NA	NA	NA	-3.18592	1.70371	16.9635	3.81e-05	0.000513356
507073	coiled-coil domain containing 64B	CCDC64B	ENSBTAG00000019920	1.1823	3.49349	16.9621	3.81e-05	0.000513356
507327	prolyl 4-hydroxylase, alpha polypeptide II	P4HA2	ENSBTAG00000001116	-1.15035	6.93128	16.9581	3.82e-05	0.000514045
100138998	casein kinase I isoform beta	LOC100138998	ENSBTAG00000039794	2.54939	-0.644327	16.9458	3.85e-05	0.000516556
521822	fatty acid desaturase 2	FADS2	ENSBTAG00000015505	-1.41372	8.89202	16.9459	3.85e-05	0.000516556
101907813	uncharacterized LOC101907813	LOC101907813	NA	-1.78526	3.43675	16.9377	3.86e-05	0.00051835
509003	nucleobindin 2	NUCB2	ENSBTAG00000017468	-1.16637	6.75797	16.9306	3.88e-05	0.000519873
104973910	endogenous retrovirus group PABLB member 1 Env polyprotein-like	LOC104973910	NA	-4.14637	0.353867	16.9262	3.89e-05	0.000520687
507294	dual specificity phosphatase 14	DUSP14	ENSBTAG00000010279	-1.14825	4.95702	16.9221	3.89e-05	0.000521402
338044	solute carrier family 38, member 2	SLC38A2	ENSBTAG00000011105	-1.17779	7.18298	16.9143	3.91e-05	0.000523121
617624	solute carrier family 44 (choline transporter), member 2	SLC44A2	ENSBTAG00000002628	1.0843	7.83966	16.8976	3.95e-05	0.000527319
515270	guanidinoacetate N-methyltransferase	GAMT	ENSBTAG00000004112	1.37607	4.5513	16.8913	3.96e-05	0.000528673
508656	CD276 molecule	CD276	ENSBTAG00000019734	-1.00997	6.9005	16.8788	3.98e-05	0.000531727
104972627	uncharacterized LOC104972627	LOC104972627	NA	-2.41648	5.21174	16.8768	3.99e-05	0.000531872
614478	chromosome 8 open reading frame, human C9orf152	C8H9orf152	ENSBTAG00000003240	1.60224	3.41658	16.8714	4e-05	0.000532984
526376	serine/threonine kinase 10	STK10	ENSBTAG00000017457	-0.958448	5.79823	16.8622	4.02e-05	0.000535128
100124502	potassium channel tetramerization domain containing 7	KCTD7	ENSBTAG00000017435	1.12027	3.99612	16.8534	4.04e-05	0.00053644
505584	FXYD domain containing ion transport regulator 5	FXYD5	ENSBTAG00000031441	-1.21431	6.59888	16.8536	4.04e-05	0.00053644
613734	solute carrier family 35 (UDP-GlcA/UDP-GalNAc transporter), member D1	SLC35D1	ENSBTAG00000005445	-1.60404	2.45963	16.8531	4.04e-05	0.00053644
107133475	NA	NA	NA	-1.45126	7.61346	16.8504	4.04e-05	0.000536797
532422	hydroxysteroid (17-beta) dehydrogenase 8	HSD17B8	ENSBTAG00000020927	0.919509	4.68689	16.819	4.11e-05	0.000545322
616978	surfactant associated 2	SFTA2	ENSBTAG00000038810	1.32572	4.35641	16.8166	4.12e-05	0.000545592
534041	microtubule associated monooxygenase, calponin and LIM domain containing 2	MICAL2	ENSBTAG00000014855	1.64671	6.67829	16.8126	4.13e-05	0.000546309
538219	Rho GTPase activating protein 26	ARHGAP26	ENSBTAG00000027151	1.1135	6.70003	16.8039	4.14e-05	0.000548394
100847269	uncharacterized LOC100847269	LOC100847269	NA	-5.48465	-1.0309	16.7941	4.17e-05	0.000550785
526704	vanin 1	VNN1	ENSBTAG00000015094	-4.19765	4.62219	16.784	4.19e-05	0.000553291
520966	glucose-fructose oxidoreductase domain-containing protein 1	LOC520966	NA	-1.83649	1.63519	16.7799	4.2e-05	0.00055363
615350	chromosome 25 open reading frame, human C16orf93	C25H16orf93	ENSBTAG00000031765	1.31429	3.79922	16.7814	4.19e-05	0.00055363
617287	translocation associated membrane protein 2	TRAM2	ENSBTAG00000009112	-1.25318	7.46048	16.7781	4.2e-05	0.000553727
532773	pleckstrin homology domain containing, family A member 6	PLEKHA6	ENSBTAG00000004641	-1.61996	3.72046	16.7733	4.21e-05	0.000554711
533455	SHC (Src homology 2 domain containing) transforming protein 2	SHC2	NA	-1.12706	4.82437	16.7693	4.22e-05	0.000555421
404183	embryonic ectoderm development	EED	ENSBTAG00000007847	0.928223	5.54362	16.764	4.23e-05	0.000556553
540247	CKLF-like MARVEL transmembrane domain containing 4	CMTM4	ENSBTAG00000001104	1.27092	5.31697	16.7589	4.24e-05	0.000557609
514259	EF-hand domain family, member D2	EFHD2	ENSBTAG00000009048	-1.11429	7.35694	16.7545	4.25e-05	0.000558488
518062	solute carrier family 17 (vesicular nucleotide transporter), member 9	SLC17A9	ENSBTAG00000001829	-2.10718	4.40631	16.7486	4.27e-05	0.0005598
506903	polypeptide N-acetylgalactosaminyltransferase 6	GALNT6	ENSBTAG00000017943	-2.09113	5.88135	16.746	4.27e-05	0.000560107
281105	cathepsin B	CTSB	ENSBTAG00000012442	-1.54306	10.0904	16.7376	4.29e-05	0.000562168
101908271	uncharacterized LOC101908271	LOC101908271	NA	2.09501	2.22787	16.7303	4.31e-05	0.000563459
522631	piezo-type mechanosensitive ion channel component 2	PIEZO2	ENSBTAG00000011171	-1.44028	5.03926	16.7315	4.31e-05	0.000563459
100848002	YjeF N-terminal domain containing 3	YJEFN3	ENSBTAG00000014968	1.90249	0.649721	16.7241	4.32e-05	0.00056486
107131516	NA	NA	NA	1.51211	2.42278	16.7208	4.33e-05	0.000565419
541019	CSRP2 binding protein	CSRP2BP	ENSBTAG00000018978	0.870118	5.60116	16.7177	4.34e-05	0.000565897
404053	tubulin, alpha 1a	TUBA1A	ENSBTAG00000001489	-1.60551	8.15184	16.6853	4.41e-05	0.000575225
540881	potassium channel tetramerization domain containing 10	KCTD10	ENSBTAG00000002697	-0.927614	7.35546	16.672	4.44e-05	0.000578817
514192	YEATS domain containing 2	YEATS2	ENSBTAG00000014451	0.835516	6.25676	16.644	4.51e-05	0.00058697
528446	RAS-like, family 11, member B	RASL11B	ENSBTAG00000020647	-2.08735	3.09927	16.6402	4.52e-05	0.000587701
540503	HEAT repeat containing 5B	HEATR5B	ENSBTAG00000014310	1.04095	5.07526	16.6339	4.53e-05	0.00058921
100139730	collagen, type XV, alpha 1	COL15A1	ENSBTAG00000010082	-1.43467	10.0476	16.6257	4.55e-05	0.00059128
539606	pyrroline-5-carboxylate reductase 1	PYCR1	ENSBTAG00000000042	-1.90009	5.84576	16.6025	4.61e-05	0.000598104
280840	leukemia inhibitory factor	LIF	ENSBTAG00000007424	-4.47161	2.96226	16.5818	4.66e-05	0.000603914
533086	hydroxysteroid (17-beta) dehydrogenase 6	HSD17B6	ENSBTAG00000011720	2.2283	1.24243	16.5813	4.66e-05	0.000603914
513605	GTP binding protein 2	GTPBP2	ENSBTAG00000006016	-0.945205	5.08282	16.5778	4.67e-05	0.000604576
535951	integrin, alpha 1	ITGA1	ENSBTAG00000016525	-1.06076	7.7249	16.5751	4.68e-05	0.000604953
100296555	keratin 13	KRT13	NA	-9.37385	2.24785	16.5468	4.75e-05	0.00061358
101906866	uncharacterized LOC101906866	LOC101906866	NA	1.71901	0.498661	16.5376	4.77e-05	0.000616081
504800	apolipoprotein B receptor	APOBR	ENSBTAG00000018011	1.16646	3.66482	16.5362	4.77e-05	0.000616081
509725	DIM1 dimethyladenosine transferase 1 homolog (S. cerevisiae)	DIMT1	ENSBTAG00000011812	0.989257	4.48886	16.5338	4.78e-05	0.000616389
510841	pyruvate dehydrogenase kinase, isozyme 3	PDK3	ENSBTAG00000017832	-1.0822	5.27686	16.5291	4.79e-05	0.000617456
104973875	uncharacterized LOC104973875	LOC104973875	NA	5.1198	-0.0369651	16.5247	4.8e-05	0.000618417
535385	unc-45 homolog B (C. elegans)	UNC45B	ENSBTAG00000002898	-2.72838	0.696382	16.5054	4.85e-05	0.000624285
786073	interferon-induced transmembrane protein 1-like	LOC786073	ENSBTAG00000019018	-2.47361	2.20467	16.4994	4.87e-05	0.000625766
508729	transmembrane emp24 protein transport domain containing 4	TMED4	ENSBTAG00000010612	0.98673	6.99249	16.4917	4.89e-05	0.000627835
512324	SET domain containing 3	SETD3	ENSBTAG00000018310	0.82568	6.37591	16.4732	4.93e-05	0.000633533
100196898	uncharacterized LOC100196898	LOC100196898	NA	-1.38232	3.21218	16.4632	4.96e-05	0.0006364
512010	ArfGAP with RhoGAP domain, ankyrin repeat and PH domain 2	ARAP2	ENSBTAG00000039922	1.57137	3.95908	16.4537	4.99e-05	0.000638817
528597	ankyrin repeat and BTB (POZ) domain containing 2	ABTB2	ENSBTAG00000005923	-1.66143	3.99909	16.4531	4.99e-05	0.000638817
534401	zinc finger and BTB domain containing 16	ZBTB16	ENSBTAG00000011266	2.33953	6.04945	16.442	5.02e-05	0.000642076
507670	paired-like homeobox 2a	PHOX2A	ENSBTAG00000019168	-4.2368	0.658841	16.4371	5.03e-05	0.000643273
505218	choline dehydrogenase	CHDH	ENSBTAG00000010027	1.46494	4.71255	16.4348	5.04e-05	0.000643564
522670	v-rel avian reticuloendotheliosis viral oncogene homolog B	RELB	ENSBTAG00000038428	-1.19665	4.83608	16.425	5.06e-05	0.00064639
281758	fatty acid binding protein 3, muscle and heart	FABP3	ENSBTAG00000016819	2.40802	3.83192	16.4194	5.08e-05	0.000647323
787326	gamma-glutamyltransferase 5	GGT5	ENSBTAG00000006608	1.44443	6.66191	16.4199	5.07e-05	0.000647323
281478	scinderin	SCIN	ENSBTAG00000009786	-1.52969	5.27833	16.4177	5.08e-05	0.000647444
101904168	uncharacterized LOC101904168	LOC101904168	NA	-3.06865	1.86423	16.4154	5.09e-05	0.00064774
507644	coiled-coil domain containing 138	CCDC138	ENSBTAG00000000157	-1.1394	4.29523	16.3764	5.19e-05	0.000660679
518974	ATPase, H+ transporting, lysosomal V0 subunit a4	ATP6V0A4	ENSBTAG00000004263	-3.0299	5.42964	16.3742	5.2e-05	0.000660964
525427	engulfment and cell motility 3	ELMO3	ENSBTAG00000001286	1.01187	5.99108	16.3474	5.27e-05	0.000669372
531519	asialoglycoprotein receptor 2	ASGR2	ENSBTAG00000025101	2.35881	2.40033	16.3487	5.27e-05	0.000669372
509858	ER membrane protein complex subunit 9	EMC9	ENSBTAG00000025778	1.53535	2.22824	16.3432	5.28e-05	0.000670364
281812	fibroblast growth factor binding protein 1	FGFBP1	ENSBTAG00000031497	-6.13131	1.7255	16.339	5.3e-05	0.00067134
282879	hepatocyte growth factor (hepapoietin A; scatter factor)	HGF	ENSBTAG00000017664	-1.8754	4.36501	16.3364	5.3e-05	0.000671742
519739	1-acylglycerol-3-phosphate O-acyltransferase 9	AGPAT9	ENSBTAG00000017592	1.19519	3.93842	16.3344	5.31e-05	0.000671964
100336825	tubulin tyrosine ligase-like family, member 10	TTLL10	ENSBTAG00000018028	1.58661	5.94076	16.3256	5.33e-05	0.000674589
768207	synovial sarcoma translocation gene on chromosome 18-like 1	SS18L1	ENSBTAG00000014438	1.251	4.03645	16.3138	5.37e-05	0.000678287
317696	fibroblast growth factor receptor 4	FGFR4	ENSBTAG00000010543	-2.31625	0.81978	16.3025	5.4e-05	0.000681821
281094	colony stimulating factor 1 (macrophage)	CSF1	ENSBTAG00000000283	-1.23737	5.82452	16.2612	5.52e-05	0.000695856
519940	retinol dehydrogenase 16 (all-trans)	RDH16	ENSBTAG00000001392	5.87088	1.45339	16.2611	5.52e-05	0.000695856
786098	arrestin domain containing 1	ARRDC1	ENSBTAG00000012147	0.988055	6.23165	16.2584	5.53e-05	0.000696348
538514	angiomotin like 2	AMOTL2	ENSBTAG00000000742	-1.05687	6.06373	16.2565	5.53e-05	0.000696516
506991	thioredoxin domain containing 12 (endoplasmic reticulum)	TXNDC12	ENSBTAG00000011024	0.735937	5.74523	16.2543	5.54e-05	0.000696796
535328	chemokine (C-C motif) ligand 28	CCL28	ENSBTAG00000001557	2.01772	2.92189	16.2395	5.58e-05	0.00070176
530748	nodal growth differentiation factor	NODAL	ENSBTAG00000013090	-3.90543	0.521711	16.2367	5.59e-05	0.000702257
523822	tumor necrosis factor receptor superfamily, member 11b	TNFRSF11B	ENSBTAG00000007423	-1.55766	4.35122	16.2332	5.6e-05	0.000703043
534049	family with sequence similarity 213, member A	FAM213A	ENSBTAG00000021416	-1.53196	9.1301	16.2314	5.61e-05	0.000703199
615936	autism susceptibility gene 2 protein	LOC615936	ENSBTAG00000002083	0.839141	6.33481	16.2273	5.62e-05	0.000704188
532990	H2A histone family, member Y	H2AFY	ENSBTAG00000016105	0.785967	7.497	16.2215	5.64e-05	0.000705842
280799	galanin/GMAP prepropeptide	GAL	ENSBTAG00000009393	-3.90548	2.66886	16.2178	5.65e-05	0.000706697
100301237	trefoil factor 1	TFF1	ENSBTAG00000048276	-9.48631	0.497023	16.2069	5.68e-05	0.000710224
101907060	A disintegrin and metalloproteinase with thrombospondin motifs 7-like	LOC101907060	NA	-1.66436	1.32507	16.2023	5.69e-05	0.000711431
407133	tachykinin receptor 1	TACR1	ENSBTAG00000015575	-2.42917	2.98052	16.1798	5.76e-05	0.00071942
787318	dishevelled-binding antagonist of beta-catenin 2	DACT2	NA	2.00724	6.15846	16.176	5.77e-05	0.000720304
510807	nuclear factor, erythroid 2-like 3	NFE2L3	ENSBTAG00000004136	-1.45869	4.16399	16.1706	5.79e-05	0.00072185
281057	CD44 molecule (Indian blood group)	CD44	ENSBTAG00000011578	-2.4331	6.99894	16.1595	5.82e-05	0.000725035
536117	centrosomal protein 152kDa	CEP152	ENSBTAG00000011661	-1.55324	2.1983	16.1603	5.82e-05	0.000725035
511251	neuroligin 3	NLGN3	ENSBTAG00000007708	1.23481	3.89073	16.1435	5.87e-05	0.000730612
613720	coiled-coil domain containing 53	CCDC53	ENSBTAG00000000021	0.884809	4.4355	16.1291	5.92e-05	0.000735652
513445	transmembrane protein 98	TMEM98	ENSBTAG00000008913	-1.33489	5.41702	16.12	5.95e-05	0.000738682
282532	RAS p21 protein activator 3	RASA3	ENSBTAG00000019967	-1.37439	6.5334	16.1031	6e-05	0.00074474
525371	BEN domain containing 3	BEND3	ENSBTAG00000012534	-0.952224	4.21664	16.1005	6.01e-05	0.000745212
280759	dihydrolipoamide branched chain transacylase E2	DBT	ENSBTAG00000006320	1.23148	4.14959	16.0949	6.02e-05	0.000746891
282120	voltage-dependent anion channel 2	VDAC2	ENSBTAG00000012975	1.10034	6.91321	16.0796	6.07e-05	0.000752373
282021	prostaglandin I2 (prostacyclin) synthase	PTGIS	ENSBTAG00000017537	2.09139	5.52767	16.0378	6.21e-05	0.00076863
614876	LIM domain only 2 (rhombotin-like 1)	LMO2	ENSBTAG00000006951	-1.00714	6.4157	16.0022	6.33e-05	0.000782626
511839	ATPase, H+ transporting, lysosomal 38kDa, V0 subunit d2	ATP6V0D2	ENSBTAG00000021092	-2.98139	1.51096	15.9966	6.35e-05	0.000784388
539651	SET domain containing 6	SETD6	ENSBTAG00000020781	0.912055	4.94417	15.9615	6.46e-05	0.000798478
107131176	NA	NA	NA	-1.48297	1.36681	15.9287	6.58e-05	0.000811221
521541	IQ motif and Sec7 domain 1	IQSEC1	ENSBTAG00000003237	0.904756	5.87097	15.9288	6.58e-05	0.000811221
618324	RPA interacting protein	RPAIN	ENSBTAG00000025149	1.27858	2.73606	15.92	6.61e-05	0.000814386
282438	peroxiredoxin 6	PRDX6	ENSBTAG00000004855	1.20565	7.89158	15.9098	6.64e-05	0.000818188
[truncated: 2,089 more rows]
