# Supplementary material for: Transcriptomics analysis of the bovine endometrium during the perioestrus period
Source: PLoS One. 2024 Mar 28;19(3):e0301005. doi: 10.1371/journal.pone.0301005 (PMC10977793; doi:10.1371/journal.pone.0301005)
Supplement: S4 Table — IPA disease and functions categories at A. 12 h post-CIDR, B. 24 h post-CIDR, C. 12 h post-oestrus, D. 48 h post-oestrus, and E. Day 7 post-oestrus (luteal phase) are shown relative to the onset of oestrus. (XLSX) [file pone.0301005.s004.xlsx]

## Sheet: 12 h post-CIDR
Supplementary Table 4A: IPA disease and functions categories at 12 h post-CIDR relative to the onset of oestrus.
IPA Rank	IPA Category	P-value	Molecules
1	Cellular Movement	1.72E-11-2.77E-03	DPYSL2,SOCS1,DBN1,ZC3H12A,F2R,TMBIM4,TCAF1,HOMER3,NTN1,BCAT1,CD1D,EGR2,CTSH,A4GALT,ABCC1,LUM,MGP,ARHGEF26,SCPEP1,GFAP,FABP7,CRY1,WNT5B,GUCY1B3,MATK,COMP,SLC2A1,COCH,SNAI1,ARHGDIB,SKP2,CDH2,HVCN1,PODXL2,MEP1B,YARS,BTG2,TNFRSF25,CTSB,VAV1,PDGFD,MME,CD99,MAP2,ICAM1,MX1,MFGE8,HRH3,SMURF1,SELENBP1,CNTNAP2,CES1,GBA,IGF1,CLDN4,PROS1,ANXA5,IL34,MOV10L1,RHOU,VDR,ADORA1,MYCN,EPHB4,CTSK,DISC1,EGR1,HDC,LRRC1…
2	Neurological Disease	1.99E-11-2.46E-03	DPYSL2,NNAT,KCND2,KIF13B,ABAT,Kcnn2,MYH7B,ALDH1L1,LPIN1,EGR2,ABCC1,LUM,CUX2,FABP7,GFAP,LSS,CHRNA3,MYL3,GUCY1B3,COCH,SLC2A1,RAB13,ARHGDIB,SKP2,SRGAP3,MN1,CDH2,KCNJ10,HCRTR1,BTG2,CREM,CTSB,SYT1,EPHX1,CHST6,TOMM40,MME,CD99,CA2,CYP39A1,PIM3,SPTBN4,MAP2,ICAM1,HTR4,CACNG4,MX1,SCUBE2,FRRS1,MFGE8,HRH3,ALOXE3,SMURF1,TUBB2B,SELENBP1,TMEFF1,CNTNAP2,IGF1,GBA,ANXA5,PROS1,ADK,CAMK1G,HEXB,VDR,ADORA1,MYCN,PLOD2,…
3	Cellular Growth and Proliferation	4.1E-11-2.7E-03	DPYSL2,DBN1,ADAMTS8,COL14A1,RDH10,MAP6,NTN1,CD1D,EGR2,LUM,MGP,SCPEP1,C4orf45,HEYL,WT1,COMP,SLC2A1,PCYOX1,SKP2,MN1,KCNJ10,BTG2,CTSB,ACACA,STEAP3,CD99,LRRC4C,PIM3,ICAM1,HTR4,SETD7,MFGE8,SPINK7,CNTNAP2,TMEFF1,CLDN4,PROS1,IL34,MOV10L1,CAMK1G,TNMD,HEXB,VDR,ADORA1,PLOD2,EPHB4,DISC1,NINL,NPPC,CNTFR,TOB1,WNK2,CCK,ISG15,CRMP1,PLA2G4A,HNF1B,ZFPM2,MSH2,NR4A1,NRIP1,EYA1,PSEN1,PPARGC1A,MMP3,AKR1C3,EEF1A2,PTHL…
4	Cancer	4.53E-11-2.77E-03	DPYSL2,NKD1,DBN1,ADAMTS8,COL14A1,RDH10,ABAT,NPAS2,NTN1,VANGL2,CD1D,CTSH,LUM,MGP,CUX2,TMEM97,HEYL,WT1,ALDH1B1,PLD3,SLC2A1,MSMO1,CFHR3,ARHGDIB,SKP2,MN1,LRRN3,BTG2,CTSB,STEAP3,CD99,PIM3,ICAM1,HTR4,SCUBE2,MFGE8,ATRAID,HRH3,SPINK7,GINS2,CNTNAP2,CLDN4,ANTXR2,VDR,RPS6KA2,ADORA1,PLOD2,EPHB4,CNTFR,CDH6,STON1,TOB1,SAT2,CCK,CBR3,ISG15,PES1,PLA2G4A,HP,ZFPM2,MSH2,COLGALT2,NR4A1,PLXDC1,NRIP1,EYA1,PTGR1,USH1C,P…
5	Organismal Injury and Abnormalities	4.53E-11-2.77E-03	DPYSL2,NKD1,DBN1,KIF13B,COL14A1,ADAMTS8,ABAT,RDH10,NPAS2,NTN1,VANGL2,CD1D,EGR2,CTSH,LUM,MGP,CUX2,GUCY1B3,TMEM97,WT1,ALDH1B1,HEYL,COMP,PLD3,COCH,SLC2A1,MSMO1,CFHR3,ARHGDIB,SKP2,LRRN3,KCNJ10,BTG2,CTSB,ACACA,STEAP3,CD99,PIM3,ICAM1,HTR4,SCUBE2,MFGE8,ATRAID,HRH3,ALOXE3,SPINK7,GINS2,TMEFF1,CNTNAP2,CLDN4,ANTXR2,HEXB,VDR,RPS6KA2,ADORA1,PLOD2,SEPT5,EPHB4,NPPC,CNTFR,Nrgn,STON1,CDH6,SAT2,CCK,CBR3,ISG15,PLA2…
6	Cardiovascular System Development and Function	4.69E-11-1.42E-03	NAB2,ADAMTS8,PFKFB1,MMP3,F2R,PTHLH,UNC5B,MMP13,SDC4,NTN1,SEMA6D,PIM1,RUNX2,NUPR1,MGP,ARHGEF26,WNT4,FBXO32,GUCY1B3,HEYL,WT1,COMP,SLC2A1,EPOR,IL6R,RGS4,IFNGR1,SCG2,SKP2,CDH2,YARS,APLN,CREM,TNFRSF25,CTSB,FZD5,MDK,AKR1B1,ADIPOR2,TMOD1,NOS1,PIM3,TFEB,ICAM1,HTR4,MMP14,MFGE8,NGF,PGF,NRG1,ANGPTL4,IGF1,PROS1,KIT,MMP11,ENPP2,VDR,ADORA1,SRC,PDZK1,EPHB4,EDNRB,EGR1,HDC,NPPC,CBX2,SLIT2,EFNA1,HNF1B,PLA2G4A,HP,Z…
7	Organismal Development	4.69E-11-2.77E-03	PAPPA2,SOCS1,ADAMTS8,F2R,RDH10,NTN1,VANGL2,MFAP2,LPIN1,EGR2,CTSH,RDH16,MGP,ARHGEF26,GFAP,FABP7,GUCY1B3,Cdkn1c,HEYL,WT1,CAPN6,PLD3,COMP,SNAI1,SKP2,CDH2,MEP1B,YARS,KCNJ10,CREM,BTG2,TNFRSF25,CTSB,ADIPOR2,PIM3,ICAM1,HTR4,PAX8,MFGE8,HRH3,GBA,IGF1,ANXA5,PROS1,MOV10L1,HEXB,VDR,MYCN,EPHB4,PDZK1,EGR1,HDC,NPPC,CCK,SLIT2,TSLP,EFNA1,PLA2G4A,HNF1B,HP,ZFPM2,SPRY2,PTK6,NR4A1,PLXDC1,PTGS2,MAGI2,EYA1,PSEN1,PPARGC…
8	Cellular Development	6.43E-10-2.7E-03	DPYSL2,DBN1,ZC3H12A,ADAMTS8,COL14A1,RDH10,MAP6,NTN1,CD1D,EGR2,LUM,MGP,C4orf45,WT1,HEYL,COMP,COCH,SLC2A1,SKP2,MN1,KCNJ10,BTG2,CTSB,ACACA,STEAP3,CD99,LRRC4C,PIM3,ICAM1,HTR4,SETD7,MFGE8,HRH3,SPINK7,TMEFF1,CNTNAP2,CLDN4,PROS1,IL34,CAMK1G,VDR,ADORA1,PLOD2,EPHB4,DISC1,CNTFR,NPPC,TOB1,CRMP1,PLA2G4A,HNF1B,ZFPM2,NR4A1,NRIP1,EYA1,PSEN1,PPARGC1A,AKR1C3,MMP3,CYP26A1,PTHLH,SHC3,MMP13,RGL3,MGAT5B,GPNMB,IGSF9,F…
9	Tissue Development	6.85E-08-2.58E-03	DPYSL2,SOCS1,DBN1,COL14A1,ADAMTS8,F2R,ITSN1,MAP6,RDH10,MYH7B,NTN1,GSX2,CD1D,LPIN1,EGR2,IRX3,LUM,MGP,TENM1,GFAP,FABP7,CRY1,WNT5B,MATK,Cdkn1c,WT1,HEYL,CAPN6,PLD3,COMP,RAB13,SNAI1,SKP2,SRGAP3,MN1,CDH2,INPP5F,YARS,KCNJ10,BTG2,TNFRSF25,CTSB,VAV1,PDGFD,PIM3,LRRC4C,MAP2,ICAM1,HTR4,MFGE8,SMURF1,CNTNAP2,GBA,IGF1,ANXA5,PROS1,ADK,MOV10L1,IL34,ANTXR2,CAMK1G,KIF3C,TNMD,VDR,MYCN,EPHB4,DISC1,EGR1,HDC,NPPC,TOB1,…
10	Psychological Disorders	8.26E-08-2.46E-03	DPYSL2,ABAT,Kcnn2,MYH7B,ALDH1L1,EGR2,CUX2,GFAP,FABP7,LSS,CHRNA3,GUCY1B3,COCH,SLC2A1,RAB13,ARHGDIB,SKP2,CDH2,HCRTR1,BTG2,CREM,CTSB,SYT1,MME,TOMM40,CYP39A1,CA2,CD99,MAP2,ICAM1,HTR4,SCUBE2,FRRS1,MFGE8,HRH3,TUBB2B,SELENBP1,SMURF1,TMEFF1,CNTNAP2,GBA,IGF1,PROS1,ANXA5,CAMK1G,VDR,ADORA1,PLOD2,EPHB4,SEPT5,NELL2,DISC1,EGR1,TOMM20,Nrgn,STON1,CDH6,TOB1,SLIT2,CCK,GABRE,NNT,HP,MSH2,REV1,SPRY2,NR4A1,CORO2A,TRER…
11	Lipid Metabolism	8.61E-08-2.77E-03	SOCS1,COL14A1,KIF13B,F2R,RDH10,ABAT,NTN1,GSX2,ALDH1L1,LPIN1,A4GALT,ABCC1,RDH16,LSS,FABP7,CRY1,SLC2A1,OSBP,CERS4,INPP5F,EHMT2,CREM,ACACA,ADIPOR2,EPHX1,ICAM1,QRFPR,HRH3,CES1,GBA,IGF1,ANXA5,GPLD1,HEXB,RENBP,VDR,ADORA1,PDZK1,GSTA4,EGR1,HDC,CNTFR,NPPC,CYP2C18,CCK,RETSAT,TSLP,IL16,HNF1B,PLA2G4A,HP,KIF20B,NR4A1,TRERF1,PTGS2,PTGR1,PPARGC1A,PSEN1,CYP24A1,MMP3,AKR1C3,PFKFB1,INSIG1,CYP26A1,EEF1A2,PTHLH,UNC5…
12	Molecular Transport	8.61E-08-2.72E-03	COL14A1,KIF13B,SLC29A4,ITSN1,F2R,TFR2,NTN1,ALDH1L1,LPIN1,A4GALT,SLC5A1,ABCC1,RDH16,FABP7,LSS,CRY1,GUCY1B3,SLC2A1,OSBP,CERS4,KCNJ10,MCHR1,EHMT2,CREM,VAV1,ACACA,SYT1,ADIPOR2,EPHX1,TOMM40,CA2,ICAM1,HTR4,HRH3,CES1,GBA,IGF1,ANXA5,PID1,HEXB,RENBP,VDR,ADORA1,SEPT5,PDZK1,GSTA4,EGR1,HDC,CNTFR,NPPC,CCK,RETSAT,TSLP,HNF1B,PLA2G4A,HP,KIF20B,NR4A1,PTGS2,PSEN1,PPARGC1A,CYP24A1,PFKFB1,MMP3,INSIG1,CYP26A1,EEF1A2,…
13	Small Molecule Biochemistry	8.61E-08-2.77E-03	SOCS1,KIF13B,COL14A1,F2R,ABAT,RDH10,GSX2,NTN1,ALDH1L1,LPIN1,A4GALT,ABCC1,RDH16,LSS,FABP7,CRY1,GUCY1B3,SLC2A1,OSBP,CERS4,INPP5F,MCHR1,EHMT2,CREM,ACACA,ADIPOR2,EPHX1,ICAM1,QRFPR,HTR4,HRH3,CES1,IGF1,GBA,ANXA5,GPLD1,HEXB,RENBP,VDR,ADORA1,PDZK1,GSTA4,EGR1,CNTFR,HDC,NPPC,CYP2C18,CCK,RETSAT,TSLP,IL16,PLA2G4A,HNF1B,HP,KIF20B,NR4A1,TRERF1,PTGS2,PTGR1,PPARGC1A,PSEN1,CYP24A1,MMP3,PFKFB1,AKR1C3,INSIG1,EEF1A2…
14	Cell Death and Survival	1.06E-07-2.77E-03	ZC3H12A,TMEM132A,APMAP,NTN1,NCEH1,CD1D,EGR2,LUM,MGP,WT1,HEYL,COMP,SLC2A1,SUSD4,ARHGDIB,SKP2,KCNJ10,BTG2,CTSB,ACACA,STEAP3,EPHX1,CD99,PIM3,ICAM1,MFGE8,SPINK7,CLDN4,PROS1,IL34,MOV10L1,ANTXR2,CAMK1G,HEXB,VDR,RPS6KA2,ADORA1,EPHB4,SEPT5,CNTFR,CCK,ISG15,PLA2G4A,HNF1B,MSH2,MCOLN2,NR4A1,TPP1,EYA1,PTGR1,PSEN1,PPARGC1A,AKAP1,PCDH18,MMP3,EEF1A2,PTHLH,ACO2,DPP7,MMP13,SHC3,WNT6,ATP6V0D2,GPNMB,FDFT1,PIM1,RUNX2…
15	Cell Morphology	1.44E-07-2.58E-03	DPYSL2,DBN1,F2R,ITSN1,TMBIM4,MAP6,MYH7B,NTN1,LUM,MGP,JPH1,TENM1,ARHGEF26,GFAP,MATK,Cdkn1c,WT1,RAB13,SNAI1,RAB31,SKP2,SRGAP3,MN1,CDH2,KCNJ10,TNFRSF25,BTG2,CREM,CTSB,VAV1,ACACA,PDGFD,CD99,CYP39A1,LRRC4C,PIM3,ICAM1,SPTBN4,MAP2,HTR4,CNTNAP2,IGF1,ANXA5,MOV10L1,RHOU,CAMK1G,KIF3C,HEXB,VDR,MYCN,EPHB4,DISC1,EGR1,CDH6,TOB1,CCK,SLIT2,EFNA1,PLA2G4A,CRMP1,SPRY2,LSP1,NR4A1,PTGS2,MAGI2,PPARGC1A,PSEN1,NAB2,FAT1,…
16	Hereditary Disorder	1.51E-07-1.03E-03	NNAT,SCN2B,PFKFB1,SGSH,INSIG1,EEF1A2,SDC4,MYH7B,FDFT1,GABRG3,CD1D,EGR2,LAMB1,GFAP,RGS14,FABP7,GUCY1B3,HDAC4,COCH,RGS4,RAD54L,SCG2,NPC1,CDH2,CPNE5,RAP1GAP,ETV4,PENK,CTSB,NOS1,CA2,MAP2,GDNF,SCUBE2,NGF,GABRB2,SCARB2,TMEFF1,GBA,IGF1,CDK5,PLK2,HEXB,SCN2A,MBNL2,SCN1A,PLOD2,EPHB4,SEPT5,EGR1,TOMM20,Nrgn,SLIT2,GABRE,HP,SYNJ1,REV1,OPRK1,NR4A1,TPP1,HMGCR,NREP,PSEN1,PPARGC1A
17	Skeletal and Muscular Disorders	1.51E-07-2.22E-03	KCND2,SOCS1,F2R,MYH7B,MFAP2,LPIN1,EGR2,ABCC1,LUM,GFAP,FABP7,WNT5B,GUCY1B3,WT1,ALDH1B1,CAPN6,PLD3,COCH,RAB31,MFAP3L,ARHGDIB,Acan,SKP2,CDH2,HCRTR1,CTSB,PDGFD,MME,CA2,ICAM1,MAP2,MX1,SCUBE2,HRH3,SELENBP1,TUBB2B,GINS2,TMEFF1,GBA,IGF1,RENBP,VDR,ADORA1,PLOD2,MYCN,SEPT5,EPHB4,CTSK,IMPDH2,EGR1,TOMM20,NPPC,Nrgn,SLIT2,TSLP,GABRE,ISG15,IL16,PLA2G4A,HP,ZFPM2,REV1,KIF20B,LSP1,NR4A1,MAFB,PTGS2,PTGR1,PSEN1,PPARG…
18	Cellular Function and Maintenance	1.57E-07-2.38E-03	DPYSL2,DBN1,ADAMTS8,KIF13B,F2R,ITSN1,MAP6,MYH7B,NTN1,A4GALT,ABCC1,MGP,MATK,HEYL,COMP,RAB31,SKP2,CDH2,SRGAP3,KCNJ10,TNFRSF25,BTG2,CTSB,VAV1,ACACA,SYT1,PDGFD,CD99,MAP2,ICAM1,HTR4,HRH3,CNTNAP2,IGF1,PROS1,RHOU,CAMK1G,KIF3C,ADORA1,EPHB4,DISC1,EGR1,NPPC,CCK,SLIT2,EFNA1,PLA2G4A,CRMP1,KIF20B,NR4A1,PTGS2,MAGI2,PSEN1,FAT1,UNC5B,SDC4,IGSF9,STMN1,PCYT1B,GALK2,PIM1,RUNX2,RAB3D,AMPH,WNT4,FZD2,STXBP1,TUBB3,EPOR…
19	Cell-To-Cell Signaling and Interaction	2.93E-07-2.47E-03	KCND2,SOCS1,COL14A1,ITSN1,F2R,MAP6,Kcnn2,NTN1,CD1D,EGR2,GFAP,GUCY1B3,Cdkn1c,WT1,SV2B,CDH2,KCNJ10,CTSB,VAV1,SYT1,TOMM40,ICAM1,HTR4,SETD7,SMURF1,CES1,CNTNAP2,IGF1,ANXA5,PROS1,IL34,TNMD,VDR,ADORA1,MYCN,SEPT5,IMPDH2,HDC,Nrgn,CCK,SLIT2,TSLP,IL16,PLA2G4A,LSP1,NR4A1,PTGS2,PSEN1,PPARGC1A,MMP3,PTHLH,MMP13,MGAT5B,SDC4,SLC6A15,GPNMB,RUNX2,AMPH,ACSL5,CISH,WNT4,MGLL,FZD2,SOX4,MAP3K14,STXBP1,HDAC4,EGR3,IL6R,RG…
20	Nervous System Development and Function	2.93E-07-2.77E-03	DPYSL2,KCND2,DBN1,SOCS1,ITSN1,F2R,MAP6,Kcnn2,NPAS2,MYH7B,NTN1,GSX2,EGR2,IRX3,TENM1,FABP7,GFAP,MATK,Cdkn1c,HEYL,WT1,SV2B,RAB13,SNAI1,CDH2,SRGAP3,INPP5F,KCNJ10,TNFRSF25,BTG2,CREM,CTSB,SYT1,MME,LRRC4C,MAP2,ICAM1,SPTBN4,HTR4,MFGE8,CNTNAP2,IGF1,ANXA5,IL34,CAMK1G,KIF3C,ADORA1,MYCN,SEPT5,DISC1,EGR1,CNTFR,CDH6,Nrgn,SLIT2,CCK,TSLP,EFNA1,PLA2G4A,CRMP1,KIF20B,SPRY2,PTK6,MAFB,PTGS2,MAGI2,PSEN1,PPARGC1A,MMP3,…
21	Developmental Disorder	7.12E-07-2.62E-03	KCND2,F2R,PFKFB1,MMP3,INSIG1,SGSH,PTHLH,NPNT,CD1D,CASZ1,EGR2,RUNX2,PIM1,NUPR1,GFAP,FBXO32,WNT5B,WT1,HDAC4,EPOR,IL6R,RGS4,MC4R,SKP2,NPC1,APLN,CREM,CTSB,NOS1,CA2,ICAM1,GDNF,NGF,PGF,GBA,IGF1,HEXB,VDR,RPS6KA2,ADORA1,MYCN,SRC,EDNRB,NPPC,SLIT2,CCK,PLA2G4A,HNF1B,ZFPM2,SPRY2,TPP1,EDNRA,PTGS2,MAFB,MAGI2,HMGCR,EYA1,WNT11,PPARGC1A
22	Dermatological Diseases and Conditions	1.64E-06-1.84E-03	PMEL,SRC,SCN1A,KIF13B,HDAC4,GDNF,INSIG1,P2RX4,RGS4,NGF,CNGA1,ALOXE3,GABRB2,CCDC88A,PENK,CTSB,NIPSNAP1,CUX2,KIT,UBIAD1,FABP7,PTGS2,ADORA1,OCA2
23	Embryonic Development	2.47E-06-2.38E-03	DPYSL2,SOCS1,DBN1,ADAMTS8,ITSN1,RDH10,MYH7B,NTN1,VANGL2,EGR2,CTSH,RDH16,FABP7,Cdkn1c,HEYL,WT1,CAPN6,PLD3,SNAI1,SKP2,CDH2,KCNJ10,YARS,BTG2,ICAM1,HTR4,PAX8,MFGE8,CNTNAP2,IGF1,ANXA5,MOV10L1,CAMK1G,TNMD,VDR,MYCN,EPHB4,DISC1,EGR1,NPPC,SLIT2,TSLP,EFNA1,CRMP1,HNF1B,ZFPM2,SPRY2,NR4A1,PTGS2,MAGI2,EYA1,PPARGC1A,PSEN1,CYP24A1,MMP3,CYP26A1,PTHLH,SHC3,SDC4,IGSF9,H2AFY2,CASZ1,PCYT1B,PIM1,RUNX2,CISH,WNT4,FZD2,A…
24	Tissue Morphology	2.56E-06-2.19E-03	DPYSL2,DBN1,SOCS1,ZC3H12A,L3MBTL3,ITSN1,F2R,MAP6,TFR2,MYH7B,GSX2,NTN1,CD1D,MFAP2,LPIN1,EGR2,IRX3,CTSH,RDH16,LUM,MGP,JPH1,Cdkn1c,WT1,SLC2A1,SNAI1,NAT10,Acan,SKP2,MN1,CDH2,KCNJ10,MCHR1,CREM,TNFRSF25,BTG2,CTSB,VAV1,ADIPOR2,MME,SPTBN4,MAP2,ICAM1,HTR4,MX1,MFGE8,HRH3,CNTNAP2,CES1,GBA,IGF1,ANXA5,IL34,HEXB,VDR,MYCN,SEPT5,CTSK,DISC1,EGR1,HDC,CNTFR,TOB1,SLIT2,CCK,TSLP,CBR3,GABRE,ISG15,PLA2G4A,MSH2,KIF20B,L…
25	Cellular Assembly and Organization	5.84E-06-2.58E-03	DPYSL2,DBN1,KIF13B,ADAMTS8,ITSN1,F2R,MAP6,MYH7B,NTN1,ABCC1,TENM1,GFAP,MATK,WT1,RAB13,RAB31,CDH2,SRGAP3,INPP5F,KCNJ10,BTG2,CTSB,ACACA,VAV1,SYT1,PDGFD,MME,CD99,LRRC4C,MAP2,ICAM1,HTR4,MFGE8,CNTNAP2,IGF1,PROS1,ANXA5,CAMK1G,RHOU,KIF3C,DISC1,EGR1,SLIT2,EFNA1,CRMP1,SPRY2,KIF20B,PTGS2,MAGI2,PSEN1,FAT1,UNC5B,SDC4,IGSF9,STMN1,PCYT1B,GALK2,RAB3D,AMPH,WNT4,TUBB3,STXBP1,EGR3,IL6R,DNM3,RGS4,IFNGR1,DPYSL5,NPC1,…
26	Reproductive System Disease	5.84E-06-1.43E-03	SOCS1,GLT8D2,ADAMTS8,COL14A1,L3MBTL3,F2R,ABAT,CALCOCO2,ADAMTS10,EIF1,CTSH,LUM,MGP,FABP7,WNT5B,WT1,HEYL,ALDH1B1,CAPN6,PLD3,ARHGDIB,MFAP3L,RAB31,SKP2,IGDCC4,CDH2,EHMT2,BTG2,CTSB,TRO,VAV1,STEAP3,CA2,MXRA8,SCUBE2,MFGE8,ATRAID,HRH3,MUM1L1,CES1,CLDN4,IGF1,GBA,ADK,ANTXR2,VDR,MYCN,EGR1,STON1,SAT2,LRRC15,SLIT2,RRP12,CBR3,ISG15,EFNA1,HP,ZFPM2,RNF144A,MSH2,SPRY2,LSP1,ANXA10,PTK6,NR4A1,PTGS2,NRIP1,EYA1,PTGR1…
27	Endocrine System Disorders	8.1E-06-2.31E-03	SOCS1,COL14A1,F2R,CD1D,CTSH,MGP,GFAP,FABP7,DKC1,SKP2,CDH2,MCHR1,EHMT2,CREM,BTG2,CTSB,ACACA,ADIPOR2,MME,CA2,PIM3,ICAM1,HTR4,PAX8,THADA,REG4,IGF1,ANXA5,GPLD1,VDR,MYCN,EPHB4,CTSK,IMPDH2,EGR1,SLIT2,CCK,GABRE,HNF1B,HP,MSH2,SPOCK1,NR4A1,PTK6,PTGS2,NRIP1,MAGI2,FBN2,CYP24A1,MMP3,AKR1C3,PTHLH,WNT6,GPNMB,STMN1,GABRG3,FDFT1,PIM1,RUNX2,CISH,PXDN,WNT4,HMGA2,TUBB3,EPOR,IL6R,IFNGR1,MC4R,DAPL1,F10,RAP1GAP,APLN,M…
28	Gastrointestinal Disease	8.1E-06-2.72E-03	NKD1,DPYSL2,SOCS1,COL14A1,F2R,TMBIM4,CD1D,SMPX,CTSH,RDH16,MGP,FABP7,GFAP,TMEM97,MATK,Cdkn1c,CNDP1,WT1,COMP,SLC2A1,SNAI1,CFHR3,RNASEH2A,RAB31,CDH2,MCHR1,BTG2,CREM,EHMT2,CTSB,ACACA,ADIPOR2,PDGFD,STEAP3,MME,CA2,PIM3,MAP2,ICAM1,HTR4,MX1,THADA,REG4,SELENBP1,SPINK7,MACC1,GINS2,CES1,CNTNAP2,CLDN4,IGF1,ANXA5,GPLD1,HEXB,VDR,PLOD2,CTSK,EPHB4,IMPDH2,EGR1,CNTFR,CYP2C18,CDH6,LRRC15,SLIT2,CCK,TSLP,GABRE,ISG15,…
29	Metabolic Disease	8.1E-06-1.24E-03	DPYSL2,SOCS1,COL14A1,F2R,ABAT,SGSH,Kcnn2,CD1D,ALDH1L1,LPIN1,CTSH,MGP,GFAP,LSS,FABP7,CRY1,SLC2A1,SKP2,HCRTR1,MCHR1,CREM,BTG2,CTSB,ACACA,ADIPOR2,MME,CYP39A1,CA2,ICAM1,HTR4,THADA,SETD7,MFGE8,HRH3,SELENBP1,CES1,IGF1,GBA,ANXA5,PROS1,ADK,GPLD1,PID1,HEXB,VDR,CTSK,IMPDH2,HDC,CCK,GABRE,NNT,HNF1B,HP,SPOCK1,NR4A1,TPP1,PTGS2,MAGI2,PSEN1,CLUH,PPARGC1A,AKR1C3,INSIG1,PTHLH,WNT6,GPNMB,GABRG3,FDFT1,RUNX2,AMPH,CIS…
30	Organismal Survival	1.4E-05-2.14E-04	SOCS1,ZC3H12A,L3MBTL3,F2R,RDH10,TFR2,NTN1,EGR2,A4GALT,ABCC1,LUM,MGP,GFAP,GUCY1B3,Cdkn1c,WT1,COMP,COCH,SLC2A1,DKC1,RAB31,SKP2,CDH2,SRGAP3,KCNJ10,CREM,EHMT2,CTSB,VAV1,ACACA,MME,ICAM1,MX1,HRH3,SELENBP1,IGF1,GBA,ADK,ANTXR2,VDR,ADORA1,MYCN,NPPC,CNTFR,SLIT2,TSLP,ISG15,HNF1B,CRMP1,HP,ZFPM2,MSH2,SPRY2,BNIP3L,PTGS2,MAGI2,PPARGC1A,FBN2,PSEN1,AKR1C3,FAT1,EEF1A2,CYP26A1,PTHLH,SHC3,SDC4,GPNMB,FDFT1,CASZ1,PIM1…
31	Connective Tissue Disorders	1.52E-05-2.22E-03	SOCS1,SCN2B,MMP3,PTHLH,MMP13,IL17RC,SDC4,FDFT1,GABRG3,MFAP2,EGR2,LPIN1,G0S2,RUNX2,ABCC1,LUM,GFAP,WNT5B,ADAMTS4,MAP3K14,SEC14L3,TUBB3,HDAC4,EGR3,EPOR,IL6R,IFNGR1,MC4R,RAB31,ARHGDIB,Acan,C1QTNF6,F10,ETV4,EHMT2,CTSB,FZD5,MDK,PDGFD,MME,CD99,CA2,ADAMTS7,ICAM1,MX1,MMP14,NGF,SELENBP1,GABRB2,PGF,GINS2,IGF1,GBA,ADK,SMO,ASPN,RENBP,KIT,ENPP2,VDR,SRC,SCN2A,SCN1A,CTSK,EDNRB,IMPDH2,NPPC,GBP2,TSLP,GABRE,ISG15,I…
32	Inflammatory Disease	1.52E-05-2.22E-03	SOCS1,SCN2B,MMP3,IL17RC,MMP13,SDC4,GABRG3,FDFT1,EGR2,LPIN1,G0S2,ABCC1,LUM,GFAP,WNT5B,ADAMTS4,TUBB3,SEC14L3,EGR3,EPOR,IL6R,IFNGR1,RAB31,ARHGDIB,Acan,F10,C1QTNF6,CTSB,FZD5,MDK,PDGFD,MME,ADAMTS7,ICAM1,MX1,MMP14,NGF,SELENBP1,GABRB2,PGF,GINS2,IGF1,ASPN,KIT,RENBP,ENPP2,VDR,SCN2A,SRC,SCN1A,EDNRB,IMPDH2,GBP2,TSLP,GABRE,ISG15,IL16,FDPS,PLA2G4A,HP,APOA1,TLR5,OPRK1,SYT3,NR4A1,EDNRA,MAFB,PTGS2,HMGCR,MAP4K4,W…
33	Inflammatory Response	1.52E-05-2.7E-03	DPYSL2,SOCS1,F2R,NTN1,CD1D,LPIN1,EGR2,EIF1,ABCC1,LUM,GFAP,FBXO32,CHRNA3,WNT5B,GUCY1B3,WT1,ARHGDIB,Acan,YARS,MEP1B,TNFRSF25,CTSB,VAV1,ADIPOR2,PDGFD,MME,CD99,CA2,ICAM1,MX1,MFGE8,HRH3,SELENBP1,GINS2,CES1,GBA,IGF1,ANXA5,PROS1,IL34,ADK,RENBP,VDR,ADORA1,IMPDH2,EGR1,HDC,TOB1,SLIT2,TSLP,GABRE,ISG15,IL16,PLA2G4A,HP,LSP1,NR4A1,PTGS2,ADGRE1,MAFB,PSEN1,PPARGC1A,NAB2,SCN2B,IDI1,MMP3,INSIG1,EEF1A2,UNC5B,ACO2,I…
34	Reproductive System Development and Function	1.56E-05-1.22E-03	SOCS1,TFEB,GDNF,MMP3,GADD45G,RDH10,MMP14,PTHLH,MFGE8,NGF,NRG1,PCYT1B,IGF1,RUNX2,MOV10L1,CISH,WNT4,KIT,FABP7,VDR,HEYL,WT1,SRC,EGR1,NPPC,MC4R,SKP2,ZFPM2,APLN,NR4A1,FZD5,PTGS2,GLI1
35	Nutritional Disease	1.86E-05-5.05E-04	NOS1,CA2,SCN2B,ICAM1,HTR4,ABAT,C1QTNF1,HRH3,GABRB2,KSR2,GABRG3,ANGPTL4,G0S2,LPIN1,IGF1,PID1,TNMD,MMP11,MGLL,VDR,ADORA1,WT1,SCN2A,SCN1A,IL6R,HDC,NPPC,GPT2,RETSAT,MC4R,GABRE,NPC1,F10,ADAM12,MCHR1,NR4A1,NRIP1,ADGRE1,PTGS2,HMGCR,ADIPOR2,PPARGC1A,PSEN1
36	Renal and Urological Disease	2.01E-05-2.22E-03	MME,MVD,CA2,ICAM1,AKR1C3,F2R,MMP14,UNC5B,PTHLH,WNT6,NPHS1,NTN1,GABRB2,NPNT,GPNMB,STMN1,GABRG3,GBA,IGF1,CTSH,GPLD1,HPGD,WNT4,HEXB,MMP11,VDR,ADORA1,GUCY1B3,WT1,TUBB3,DPEP1,EPOR,IMPDH2,GABRE,SKP2,FDPS,F10,SPOCK1,MEP1B,SPRY2,OPRK1,EDNRA,ACACA,PTGS2,MAFB,MAGI2,HMGCR,EYA1,WNT11
37	Energy Production	2.03E-05-1.08E-04	AKR1C3,C1QTNF2,SLC2A1,C1QTNF1,MC4R,KSR2,APOA1,G0S2,LPIN1,RDH16,SLC22A5,ACSL5,NR4A1,HPGD,ACACA,PTGS2,VDR,ADIPOR2,PPARGC1A
38	Cellular Compromise	2.62E-05-1.81E-03	NOS1,MME,DPYSL2,SOCS1,PIM3,ICAM1,F2R,HTR4,GDNF,MMP14,UNC5B,PTHLH,NGF,NTN1,STMN1,SCARB2,SEMA6D,EPHA8,IGF1,ABCC1,WNT4,FBXO32,EDNRB,EPOR,EGR1,IL6R,SLIT2,NFASC,EFNA1,PLA2G4A,NPC1,CRMP1,CDH2,HP,KCNJ10,LGI1,CREM,KCNJ6,PTGS2,COL25A1,DLL4,PSEN1,PPARGC1A
39	Connective Tissue Development and Function	2.85E-05-2.22E-03	SOCS1,COL14A1,F2R,ITSN1,LPIN1,EGR2,LUM,MGP,CRY1,WNT5B,Cdkn1c,WT1,SNAI1,SKP2,MN1,BTG2,CTSB,PDGFD,PIM3,ICAM1,HTR4,MFGE8,SMURF1,IGF1,GBA,ADK,IL34,RHOU,TNMD,VDR,MYCN,EPHB4,CTSK,EGR1,HDC,NPPC,TOB1,SLIT2,TSLP,EFNA1,PLA2G4A,SPRY2,KIF20B,NR4A1,PTK6,PTGS2,PPARGC1A,NAB2,MMP3,PTHLH,MMP13,RGL3,SDC4,GPNMB,STMN1,RUNX2,GRB7,NUPR1,WNT4,SOX4,MAP3K14,HDAC4,EPOR,LRRC17,HSPA9,IL6R,TSNAX,IFNGR1,RASD1,IRF6,RND3,ADAM12…
40	Skeletal and Muscular System Development and Function	2.99E-05-2.22E-03	KCND2,NAB2,SOCS1,CYP24A1,F2R,RDH10,CYP26A1,PTHLH,MMP13,SGCA,NTN1,GPNMB,EGR2,RUNX2,AMPH,MLLT3,JPH1,CRY1,FZD2,WNT5B,ADAMTS4,SOX4,Cdkn1c,WT1,MAP3K14,CAPN6,HDAC4,PLD3,EGR3,LRRC17,IL6R,RGS4,SCG2,IRF6,MN1,CDH2,RND3,ADAM12,CTSB,MDK,COL25A1,TMOD1,NOS1,TFEB,ICAM1,HTR4,MMP14,MFGE8,PGF,SMURF1,NRG1,IGF1,GBA,ANXA5,ADK,SMO,VDR,SRC,CTSK,EPHB4,EGR1,HDC,NPPC,CBX2,TOB1,SLIT2,SPRY2,P2RY6,WISP1,PTGS2,HMGCR,GLI1,PSEN…
41	Cardiovascular Disease	3.4E-05-2.68E-03	KCND2,SOCS1,ADAMTS8,F2R,ITSN1,MAP6,VANGL2,EGR2,MGP,FBXO32,TEAD2,CHRNA3,TMEM97,GUCY1B3,WT1,COMP,MSMO1,ARHGDIB,CREM,BTG2,CTSB,VAV1,MUSTN1,MME,CA2,ICAM1,MFGE8,GPC2,SELENBP1,ARHGEF19,CES1,CNTNAP2,IGF1,ANXA5,PROS1,TINAGL1,ELAC2,VDR,ADORA1,MYCN,CTSK,IMPDH2,EGR1,YPEL1,GABRE,PLA2G4A,HP,ZFPM2,NR4A1,CORO2A,TPP1,PTGS2,MAFB,PPARGC1A,PSEN1,PFKFB1,MMP3,EEF1A2,OMD,MMP13,SHC3,SDC4,NPNT,GABRG3,CASZ1,PIM1,RUNX2,MO…
42	Immune Cell Trafficking	7.83E-05-1.51E-03	NAB2,DPYSL2,SOCS1,ZC3H12A,F2R,EEF1A2,UNC5B,NTN1,CD1D,EGR2,ABCC1,LUM,GFAP,MAP3K14,COCH,IL6R,IFNGR1,MC4R,SCG2,IRF6,NPC1,F10,MEP1B,RAP1GAP,YARS,PENK,CTSB,VAV1,MDK,NOS1,CD99,ICAM1,GDNF,MMP14,NGF,HRH3,PGF,CCDC88A,CES1,IGF1,GBA,ANXA5,KIT,ENPP2,VDR,ADORA1,SRC,EGR1,PCOLCE2,HDC,SLIT2,LPAR3,TSLP,IL16,PLA2G4A,HP,APOA1,TLR5,P2RY6,LSP1,NR4A1,PTGS2,GLI1
43	Hematological System Development and Function	8.18E-05-2.7E-03	DPYSL2,NAB2,SOCS1,ZC3H12A,L3MBTL3,F2R,MMP3,EEF1A2,TFR2,UNC5B,PTHLH,MMP13,NTN1,CD1D,EGR2,RUNX2,PIM1,ABCC1,LUM,MLLT3,CISH,WNT4,GFAP,Cdkn1c,SOX4,MAP3K14,WT1,SLC2A1,EGR3,EPOR,HSPA9,IL6R,IFNGR1,MC4R,SCG2,IRF6,F10,NPC1,ADAM12,RAP1GAP,YARS,PENK,BTG2,TNFRSF25,CTSB,VAV1,MDK,NOS1,CD99,ICAM1,HTR4,MMP14,NGF,HRH3,PGF,UACA,CCDC88A,CES1,GBA,IGF1,IL34,SMO,HEXB,KIT,ENPP2,VDR,ADORA1,PMEL,SRC,MYCN,EPHB4,EGR1,PCOLCE…
44	Hematopoiesis	8.18E-05-1.15E-03	SOCS1,ICAM1,PTHLH,NGF,HRH3,PGF,CD1D,EGR2,IGF1,RUNX2,MLLT3,LUM,IL34,KIT,VDR,ADORA1,SOX4,Cdkn1c,WT1,MYCN,MAP3K14,EGR3,EPOR,EGR1,HSPA9,IL6R,IFNGR1,SLIT2,TSLP,TLR5,TNFRSF25,NR4A1,VAV1,MDK,MAFB,PTGS2,DLL4
45	Hematological Disease	9.58E-05-2.5E-03	SOCS1,F2R,C2CD4B,RDH10,TFR2,PTHLH,STMN1,CD1D,FDFT1,BCAT1,VANGL2,RUNX2,PIM1,ECI2,AMPH,MLLT3,CUX2,PXDN,GFAP,GUCY1B3,HMGA2,SOX4,Cdkn1c,MAP3K14,WT1,HEYL,TUBB3,HDAC4,EPOR,IL6R,DNM3,MSMO1,IFNGR1,SKP2,F10,HVCN1,ADAM12,RND3,FAM46C,SLC22A5,EHMT2,BTG2,PRICKLE1,NOS1,MME,ICAM1,GDNF,GADD45G,ANTXR1,TET1,PGF,FAT2,CDK5,PROS1,ANXA5,ADK,SMO,RHOU,KIT,ENPP2,VDR,ADORA1,PLOD2,MYCN,SRC,EDNRB,IMPDH2,EGR1,CNTFR,CBX2,SLIT…
46	Organ Development	1.08E-04-2.77E-03	SOCS1,MMP3,PFKFB1,RDH10,PTHLH,NTN1,STMN1,PCYT1B,RUNX2,CISH,NUPR1,WNT4,FABP7,FBXO32,FZD2,ADAMTS4,Cdkn1c,SOX4,HEYL,WT1,CAPN6,HDAC4,PLD3,SLC2A1,EGR3,IL6R,RGS4,MC4R,SKP2,CDH2,ADAM12,APLN,CREM,CTSB,AKR1B1,COL25A1,TMOD1,NOS1,ICAM1,GDNF,GADD45G,MMP14,MFGE8,NGF,NRG1,IGF1,ANXA5,KIT,VDR,ADORA1,SRC,EDNRB,EGR1,NPPC,SLIT2,TSLP,ZFPM2,TLR5,SPRY2,NR4A1,EDNRA,PTGS2,HMGCR,MAGI2,GLI1,PPARGC1A
47	Organ Morphology	1.21E-04-2.22E-03	NOS1,GDNF,PFKFB1,FAT1,NPHS1,NRG1,MFAP2,CDK5,IGF1,RDH16,LAMB1,FBXO32,VDR,ADORA1,WT1,EDNRB,IL6R,DMTN,SRGAP3,APOA1,RND3,TLR5,APLN,SPRY2,CREM,NR4A1,MAGI2,PPARGC1A,PSEN1
48	Renal and Urological System Development and Function	1.21E-04-2.77E-03	WT1,SRC,ICAM1,GDNF,FAT1,PTHLH,NPHS1,TSLP,SKP2,STMN1,IGF1,CDK5,APLN,SPRY2,RDH16,LAMB1,AKR1B1,MAGI2
49	Tumor Morphology	1.29E-04-1.74E-03	SOCS1,PIM3,F2R,GDNF,MMP3,MMP14,PTHLH,NGF,NRG1,STMN1,SPINK7,CLDN4,CDK5,IGF1,RUNX2,PIM1,LUM,SMO,HPGD,KIT,VDR,HMGA2,SRC,MYCN,WT1,EGR1,IL6R,SNAI1,NFASC,EFNA1,SKP2,CDH2,BTG2,EHMT2,CREM,NR4A1,CTSB,PTGS2,AKR1B1,HMGCR
50	Respiratory Disease	1.45E-04-2.77E-03	SOCS1,CYP24A1,AKR1C3,MMP3,INSIG1,PTHLH,ACO2,MMP13,STMN1,GABRG3,FDFT1,IFI30,WNT4,CHRNA3,HMGA2,Cdkn1c,SOX4,MAP3K14,ALDH1B1,WT1,TUBB3,EGR3,IL6R,IFNGR1,SKP2,F10,ADAM12,TNFRSF25,EHMT2,VAV1,MDK,AKR1B1,ICAM1,MMP14,SELENBP1,GABRB2,UACA,ANGPTL4,CLDN4,IGF1,ANXA5,HPGD,SMO,KIT,MMP11,VDR,ADORA1,SCN1A,SRC,EPHB4,EDNRB,IMPDH2,EGR1,SLIT2,CCK,TSLP,GABRE,IL16,FDPS,PLA2G4A,APOA1,OPRK1,NR4A1,PTK6,EDNRA,PTGS2,MAFB,HMG…
51	DNA Replication, Recombination, and Repair	1.79E-04-1.15E-03	NOS1,COL14A1,F2R,GDNF,TFR2,MMP14,SDC4,NGF,PGF,NRG1,CCDC88A,IGF1,RUNX2,PIM1,PROS1,ADK,BRIP1,GUCY1B3,Cdkn1c,WT1,SRC,SNAI1,NPPC,GNAI1,RGS4,SKP2,F10,RAP1GAP,REV1,CREM,NR4A1,PTGS2,PDGFD,GLI1
52	Post-Translational Modification	1.95E-04-7.42E-04	SRC,CTSK,ADAM12,IGF1,MMP3,MMP14,CTSB,MMP13,MMP11,SDC4,COL25A1,ADAMTS4
53	Protein Degradation	1.95E-04-7.42E-04	SOCS1,SRC,CTSK,MMP3,DISC1,MMP14,MMP13,SDC4,ADAM12,IGF1,GBA,MEP1B,CTSB,VAV1,MMP11,COL25A1,ADAMTS4,PSEN1
54	Protein Synthesis	1.95E-04-7.42E-04	SOCS1,SRC,CTSK,MMP3,DISC1,MMP14,MMP13,SDC4,ADAM12,IGF1,GBA,MEP1B,CTSB,VAV1,MMP11,COL25A1,ADAMTS4,PSEN1
55	Vitamin and Mineral Metabolism	2.39E-04-2.77E-03	CYP24A1,AKR1C3,QRFPR,INSIG1,RDH10,CYP26A1,C1QTNF1,GSX2,FDFT1,CES1,SLC23A1,IGF1,RUNX2,ABCC1,RDH16,WNT4,LSS,VDR,CRY1,HDC,FDPS,HNF1B,NPC1,APOA1,NR4A1,PTGS2,TRERF1,HMGCR,PPARGC1A
56	Digestive System Development and Function	2.61E-04-2.61E-04	EDNRB,IGF1,MMP14,IL6R,NPPC,CTSB,EDNRA,PTGS2
57	Hepatic System Development and Function	2.61E-04-2.61E-04	EDNRB,IGF1,MMP14,IL6R,NPPC,CTSB,EDNRA,PTGS2
58	Carbohydrate Metabolism	2.83E-04-2.67E-03	CHST6,SOCS1,TFEB,C2CD4B,F2R,PFKFB1,INSIG1,EEF1A2,PTHLH,SDC4,NPHS1,NGF,NRG1,LPIN1,SLC23A1,ZBED3,IGF1,SLC5A1,ANXA5,ABCC1,PID1,ENPP2,VDR,HDAC4,SLC2A1,GSTA4,NPPC,MC4R,NPC1,PLA2G4A,APOA1,SYNJ1,SLC16A1,NR4A1,ACACA,NRIP1,PTGS2,ADIPOR2,MAP4K4,PSEN1,PPARGC1A
59	Infectious Diseases	4.04E-04-2.77E-03	SOCS1,SCN1A,MMP14,PCOLCE2,IL6R,IFNGR1,CFHR3,GABRE,GABRB2,NRG1,SCARB2,IL16,GABRG3,TLR5,LUM,IFI30,ANTXR2,CTSB,KIT,VAV1,ENPP2,MGLL,PTGS2,VDR,HMGCR
60	Behavior	5.2E-04-1.94E-03	NOS1,MME,SCN2B,GDNF,MAP6,NPAS2,NGF,SGCA,NTN1,NRG1,C1QL1,CNTNAP2,IGF1,CDK5,AMPH,JPH1,FABP7,MGLL,ADORA1,SRC,SCN1A,HDAC4,DISC1,EPOR,EGR3,EGR1,HDC,CNTFR,IL6R,Nrgn,RGS4,NFASC,CCK,MC4R,NPC1,SRGAP3,APLN,HCRTR1,PENK,OPRK1,TNFRSF25,CREM,PTGS2,KCNJ6,PSEN1,PPARGC1A
61	Immunological Disease	5.45E-04-1.32E-03	SOCS1,MMP3,C2CD4B,RDH10,TFR2,MMP13,IL17RC,SDC4,STMN1,GABRG3,BCAT1,VANGL2,CD1D,G0S2,PIM1,MLLT3,PXDN,CUX2,GFAP,HMGA2,ADAMTS4,SOX4,Cdkn1c,MAP3K14,WT1,HEYL,SEC14L3,TUBB3,HDAC4,EPOR,IL6R,DNM3,MSMO1,IFNGR1,ARHGDIB,SKP2,C1QTNF6,F10,HVCN1,RND3,EHMT2,BTG2,CTSB,FZD5,MDK,PRICKLE1,MME,ADAMTS7,ICAM1,GADD45G,TET1,NGF,GABRB2,PGF,GINS2,FAT2,IGF1,CDK5,SMO,RHOU,KIT,VDR,ADORA1,SRC,MYCN,IMPDH2,EGR1,GBP2,RRP12,GABRE,…
62	Nucleic Acid Metabolism	5.89E-04-1.39E-03	NOS1,HTR4,GDNF,F2R,PTHLH,NGF,HRH3,NTN1,STMN1,C1QL1,ANGPTL4,IGF1,A4GALT,SMO,KIT,RGS14,ECE1,CRY1,ADORA1,GUCY1B3,SRC,RGS20,EGR1,NPPC,GNAI1,CCK,MC4R,FDPS,F10,HNF1B,APOA1,APLN,MCHR1,PTGS2
63	Drug Metabolism	7.25E-04-1.15E-03	CYP24A1,GDNF,VDR,MDK,PPARGC1A
64	Cell Cycle	7.42E-04-2.51E-03	NRG1,SRC,HDAC4,GDNF,IGF1,SPRY2,PTHLH,ELAC2,MDK,NGF,HMGA2,MATK
65	Amino Acid Metabolism	1.15E-03-1.15E-03	EDNRB,EDNRA
66	Cell-mediated Immune Response	1.15E-03-1.15E-03	EGR3,EGR1
67	Lymphoid Tissue Structure and Development	1.15E-03-2.17E-03	CD1D,MAP3K14,ICAM1,EGR3,EGR1,CISH,HEXB,VAV1
68	Cell Signaling	1.24E-03-1.39E-03	NOS1,RGS20,HTR4,PTHLH,GNAI1,NGF,MC4R,HRH3,STMN1,FDPS,C1QL1,APOA1,IGF1,MCHR1,APLN,RGS14,ECE1,PTGS2,CRY1
69	Organismal Functions	2.22E-03-2.3E-03	NOS1,MFAP2,GDNF,IL6R,NR4A1,HEXB,DMTN,CCK,NGF
70	Hypersensitivity Response	2.7E-03-2.7E-03	SOCS1,PIM1,IL6R,KIT,NGF

## Sheet: 24 h post-CIDR
Supplementary Table 4B: IPA disease and functions categories at 24 h post-CIDR relative to the onset of oestrus.
IPA Rank	IPA Category	P-value	Molecules
1	Neurological Disease	7.61E-08-1.14E-02	NNAT,KCND2,SRSF2,CRYAB,SCN2B,PFKFB1,Kcnn2,SLC6A15,GPNMB,AMPH,NUPR1,FABP7,CHRNA3,MOG,SOX4,THY1,NPY5R,CNGA1,SRGAP3,CPNE5,HCRTR1,HSD17B6,SYN3,KCNJ6,THRB,SYN1,EPHX1,NOS1,CA2,SPTBN4,GDNF,SLC35D3,SCUBE2,VEGFB,MFGE8,SLC39A14,CHRM1,HRH3,GABRB2,PGF,ANGPTL4,CNTNAP2,IGF1,GADD45A,CDK5,PLK2,CAMK1G,HEXB,CYGB,PMEL,SCN1A,PLOD2,EDNRB,LRFN2,DBI,CNTFR,PCOLCE2,CDH6,TOB1,SERPINE2,KCNS2,HP,APOA1,SPRY2,OPRK1,GLI1,NREP,…
2	Psychological Disorders	6.05E-07-1.14E-02	CRYAB,SCN2B,PFKFB1,Kcnn2,SLC6A15,AMPH,NUPR1,FABP7,CHRNA3,MOG,THY1,CPNE5,HCRTR1,MCHR1,HSD17B6,SYN3,THRB,SYN1,NOS1,CA2,GDNF,SLC35D3,SCUBE2,MFGE8,HRH3,CHRM1,GABRB2,CNTNAP2,IGF1,CDK5,GADD45A,PLK2,CAMK1G,CYGB,ASIP,SCN1A,PLOD2,DBI,LRFN2,CDH6,TOB1,SERPINE2,HP,KCNS2,APOA1,SPRY2,OPRK1,NREP,PPARGC1A
3	Cardiovascular Disease	5.75E-06-9.24E-03	KCND2,NOS1,CA2,CRYAB,PFKFB1,INSIG1,MMP14,PBX1,VEGFB,MFGE8,CHRM1,LONRF3,PGF,GABRB2,CNTNAP2,ANGPTL4,IGF1,AMPH,IFI30,PLEKHO2,HSD11B2,MMP11,FBXO32,CHRNA3,SCN1A,PSRC1,FMO2,EDNRB,MSMO1,THY1,LMBRD1,HP,APOA1,FIBIN,APLN,OPRK1,TPP1,MAFB,THRB,TMOD1,PPARGC1A
4	Ophthalmic Disease	5.75E-06-1.14E-02	NOS1,CA2,SCN1A,IGF1,CYP4V2,VEGFB,THRB,CNGA1,CHRM1,USH1C,GPNMB,PGF
5	Organismal Injury and Abnormalities	5.75E-06-1.14E-02	KCND2,NNAT,GLT8D2,HLA-DOA,CRYAB,TMBIM4,SGSH,CYP4V2,RBM3,ACP5,BCAT1,MFAP2,CTSH,FABP7,FBXO32,CHRNA3,MOG,PLD3,MSMO1,THY1,MFAP3L,IGDCC4,SRGAP3,LRRN3,HCRTR1,EHMT2,THRB,PDGFD,CA2,MXRA8,CLCNKB,SCUBE2,VEGFB,MFGE8,ATRAID,HRH3,CNTNAP2,GADD45A,IGF1,RHOU,HEXB,PIK3R2,CD27,OCA2,PLOD2,DBI,CNTFR,CDH6,SAT2,TOB1,LPAR3,IL16,HP,SPRY2,TPP1,MAFB,EYA1,PPARGC1A,USH1C,SRSF2,CYP24A1,SCN2B,PFKFB1,INSIG1,PTHLH,PBX1,ELOC,SGC…
6	Nutritional Disease	7.89E-06-3.48E-03	NOS1,CA2,SCN1A,SCN2B,SHBG,NPPC,C1QTNF1,NPY5R,HRH3,CHRM1,KSR2,GABRB2,CIDEA,ANGPTL4,G0S2,IGF1,MCHR1,OPRK1,PID1,HSD11B2,MMP11,PPARGC1A,ASIP
7	Cancer	1.39E-05-1.14E-02	NNAT,SRSF2,GLT8D2,CRYAB,HLA-DOA,CYP24A1,INSIG1,TMBIM4,PTHLH,PBX1,RBM3,ACP5,ELOC,GPNMB,BCAT1,CTSH,AMPH,TNFAIP2,IFI30,NUPR1,FABP7,MOG,SOX4,PLD3,SHBG,MSMO1,THY1,LMBRD1,MFAP3L,SRSF3,IGDCC4,LRRN3,C4BPA,EHMT2,HSD17B6,MDK,PDGFD,THRB,TMOD1,LRRC4,NOS1,CA2,GDNF,MXRA8,SCARA5,MMP14,SCUBE2,ANTXR1,ANXA9,VEGFB,MFGE8,ATRAID,Cyp2c44,SLC39A14,CHRM1,HRH3,PGF,GABRB2,ANGPTL4,CNTNAP2,IGF1,GADD45A,CDK5,PLK2,RHOU,RABGGT…
8	Developmental Disorder	1.71E-05-1.14E-02	KCND2,NOS1,CA2,CRYAB,SCN2B,GDNF,PFKFB1,SGSH,INSIG1,PTHLH,PBX1,VEGFB,PGF,IGF1,NUPR1,HEXB,HSD11B2,FABP7,FBXO32,SCN1A,EDNRB,DBI,NPPC,SRGAP3,APOA1,SPRY2,APLN,EHMT2,TPP1,MAFB,THRB,SYN1,EYA1,USH1C,PPARGC1A
9	Skeletal and Muscular Disorders	1.92E-05-1.14E-02	KCND2,SRSF2,CRYAB,SCN2B,PFKFB1,PTHLH,SGCA,MFAP2,G0S2,FABP7,FBXO32,ADAMTS12,MOG,THY1,Acan,C1QTNF6,CPNE5,APLN,HCRTR1,SYN3,MDK,PDGFD,THRB,SYN1,TMOD1,NOS1,CA2,GDNF,MMP14,SLC35D3,SCUBE2,VEGFB,CHRM1,HRH3,GABRB2,PGF,IGF1,GADD45A,CDK5,PLK2,RENBP,CD27,SCN1A,PLOD2,CTSK,IL16,HP,APOA1,OPRK1,SYT3,MAFB,NREP,PPARGC1A
10	Cell-To-Cell Signaling and Interaction	2.83E-05-1.14E-02	KCND2,NOS1,CRYAB,GDNF,MMP14,ANTXR1,PTHLH,Kcnn2,CHRM1,HRH3,PGF,CNTNAP2,CDK5,IGF1,HSD11B2,MOG,SOX4,SCN1A,SV2B,NPPC,CNTFR,SLC8A3,THY1,LPAR3,IL16,APOA1,APLN,HCRTR1,OPRK1,SYN3,MDK,MAFB,GLI1,SYN1,LRRC4,PPARGC1A
11	Drug Metabolism	2.83E-05-1.14E-02	NOS1,GDNF,HCRTR1,NPPC,OPRK1,THY1,SYN3,MDK,HRH3,SYN1,GABRB2,PPARGC1A
12	Endocrine System Development and Function	2.83E-05-2.17E-03	SRSF2,IGF1,MCHR1,THRB,EYA1
13	Molecular Transport	2.83E-05-1.14E-02	CRYAB,CYP24A1,PFKFB1,INSIG1,CYP26A1,PTHLH,ATP6V0D2,SLC5A1,WNT4,FABP7,SHBG,THY1,NPY5R,CERS4,SRSF3,APLN,MCHR1,HCRTR1,EHMT2,SYN3,MDK,KCNJ6,THRB,SYN1,EPHX1,NOS1,CA2,GDNF,MFGE8,Cyp2c44,SLC39A14,CHRM1,HRH3,KSR2,ANGPTL4,IGF1,PID1,HEXB,RENBP,ASIP,DBI,EDNRB,GPR84,PCOLCE2,NPPC,CNTFR,SLC8A3,HP,APOA1,OPRK1,PPARGC1A
14	Organ Morphology	2.83E-05-1.14E-02	NOS1,PFKFB1,EDNRB,GDNF,MMP14,PTHLH,VEGFB,MFGE8,SERPINE2,APOA1,IGF1,APLN,MCHR1,SPRY2,FBXO32,THRB,EYA1,TMOD1,PPARGC1A
15	Organismal Development	2.83E-05-1.14E-02	NOS1,CRYAB,SPTBN4,GDNF,CYP26A1,MMP14,PTHLH,PBX1,VEGFB,MFGE8,GSX2,PGF,MFAP2,ANGPTL4,CDK5,IGF1,ARHGEF26,WNT4,CYGB,FABP7,MMP11,MOG,PMEL,SOX4,COMP,EDNRB,NPPC,THY1,IL16,HP,APOA1,MCHR1,APLN,SPRY2,MDK,THRB,EYA1,TMOD1,GLI1,PPARGC1A
16	Small Molecule Biochemistry	2.83E-05-1.14E-02	CYP24A1,PFKFB1,INSIG1,CYP26A1,PTHLH,GSX2,G0S2,WNT4,FABP7,MOG,C1QTNF2,SHBG,THY1,NPY5R,CERS4,APLN,MCHR1,HCRTR1,EHMT2,HSD17B6,SYN3,MDK,THRB,SYN1,EPHX1,NOS1,QRFPR,GDNF,C1QTNF1,MFGE8,CHRM1,HRH3,GABRB2,PGF,KSR2,ANGPTL4,IGF1,PID1,HSD11B2,HEXB,RENBP,ASIP,RGS20,DBI,EDNRB,GPR84,NPPC,CNTFR,PCOLCE2,SERPINE2,IL16,HP,APOA1,OPRK1,PPARGC1A
17	Cellular Growth and Proliferation	2.89E-05-1.14E-02	NNAT,KCND2,SRSF2,HLA-DOA,CRYAB,CYP24A1,PTHLH,PBX1,RBM3,Kcnn2,GSX2,GPNMB,BCAT1,G0S2,IFI30,NUPR1,WNT4,SCPEP1,FABP7,FBXO32,C4orf45,MOG,SOX4,COMP,SHBG,THY1,DPYSL5,SRSF3,SRGAP3,CSPG5,HCRTR1,APLN,EHMT2,SYN3,KCNJ6,MDK,THRB,PDGFD,SYN1,LRRC4,NOS1,GDNF,MMP14,ANTXR1,VEGFB,MFGE8,CHRM1,PGF,CNTNAP2,ANGPTL4,GADD45A,CDK5,IGF1,PLK2,RHOU,CAMK1G,HEXB,CYGB,HSD11B2,MMP11,PIK3R2,CD27,ASIP,PMEL,PLOD2,SEC61G,PSRC1,DPEP1…
18	Lipid Metabolism	2.95E-05-1.14E-02	NOS1,CYP24A1,PFKFB1,QRFPR,GDNF,INSIG1,CYP26A1,PTHLH,C1QTNF1,MFGE8,HRH3,CHRM1,GSX2,KSR2,PGF,G0S2,ANGPTL4,IGF1,HSD11B2,RENBP,WNT4,HEXB,FABP7,MOG,C1QTNF2,DBI,EDNRB,SHBG,GPR84,NPPC,PCOLCE2,CNTFR,THY1,NPY5R,CERS4,SERPINE2,IL16,HP,APOA1,APLN,HSD17B6,EHMT2,OPRK1,THRB,EPHX1,PPARGC1A
19	Gastrointestinal Disease	3.87E-05-1.14E-02	HLA-DOA,CRYAB,INSIG1,TMBIM4,DPP7,PTHLH,GPNMB,CTSH,AMPH,NUPR1,WNT4,FABP7,SOX4,SHBG,THY1,LMBRD1,RNF11,C4BPA,MCHR1,APLN,EHMT2,HSD17B6,MDK,PDGFD,THRB,CA2,GDNF,SCARA5,MMP14,ANTXR1,VEGFB,Cyp2c44,SLC39A14,HRH3,CHRM1,PGF,GABRB2,CNTNAP2,ANGPTL4,IGF1,GADD45A,CDK5,RABGGTB,HEXB,HSD11B2,MMP11,PIK3R2,CD27,ASIP,PLOD2,SCN1A,CTSK,DPEP1,EDNRB,DBI,CNTFR,CDH6,MANBA,SERPINE2,HP,APOA1,JCHAIN,OPRK1,TPP1,MAFB,GLI1,PPARG…
20	Hereditary Disorder	4.51E-05-1.14E-02	NOS1,CA2,CRYAB,SCN2B,GDNF,PFKFB1,INSIG1,SGSH,CLCNKB,SLC35D3,SCUBE2,CYP4V2,CHRM1,GABRB2,IGF1,GADD45A,CDK5,PLK2,HEXB,FABP7,SCN1A,PLOD2,CNGA1,SRGAP3,HP,APOA1,CPNE5,OPRK1,TPP1,THRB,SYN1,NREP,PPARGC1A,USH1C
21	Nucleic Acid Metabolism	5.3E-05-3.78E-03	NOS1,RGS20,GDNF,GPR84,PTHLH,NPPC,CHRM1,HRH3,ANGPTL4,APOA1,G0S2,IGF1,MCHR1,APLN,OPRK1,PID1,ASIP,PPARGC1A
22	Behavior	5.42E-05-1.14E-02	NOS1,SCN1A,CRYAB,SCN2B,GDNF,CNTFR,THY1,NPY5R,CHRM1,SGCA,SRGAP3,CNTNAP2,IGF1,CDK5,HCRTR1,APLN,AMPH,EHMT2,OPRK1,HSD11B2,FABP7,KCNJ6,THRB,PPARGC1A
23	Embryonic Development	5.93E-05-1.14E-02	NOS1,GDNF,CYP26A1,MMP14,ANTXR1,PTHLH,PBX1,VEGFB,MFGE8,GSX2,PGF,CNTNAP2,IGF1,CDK5,CAMK1G,WNT4,FABP7,MOG,SOX4,NPPC,DPYSL5,SPRY2,THRB,GLI1,LRRC4,PPARGC1A
24	Skeletal and Muscular System Development and Function	5.93E-05-1.14E-02	SOX4,NOS1,CTSK,SPTBN4,PFKFB1,BMP3,CYP26A1,MMP14,NPPC,PTHLH,PBX1,TOB1,VEGFB,MFGE8,ACP5,SGCA,GPNMB,PGF,MFAP2,IGF1,APLN,HSD11B2,FBXO32,THRB,TMOD1,GLI1,PPARGC1A
25	Cellular Development	6.11E-05-1.14E-02	HLA-DOA,CYP26A1,PTHLH,PBX1,GSX2,GPNMB,WNT4,FABP7,FBXO32,MOG,SOX4,BDH2,COMP,THY1,DPYSL5,SRGAP3,CSPG5,APLN,SYN3,KCNJ6,MDK,PDGFD,THRB,SYN1,LRRC4,NOS1,GDNF,BMP3,MMP14,VEGFB,MFGE8,HRH3,KSR2,PGF,CNTNAP2,IGF1,CDK5,GADD45A,RHOU,CAMK1G,HSD11B2,CYGB,PIK3R2,CD27,ASIP,PMEL,CTSK,DBI,EDNRB,DNER,AQP11,NPPC,CNTFR,TOB1,SERPINE2,SPRY2,OPRK1,MAFB,NREP,GLI1,EYA1,BARX2,PPARGC1A
26	Nervous System Development and Function	6.11E-05-1.14E-02	KCND2,NOS1,GDNF,MMP14,CYP26A1,PBX1,VEGFB,MFGE8,Kcnn2,CHRM1,GSX2,CNTNAP2,IGF1,CDK5,AMPH,CAMK1G,HSD11B2,FABP7,MOG,SOX4,SCN1A,DBI,EDNRB,SV2B,DNER,NPPC,CNTFR,SLC8A3,THY1,DPYSL5,SERPINE2,SRGAP3,CSPG5,APLN,SPRY2,HCRTR1,SYN3,KCNJ6,MAFB,MDK,THRB,EYA1,GLI1,SYN1,PPARGC1A,LRRC4
27	Tissue Development	6.11E-05-1.14E-02	CRYAB,HLA-DOA,CYP26A1,PTHLH,PBX1,GSX2,GPNMB,NUPR1,WNT4,FABP7,MOG,SOX4,COMP,SHBG,THY1,DPYSL5,SRGAP3,CSPG5,APLN,SYN3,MDK,KCNJ6,PDGFD,THRB,SYN1,LRRC4,NOS1,GDNF,MMP14,VEGFB,MFGE8,HRH3,PGF,CNTNAP2,ANGPTL4,IGF1,CDK5,GADD45A,PLK2,CAMK1G,HSD11B2,PIK3R2,CD27,ASIP,PMEL,PLOD2,EDNRB,DNER,CNTFR,NPPC,TOB1,SERPINE2,SPRY2,MAFB,GLI1,EYA1,PPARGC1A
28	Cell Death and Survival	6.92E-05-1.14E-02	ISM1,NNAT,KCND2,SRSF2,CRYAB,PFKFB1,TMBIM4,DPP7,PTHLH,PBX1,ATP6V0D2,RBM3,ELOC,SGCA,G0S2,NUPR1,TNFAIP2,WNT4,FBXO32,ADAMTS12,MOG,SOX4,COMP,SHBG,THY1,NPY5R,APLN,HCRTR1,EHMT2,MDK,KCNJ6,THRB,PDGFD,EPHX1,NOS1,GDNF,MMP14,ANTXR1,VEGFB,MFGE8,CHRM1,KSR2,GABRB2,PGF,ANGPTL4,GADD45A,IGF1,CDK5,PLK2,RABGGTB,HSD11B2,HEXB,MMP11,PIK3R2,CD27,PMEL,SCN1A,SEC61G,EDNRB,NPPC,CNTFR,AQP11,SLC8A3,CCNL2,RPS29,SERPINE2,CIDEA,…
29	Connective Tissue Development and Function	7.03E-05-1.14E-02	NOS1,ZNF385A,GDNF,MMP14,PTHLH,PBX1,MFGE8,ACP5,HRH3,PGF,GPNMB,G0S2,GADD45A,IGF1,PLK2,NUPR1,RHOU,CYGB,HSD11B2,PIK3R2,MOG,ASIP,SOX4,CTSK,EDNRB,NPPC,TOB1,NPY5R,IL16,CIDEA,PODXL2,SPRY2,APLN,MCHR1,OPRK1,MDK,PDGFD,THRB,NREP,GLI1,PPARGC1A
30	Tissue Morphology	7.03E-05-1.14E-02	CRYAB,ZNF385A,PTHLH,PBX1,SGCA,GSX2,GPNMB,MFAP2,G0S2,CTSH,WNT4,SCPEP1,ADAMTS12,MOG,SOX4,SHBG,DPYSL5,NPY5R,Acan,MCHR1,KCNJ6,MDK,THRB,SYN1,TMOD1,NOS1,GDNF,MMP14,ANTXR1,VEGFB,MFGE8,HRH3,PGF,CNTNAP2,CDK5,IGF1,GADD45A,HEXB,HSD11B2,MMP11,PIK3R2,CD27,ASIP,PMEL,CTSK,EDNRB,NPPC,CNTFR,TOB1,SERPINE2,CIDEA,APOA1,JCHAIN,OPRK1,MAFB,GLI1,PPARGC1A
31	Endocrine System Disorders	7.79E-05-1.14E-02	CA2,HLA-DOA,CLCNKB,MMP14,PTHLH,VEGFB,CHRM1,PGF,GPNMB,GABRB2,GADD45A,IGF1,CTSH,HSD11B2,WNT4,FABP7,CD27,ASIP,SCN1A,CTSK,DPEP1,EDNRB,SHBG,THY1,RNF11,SERPINE2,HP,APOA1,MCHR1,APLN,THRB
32	Metabolic Disease	7.79E-05-1.14E-02	NOS1,CA2,HLA-DOA,GDNF,INSIG1,SGSH,CLCNKB,PTHLH,VEGFB,MFGE8,Kcnn2,HRH3,CHRM1,GPNMB,GABRB2,PGF,ANGPTL4,CDK5,IGF1,CTSH,AMPH,PID1,HSD11B2,WNT4,HEXB,FABP7,PIK3R2,CD27,ASIP,SCN1A,CTSK,DPEP1,EDNRB,SHBG,THY1,NPY5R,RNF11,SERPINE2,HP,APOA1,MCHR1,APLN,HCRTR1,TPP1,THRB,PPARGC1A
33	Cellular Assembly and Organization	1.29E-04-1.14E-02	NOS1,CRYAB,GDNF,ANTXR1,VEGFB,MFGE8,CNTNAP2,CDK5,IGF1,AMPH,CAMK1G,MOG,ASIP,PMEL,DNER,DPYSL5,SERPINE2,SRGAP3,APOA1,CSPG5,SPRY2,SYN3,MAFB,MDK,SYN1,LRRC4
34	Cellular Function and Maintenance	1.29E-04-1.14E-02	NOS1,PMEL,GDNF,ANTXR1,VEGFB,DPYSL5,CHRM1,CNTNAP2,IGF1,CDK5,AMPH,CAMK1G,MAFB,SYN1,MOG,LRRC4,ASIP
35	Cardiovascular System Development and Function	1.51E-04-1.14E-02	NOS1,CRYAB,PFKFB1,GDNF,MMP14,PTHLH,VEGFB,MFGE8,CHRM1,PGF,ANGPTL4,IGF1,NUPR1,WNT4,HSD11B2,CYGB,ARHGEF26,MMP11,FBXO32,ASIP,COMP,EDNRB,NPPC,THY1,HP,APOA1,APLN,SPRY2,MDK,THRB,TMOD1,GLI1,PPARGC1A
36	Dermatological Diseases and Conditions	1.53E-04-1.53E-04	PMEL,CIDEA,INSIG1,FABP7,OCA2
37	Cell Signaling	2.14E-04-4.84E-03	NOS1,RGS20,EDNRB,GDNF,GPR84,NPPC,PTHLH,HRH3,CHRM1,KSR2,ANGPTL4,APOA1,IGF1,APLN,MCHR1,OPRK1,KCNJ6,ASIP
38	Vitamin and Mineral Metabolism	3.7E-04-1.1E-02	CYP24A1,DBI,QRFPR,EDNRB,INSIG1,CYP26A1,PTHLH,C1QTNF1,CHRM1,KSR2,SERPINE2,APOA1,IGF1,WNT4,KCNJ6,ASIP,PPARGC1A
39	Hair and Skin Development and Function	3.83E-04-7.88E-03	EDNRB,OCA2,ASIP
40	Organismal Functions	3.83E-04-3.85E-03	NOS1,GDNF,IGF1,HEXB,Acan
41	Protein Trafficking	3.83E-04-1.14E-02	PLOD2,COMP
42	Cell Cycle	3.99E-04-1.14E-02	IL16,DBI,IGF1,GADD45A,SPRY2,PTHLH,WNK2,MDK,THRB
43	Hematological System Development and Function	4.88E-04-1.14E-02	NOS1,CRYAB,GDNF,EDNRB,IGF1,APLN,NPPC,PTHLH,HSD11B2,ASIP
44	Hematological Disease	5.22E-04-4.4E-03	NOS1,APOA1,ANGPTL4,IGF1,INSIG1,VEGFB,HSD11B2,NPY5R,THRB,PPARGC1A,PGF
45	Cellular Movement	6.95E-04-1.14E-02	NOS1,CRYAB,SCN2B,GDNF,TMBIM4,MMP14,PTHLH,VEGFB,HRH3,PGF,BCAT1,EPHA8,ANGPTL4,CNTNAP2,GADD45A,CDK5,IGF1,CTSH,RHOU,SCPEP1,FABP7,MMP11,PIK3R2,MOG,COMP,EDNRB,PCOLCE2,THY1,LPAR3,SERPINE2,IL16,HP,PODXL2,APOA1,CSPG5,SPRY2,APLN,FAM188A,MDK,MAFB,PDGFD,THRB,NREP,GLI1,BARX2
46	Auditory and Vestibular System Development and Function	7.61E-04-7.88E-03	SOX4,IGF1,THRB
47	Cell Morphology	7.61E-04-1.14E-02	NOS1,EDNRB,GDNF,MMP14,TOB1,VEGFB,DPYSL5,CHRM1,GPNMB,CNTNAP2,GADD45A,IGF1,CDK5,SPRY2,APLN,CAMK1G,TMOD1,SYN1,MOG,OCA2,PPARGC1A,LRRC4
48	Cellular Compromise	7.61E-04-1.14E-02	NOS1,GDNF,EDNRB,PTHLH,AQP11,SGCA,SERPINE2,IGF1,FBXO32,KCNJ6,THRB,TMOD1,PPARGC1A
49	Inflammatory Response	7.61E-04-1.14E-02	SCN1A,CRYAB,SCN2B,MMP14,HRH3,Acan,PGF,GABRB2,IL16,C1QTNF6,HP,APOA1,G0S2,IGF1,OPRK1,SYT3,RENBP,SYN3,MAFB,FBXO32,MDK,PDGFD,CD27,ADAMTS12,MOG
50	Organ Development	7.61E-04-1.14E-02	SOX4,NOS1,SRSF2,PFKFB1,GDNF,EDNRB,CYP26A1,MMP14,NPPC,AQP11,PTHLH,VEGFB,MFGE8,GSX2,CDK5,IGF1,SPRY2,APLN,NUPR1,FABP7,FBXO32,THRB,GLI1
51	Reproductive System Disease	1.37E-03-1.14E-02	GLT8D2,CA2,CYP24A1,GDNF,MXRA8,SCARA5,MMP14,VEGFB,RBM3,MFGE8,ACP5,CHRM1,PGF,GABRB2,IGF1,GADD45A,CTSH,IFI30,RABGGTB,TNFAIP2,RHOU,HSD11B2,MMP11,FABP7,SOX4,PLD3,DPEP1,EDNRB,THY1,MFAP3L,SRSF3,IGDCC4,HP,SPRY2,JCHAIN,EHMT2,OPRK1,HSD17B6,THRB,GLI1
52	Renal and Urological Disease	1.66E-03-1.14E-02	NOS1,CA2,SCN1A,IGF1,CLCNKB,SPRY2,AQP11,OPRK1,HSD11B2,MAFB,CHRM1,EYA1
53	Inflammatory Disease	1.87E-03-5.3E-03	SCN1A,CRYAB,SCN2B,MMP14,Acan,PGF,GABRB2,IL16,C1QTNF6,HP,APOA1,G0S2,IGF1,OPRK1,SYT3,RENBP,SYN3,MAFB,FBXO32,MDK,PDGFD,CD27,ADAMTS12
54	Reproductive System Development and Function	1.87E-03-1.14E-02	PODXL2,GDNF,IGF1,SHBG,MMP14,PTHLH,NPPC,MFGE8,FABP7,GLI1
55	Energy Production	1.94E-03-2.85E-03	CRYAB,APOA1,G0S2,C1QTNF2,C1QTNF1,HSD17B6,THRB,PPARGC1A,KSR2
56	Digestive System Development and Function	2.49E-03-2.49E-03	EDNRB,IGF1,MMP14,NPPC
57	Hepatic System Development and Function	2.49E-03-2.49E-03	EDNRB,IGF1,MMP14,NPPC
58	Respiratory Disease	2.58E-03-5.64E-03	NOS1,CA2,CRYAB,CYP24A1,INSIG1,MMP14,PTHLH,CHRM1,HRH3,GABRB2,ANGPTL4,IGF1,RABGGTB,IFI30,WNT4,MMP11,CHRNA3,SOX4,SCN1A,SEC61G,EDNRB,IL16,APOA1,EHMT2,FAM188A,OPRK1,MDK,MAFB,THRB,GLI1
59	Auditory Disease	2.6E-03-1.14E-02	EDNRB,USH1C
60	Carbohydrate Metabolism	2.6E-03-1.14E-02	NNAT,CRYAB,PFKFB1,EDNRB,C1QTNF2,GPR84,PTHLH,CHRM1,KSR2,APOA1,IGF1,APLN,HEXB,PPARGC1A
61	Post-Translational Modification	3.11E-03-3.11E-03	CTSK,MMP14,MMP11
62	Protein Degradation	3.11E-03-3.11E-03	CTSK,MMP14,MMP11
63	Protein Synthesis	3.11E-03-3.11E-03	CTSK,MMP14,MMP11
64	Infectious Diseases	3.16E-03-3.16E-03	IL16,MMP14,PCOLCE2,CD27,GABRB2
65	Connective Tissue Disorders	3.47E-03-1.14E-02	CA2,CRYAB,SCN2B,MMP14,PTHLH,GABRB2,PGF,MFAP2,G0S2,IGF1,RENBP,CD27,ADAMTS12,PLOD2,SCN1A,CTSK,Acan,IL16,C1QTNF6,HP,APOA1,SYT3,OPRK1,SYN3,MDK,MAFB,THRB,PDGFD
66	Renal and Urological System Development and Function	4.39E-03-1.14E-02	IL16,GDNF,IGF1,EDNRB,APLN,SPRY2,AQP11,PTHLH
67	DNA Replication, Recombination, and Repair	5.74E-03-5.74E-03	CRYAB,FABP7,THRB,SYN1
68	Amino Acid Metabolism	1.14E-02-1.14E-02	IGF1
69	Hematopoiesis	1.14E-02-1.14E-02	MMP14
70	Hepatic System Disease	1.14E-02-1.14E-02	VEGFB,PPARGC1A
71	Immune Cell Trafficking	1.14E-02-1.14E-02	GDNF,MMP14
72	Lymphoid Tissue Structure and Development	1.14E-02-1.14E-02	MMP14
73	Tumor Morphology	1.14E-02-1.14E-02	IGF1,PTHLH,GLI1

## Sheet: 12 h post-oestrus
Supplementary Table 4C: IPA disease and functions categories at 12 h post-oestrus relative to the onset of oestrus.
IPA Rank	IPA Category	P-value	Molecules
1	Cellular Development	2.42E-04-4.56E-02	KRT14,STAT4,ALOX15,TNFRSF18,ATP1B1,LAMA4,GALNT3,EPCAM
2	Cellular Growth and Proliferation	2.42E-04-4.56E-02	KRT14,STAT4,ALOX15,TNFRSF18,ATP1B1,LAMA4,GALNT3,NUCB2,EPCAM
3	Hematological System Development and Function	2.42E-04-4.97E-02	STAT4,ALOX15,CHST4,TNFRSF18,ADAMTS12
4	Lymphoid Tissue Structure and Development	2.42E-04-4.24E-02	STAT4,TNFRSF18
5	Cell-To-Cell Signaling and Interaction	4.52E-04-4.88E-02	STAT4,ALOX15,CHST4,TNFRSF18,ATP1B1,NUCB2,EPCAM
6	Cellular Assembly and Organization	4.52E-04-1.66E-03	ALOX15,LAMA4,EPCAM
7	Cellular Compromise	4.52E-04-2.79E-02	STAT4,ALOX15,ATP1B1,LAMA4,EPCAM
8	Cell Morphology	9.9E-04-4.24E-02	STAT4,TNFRSF18,LAMA4,GALNT3,EPCAM
9	Cancer	1.66E-03-4.56E-02	KRT14,ALOX15,LIPH,TNFRSF18,PDZK1,ATP1B1,C9,AGR2,CHST8,STAT4,CRELD2,AGR3,LAMA4,GALNT3,PIPOX,EPCAM
10	Carbohydrate Metabolism	1.66E-03-6.64E-03	KRT14,LIPH
11	Cardiovascular Disease	1.66E-03-3.6E-02	CCDC136,ALOX15,ATP1B1,LAMA4,TMEM130,NUCB2,DNAJC3
12	Cell Cycle	1.66E-03-2.63E-02	KRT14,STAT4,ALOX15,EPCAM
13	Cell Death and Survival	1.66E-03-4.36E-02	STAT4,ALOX15,TNFRSF18,LAMA4,GALNT3,C9
14	Cell Signaling	1.66E-03-1.98E-02	ALOX15,DNAJC3
15	Cellular Function and Maintenance	1.66E-03-4.24E-02	STAT4,ALOX15,TNFRSF18,EPCAM
16	Connective Tissue Development and Function	1.66E-03-4.72E-02	ALOX15,GALNT3,EPCAM
17	Connective Tissue Disorders	1.66E-03-2.47E-02	STAT4,ALOX15,TNFRSF18
18	Developmental Disorder	1.66E-03-3.46E-02	ALOX15,LAMA4,DNAJC3
19	Embryonic Development	1.66E-03-4.24E-02	STAT4,ALOX15,ATP1B1,EPCAM
20	Endocrine System Disorders	1.66E-03-4.08E-02	CHST8,LAMA4,GALNT3,C9,EPCAM,AGR2
21	Gastrointestinal Disease	1.66E-03-4.56E-02	STAT4,LIPH,ALOX15,CRELD2,AGR3,LAMA4,GALNT3,C9,EPCAM,AGR2,ADAMTS12
22	Hematological Disease	1.66E-03-1.32E-02	TNFRSF18,GALNT3,C9
23	Hematopoiesis	1.66E-03-4.24E-02	STAT4,ALOX15
24	Hepatic System Disease	1.66E-03-1.66E-03	EPCAM
25	Infectious Diseases	1.66E-03-2.14E-02	KRT14,STAT4,TNFRSF18,C9
26	Molecular Transport	1.66E-03-3.12E-02	ALOX15,PDZK1,NUCB2
27	Nervous System Development and Function	1.66E-03-4.56E-02	ATP1B1,LAMA4,NUCB2
28	Neurological Disease	1.66E-03-4.36E-02	ALOX15,TNFRSF18,ATP1B1,C9,EPCAM
29	Organ Development	1.66E-03-4.24E-02	STAT4,ALOX15
30	Organismal Functions	1.66E-03-4.99E-03	ALOX15,TNFRSF18
31	Organismal Injury and Abnormalities	1.66E-03-4.87E-02	ATP6V0A4,KRT14,ALOX15,LIPH,CADM3,PDZK1,TNFRSF18,ATP1B1,TMEM130,C9,DNAJC3,AGR2,CCDC136,CHST8,STAT4,GPRC5B,CRELD2,AGR3,LAMA4,GALNT3,PIPOX,NUCB2,EPCAM
32	Respiratory Disease	1.66E-03-9.95E-03	ALOX15,CHST4,EPCAM
33	Skeletal and Muscular System Development and Function	1.66E-03-4.72E-02	ALOX15,LAMA4,GALNT3,NUCB2
34	Small Molecule Biochemistry	1.66E-03-4.4E-02	KRT14,LIPH,ALOX15,PDZK1,NUCB2
35	Tissue Development	1.66E-03-4.24E-02	STAT4,ALOX15,ATP1B1,LAMA4,GALNT3
36	Visual System Development and Function	1.66E-03-4.99E-03	ALOX15
37	Renal and Urological Disease	2.66E-03-1.65E-02	ATP6V0A4,GPRC5B,ATP1B1
38	Immunological Disease	3.33E-03-1.16E-02	STAT4,TNFRSF18
39	Lipid Metabolism	3.33E-03-4.4E-02	LIPH,ALOX15,NUCB2
40	Organismal Development	3.33E-03-4.24E-02	STAT4,ALOX15,PDZK1,ATP1B1,NUCB2
41	Cardiovascular System Development and Function	4.99E-03-1.16E-02	PDZK1,CHST4
42	Cell-mediated Immune Response	4.99E-03-4.24E-02	STAT4
43	Hair and Skin Development and Function	4.99E-03-4.56E-02	ALOX15,EPCAM
44	Metabolic Disease	4.99E-03-4.99E-03	ATP6V0A4
45	Nucleic Acid Metabolism	4.99E-03-4.99E-03	PDZK1
46	Post-Translational Modification	4.99E-03-1.49E-02	TNFRSF18,GALNT3
47	Protein Synthesis	4.99E-03-4.99E-03	GALNT3
48	Inflammatory Disease	6.64E-03-4.72E-02	STAT4,ALOX15,ADAMTS12
49	Inflammatory Response	6.64E-03-4.72E-02	STAT4,ALOX15,TNFRSF18,ADAMTS12
50	Skeletal and Muscular Disorders	6.64E-03-2.47E-02	STAT4,ALOX15,TNFRSF18,LAMA4
51	Tissue Morphology	6.64E-03-4.97E-02	STAT4,ALOX15,ATP1B1,LAMA4,GALNT3,ADAMTS12
52	Tumor Morphology	6.64E-03-4.56E-02	GALNT3,AGR2
53	Reproductive System Disease	6.75E-03-4.87E-02	KRT14,ALOX15,TNFRSF18,CADM3,ATP1B1,TMEM130,C9,DNAJC3,AGR2,CHST8,CCDC136,LAMA4,GALNT3,NUCB2,EPCAM
54	Hereditary Disorder	1.16E-02-1.16E-02	EPCAM
55	Digestive System Development and Function	1.2E-02-1.2E-02	FXYD4,DNAJC3
56	Dermatological Diseases and Conditions	1.32E-02-4.24E-02	STAT4,KRT14
57	Renal and Urological System Development and Function	1.32E-02-2.31E-02	ALOX15,EPCAM
58	Vitamin and Mineral Metabolism	1.98E-02-1.98E-02	DNAJC3
59	Cellular Movement	2.79E-02-2.79E-02	CHST4
60	Immune Cell Trafficking	2.79E-02-4.72E-02	STAT4,ALOX15,CHST4
61	Ophthalmic Disease	2.79E-02-2.79E-02	ATP1B1
62	Organ Morphology	2.96E-02-2.96E-02	NUCB2
63	Reproductive System Development and Function	2.96E-02-3.44E-02	ALOX15,NUCB2
64	Drug Metabolism	3.12E-02-3.12E-02	NUCB2
65	Endocrine System Development and Function	3.12E-02-3.12E-02	NUCB2

## Sheet: 48 h post-oestrus
Supplementary Table 4D: IPA disease and functions categories at 48 h post-oestrus relative to the onset of oestrus.
IPA Rank	IPA Category	P-value	Molecules
1	Cancer	2.17E-11-5.64E-03	SELL,TWF1,SBSPON,KCNMB2,LRG1,COL8A1,PALM,CP,KRAS,SEL1L3,MERTK,CCND3,LTF,PIPOX,MGP,FOSL1,ELF5,VSTM2L,ZFHX3,WT1,DAPK1,ADGRL2,PODN,EZH1,GRM8,PPP1R1B,MSMO1,SPOCK2,IGFBP5,CRELD1,NDN,CSF2RB,DVL2,ZNF831,TFRC,CD86,KCNK6,HSD11B1,PHLDA2,LGALS9,CCL22,CCL5,DUSP2,GLTSCR2,S100A5,VDR,PIK3R2,CD27,FUT4,CYP51A1,CCR1,AKAP5,PLOD2,ATP1B1,SLC12A8,SEC14L4,TXNIP,XIRP1,GREM1,NOV,EDIL3,COLGALT2,CST7,PLXDC1,SLC5A5,NRIP1,SE…
2	Organismal Injury and Abnormalities	2.17E-11-5.64E-03	SELL,TWF1,SBSPON,KCNMB2,LRG1,DNAJC3,COL8A1,PALM,CP,KRAS,SEL1L3,EGR2,MERTK,CCND3,LTF,PIPOX,PLIN5,MGP,FOSL1,ELF5,VSTM2L,ZFHX3,WT1,DAPK1,ADGRL2,PODN,COCH,EZH1,GRM8,PPP1R1B,C1GALT1C1,MSMO1,SPOCK2,GGCX,CRELD1,IGFBP5,HMOX2,NDN,CSF2RB,DVL2,KCNJ10,ZNF831,CD86,TFRC,KCNK6,MUSTN1,HSD11B1,PHLDA2,LGALS9,CCL22,CCL5,DUSP2,C10orf10,GLTSCR2,CALCOCO1,PROS1,ST8SIA2,S100A5,PIK3R2,VDR,CD27,FUT4,CYP51A1,CCR1,AKAP5,PLO…
3	Immunological Disease	1.06E-09-1.37E-03	SELL,GPD1,ARFGAP3,MSRB2,POMC,KRAS,IDE,CTSV,ZNF395,EGR2,CCND3,LTF,ITIH4,FABP7,JAML,GFAP,IGFBP5,JUNB,RORC,C1orf162,CSF2RB,UNC93A,AQP9,CD68,FLT3LG,IL10RA,CD86,TFRC,HSD11B1,LCP2,MME,ADM,SQLE,PDIA3,CCL22,CCL5,DUSP2,SELENBP1,LYZ,IGF1,HLA-DRA,LBP,VDR,CD27,CYP51A1,CCR1,ATP1B1,CINP,SLAMF7,LY9,TSPO,GIMAP1,ARCN1,IDI1,CD3E,EPHX2,FOXP3,PGR,FCN1,GRB7,IFI30,ABCC8,OSM,KRT1,TNFRSF11B,CSF3R,MAP3K14,HRH2,SEC14L3,CP…
4	Connective Tissue Disorders	3.63E-09-5.64E-03	ARCN1,EPHX2,PTHLH,FOXP3,POMC,IDE,PGR,SERPINB2,SCN4B,TH,EGR2,FCN1,LTF,CCND3,FASN,OSM,NOD1,MUC5AC,GFAP,TNFRSF11B,CSF3R,NPY,MAP3K14,SEC14L3,ADAMTS1,EGR3,THRA,IGFBP5,PTGDS,RORC,Acan,FOSB,UNC93A,CSF2RB,C1QTNF6,AQP9,ITGAM,CD68,IL1RN,FLT3LG,ETV4,RXFP1,CACNA2D1,IL10RA,CD86,TFRC,MDK,CDK2AP2,SIGIRR,MME,ADM,SQLE,TNFRSF18,SLC1A4,NFIX,CA14,PDIA3,CCL24,CCL5,CDKN2B,DUSP2,SELENBP1,BLK,HMOX1,LYZ,HSP90B1,IGF1,HLA-…
5	Inflammatory Disease	3.63E-09-4.67E-03	KCND2,KNG1,SELL,GPD1,ARFGAP3,POMC,IDE,SERPINB2,CTSV,EGR2,ZNF395,CCND3,MERTK,LTF,MUC5AC,GFAP,WT1,GRM8,HBEGF,IGFBP5,JUNB,RORC,HMOX2,Acan,CSF2RB,UNC93A,AQP9,CD68,FLT3LG,RXFP1,IL10RA,CD86,TFRC,CDK2AP2,HSD11B1,LCP2,MME,ADM,SIGIRR,SQLE,PDIA3,CA14,LGALS9,CCL22,CCL5,DUSP2,SELENBP1,LYZ,IGF1,PROS1,HLA-DRA,PGLYRP2,VDR,LBP,CD27,CYP51A1,IL11RA,CCR1,ALOX15,ANXA4,CINP,SLAMF7,LY9,TSPO,ADGRE1,KCNB2,MAP3K3,ARCN1,K…
6	Inflammatory Response	3.63E-09-5.28E-03	KNG1,SELL,ARFGAP3,GPD1,KRAS,POMC,IDE,SERPINB2,CTSV,EGR2,ZNF395,CCND3,MERTK,LTF,RNF128,MUC5AC,GFAP,FOSL1,ZBTB16,NEIL2,WT1,UNC13D,DAPK1,MAGT1,NDRG1,GAL3ST1,COCH,HBEGF,IGFBP5,JUNB,RORC,HMOX2,Acan,UNC93A,CSF2RB,AQP9,ASGR1,CD68,FLT3LG,MEP1B,IL10RA,TFRC,CD86,PLTP,CDK2AP2,LCP2,HSD11B1,MME,ADM,SIGIRR,SQLE,CA14,PDIA3,BMPR2,LGALS9,CCL22,CCL5,DUSP2,SELENBP1,LYZ,CES1,IGF1,PROS1,HLA-DRA,PGLYRP2,ART3,VDR,LBP,C…
7	Skeletal and Muscular Disorders	3.63E-09-4.93E-03	KCND2,GPD1,LRG1,POMC,CP,IDE,SERPINB2,EGR2,CCND3,LTF,MERTK,ITIH4,MUC5AC,SEC24A,GFAP,FABP7,ZBTB16,DBP,NDRG1,COCH,PPP1R1B,IGFBP5,JUNB,RORC,SLC2A4,HMOX2,Acan,CSF2RB,UNC93A,CDH2,AQP9,CD68,FLT3LG,RXFP1,IL10RA,TFRC,CD86,CDK2AP2,NDUFB2,ADM,MME,SIGIRR,SQLE,CA14,PDIA3,WWTR1,CCL22,CCL5,DUSP2,SELENBP1,LYZ,IGF1,HLA-DRA,ST8SIA2,VDR,LBP,CD27,CYP51A1,IL11RA,CCR1,PLOD2,CINP,SLAMF7,LY9,CIRBP,COX7A2,TSPO,KCNB2,SYN2…
8	Cell-To-Cell Signaling and Interaction	7.72E-09-5.64E-03	KNG1,SELL,POMC,CP,KRAS,HAPLN1,EGR2,CCND3,MERTK,LTF,RNF128,GFAP,FABP7,NEIL2,WT1,UNC13D,DAPK1,MAGT1,COCH,GAL3ST1,GRM8,PPP1R1B,Cmah,C1GALT1C1,HBEGF,IGFBP5,JUNB,FUT6,RORC,NDN,CSF2RB,CDH2,ASGR1,CD68,KCNJ10,FLT3LG,IL10RA,PCSK4,TFRC,CD86,LRP8,PLTP,HSD11B1,LCP2,SIGIRR,ADM,PDIA3,LGALS9,CKAP4,CCL22,CCL5,LYZ,CES1,IGF1,PROS1,HLA-DRA,PGLYRP2,LBP,VDR,CD27,FUT4,OXTR,CCR1,ALOX15,AKAP5,ATP1B1,TREML2,TXNIP,NPPC,GR…
9	Cellular Movement	8.55E-09-5.02E-03	KNG1,SELL,ARFGAP3,OLFM4,KRAS,POMC,SKAP2,SERPINB2,CTSV,NEU1,SEC24D,EGR2,MERTK,LTF,RGS10,MGP,GFAP,FABP7,FOSL1,LMX1A,ZBTB16,GNG12,NEIL2,GAL3ST1,NDRG1,COCH,CTNNAL1,HBEGF,IGFBP5,TFAP4,FUT6,JUNB,RORC,PLS1,CSF2RB,AQP9,CDH2,DVL2,ASGR1,MEP1B,FLT3LG,RXFP1,IL10RA,PCSK4,CD86,LRP8,PLTP,ST14,LCP2,ADM,MME,PDIA3,WWTR1,LGALS9,BMPR2,CCL22,CCL5,SELENBP1,IDH1,LYZ,CES1,IGF1,TMPRSS4,APBA1,PROS1,PRRX1,PGLYRP2,ST8SIA2,L…
10	Immune Cell Trafficking	4.08E-08-5.02E-03	KNG1,SELL,OLFM4,POMC,KRAS,CTSV,EGR2,LTF,MERTK,GFAP,FOSL1,ZBTB16,NEIL2,UNC13D,GAL3ST1,NDRG1,COCH,MAGT1,RORC,CSF2RB,AQP9,FLT3LG,MEP1B,IL10RA,CD86,PLTP,HSD11B1,LCP2,ADM,LGALS9,BMPR2,CCL22,CCL5,LYZ,CES1,IGF1,PROS1,HLA-DRA,PGLYRP2,VDR,PIK3R2,LBP,CD27,FUT4,IL11RA,CCR1,ALOX15,TREML2,TXNIP,GREM1,EDIL3,LSP1,NODAL,CD3E,EPHX2,SLPI,FOXP3,GPC3,SERP1,OSM,NOD1,GP2,EFNB3,VNN2,TNFRSF11B,CSF3R,NPY,MAP3K14,HRH2,IL2…
11	Neurological Disease	8.27E-08-5.43E-03	KNG1,NNAT,KCND2,GPD1,LRG1,POMC,CP,IDE,ALDH1L1,EGR2,MERTK,LTF,ITIH4,SEC24A,LSS,GFAP,FABP7,ZBTB16,ADGRL2,DBP,COCH,NDRG1,PPP1R1B,GRM8,PCSK5,IGFBP5,JUNB,NPY5R,SLC2A4,HMOX2,ZNF423,SRGAP3,CDH2,CD68,KCNJ10,CD86,ATOX1,LRP8,PLTP,HSD11B1,NDUFB2,EPHX1,MME,ADM,PDIA3,CA14,WWTR1,CKAP4,CCL22,CCL5,DUSP2,SELENBP1,C11orf96,C10orf10,IGF1,PROS1,ST8SIA2,VDR,ATP6V1G2,CYP51A1,CCR1,PLOD2,AKAP5,ALOX15,CSTB,DHCR24,CIRBP,C…
12	Reproductive System Disease	2.04E-07-4.11E-03	SELL,GFPT1,TWF1,SBSPON,COL8A1,DNAJC3,PALM,SEL1L3,KRAS,CP,NEU1,CTSV,SEC24D,CCND3,LTF,MERTK,MGP,FOSL1,ANKRD29,FABP7,ZBTB16,VSTM2L,ZFHX3,WT1,DBP,NDRG1,EZH1,PPP1R1B,CTNNAL1,KRT23,HBEGF,MSMO1,SPOCK2,IGFBP5,JUNB,RORC,MFAP3L,NDN,ZNF423,CSF2RB,CDH2,FLT3LG,LRP8,KCNK6,CDK2AP2,SEC22B,ST14,MUSTN1,HSD11B1,ADM,SQLE,OSR2,PHLDA2,PRRC1,BMPR2,LGALS9,CCL5,DUSP2,SELENBP1,IDH1,C10orf10,LYZ,CES1,CALCOCO1,IGF1,PRRX1,VD…
13	Lipid Metabolism	2.98E-07-5.67E-03	KNG1,SERINC5,POMC,IDE,NEU1,ALDH1L1,LTF,GPD2,RDH16,PLIN5,SEC24A,LSS,FOSL1,FABP7,DBP,GAL3ST1,SEC13,NPY5R,SLC2A4,HMOX2,CSF2RB,AQP9,PLTP,HSD11B1,EPHX1,SIGIRR,ADM,PDIA3,BNIP3,BMPR2,CCL22,CCL5,IDH1,CES1,IGF1,VDR,LBP,CYP51A1,ALOX15,FMO3,DBI,RDH11,NPPC,EDIL3,DHCR24,COX7A2,TSPO,AOX1,FOXO4,CYP24A1,INSIG1,EPHX2,DIRAS3,ABCA3,PTHLH,PGR,TH,GNAT1,RORA,FASN,ABCC8,OSM,DPM3,NPY,MAP3K14,PON2,CPT1A,SHBG,THRA,PTGDS,F…
14	Molecular Transport	2.98E-07-5.67E-03	NNAT,KNG1,SELL,POMC,CP,NEU1,ALDH1L1,LTF,GPD2,RDH16,MGP,PLIN5,SEC24A,LSS,FABP7,SLCO2B1,UNC13D,ADGRL2,GAL3ST1,PPP1R1B,SEC13,NPY5R,SLC2A4,SEC23A,CSF2RB,AQP9,KCNJ10,TFRC,ATOX1,PLTP,HSD11B1,LCP2,EPHX1,ADM,CA14,CCL22,CCL5,IDH1,USO1,LYZ,CES1,IGF1,PIK3R2,LBP,VDR,OXTR,CCR1,ALOX15,FMO3,DBI,TXNIP,RDH11,MGMT,NPPC,EDIL3,DHCR24,TSPO,FBP1,BMPER,NRIP1,SLC5A5,FOXO4,CYP24A1,CD3E,INSIG1,ABCA3,EPHX2,DIRAS3,PTHLH,NME…
15	Small Molecule Biochemistry	2.98E-07-5.67E-03	KNG1,SERINC5,CP,KRAS,POMC,IDE,NEU1,ALDH1L1,LTF,GPD2,RAB7B,RGS10,RDH16,PLIN5,SEC24A,FABP7,FOSL1,LSS,DBP,GAL3ST1,SEC13,HBEGF,JUNB,NPY5R,SLC2A4,HMOX2,CSF2RB,AQP9,RXFP1,PLTP,ST14,HSD11B1,EPHX1,ADM,SIGIRR,PDIA3,BMPR2,BNIP3,CCL22,CCL5,IDH1,CES1,IGF1,PIK3R2,LBP,VDR,CYP51A1,OXTR,ALOX15,AKAP5,FMO3,DBI,RDH11,TXNIP,MGMT,NPPC,CYTH4,EDIL3,DHCR24,COX7A2,TSPO,FBP1,NRIP1,AOX1,SLC2A12,FOXO4,CYP24A1,INSIG1,ABCA3,E…
16	Cellular Growth and Proliferation	4.51E-07-5.43E-03	DNAJC3,PALM,KRAS,EGR2,MERTK,CCND3,LTF,Sectm1b,MGP,RNF128,TGIF2,FOSL1,LMX1A,ELF5,ZFHX3,WT1,PDIA5,DAPK1,PPP1R1B,C1GALT1C1,SPOCK2,IGFBP5,NDN,SEC23A,CSF2RB,DVL2,KCNJ10,PCSK4,CD86,TFRC,HSD11B1,CD320,PHLDA2,LGALS9,CCL22,CCL5,GLTSCR2,PROS1,ST8SIA2,VDR,PIK3R2,CD27,ATP6V1G2,FUT4,CCR1,AKAP5,PLOD2,ATP1B1,TXNIP,NPPC,GREM1,NOV,LY9,BMPER,NRIP1,MAP3K3,NTN3,FOXO4,RPL22,NODAL,ABCA3,EPHX2,PTHLH,NME2,COPB2,GPC3,SCN…
17	Hematological System Development and Function	9.55E-07-5.64E-03	KNG1,SELL,OLFM4,KRAS,POMC,CD37,CTSV,EGR2,CCND3,MERTK,LTF,Sectm1b,RGS10,RNF128,GFAP,FOSL1,ZBTB16,NEIL2,UNC13D,WT1,MAGT1,GAL3ST1,NDRG1,COCH,DBP,Cmah,HBEGF,JUNB,RORC,CSF2RB,AQP9,FLT3LG,IL10RA,CD86,TFRC,PLTP,HSD11B1,LCP2,ADM,SIGIRR,LGALS9,BMPR2,CCL22,CCL5,LYZ,CES1,IGF1,PROS1,HLA-DRA,PGLYRP2,LBP,PIK3R2,VDR,CD27,FUT4,IL11RA,CCR1,ALOX15,TREML2,TXNIP,NPPC,GREM1,EDIL3,SLAMF7,LY9,LSP1,BMPER,FOXO4,RPL22,NOD…
18	Endocrine System Disorders	2.98E-06-4.11E-03	GPD1,SBSPON,COL8A1,POMC,KRAS,CP,IDE,CCND3,GPD2,ITIH4,MGP,ANGPT4,FABP7,JAML,GFAP,ZBTB16,KCNJ12,WT1,CTNNAL1,KRT23,JUNB,C1orf162,SLC2A4,IL10RA,CD86,KCNK6,LRP8,UBR7,ST14,HSD11B1,MME,CA14,CCL22,CCL5,LYZ,IGF1,HLA-DRA,GPLD1,PIK3R2,VDR,CD27,CCR1,ALOX15,SEC14L4,TXNIP,SPOCK1,DHCR24,TSPO,FBP1,SEMA3C,MAP3K3,FOXO4,FXYD2,CYP24A1,CD3E,DIRAS3,PTHLH,CLEC3B,SLPI,FOXP3,WNT6,SKP1,PGR,GPX3,FASN,GRB7,ABCC8,IFI30,ARL1,…
19	Gastrointestinal Disease	2.98E-06-4.33E-03	LRG1,COL8A1,SEL1L3,KRAS,CP,MERTK,MGP,JAML,WT1,PODN,PPP1R1B,IGFBP5,CRELD1,NDN,TFRC,CD86,UBR7,HSD11B1,LGALS9,CCL22,CCL5,DUSP2,PROS1,S100A5,PIK3R2,VDR,CD27,CCR1,PLOD2,SLC12A8,TXNIP,GREM1,EDIL3,COLGALT2,FBP1,NRIP1,MAP3K3,UGT1A6,IDI1,PTHLH,NME2,WNT6,GPC3,PGR,ABCC8,ARL1,TNFRSF11B,MAP3K14,CPT1A,ADAMTS1,PDYN,ARHGEF15,THRA,AGR2,PTGDS,DAPL1,EIF3M,GK,ETV4,APLN,EPCAM,MDK,CCDC80,AGTR1,SCD,MMP7,SLC1A4,SCARA5,F…
20	Metabolic Disease	2.98E-06-3.71E-03	KNG1,GPD1,COL8A1,POMC,CP,IDE,ALDH1L1,ITIH4,GPD2,MGP,ANGPT4,JAML,FABP7,GFAP,LSS,ZBTB16,KCNJ12,ADGRL2,GRM8,HBEGF,IGFBP5,RORC,NPY5R,C1orf162,SLC2A4,CD68,IL10RA,CD86,UBR7,LRP8,PLTP,HSD11B1,MME,CA14,LGALS9,CCL22,CCL5,IDH1,SELENBP1,LYZ,CES1,IGF1,PROS1,GPLD1,HLA-DRA,LBP,VDR,PIK3R2,CD27,ATP6V1G2,CCR1,ALOX15,AKAP5,TXNIP,MGMT,SPOCK1,DHCR24,FBP1,TSPO,NRIP1,MAP3K3,FOXO4,FXYD2,CD3E,INSIG1,PTHLH,CLEC3B,FOXP3,W…
21	Hematological Disease	3.02E-06-2.35E-03	ANGPTL8,FOXO4,SCD,TNFRSF18,GPD1,INSIG1,POMC,IDH1,CES1,IGF1,RORA,GPD2,PROS1,FASN,F5,ABCC8,PIK3R2,MAP3K14,CPT1A,TXNIP,THRA,SIRT3,NPY5R,SLC2A4,IL1RN,CACNA2D1,HMGCR,HSD11B1,AGTR1
22	Carbohydrate Metabolism	9.9E-06-5.67E-03	NNAT,KNG1,FOXO4,OSTN,GFPT1,INSIG1,SERINC5,ABCA3,EPHX2,PTHLH,CP,KRAS,POMC,LTF,GPD2,FASN,RGS10,ABCC8,NOD1,OSM,DPM3,NPY,MAP3K14,CPT1A,CLTC,HBEGF,THRA,FUT6,SLC2A4,HAS3,AQP9,GK,IL1RN,APLN,RGN,CD14,PLTP,AGTR1,EPHX1,GMPPB,ADM,SCD,MMP7,CRY2,NTS,CCL24,CCL5,SLC2A3,FBP2,IDH1,SLC23A1,IGF1,ASPN,CFB,VDR,PIK3R2,LBP,ARSB,PTPRN,FMO3,DBI,NPY1R,TXNIP,MGMT,NPPC,SOCS4,MAN2A1,CSF1R,CHST1,NFATC2,FBP1,NUCB2,IL1B,NRIP1,H…
23	Tissue Morphology	2.16E-05-5.02E-03	KNG1,SELL,POMC,KRAS,CTSV,EGR2,CCND3,MERTK,RDH16,RGS10,LMX1A,ELF5,ZBTB16,NEIL2,WT1,GRM8,HBEGF,SLC17A5,IGFBP5,JUNB,NPY5R,RORC,SLC2A4,Acan,CSF2RB,CDH2,KCNJ10,FLT3LG,IL10RA,CD86,LCP2,HSD11B1,ADM,MME,SIGIRR,MAP7,BMPR2,CCL22,CCL5,CES1,IGF1,VDR,CD27,AKAP5,ALOX15,TXNIP,MGMT,GREM1,EDIL3,PDIA6,DHCR24,LY9,LSP1,BMPER,NODAL,CD3E,ABCA3,PTHLH,FOXP3,PGR,GDF6,TH,GNAT1,RORA,ABCC8,OSM,TNFRSF11B,CSF3R,NPY,MAP3K14,NB…
24	Cardiovascular Disease	2.37E-05-4.17E-03	KCND2,SELL,DNAJC3,COL8A1,CTSV,SEC24D,MGP,PLIN5,ANKRD29,ZBTB16,DBP,KRT23,HBEGF,MSMO1,JUNB,SLC2A4,FLT3LG,CD86,LRP8,PLTP,ST14,MUSTN1,HSD11B1,MME,ADM,CA14,BMPR2,CKAP4,CCL5,IDH1,SELENBP1,C10orf10,CES1,IGF1,CALCOCO1,PROS1,PRRX1,VDR,AKAP5,ALOX15,FMO3,TXNIP,XIRP1,GREM1,ZNF362,YPEL1,FAM69B,FOXO4,INSIG1,EPHX2,SCN4B,PGR,TMED5,GPX3,TH,SELENOS,ABCC8,OSM,NOD1,TNFRSF11B,NPY,CPT1A,PDYN,ARHGEF15,SRPRB,THRA,PTGDS,…
25	Dermatological Diseases and Conditions	2.73E-05-5.43E-03	KNG1,SELL,ARCN1,ARFGAP3,GPD1,TWF1,IDI1,SLPI,CLEC3B,FOXP3,POMC,IDE,COPB2,PGR,SERPINB2,CTSV,ZNF395,CCND3,LTF,FASN,HDAC11,GRB7,FAR2,IFI30,NOD1,OSM,FABP7,FOSL1,LSS,KRT1,ZBTB16,HRH2,IL2RG,PON2,PDYN,PTGDS,JUNB,KEL,RORC,CSF2RB,AQP9,GK,IL1RN,PCSK4,CD86,ATOX1,CDK2AP2,KDELR2,LCP2,EPHX1,SIGIRR,ADM,SQLE,RARRES1,CCL22,CCL5,DUSP2,BLK,HMOX1,SDC2,SAA1,HLA-DRA,PGLYRP2,VDR,CD27,CYP51A1,IL11RA,TGM3,CALR,PKP1,ATP1B1…
26	Cell Death and Survival	2.84E-05-5.43E-03	SELL,DNAJC3,KRAS,EGR2,CCND3,MERTK,LTF,MGP,FOSL1,ELF5,WT1,DAPK1,ADGRL2,COCH,PPP1R1B,IGFBP5,NDN,HMOX2,CSF2RB,DVL2,KCNJ10,TFRC,CD86,PLTP,EPHX1,LGALS9,CCL22,CCL5,DUSP2,GLTSCR2,PROS1,ST8SIA2,VDR,PIK3R2,CD27,ATP6V1G2,FUT4,CCR1,TXNIP,GREM1,CSTB,EDIL3,NOV,LY9,SLC5A5,MAP3K3,FOXO4,NODAL,ABCA3,EPHX2,PTHLH,WNT6,COPB2,GPC3,PGR,GNAT1,PPP1R13B,HDAC11,ENTPD5,ABCC8,GP2,DPM3,TNFRSF11B,MAP3K14,IL2RG,ADAMTS1,PKP2,PD…
27	Hepatic System Disease	3.8E-05-2.96E-03	ADM,SCD,GPD1,INSIG1,BNIP3,LGALS9,CFTR,CCL5,HMOX1,IGF1,RORA,FASN,SAA1,RDH16,HLA-DRA,CYP7A1,OSM,LBP,IL11RA,MAP3K14,CPT1A,CYP27A1,SLC12A2,HBEGF,THRA,SIRT3,RORC,SLC35B1,GK,CD68,IL1RN,CACNA2D1,OPRK1,IL1B,CD14,RGN,NRIP1,HMGCR,AGTR1
28	Vitamin and Mineral Metabolism	3.8E-05-5.67E-03	NNAT,KNG1,FOXO4,SELL,CYP24A1,CD3E,INSIG1,PTHLH,POMC,PGR,GNAT1,RDH16,ABCC8,MGP,LSS,DPM3,TNFRSF11B,NPY,PPP1R1B,ITGAM,PLTP,LCP2,AGTR1,TEF,ADM,SCD,CD320,NTS,BMPR2,CCL24,CFTR,CCL22,CCL5,LYZ,CES1,SLC23A1,IGF1,SAA1,CYP7A1,HSD11B2,VDR,CYP51A1,OXTR,CCR1,CALR,CYP27A1,DBI,SLC12A2,ACBD3,NPPC,FDPS,ENTPD2,COX7A2,NUCB2,TSPO,IL1B,HMGCR
29	Connective Tissue Development and Function	4.42E-05-5.31E-03	KNG1,FOXO4,PTHLH,POMC,KRAS,PCOLCE,CTSV,HAPLN1,EGR2,CCND3,LTF,MERTK,SELENOS,RDH16,RGS10,MGP,OSM,NOD1,GP2,FOSL1,SSBP3,TNFRSF11B,NPY,IGFBP6,MAP3K14,WT1,PKP2,NDRG1,PCSK5,GRM8,CLTC,HBEGF,THRA,IGFBP5,PTGDS,JUNB,NPY5R,SLC2A4,EIF3M,FOSB,CSF2RB,ITGAM,FLT3LG,IL1RN,APLN,IL10RA,EPCAM,TFRC,LRP8,MDK,AGTR1,HSD11B1,ADM,SCD,LOX,MMP7,NFIX,CRY2,WWTR1,CCL24,BMPR2,LGALS9,ZMIZ2,RAPGEF4,CDKN2B,IDH1,HMOX1,IGF1,SAA1,GALN…
30	Skeletal and Muscular System Development and Function	4.42E-05-4.02E-03	ADM,MMP7,NFIX,CYP24A1,WWTR1,CRY2,PTHLH,PCOLCE,HAPLN1,EGR2,LTF,IGF1,PRRX1,GALNT3,OSM,HSD11B2,FOSL1,VDR,ARSB,SSBP3,TNFRSF11B,CCR1,MAP3K14,WT1,NPY1R,PCSK5,HBEGF,GREM1,THRA,IGFBP5,JUNB,CSF1R,FOSB,NOV,IL1RN,APLN,IL1B,NFATC2,AGTR1,HSD11B1
31	Energy Production	5.09E-05-4.67E-03	SCD,LOX,PON2,CPT1A,CYP27A1,POMC,CP,THRA,IDE,SLC2A4,FBP2,TH,IL1RN,FASN,HSD17B6,RDH16,PLIN5,NUCB2,IL1B,AOX1,VDR,HADH,HSD11B1
32	Cardiovascular System Development and Function	5.1E-05-3.8E-03	KNG1,SELL,NODAL,CD3E,EPHX2,LRG1,PTHLH,SLPI,POMC,NEU1,MERTK,RORA,MGP,SLC7A5,OSM,FOSL1,KRT1,NPY,WT1,HRH2,NDRG1,DBP,ADAMTS1,ARHGEF15,C1GALT1C1,HBEGF,THRA,FUT6,JUNB,HAS3,CSF2RB,CDH2,ITGAM,IL1RN,APLN,CD86,LRP8,MDK,AGTR1,HSD11B1,TEF,MME,ADM,LOX,CCL24,BMPR2,CCL5,HMOX1,IGF1,SAA1,PROS1,F5,SRGN,CFB,HSD11B2,PLXNB1,WNK4,VDR,CYP51A1,CCR1,NDP,ALOX15,CALR,SLC12A2,NPPC,CSF1R,EDIL3,KCNJ1,IL1B,BMPER,PLXDC1,SEMA3C,…
33	Nutritional Disease	5.31E-05-5.83E-04	ADM,LOX,SCD,CA14,EPHX2,POMC,CCL5,PGR,IDH1,SCN4B,IGF1,CCND3,FASN,ABCC8,HSD11B2,MMP11,LBP,VDR,IL11RA,OXTR,SLC25A25,NPY,WT1,ADAMTS1,SHBG,NPY1R,TXNIP,MGMT,HBEGF,SIRT3,NPY5R,ITGAM,PRKAR2B,CD68,IL1RN,OPRK1,CD14,TSPO,IL1B,ADGRE1,NRIP1,HMGCR,TXNDC17,AGTR1,HSD11B1
34	Hereditary Disorder	5.64E-05-3.93E-03	GPD1,EPHX2,LRG1,ISOC1,CP,SCN4B,SSR3,EGR2,LTF,MERTK,ITIH4,RDH16,SEC24A,GFAP,FABP7,ZBTB16,NPY,COCH,DBP,NDRG1,PPP1R1B,JUNB,SLC2A4,CDH2,ITGAM,GK,CD68,ETV4,NDUFB2,SCD,FAM107A,SLC1A4,WWTR1,TRAM1,CFTR,CCL5,HMOX1,IGF1,PROS1,F5,CYP7A1,ST8SIA2,LBP,CYP51A1,PLOD2,CYP27A1,SLC12A2,SLC35B1,FDPS,P4HA1,CIRBP,OPRK1,COX7A2,TSPO,HMGCR,HADH
35	Cellular Assembly and Organization	6.02E-05-5.43E-03	UNC13D,LOX,HRH2,NFIX,ABCA3,RAB27B,POMC,CADPS2,KRAS,TH,CDH2,PLXNB1,LRP8,ST14,PTPRN,ATP13A2
36	Drug Metabolism	6.3E-05-5.67E-03	NPY,CYP24A1,NPY1R,NPPC,CCL24,POMC,KRAS,CCL5,HAS3,IGF1,LTF,IL1RN,HSD11B2,IL1B,VDR,HSD11B1
37	Cellular Development	7.67E-05-5.43E-03	KNG1,SELL,POMC,KRAS,PALM,CD37,SERPINB2,CTSV,EGR2,MERTK,CCND3,LTF,Sectm1b,RGS10,MGP,RNF128,FOSL1,FABP7,GFAP,LMX1A,ELF5,ZBTB16,RND2,WT1,COCH,NDRG1,PPP1R1B,HBEGF,IGFBP5,JUNB,NPY5R,RORC,NDN,ZNF423,CSF2RB,DVL2,CDH2,FLT3LG,IL10RA,CD86,TFRC,LRP8,LCP2,HSD11B1,SIGIRR,ADM,MME,PDIA3,WWTR1,LGALS9,BMPR2,ZMIZ2,CCL5,IDH1,USO1,GLTSCR2,IGF1,APBA1,PBXIP1,HLA-DRA,PGLYRP2,ST8SIA2,PIK3R2,VDR,CD27,RNF112,CYP51A1,CCR1,…
38	Nervous System Development and Function	9.08E-05-5.43E-03	KNG1,ADM,SIGIRR,LOX,NFIX,NTS,CP,POMC,CCL22,CCL5,SLC2A3,IDH1,PGR,TH,IGF1,PLXNB1,HSD11B2,CCR1,NDP,NPY,ATP1B1,GRM8,PDYN,PPP1R1B,SLC12A2,CLTC,NPPC,HCN1,GRM4,HAS3,CDH2,KCNJ10,IL1RN,APLN,OPRK1,CACNA2D1,NUCB2,IL1B,LRP8,SYN2,HSD11B1
39	Tissue Development	1.08E-04-5.43E-03	KNG1,SELL,KRAS,PALM,POMC,PCOLCE,CTSV,HAPLN1,EGR2,LTF,CCND3,MERTK,RGS10,MGP,RNF128,FOSL1,FABP7,ELF5,ZBTB16,RND2,WT1,NDRG1,GAL3ST1,PCSK5,C1GALT1C1,HBEGF,IGFBP5,JUNB,RORC,ZNF423,CSF2RB,CDH2,KCNJ10,FLT3LG,RXFP1,PCSK4,IL10RA,TFRC,CD86,LRP8,HSD11B1,LCP2,ADM,PDIA3,WWTR1,BMPR2,LGALS9,CCL22,ZMIZ2,CCL5,IDH1,IGF1,PRRX1,PROS1,APBA1,PGLYRP2,PIK3R2,VDR,CD27,IL11RA,CCR1,AKAP5,ATP1B1,TXNIP,NPPC,GREM1,EDIL3,NOV,D…
40	Endocrine System Development and Function	1.49E-04-5.29E-03	NPY,ADM,KNG1,WT1,ADAMTS1,NPY1R,CRY2,POMC,NPY5R,FOSB,HMOX1,TH,EDIL3,HSD11B2,NUCB2,IL1B,VDR,HSD11B1,AGTR1
41	Embryonic Development	1.94E-04-5.28E-03	NODAL,RPL22,CYP24A1,CD3E,ABCA3,DIRAS3,PTHLH,FOXP3,POMC,KRAS,GPC3,PGR,EGR2,CCND3,MERTK,RORA,RDH16,OSM,RNF128,FABP7,EFNB3,ZBTB16,TNFRSF11B,CSF3R,MAP3K14,WT1,IL2RG,PKP2,ADAMTS1,PDYN,EGR3,PCSK5,HBEGF,IGFBP5,THRA,JUNB,RORC,EIF3M,FOSB,ITGAM,IL1RN,FLT3LG,KCNJ10,APLN,RXFP1,IL10RA,PCSK4,CD86,CD14,LCP2,HSD11B1,ADM,NFIX,LGALS9,CFTR,CCL5,BLK,HMOX1,HSP90B1,IGF1,F5,PGLYRP2,LBP,ARSB,PIK3R2,VDR,CD27,PTPRN,CYP51A…
42	Hematopoiesis	1.94E-04-4.67E-03	RPL22,CD3E,PTHLH,FOXP3,KRAS,PGR,EGR2,LTF,CCND3,MERTK,RORA,RGS10,OSM,RNF128,FOSL1,ZBTB16,TNFRSF11B,NPY,CSF3R,MAP3K14,WT1,IL2RG,EGR3,THRA,JUNB,NPY5R,RORC,FOSB,CSF2RB,ITGAM,FLT3LG,IL1RN,IL10RA,CD14,TFRC,CD86,MDK,LCP2,ADM,LGALS9,CCL5,CDKN2B,BLK,HMOX1,HSP90B1,IGF1,PROS1,F5,PGLYRP2,VDR,PIK3R2,CD27,TREML2,NPY1R,GREM1,CD3D,CSF1R,LY9,IL1B,NFATC2,PLEKHA2
43	Lymphoid Tissue Structure and Development	1.94E-04-4.28E-03	FOXO4,SELL,RPL22,CD3E,DIRAS3,SLPI,FOXP3,POMC,KRAS,CD37,PGR,CTSV,EGR2,LTF,MERTK,CCND3,RORA,Sectm1b,OSM,RNF128,GP2,EFNB3,ZBTB16,TNFRSF11B,NPY,CSF3R,MAP3K14,WT1,HRH2,IL2RG,SAMSN1,EGR3,THRA,JUNB,RORC,FOSB,CSF2RB,ITGAM,FLT3LG,IL1RN,IL10RA,CD14,CD86,MDK,LCP2,SIGIRR,ADM,LOX,TNFRSF18,LGALS9,CCL5,CDKN2B,BLK,HMOX1,HSP90B1,IGF1,HLA-DMA,SAA1,F5,PGLYRP2,VDR,PIK3R2,CD27,CCR1,CALR,CYP27A1,TXNIP,NPY1R,SLA,MGMT,G…
44	Organ Development	1.94E-04-5.28E-03	ADM,RPL22,NFIX,CD3E,DIRAS3,PTHLH,LGALS9,FOXP3,KRAS,CCL5,PGR,BLK,HSP90B1,EGR2,IGF1,CCND3,MERTK,RORA,F5,PGLYRP2,RNF128,OSM,PIK3R2,ARSB,CD27,ZBTB16,TNFRSF11B,CSF3R,CCR1,WT1,MAP3K14,IL2RG,PCSK5,EGR3,THRA,JUNB,RORC,CD3D,FOSB,ITGAM,LY9,IL1RN,FLT3LG,RXFP1,IL10RA,NFATC2,CD86,IL1B,PLEKHA2,LCP2
45	Organismal Development	1.94E-04-5.28E-03	KNG1,PAPPA2,LRG1,POMC,KRAS,NEU1,EGR2,MERTK,CCND3,GPD2,RDH16,MGP,RNF128,GFAP,FOSL1,FABP7,ZBTB16,WT1,NDRG1,PCSK5,C1GALT1C1,HBEGF,IGFBP5,JUNB,NPY5R,RORC,SLC2A4,CSF2RB,CDH2,MEP1B,FLT3LG,KCNJ10,RXFP1,IL10RA,PCSK4,CD86,LRP8,HSD11B1,LCP2,ADM,LGALS9,CCL5,IGF1,PROS1,PGLYRP2,PIK3R2,VDR,LBP,CD27,CYP51A1,CCR1,AKAP5,NPPC,GREM1,EDIL3,LY9,BMPER,PLXDC1,SEMA3C,MAP3K3,RPL22,NODAL,CD3E,EPHX2,ABCA3,DIRAS3,PTHLH,SLPI…
46	Cellular Compromise	1.98E-04-4.02E-03	NNAT,CALR,HMOX1,CDH2,HSP90B1,IGF1,EPHX2,PTHLH,CD14,NFASC
47	Tumor Morphology	1.98E-04-4.02E-03	LOX,NODAL,SELL,PTHLH,SLPI,NTS,BMPR2,KRAS,GPC3,CDKN2B,FOXL1,USO1,CTSV,HMOX1,GLTSCR2,IGF1,CCND3,SDC2,GALNT3,FASN,OSM,FOSL1,VDR,CSF3R,WT1,NDRG1,TXNIP,MGMT,HBEGF,GREM1,TFAP4,IGFBP5,NFASC,RORC,CSF1R,CDH2,DVL2,NOV,IL1RN,FLT3LG,IL1B,RGN,NFATC2,HMGCR
48	Cell Cycle	2.15E-04-5.29E-03	FGF16,SLA,HBEGF,POMC,KRAS,JUNB,CSF1R,CDKN2B,PGR,HMOX1,IGF1,CCND3,IL1B,OSM,NRIP1,ZBTB16
49	Cell-mediated Immune Response	2.15E-04-1.59E-03	RPL22,EGR2,LY9,EGR3,FOXP3,CD86,ZBTB16,CD3D,LCP2
50	Cellular Function and Maintenance	2.15E-04-5.43E-03	NNAT,RPL22,NODAL,CD3E,EPHX2,ABCA3,FOXP3,POMC,KRAS,PGR,EGR2,FCN1,MERTK,RORA,RNF128,OSM,ZBTB16,TNFRSF11B,UNC13D,WT1,MAP3K14,IL2RG,COCH,EGR3,THRA,PTGDS,JUNB,RORC,CSF2RB,CDH2,ASGR1,ITGAM,IL1RN,FLT3LG,IL10RA,CD14,CD86,LRP8,LCP2,LOX,NFIX,RAB27B,LGALS9,CCL22,CFTR,CADPS2,CCL5,HMOX1,HSP90B1,IGF1,SAA1,PROS1,F5,PGLYRP2,PLXNB1,PIK3R2,CD27,ATP13A2,ALOX15,CALR,TREML2,CD3D,LY9,IL1B,NFATC2,MAP3K3
51	Hair and Skin Development and Function	3.68E-04-3.68E-04	CCR1,ARHGEF12,WWTR1,KRAS,CCL5,ITGAM,IGF1,SAA1,OSM,PLXNB1,SLC5A5,ST14,AGTR1,FUT4
52	Psychological Disorders	5.13E-04-3.74E-03	KNG1,GPD1,EPHX2,LRG1,CLEC3B,CP,ISOC1,POMC,IDE,PGR,SCN4B,SSR3,TH,ALDH1L1,EGR2,MERTK,LTF,ITIH4,FASN,SEC24A,FABP7,GFAP,LSS,ZBTB16,NPY,IGFBP6,ADGRL2,PON2,COCH,DBP,NDRG1,PPP1R1B,GRM8,MACROD1,JUNB,GRM4,PTGDS,SLC2A4,HMOX2,FOSB,CDH2,ITGAM,CD68,IL1RN,ETV4,CD14,LRP8,PLTP,NDUFB2,HSD11B1,AGTR1,MME,ADM,SCD,FAM107A,SLC1A4,CA14,WWTR1,TRAM1,CADPS2,CCL5,SLC2A3,SELENBP1,HMOX1,IGF1,LRP3,GALNT3,PROS1,CFB,ST8SIA2,VDR…
53	Behavior	7.88E-04-5.02E-03	SIGIRR,ADM,MME,KNG1,CRY2,EPHX2,NTS,KRAS,POMC,CADPS2,RAPGEF4,PGR,HAPLN1,TH,IGF1,HSD11B2,FABP7,PTPRN,OXTR,TNFRSF11B,CCR1,NPY,PPP1R1B,EGR3,GRM8,PDYN,NPY1R,SLC12A2,HCN1,THRA,NFASC,JUNB,NPY5R,FOSB,SRGAP3,IL1RN,APLN,OPRK1,IL1B,AGTR1,HSD11B1
54	Digestive System Development and Function	7.88E-04-5.02E-03	NPY,ADM,NPY1R,PDYN,NTS,POMC,NPY5R,TH,IGF1,IL1RN,OPRK1,IL10RA,IL1B,ZBTB16,HSD11B1
55	Organismal Survival	8.06E-04-1.17E-03	CD3E,ABCA3,PTHLH,SLPI,FOXP3,KRAS,IDE,GPC3,PGR,CTSV,HAPLN1,TH,EGR2,SERP1,CCND3,FASN,ABCC8,MGP,OSM,GFAP,FOSL1,TNFRSF11B,NPY,MAP3K14,UNC13D,WT1,HRH2,CPT1A,EGR3,PCSK5,C1GALT1C1,HBEGF,IGFBP5,TFAP4,THRA,GGCX,AGR2,RORC,EIF3M,ZNF423,CDH2,SRGAP3,ITGAM,CD68,KCNJ10,IL1RN,FLT3LG,POMT1,TFRC,CD14,ATOX1,LRP8,ST14,LCP2,AGTR1,ADM,MME,SIGIRR,LOX,NFIX,CA14,CCL22,IDH1,SELENBP1,HMOX1,LYZ,HSP90B1,IGF1,F5,CFB,ST8SIA2,H…
56	Organ Morphology	9.35E-04-2.91E-03	FOSB,NPY,IL2RG,CD3E,LY9,IGF1,FLT3LG,EGR3,OSM,CD86,RORC,ZBTB16,LCP2
57	Renal and Urological Disease	1E-03-3.04E-03	MME,KNG1,ADM,MVD,SCD,FXYD2,CA14,PTHLH,CLEC3B,WNT6,CCL22,CCL5,FASN,GPLD1,ARL1,ABCC8,ANGPT4,HSD11B2,MMP11,VDR,WT1,DBI,ARHGEF15,PFDN5,NDUFB1,PTGDS,JUNB,KCP,FDPS,SPOCK1,WFDC2,MEP1B,IL1RN,OPRK1,CACNA2D1,FBP1,HMGCR,HSD11B1,AGTR1
58	Nucleic Acid Metabolism	1.08E-03-5.1E-03	ADM,GMPPB,KNG1,PTHLH,NTS,NME2,KRAS,POMC,CFTR,CCL5,HMOX1,IGF1,FASN,RGS10,OXTR,SUCNR1,NPY,CALR,AKAP5,TXNIP,NPPC,FDPS,CYTH4,ENTPD2,IL1RN,APLN,RXFP1,OPRK1,NUCB2,IL1B,FBP1,SLC25A5,AGTR1
59	Gene Expression	1.36E-03-1.36E-03	KNG1,LOX,FOXO4,NFIX,PDIA3,WWTR1,BMPR2,PGR,TADA3,EGR2,LTF,CALCOCO1,IGF1,CCND3,MERTK,RORA,APBA1,FOSL1,VDR,ZBTB16,MAP3K14,NBEAL2,WT1,EGR3,CHP1,PFDN5,ANXA4,THRA,IGFBP5,KLK12,JUNB,NDN,FOSB,PRKAR2B,ETV4,CD86,NFATC2,IL1B,NFYC,ATOX1,NRIP1,PLEKHA2,MAP3K3,HSD11B1,LCP2
60	Antigen Presentation	1.37E-03-1.37E-03	CD14,LBP
61	Developmental Disorder	1.37E-03-3.74E-03	ADM,KCND2,MMP7,PTHLH,DNAJC3,BMPR2,LGALS9,PGR,GPX3,HMOX1,IGF1,ABCC8,PLIN5,HSD11B2,OSM,GFAP,VDR,AKAP5,ALOX15,HRH2,CPT1A,DBI,PDYN,XIRP1,NPPC,HBEGF,SIRT3,SLC2A4,APLN,OPRK1,NFATC2,IL1B,HMGCR,AGTR1,HSD11B1
62	Infectious Diseases	1.37E-03-5.02E-03	SPCS3,ARCN1,TWF1,CLIP3,SLPI,COPB2,MICAL3,PGR,SSR3,MERTK,LTF,GPD2,LSS,CSF3R,RND2,MAP3K14,NBEAL2,HRH2,IL2RG,FOXJ2,CLTC,TFAP4,KLK12,DPYSL5,KEL,COPB1,NXNL2,NUMBL,CDK15,ITGAM,ZNF831,CACNA2D1,CD86,TFRC,ATOX1,AGTR1,LCP2,SQLE,LAPTM5,PDIA3,FUT2,LGALS9,CFTR,CCL5,IDH1,BLK,P2RY10,CALCOCO1,TMPRSS4,VDR,HMGCS1,CYP51A1,CCR1,PLOD2,ARHGEF12,FAU,FDPS,CHST1,TMEM181,PDIA6,OPRK1,HMGCR,CGREF1
63	Respiratory Disease	1.37E-03-4.83E-03	CA14,INSIG1,PDIA3,CCL24,CCL22,POMC,KRAS,CFTR,IDE,CCL5,SELENBP1,HMOX1,LYZ,LTF,IGF1,RORA,NOD1,LTBP4,VDR,LBP,CXCL17,CYP51A1,TNFRSF11B,IL11RA,CCR1,MAP3K14,RORC,CSF1R,FDPS,ITGAM,FLT3LG,OPRK1,TSPO,EPCAM,CD14,IL1B,CD86,PLTP,HMGCR,AGTR1
64	Amino Acid Metabolism	1.59E-03-4.67E-03	LOX,TH,IL1RN,IL1B,CP,EFNB3,HADH
65	Cell Signaling	2.12E-03-5.1E-03	KNG1,ADM,NNAT,SELL,CD3E,PTHLH,NTS,CCL24,POMC,CCL22,KRAS,CFTR,CCL5,HMOX1,LYZ,HSP90B1,GNAT1,IGF1,SAA1,FASN,RAB7B,MGP,ABCC8,FOSL1,VDR,OXTR,TNFRSF11B,CCR1,NPY,CALR,PPP1R1B,PDYN,SLC12A2,NPPC,HBEGF,JUNB,CYTH4,ITGAM,ENTPD2,IL1RN,RXFP1,OPRK1,NUCB2,IL1B,CD14,HMGCR,ST14,AGTR1,LCP2
66	Free Radical Scavenging	2.13E-03-2.13E-03	KNG1,MSRB2,BNIP3,KRAS,POMC,CCL5,IDH1,HMOX1,IGF1,LTF,ITIH4,CFB,NOD1,ANGPT4,VDR,PEBP4,TNFRSF11B,NPY,UNC13D,PON2,DBI,TREML2,PDYN,TXNIP,THRA,SIRT3,CSTB,MLPH,ITGAM,DHCR24,APLN,TFRC,FBP1,IL1B,CD14,AGTR1,LCP2,DOCK5
67	Reproductive System Development and Function	2.34E-03-4.02E-03	CALR,CHST1,IL2RG,ITGAM,LTF,RXFP1,PTHLH,MOGS,LBP
68	Ophthalmic Disease	2.93E-03-2.93E-03	CTSV,ALOX15,IL1RN,CA14,HMOX2,CYP51A1
69	Cell Morphology	2.97E-03-5.43E-03	ADM,LOX,TNFRSF18,NFIX,FOXP3,POMC,KRAS,CDKN2B,PGR,MERTK,IGF1,RORA,SDC2,ENTPD5,FASN,MGP,RNF128,PLXNB1,OSM,FOSL1,EFNB3,VDR,ZBTB16,RND2,NPY,AKAP5,WT1,GAL3ST1,NPPC,PERP,HBEGF,RORC,HAS3,CDH2,PRKAR2B,IL1B,EPCAM,LRP8,AGTR1
70	Organismal Functions	4.02E-03-4.02E-03	IGF1,Acan
71	Protein Degradation	4.02E-03-4.02E-03	IL1RN,JUNB
72	Protein Synthesis	4.02E-03-4.02E-03	IL1RN,JUNB
73	Renal and Urological System Development and Function	4.02E-03-4.02E-03	WT1,ARSB
74	Post-Translational Modification	4.67E-03-4.67E-03	LOX,TH,CP,HADH
75	Hepatic System Development and Function	5.02E-03-5.02E-03	IGF1,IL10RA,ZBTB16

## Sheet: Day 7 (Luteal phase)
Supplementary Table 4E: IPA disease and functions categories at Day 7 post-oestrus (luteal phase) relative to the onset of oestrus.
IPA Rank	IPA Category	P-value	Molecules
1	Cellular Growth and Proliferation	3.95E-23-9.21E-05	ST6GAL1,TPBG,FRMD6,ADA,EXOC5,DDIT4,GPRIN1,NFKB2,DVL2,NPR3,THBS2,RAD18,KLK1,PRDX4,PHOX2A,NOTCH2,CNTNAP2,WNT7A,KDM6A,PROS1,MOV10L1,PFN2,AKAP5,CCKAR,IPO7,THNSL2,NOV,SWAP70,FBXO2,AKR1C3,EPHX2,DPYSL4,SMAD3,EML4,IL18R1,LIMK1,TGFB1,STC2,MSI1,ING2,TIAM1,MAPK12,HAS3,PIK3R3,BCL2L1,AES,TJP3,DDX58,TRPS1,INSR,ETV5,NOS1,KCNK3,RPH3AL,KLF10,NKX6-1,PPARGC1B,TDGF1,PLAUR,SOD1,KLK4,PPM1G,FECH,SLC25A5,MAP4K4,CTGF,MSX…
2	Cancer	1.88E-22-1.08E-04	ST6GAL1,TPBG,FRMD6,CP,SOX13,SLC39A8,JARID2,ADA,EXOC5,SYT17,PDIA2,CLEC4G,DDIT4,ANGPTL2,NFKB2,DVL2,THBS2,TSPYL4,PSMD1,TRIAP1,KLK1,PRDX4,Snrpe,NOTCH2,CNTNAP2,WNT7A,KDM6A,SNX30,LY6E,AKAP5,CCKAR,IPO7,LAMC2,MTHFD1L,NOV,SWAP70,PLXDC1,PI15,AKR1C3,EPHX2,SMAD3,DPYSL4,RGCC,WNT6,CLDN7,IL18R1,LIMK1,BDH1,TGFB1,ST6GALNAC5,TIAM1,CREB3L4,PIK3R3,BCL2L1,TJP3,CLIC2,DDX58,INSR,CBX3,MCCC2,ETV5,NOS1,KLF10,CLIC4,MICB,WB…
3	Organismal Injury and Abnormalities	1.88E-22-1.08E-04	ST6GAL1,TPBG,C1QTNF5,FRMD6,CP,SOX13,SLC39A8,ADA,JARID2,EXOC5,SYT17,PDIA2,CLEC4G,DDIT4,ANGPTL2,NFKB2,FREM1,DVL2,THBS2,TSPYL4,PSMD1,KLK1,TRIAP1,ASIC4,PRDX4,Snrpe,HEXA,SLCO1C1,NOTCH2,CNTNAP2,WNT7A,TIPARP,KDM6A,SNX30,PFN2,LY6E,AKAP5,CCKAR,IPO7,PSMB6,LAMC2,MTHFD1L,NOV,SWAP70,PLXDC1,PI15,AKR1C3,EPHX2,SMAD3,DPYSL4,RGCC,WNT6,CLDN7,IL18R1,LIMK1,UBE2D4,BDH1,TGFB1,ABCC8,ST6GALNAC5,TIAM1,RAD54L,CREB3L4,PIK3R…
4	Cellular Movement	3.11E-22-1.1E-04	ST6GAL1,TPBG,OLFM4,AFDN,FRMD6,DAB1,DIO2,DSE,GPR161,CD1D,EPHB1,ADA,TNFRSF21,PDIA2,JAG2,COMP,COCH,ITGA6,NFKB2,DVL2,THBS2,CTSB,PLTP,ARPC1B,ANPEP,NOTCH2,CNTNAP2,PROS1,MOV10L1,FABP5,FUT4,UCP2,PACSIN2,GREM1,ENG,IPO7,ITPKA,LAMC2,LYPD3,NOV,SWAP70,CSF1,SOX9,SEPT9,SMAD3,EPHX2,RABEP1,HDAC10,CLDN7,GATA2,WISP2,LIMK1,PGR,CTSD,RADIL,TGFB1,FGFR4,TLE6,ST6GALNAC5,TIAM1,NOX4,HDAC2,MAPK12,HAS3,BCL2L1,ADRA2A,JAM3,C5A…
5	Molecular Transport	8.72E-20-1.1E-04	COL14A1,ACAT2,TCN2,ABCG4,CP,DIO2,SLC39A8,ADA,PTGIS,SEC13,NPR3,KCNJ10,ATOX1,PLTP,CPE,SLC1A5,HEXA,SLCO1C1,WNT7A,PANX2,FABP5,CCKAR,UCP2,ENG,CCK,STAR,SWAP70,CSF1,SLC29A2,SMAD3,EPHX2,RGCC,ATP6V0D2,TRPC3,PGR,MOGAT1,CTSD,TGFB1,FGFR4,ABCC8,CYP27B1,ST6GALNAC5,NOX4,CES3,OSBPL8,HDAC5,BCL2L1,ADRA2A,KDM1A,C5AR2,NAGLU,SLC25A10,INSR,SLC11A1,TEF,NOS1,ABCD1,SFTPD,GLIS3,F2RL3,BMP2,GGT1,ANKRD23,TBC1D1,PPARGC1B,CLIC…
6	Cell Death and Survival	4.02E-16-1.03E-04	ST6GAL1,FRMD6,ADA,ADAMTS16,PDIA2,DDIT4,NFKB2,MRPL49,DVL2,THBS2,RAD18,TRIAP1,KLK1,Snrpe,PHOX2A,NOTCH2,WNT7A,PROS1,MOV10L1,NDUFAF1,AKAP5,PPM1M,SWAP70,NOV,FBXO2,EPHX2,DPYSL4,SMAD3,WNT6,TGFB1,MSI1,ABCC8,ING2,TIAM1,MDN1,RAD54L,MAPK12,HAS3,AES,BCL2L1,C5AR2,DDX58,TRPS1,NAGLU,INSR,ETV5,NOS1,KCNK3,KLF10,CLIC4,PPARGC1B,WBP1,TDGF1,PLAUR,SOD1,RPS29,PPM1G,SLC25A5,MAP4K4,GFPT1,CTGF,MSRB2,GMDS,MSX1,ZBTB16,HPCA,…
7	Cellular Development	1.86E-15-1.04E-04	CBX7,COL14A1,TPBG,TCN2,FRMD6,BMPR1B,DAB1,DIO2,GPR161,CD1D,EPHB1,CCND3,ADA,EXOC5,ELF5,TNFRSF21,COMP,JAG2,COCH,GPRIN1,ITGA6,ANGPTL2,SPOCK2,NFKB2,NRXN1,DVL2,NPR3,ARAF,KCNJ10,THBS2,CTSB,KLK1,PKIG,KCNH1,GADD45B,DAPK2,SLC1A5,PRDX4,MID1,ANPEP,FXR2,PHOX2A,NOTCH2,CNTNAP2,WNT7A,PANX2,KDM6A,PROS1,PFN2,LY6E,FABP5,CD27,FUT4,PLOD2,AKAP5,UCP2,PACSIN2,GREM1,IPO7,ENG,THNSL2,RNF6,ARID3A,MYO5A,NOV,SWAP70,CSF1,FBXO2…
8	Gastrointestinal Disease	3.64E-15-1E-04	ST6GAL1,COL14A1,CP,SEL1L3,BMPR1B,DSE,CD1D,PTGIS,ITGA6,ANGPTL2,RAD1,NRXN1,ARAF,THBS2,CTSB,TRIAP1,KLK1,DAPK2,RSAD2,ANPEP,COL15A1,NOTCH2,CNTNAP2,TIPARP,SNX30,FABP5,CD27,LIPH,PLOD2,OAS1,CCKAR,UCP2,GAS1,GREM1,ENG,IPO7,CCK,TDRD9,RNF6,MTHFD1L,SWAP70,MSH2,CSF1,COLGALT2,SOX9,PRKACB,AKR1C3,SMAD3,RGCC,SEMA6B,WNT6,CLDN7,WISP2,IL18R1,PGR,PLBD1,CTSD,TGFB1,FGFR4,ABCC8,CCT5,TLE6,NOX4,TIAM1,LAPTM4B,HDAC2,MUC13,TX…
9	Cardiovascular System Development and Function	2.81E-14-7.41E-05	ST6GAL1,CRYAB,PRKAB2,DIO2,NTN1,ODC1,CABIN1,FHL2,SPTB,CAV1,MGP,ADA,ITGB4,CASQ2,PTGIS,RHEB,COMP,ADD2,ROBO4,SEMA5A,ANGPTL2,FGFR2,MARCKS,MIB1,NCF2,THBS2,CTSB,KLK1,ADIPOR2,ESR2,KLF15,APOE,ICAM1,FGF2,BDNF,COL4A3,GDF15,SEMA6A,MFGE8,PSEN2,ANPEP,COL15A1,TGM2,GADD45A,CCL2,KDM6A,PROS1,MOV10L1,LY6E,SERPINA1,MMP1,HEY1,AKAP5,ENG,PTGES,NOV,CSF1,SERPINH1,CDKN1A,BMPER,PLXDC1,BMP6,MAP3K3,NODAL,LIF,LGALS3,SEPT9,MMP…
10	Organismal Development	2.81E-14-1.08E-04	ST6GAL1,ARNT2,BMPR1B,DAB1,DIO2,CCND3,ADA,PTGIS,COMP,JAG2,ITGA6,ANGPTL2,NFKB2,KCNJ10,ERO1B,THBS2,CTSB,ATOX1,KLK1,KLF15,ANPEP,FXR2,PHOX2A,NOTCH2,WNT7A,KDM6A,PROS1,MOV10L1,LY6E,ATP6V1G2,AKAP5,CCKAR,UCP2,GAS1,GREM1,ENG,CCK,STAR,MYO5A,CSF1,SOX9,PLXDC1,SEPT9,EPHX2,SMAD3,SEMA6B,ACHE,TRPC3,LIMK1,PGR,CTSD,TGFB1,FGFR4,MSI1,NOX4,HDAC2,HAS3,HDAC5,BCL2L1,AES,KDM1A,ADRA2A,JAM3,INSR,NOS1,LOX,SFTPD,GLIS3,GSX1,F2…
11	Lipid Metabolism	3E-14-9.97E-05	COL14A1,ACAT2,ABCG4,ABAT,SLC36A2,DAB1,DIO2,NTN1,ODC1,GAL,GPD2,PLIN5,ADA,CAV1,ADORA2B,CALB1,PTGIS,CERS6,AMACR,LRP2,SEC13,ITGA6,FGFR2,NPY5R,CERS4,GRM7,MARCKS,ACER3,AACS,FADS2,CYP2B6,PLTP,ADIPOR2,ESR2,CPE,HSD11B1,KLF15,HSD17B10,APOE,ICAM1,QRFPR,KCNE3,BDNF,FGF2,COL4A3,PLA2G10,GDF15,CRAT,HEXA,DAGLA,PSEN2,MFGE8,HRH3,ANPEP,SLCO1C1,SHTN1,CCL2,PLIN2,RENBP,FABP5,SERPINA1,ADORA1,LIPH,SIGMAR1,CYP1A1,CCKAR,UC…
12	Small Molecule Biochemistry	3E-14-9.97E-05	COL14A1,ACAT2,ABCG4,DAB1,DIO2,ADA,PTGIS,SEC13,ITGA6,ACER3,KCNJ10,PLTP,CPE,KLF15,QRFPR,SLC1A5,HEXA,ANPEP,SLCO1C1,PANX2,FABP5,LIPH,CCKAR,UCP2,ENG,STAR,NOV,CSF1,AKR1C3,SMAD3,EPHX2,RGCC,ACHE,PGR,LIMK1,MOGAT1,CTSD,TGFB1,FGFR4,ABCC8,CYP27B1,ST6GALNAC5,NOX4,CES3,OSBPL8,HDAC5,BCL2L1,KDM1A,ADRA2A,C5AR2,NAGLU,INSR,SLC25A10,PPAT,TEF,ABCD1,NOS1,SFTPD,HOMER2,GLIS3,KCNK3,BMP2,ANKRD23,PGF,PPARGC1B,JAZF1,SOD1,CA…
13	Endocrine System Disorders	4.47E-14-1.99E-05	ST6GAL1,COL14A1,ACAT2,SBSPON,IGF2BP3,COL8A1,CP,CDKAL1,CD1D,GAL,CCND3,CTSH,MGP,ADORA2B,ITGB4,PTGIS,TNFRSF9,JAG2,PRKCQ,LRP2,RHOBTB3,FGFR2,RNF138,NEBL,TNS4,KLRG2,CTSL,ARAF,AACS,THBS2,NCF2,BTG2,FADS2,CTSB,ADIPOR2,ESR2,HSD11B1,APOE,ICAM1,BDNF,IL21R,RSAD2,GRIA1,COL4A3,ARL4C,GDF15,HS3ST3A1,COL15A1,COL16A1,TGM2,NOTCH2,GADD45A,CCL2,PLIN2,FABP5,TUBB4A,SERPINA1,CD27,MMP1,OAS1,CCKAR,UCP2,CACNA1D,GAS1,DGAT2,I…
14	Metabolic Disease	4.47E-14-7.33E-05	COL14A1,ACAT2,CP,ARNT2,Kcnn2,CD1D,RNASET2,PTGIS,NRXN1,THBS2,CTSB,PSMD1,PLTP,CPE,KLF15,RSAD2,HEXA,COL15A1,NOTCH2,TIPARP,PROS1,FABP5,CD27,ATP6V1G2,AKAP5,OAS1,UCP2,GAS1,CCK,STAR,PRKACB,AKR1C3,RGCC,SEMA6B,WNT6,ACHE,PGR,PLBD1,CTSD,TGFB1,ABCC8,NOX4,APOL2,HDAC5,BCL2L1,ADRA2A,NAGLU,INSR,NOS1,SFTPD,GLIS3,KCNK3,BMP2,KLF10,PGF,PPARGC1B,NKX6-1,JAZF1,G6PD,SOD1,APLP2,SSTR2,CDKN1B,COL9A2,CLU,HADH,KNG1,BMP4,CTGF…
15	Connective Tissue Development and Function	9E-13-5.81E-05	COL14A1,PRKAB2,FRMD6,BMPR1B,ODC1,HAPLN1,EPHB1,FHL2,CCND3,P3H1,LUM,MGP,CAV1,SPTB,JARID2,ADORA2B,IGFBP1,CALB1,CYSLTR2,RHEB,TNFRSF9,ADD2,FGFR2,NFKB2,NPR3,BTG2,THBS2,CTSB,ESR2,HSD11B1,PKIG,APOE,ICAM1,GADD45B,PTPN2,FGF2,SLC1A5,PRDX4,COL4A3,LIMD1,MFGE8,ANPEP,TGM2,NOTCH2,GADD45A,CCL2,TNMD,LY6E,MMP1,CCKAR,CYP1A1,UCP2,KRT17,GAS1,PACSIN2,GREM1,ENG,TRIB3,THNSL2,ARID3A,STAR,PTGES,WIPF1,SWAP70,NOV,MSH2,CSF1,S…
16	Tissue Development	9E-13-1.04E-04	ST6GAL1,COL14A1,TPBG,FRMD6,BMPR1B,DAB1,DIO2,GPR174,CD1D,EPHB1,CCND3,ADA,EXOC5,ELF5,TNFRSF21,JAG2,COMP,DDIT4,GPRIN1,ANGPTL2,ITGA6,SPOCK2,NFKB2,NRXN1,DVL2,NPR3,KCNJ10,THBS2,CTSB,KLK1,PKIG,GADD45B,SLC1A5,PRDX4,MID1,ANPEP,PHOX2A,NOTCH2,WNT7A,CNTNAP2,KDM6A,PROS1,MOV10L1,LY6E,PFN2,FABP5,CD27,AKAP5,UCP2,GAS1,GREM1,ENG,RNF6,THNSL2,ARID3A,MYO5A,NOV,CSF1,PLXDC1,SOX9,SEPT9,SMAD3,DPYSL4,EPHX2,SEMA6B,TRPC3,GA…
17	Reproductive System Disease	3.25E-12-6.78E-05	CBX7,ST6GAL1,TPBG,COL14A1,C1QTNF5,SBSPON,SMARCD2,SEL1L3,CP,BMPR1B,SLC39A8,CCND3,SYT17,ZFHX3,PTGIS,JAG2,DDIT4,ANGPTL2,ITGA6,SPOCK2,KLRG2,ARAF,THBS2,CTSB,KLF15,KCNH1,GADD45B,COL15A1,SLCO1C1,WNT7A,KDM6A,LY6E,FABP5,OTUD7B,FUT4,GAS1,GREM1,ENG,LAMC2,MSH2,CSF1,YEATS2,SOX9,PI15,SEPT9,AKR1C3,YWHAH,EPHX2,SMAD3,RGCC,CLDN7,ACHE,WISP2,PGR,CTSD,BDH1,TGFB1,FGFR4,CCT5,ADAMTS5,NOX4,HDAC2,PIK3R3,BCL2L1,CLIC2,ADRA2…
18	Cell Morphology	4.89E-12-1.04E-04	ST6GAL1,TPBG,AFDN,DAB1,EPHB1,CCND3,ADA,EXOC5,TNFRSF21,ARHGAP10,DDIT4,GPRIN1,ANGPTL2,ITGA6,SPOCK2,NRXN1,DVL2,KCNJ10,THBS2,CTSB,KLK1,KLF15,DAPK2,MID1,HEXA,ANPEP,COL15A1,CNTNAP2,WNT7A,MOV10L1,PFN2,AKAP5,UCP2,PACSIN2,ZFP57,ENG,CCK,RNF6,STAR,MYO5A,SWAP70,CSF1,PLXDC1,SOX9,PRKACB,SEPT9,EPHX2,SMAD3,DPYSL4,HDAC10,TRPC3,ACHE,GATA2,WISP2,LIMK1,PGR,CTSD,TGFB1,FGFR4,EPHA7,TIAM1,NOX4,LAPTM4B,HDAC2,TXNRD1,HAS3,…
19	Neurological Disease	8.11E-12-5.98E-05	CP,BMPR1B,ARNT2,Kcnn2,DIO2,CCND3,ADA,RNASET2,EXOC5,PDIA2,COCH,NFKB2,RAD1,NRXN1,DVL2,CTSB,TSPYL4,PLTP,RSAD2,TUBB2B,NOTCH2,CNTNAP2,KDM6A,PROS1,TINAGL1,PFN2,LY6E,ATP6V1G2,AKAP5,PLOD2,OAS1,ENG,PSMB6,Slc25a1,STAR,MYO5A,MSH2,CSF1,SOX9,PRKACB,YWHAH,SMAD3,EPHX2,ACHE,PGR,LIMK1,IL18R1,UBE2D4,CTSD,TGFB1,FGFR4,ADAMTS5,LAPTM4B,HDAC2,RAD54L,APOL2,HDAC5,OSBPL8,BCL2L1,KDM1A,ADRA2A,CPNE5,CA11,INSR,SYN1,ETV5,NOS1,…
20	Psychological Disorders	8.11E-12-2.76E-05	CRYAB,ABAT,SLC30A3,CP,ARNT2,Kcnn2,DIO2,SRPK2,PRDM2,CAV1,RNASET2,ADORA2B,B4GALT5,ITGB4,CALB1,CASQ2,ADGRL2,COCH,GRM8,PPP1R1B,SEMA5A,RHOBTB3,OSBPL10,ENPP5,NFKB2,VAMP2,ARHGDIB,NRXN1,GRM7,CTSB,PLTP,CHRNA2,ESR2,HSD11B1,APOE,CYP39A1,ICAM1,BDNF,FGF2,COL4A3,GRIA1,PSEN2,MFGE8,HRH3,TUBB2B,TGM2,NOTCH2,DUSP5,CCL2,MAL2,GADD45A,PROS1,PFN2,LY75,TUBB4A,SERPINA1,ATP6V1G2,ADORA1,MMP1,AKAP5,PLOD2,SEPT5,CACNA1D,OPTN,…
21	Connective Tissue Disorders	6.76E-11-1.13E-05	ST6GAL1,COL14A1,SCML1,CRYAB,ARAP2,COL8A1,SLC39A8,CCND3,LUM,ADA,MUC5AC,IGFBP1,ADAMTS16,TNFRSF21,PTGIS,CERS6,TNFRSF9,PRKCQ,FGFR2,ARHGDIB,CTSL,NCF2,THBS2,CTSB,CYP2B6,CPE,APOE,GADD45B,ICAM1,FGF2,BDNF,COL4A3,IL21R,COL15A1,NXPE3,COL16A1,GINS2,CCL2,ARFGAP1,IL17D,LY6E,RENBP,TUBB4A,CD27,MMP1,SIGMAR1,OAS1,CACNA1D,ISG15,TUBA1A,CSF1,CDKN1A,MAP3K3,MMP3,EPHX2,RGCC,MMP13,HSPA5,HOXC4,PGR,FDFT1,TGFB1,CXCL14,EEF1E…
22	Developmental Disorder	8.74E-11-7.33E-05	KCND2,CRYAB,BMP4,CTGF,F2R,SGSH,ODC1,CABIN1,VEGFA,CD1D,PLS3,FHL2,GAL,PNKD,PLIN5,CAV1,GFAP,FBXO32,CASQ2,WNT5B,PTGIS,RHEB,CSRP2,TUBB2A,IER3,S1PR3,ARAF,CTSB,HPRT1,ESR2,HSD11B1,ADM,KLF15,S100A11,APOE,TCF4,ADAM17,PIK3CA,ICAM1,LEPR,BDNF,FGF2,GDF15,HEXA,SDC3,TAX1BP3,LIPA,DUSP5,WNT7A,GBA,IGF1,F2RL1,HEXIM1,FABP3,ADORA1,CCKBR,MMP1,PLOD2,ALOX15,AKAP5,CLN3,CCKAR,TGFBI,DBI,ANGPT1,ENG,CCK,PTGES,SREBF1,SERPINH1,…
23	Skeletal and Muscular System Development and Function	1.34E-10-1.08E-04	PRKAB2,BMPR1B,ODC1,HAPLN1,FHL2,CAV1,MGP,JPH1,ADORA2B,IGFBP1,CALB1,CASQ2,PDIA2,TNFRSF9,RHEB,COMP,PRKCQ,ITGA6,FGFR2,USP19,NFKB2,THBS2,NCF2,CTSB,ESR2,HSD11B1,PKIG,KLF15,APOE,GADD45B,ICAM1,FGF2,BDNF,GDF15,LIMD1,MFGE8,COL15A1,TGM2,NOTCH2,CCL2,MOV10L1,SERPINA1,MMP1,AKAP5,CYP1A1,GAS1,GREM1,ENG,THNSL2,NOV,CSF1,CDKN1A,BMPER,SOX9,BMP6,LIF,MMP3,SMAD3,PTHLH,MMP13,SMS,TSC22D3,WISP2,GPNMB,PGR,MYC,CTNNBIP1,CASP…
24	Cardiovascular Disease	1.42E-10-9.66E-05	CBX7,ST6GAL1,CRYAB,ACAT2,C1QTNF5,COL8A1,GCLC,SLC30A3,BMPR1B,DIO2,SLC39A8,NPL,CABIN1,FHL2,LNX2,GAL,ADA,MGP,PLIN5,CAV1,ADORA2B,TMEM97,CASQ2,PTGIS,TNFRSF9,RHEB,ADD2,ROBO4,SEMA5A,ANGPTL2,ARHGDIB,MARCKS,HIBCH,NPR3,ARAF,THBS2,BTG2,CTSB,PLTP,CHRNA2,ESR2,HSD11B1,KLF15,ASIC4,KCNH1,APOE,ICAM1,BDNF,FGF2,IL21R,ARL4C,GRIA1,RSAD2,GDF15,GPC2,MFGE8,CKAP4,COL16A1,SHTN1,DUSP5,CNTNAP2,CCL2,PLIN2,OSBPL11,TINAGL1,ALG…
25	Protein Synthesis	2.55E-10-4.69E-05	CRYAB,NTN1,VEGFA,PAK1,CAV1,IGFBP1,PDIA2,RHEB,TNFRSF9,PCSK5,USP9X,THY1,CTSL,CAPN1,CTSB,ERFE,BACE2,PLTP,SNCA,IFNAR1,KLF15,ADM,APOE,ADAM17,PIK3CA,ICAM1,PTPN2,BDNF,FGF2,COL4A3,MID1,HYOU1,FKBP7,TGM2,UCHL1,IGF1,GBA,NCOA2,SERPINA1,EEF2K,SMPD3,MMP1,AMFR,ITGB1,ALOX15,CYP1A1,CTSK,CCKAR,HELZ,DISC1,TSG101,SWAP70,CSF1,CIRBP,SREBF1,CDKN1A,PLAU,EIF1AX,CNOT4,LGALS3,LIF,MMP3,SMAD3,CD4,PTHLH,BAG3,MMP13,SDC4,HSPA5,…
26	Hereditary Disorder	4.68E-10-7.33E-05	CRYAB,CP,DIO2,CD1D,CAV1,B4GALT5,ITGB4,CALB1,CASQ2,COCH,PPP1R1B,RHOBTB3,ENPP5,VAMP2,APOE,FGF2,BDNF,COL4A3,HEXA,TGM2,DUSP5,NOTCH2,MAL2,GADD45A,PFN2,SERPINA1,PLOD2,SEPT5,OPTN,ENG,PSMB6,Slc25a1,SLC16A9,MYO5A,TUBA1A,SERPINH1,PSAP,TPP1,SOX9,ATP2B1,EPHX2,HSPA5,TSC22D3,LIMK1,UBE2D4,FDFT1,CASP9,TGFB1,FGFR4,LPL,RGS14,PGK1,GLA,LAPTM4B,GM2A,AQP1,RAD54L,DIRAS2,HDAC5,OSBPL8,BCL2L1,SDCBP,CPNE5,ETV4,NAGLU,HSP90A…
27	Skeletal and Muscular Disorders	4.68E-10-9.05E-05	ST6GAL1,COL14A1,CP,DIO2,SLC39A8,CCND3,ADA,ADAMTS16,PTGIS,TNFRSF21,COCH,THBS2,CTSB,CPE,GADD45B,RSAD2,COL15A1,TUBB2B,NOTCH2,PFN2,LY6E,CD27,PLOD2,OAS1,ENG,PSMB6,Slc25a1,MYO5A,CSF1,SOX9,EPHX2,RGCC,HOXC4,ACHE,PGR,LIMK1,UBE2D4,TGFB1,FGFR4,EEF1E1,ADAMTS5,LAPTM4B,HDAC2,RAD54L,HDAC5,OSBPL8,BCL2L1,CLIC2,ADRA2A,CPNE5,JAM3,NAGLU,CA11,SYN1,SLC11A1,PPAT,ETV5,NOS1,LOX,BMP2,USP11,ALAS1,PGF,KCNC1,PPARGC1B,MMP28,P…
28	Nervous System Development and Function	7.08E-10-1.59E-05	TPBG,BMPR1B,DAB1,NTN1,EPHB1,GAL,MCOLN3,CAV1,EXOC5,IGFBP1,CALB1,TNFRSF21,SEMA5A,GPRIN1,ITGA6,FGFR2,SPOCK2,NRXN1,MARCKS,DVL2,KCNJ10,TNR,MIB1,BTG2,THBS2,KLK1,ESR2,APOE,LRRC4C,ICAM1,PTPN2,FGF2,BDNF,GRIA1,PLA2G10,SEMA6A,MID1,DAGLA,PSEN2,SEPT11,TGM2,PHOX2A,CNTNAP2,WNT7A,ACTR3,CAMK1G,PFN2,HEY1,AKAP5,UCP2,ENTPD1,OPTN,DISC1,RNF6,MYO5A,TUBA1A,CSF1,CDKN1A,PSAP,BMP6,LIF,SEPT9,SMAD3,DPYSL4,PPP2R5B,PIP5K1B,ACH…
29	Tissue Morphology	7.14E-10-8.34E-05	ST6GAL1,BMPR1B,CD1D,EPHB1,CCND3,JARID2,ADA,ELF5,TNFRSF21,PTGIS,JAG2,ARHGAP10,ITGA6,NFKB2,KCNJ10,THBS2,CTSB,KLK1,COL15A1,NOTCH2,CNTNAP2,WNT7A,PFN2,FABP5,CD27,AKAP5,CCKAR,UCP2,GREM1,ENG,CCK,STAR,MYO5A,SWAP70,MSH2,CSF1,SOX9,SEPT9,DPYSL4,SMAD3,EPHX2,GATA2,ACHE,LIMK1,PGR,CTSD,TGFB1,CYP27B1,EPHA7,TIAM1,NOX4,HDAC2,DNA2,CREB3L4,TXNRD1,BCL2L1,ADRA2A,JAM3,C5AR2,INSR,SYN1,NOS1,LOX,SFTPD,GLIS3,KLF10,BMP2,CLS…
30	Cell-To-Cell Signaling and Interaction	7.17E-10-1.06E-04	ST6GAL1,COL14A1,AFDN,CP,DAB1,DSE,CD1D,EPHB1,ADA,TNFRSF21,CLEC4G,DDIT4,ITGA6,ANGPTL2,NFKB2,KCNJ10,THBS2,CTSB,PLTP,CPE,ANPEP,NOTCH2,PROS1,PFN2,CD27,FUT4,UCP2,GREM1,ENG,CCK,LAMC2,LYPD3,SWAP70,NOV,CSF1,SMAD3,RGCC,MGAT5B,GATA2,ACHE,SLC6A15,WISP2,IL18R1,LIMK1,PGR,RADIL,TGFB1,FGFR4,RASSF8,ST6GALNAC5,TIAM1,HAS3,BCL2L1,ADRA2A,JAM3,C5AR2,DDX58,INSR,SLC11A1,ETV5,LOX,SFTPD,F2RL3,BMP2,NECTIN3,GALNT1,GGT1,PGF,…
31	Cellular Assembly and Organization	7.23E-10-3.6E-05	TPBG,CRYAB,DAB1,NTN1,EPHB1,FHL2,GAL,NEK6,CAV1,EXOC5,ITGB4,CALB1,TNFRSF21,TNFRSF9,PRKCQ,PAM,LRP2,SEMA5A,GPRIN1,ITGA6,SPOCK2,FGFR2,NRXN1,MARCKS,DVL2,MIB1,KCNJ10,TNR,BTG2,NCF2,CTSB,KLK1,ESR2,APOE,LRRC4C,ICAM1,PTPN2,BDNF,FGF2,PLA2G10,GDF15,SEMA6A,MID1,PSEN2,CKAP4,SEPT11,ANPEP,CDC42BPG,TGM2,WNT7A,ACTR3,CNTNAP2,CCL2,CAMK1G,PFN2,NECTIN4,TUBB4A,AKAP5,OPTN,DISC1,PACSIN2,ENG,RNF6,MYO5A,WIPF1,TUBA1A,SWAP70,…
32	Cellular Function and Maintenance	7.23E-10-1.06E-04	TPBG,AFDN,DAB1,GPR174,SLC39A8,CD1D,EPHB1,ADA,TNFRSF21,JAG2,COMP,DDIT4,GPRIN1,ITGA6,DVL2,KCNJ10,THBS2,CTSB,DAPK2,MID1,ANPEP,NOTCH2,WNT7A,CNTNAP2,PROS1,PFN2,CD27,AKAP5,UCP2,PACSIN2,ENG,CCK,STAR,MYO5A,SWAP70,CSF1,PRKACB,SEPT9,SMAD3,EPHX2,DPYSL4,RGCC,HDAC10,SEMA6B,GATA2,ACHE,TRPC3,WISP2,IL18R1,PGR,LIMK1,CTSD,TGFB1,EPHA7,TIAM1,LAPTM4B,HDAC2,TXNRD1,HAS3,BCL2L1,INSR,SYN1,NOS1,LOX,SFTPD,BMP2,KLF10,NECTIN…
33	Renal and Urological Disease	7.5E-10-8.57E-05	CRYAB,SMARCD2,NTN1,BCKDHB,SLC39A8,CTSH,MCOLN3,CAV1,ITGB4,CALB1,PTGIS,AMACR,TNFRSF9,COMP,FGFR2,NEBL,HIBCH,CTSL,MIB1,BTG2,NCF2,PSMD1,KLK1,CYP2B6,ITGB6,ESR2,ASIC4,KLF15,APOE,ICAM1,FGF2,COL4A3,GRIA1,PSEN2,SLC5A6,CCL2,KDM6A,PLIN2,FABP5,TUBB4A,ADORA1,FUT4,SIGMAR1,OAS1,CYP1A1,CACNA1D,OPTN,GAS1,DGAT2,TRIB3,KCP,FAH,NOV,TUBA1A,CSF1,CDKN1A,PSAP,SOX9,BMP6,LGALS3,AKR1C3,ATP2B1,SMAD3,PTHLH,RGCC,SEMA6B,CYP2C9,A…
34	Protein Degradation	7.79E-10-4.69E-05	CRYAB,CNOT4,MMP3,BAG3,MMP13,SDC4,HSPA5,ACHE,IKBKB,CTSD,CASP9,TGFB1,LPL,CAV1,IGFBP1,CAST,PDIA2,PCSK5,USP9X,BCL2L1,CTSL,ADAM12,CAPN1,CTSB,NAGLU,ERFE,BACE2,SNCA,APOE,MMP7,ADAM17,HOMER2,PTPN2,MMP14,CFTR,TGM2,UCHL1,HSP90B1,IGF1,GBA,CSPG4,SPHK1,SERPINA1,MMP12,AMFR,MMP1,MMP19,ITGB1,CALR,ALOX15,CTSK,SDC1,DISC1,PLAUR,SCIN,SOD1,TSG101,TPP2,CSF1,PSMD2,CAT,PLAU,ADAM9
35	Post-Translational Modification	2.63E-09-4.69E-05	KNG1,ST6GAL1,F2R,ODC1,AFAP1L2,VEGFA,RARA,IGFBP1,PRKCQ,PCSK5,DCN,ITGA6,FGFR2,THY1,GRK5,CTSL,CAPN1,CTSB,BACE2,SNCA,ADM,APOE,DMPK,ADAM17,PTPN2,FGF2,CDK16,PSEN2,TGM2,F2RL1,IGF1,SERPINA1,MMP1,ITGB1,AKAP5,ALOX15,CTSK,CDK1,PRKCG,EFNA1,COL5A3,CSF1,CD44,PTK6,PSAP,PLAU,TNFRSF8,CD3E,MMP3,CD4,MMP13,SDC4,ACHE,CHST15,CTSD,IKBKB,CASP9,TGFB1,PIM1,LPL,LAMA1,PRLR,CAST,PTPN6,MIF,PDGFB,SLC3A2,BCL2L1,ADAM12,ZAP70,S10…
36	Inflammatory Disease	1.19E-08-1.75E-05	ST6GAL1,SCML1,CRYAB,ARAP2,ODC1,CDKAL1,SLC39A8,CD1D,CCND3,LUM,ADA,MUC5AC,ADORA2B,IGFBP1,CYSLTR2,ADAMTS16,PTGIS,CERS6,TNFRSF21,TNFRSF9,PRKCQ,ADD2,LRP2,GRM8,ITGA6,FGFR2,RNF138,ARHGDIB,CTSL,NCF2,THBS2,FADS2,CTSB,PSMD1,KLK1,CYP2B6,ITGB6,HSD11B1,CPE,APOE,ICAM1,GADD45B,PTPN2,BDNF,FGF2,COL4A3,IL21R,PSEN2,NXPE3,GINS2,GADD45A,CCL2,ARFGAP1,IL17D,LY6E,RENBP,TUBB4A,FABP5,ADORA1,CD27,MMP1,P4HA2,PLOD2,SIGMAR1,C…
37	Carbohydrate Metabolism	1.41E-08-3.27E-05	KNG1,CRYAB,GFPT1,CTGF,F2R,CP,DIO2,DSE,CDKAL1,HRH1,GAL,GPD2,ABCC1,ADA,CAV1,ADORA2B,UAP1,IGFBP1,RGL1,CERS6,DCN,CPA3,GRK5,NDST4,S1PR3,CTSB,ADIPOR2,SNCA,CPE,ADM,APOE,PIK3CA,F2RL2,ICAM1,FGF2,LEPR,FOXA1,BDNF,PLA2G10,CRAT,PSEN2,HK2,CCL2,IGF1,PDE3B,DCXR,PLIN2,ANXA5,LIPG,LBP,FABP3,ADORA1,CCKBR,CITED2,ITGB1,SRA1,CLN3,ABHD5,UCP2,OPTN,DBI,DGAT2,RGS16,PLA2G3,CCK,DSEL,NOV,Gulo,SREBF1,CSF1,IGF2BP2,CD44,PLAU,NRI…
38	Inflammatory Response	1.82E-08-1.06E-04	ST6GAL1,GPR174,SLC39A8,CD1D,CCND3,JARID2,ADA,ADAMTS16,PTGIS,TNFRSF21,ITGA6,NFKB2,THBS2,CTSB,PSMD1,PLTP,KLK1,CPE,GADD45B,ANPEP,NOTCH2,PROS1,PFN2,FABP5,CD27,FUT4,UCP2,GREM1,ENG,MYO5A,SWAP70,CSF1,NMI,SMAD3,EPHX2,RGCC,HDAC10,HOXC4,GATA2,PGR,LIMK1,IL18R1,CTSD,TGFB1,EEF1E1,ADAMTS5,HDAC2,HDAC5,BCL2L1,CLIC2,ADRA2A,JAM3,C5AR2,NAGLU,INSR,PPAT,SLC11A1,NOS1,SFTPD,F2RL3,BMP2,USP11,CLIC4,PGF,MMP28,PLAUR,SOD1,K…
39	Dermatological Diseases and Conditions	2.13E-08-1.75E-05	DDHD2,COL14A1,COL8A1,SOX13,DIO2,ODC1,CD1D,GAL,CCND3,PRSS8,CAV1,ADA,ITGB4,CYSLTR2,ANGPTL2,ITGA6,FGFR2,FREM1,RNF138,FGFBP1,ARHGDIB,MARCKS,CTSL,ARAF,THBS2,FADS2,CTSB,PSMD1,ATOX1,KLK1,ESR2,APOE,ICAM1,ARPC1B,FGF2,RSAD2,COL4A3,CRAT,DAGLA,PSEN2,COL15A1,COL16A1,DUSP5,CCL2,GADD45A,IL17D,SERPINA1,TUBB4A,FABP5,MMP1,P4HA2,PLOD2,OAS1,CYP1A1,ATP1B1,ENTPD1,OPTN,KRT17,SLC39A6,RGS16,IFNGR2,ENG,PSMB6,TAF7L,ISG15,N…
40	Organismal Survival	6.29E-08-3.56E-06	CRYAB,IGF2BP3,ARNT2,DIO2,ODC1,NTN1,HAPLN1,CCND3,PRSS8,LUM,CAV1,MGP,ADA,ADORA2B,ITGB4,CYSLTR2,PTGIS,TNFRSF9,RHEB,COMP,JAG2,COCH,PPP1R1B,LRP2,ANGPTL2,ITGA6,FGFR2,GGCX,NFKB2,MIB1,KCNJ10,THBS2,CTSB,ATOX1,PLTP,CYP2B6,ITGB6,ESR2,APOE,ICAM1,PTPN2,FGF2,BDNF,RSAD2,PLA2G10,COL4A3,PSEN2,HRH3,TGM2,NOTCH2,CCL2,GADD45A,TIPARP,LY6E,ADORA1,OTUD7B,DHX58,CYP1A1,UCP2,ATP1B1,CNTFR,DGAT2,GREM1,ENG,SLC29A1,ISG15,STAR,…
41	Tumor Morphology	1.49E-07-8.53E-05	CRYAB,CTGF,F2R,SPDEF,MIEN1,VEGFA,SATB2,PAK1,CAV1,ANGPT4,ITGB4,B4GALT5,ZBTB16,TBX2,ITGA6,ZFYVE21,FGFR2,CTSL,CTSB,EDN3,IQSEC1,APOE,KCNH1,SNAI2,ICAM1,FGF2,GDF15,ANPEP,NOTCH2,IGF1,CCL2,TMPRSS4,MMP1,TACSTD2,ITGB1,CD53,MYCN,CTSK,ENG,LRRC15,F3,NOV,CSF1,CDKN1A,CD44,PLAU,CTNND1,MMP3,SLPI,LIMK2,HSPA5,LIMK1,CTSZ,MYC,TGFB1,FGFR4,EZH2,CXCL14,POSTN,HMGB3,DSP,IGFBP6,MIF,CABLES1,ADGRE5,AGR2,PDGFB,ADAM12,RGN,COL7…
42	Immune Cell Trafficking	1.51E-07-8.93E-05	CRYAB,OLFM4,SPDEF,NTN1,CD1D,FHL2,LUM,CAV1,CCL25,ADA,ADORA2B,CYSLTR2,TNFRSF21,TNFRSF9,PRKCQ,COCH,ITGA6,NFKB2,MIB1,TNR,THBS2,CTSB,PLTP,ESR2,APOE,ICAM1,KCNE3,FGF2,COL4A3,IL21R,PLA2G10,GDF15,HRH3,TGM2,CCL2,SERPINA1,FABP5,ADORA1,FUT4,MMP1,MLLT11,CYP1A1,UCP2,ENTPD1,RGS16,GREM1,ENG,PTGES,LY96,SWAP70,CSF1,BMPER,LGALS3,LIF,SMAD3,EPHX2,OLR1,LIMK1,MYC,CTSZ,TGFB1,CXCL14,GGT5,CAST,TNFRSF11B,TIAM1,PTPN6,IL6R,P…
43	Embryonic Development	1.73E-07-8.96E-05	AFDN,BMPR1B,ARNT2,DAB1,DIO2,NTN1,GAL,CCND3,CTSH,MCOLN3,LUM,CCL25,CAV1,SPTB,HES6,IGFBP1,RHEB,LRP2,ITGA6,FGFR2,NFKB2,PYGO2,MIB1,KCNJ10,THBS2,ESR2,HSD11B1,KLF15,APOE,ICAM1,BDNF,FGF2,COL4A3,GDF15,SEMA6A,PSEN2,MFGE8,ANPEP,TGM2,PHOX2A,NOTCH2,WNT7A,CCL2,KDM6A,MOV10L1,TNMD,RENBP,LY6E,HEY1,KCNE1B,AKAP5,MLLT11,ATP1B1,CACNA1D,GAS1,DISC1,GREM1,ENG,MYO5A,PTGES,CSF1,CDKN1A,SOX9,BMPER,BMP6,SP6,NODAL,LIF,LGALS3,…
44	Organ Morphology	2.24E-07-8.01E-05	CBX7,CTGF,BMP4,ODC1,CABIN1,VEGFA,IL1RL2,CCND3,MCOLN3,RARA,PRSS8,CAV1,BCL2L2,ZP2,CASQ2,CALCRL,RHEB,FBLN5,ITGA6,FGFR2,NFKB2,CDH2,EVPL,THBS2,FADS2,BACE2,PTGER2,ESR2,ADM,KLF15,APOE,PIK3CA,FGF2,LEPR,BDNF,PLA2G10,CDK16,GDF15,KAZN,MFGE8,TGM2,NCOA2,IGF1,MOV10L1,LY6E,NECTIN1,HEXIM1,CITED2,HEY1,ITGB1,AKAP5,ANGPT1,ENTPD1,TAF7L,CSF1,CDKN1A,PSAP,DGAT1,LIF,SMAD3,PTHLH,LIMK2,BCL6,MSX2,TSC22D3,LIMK1,PGR,MYC,IKBK…
45	Cell Signaling	7.93E-07-7.93E-07	KNG1,F2R,NMB,AQP4,VEGFA,CAMK2A,GAL,A4GALT,SLC5A1,MCOLN3,CCR8,CAV1,MGP,CALB1,CYSLTR2,CASQ2,TNFRSF9,PPP1R1B,DCN,THY1,GRK5,S1PR3,EDN3,PDE6D,ADM,APOE,CACNA2D2,ICAM1,FGF2,BDNF,HYOU1,PSEN2,GNA14,TGM2,WNT7A,F2RL1,IGF1,CCL2,ADORA1,CCKBR,OXTR,SIGMAR1,CCKAR,CACNA1D,ENTPD1,Gucy2d,CCK,CRHR1,LTBP1,SWAP70,CSF1,PLAU,CD3E,ATP2B1,PTHLH,CCL17,HSPA5,TRPC3,MYC,TGFB1,EZH2,LYNX1,ABCC8,C1QBP,CAST,CYP27B1,TNFRSF11B,NPY,…
46	Vitamin and Mineral Metabolism	7.93E-07-9.97E-05	KNG1,BMP4,ACAT2,F2R,NMB,AQP4,ODC1,VEGFA,CAMK2A,GAL,SLC5A1,A4GALT,MCOLN3,CAV1,CCR8,MGP,GSTA1,CALB1,CYSLTR2,CASQ2,TNFRSF9,PPP1R1B,DCN,ITGA6,THY1,GRK5,S1PR3,PLTP,EDN3,TBXAS1,ESR2,PDE6D,ADM,APOE,ICAM1,CACNA2D2,QRFPR,BDNF,FGF2,FOXA1,PLA2G10,GDF15,HYOU1,PSEN2,GNA14,TGM2,C1QTNF3,CES1,WNT7A,IGF1,CCL2,F2RL1,SERPINA1,ADORA1,PON3,CCKBR,OXTR,SIGMAR1,CYP1A1,CCKAR,CACNA1D,DBI,ANGPT1,ENTPD1,Gucy2d,CCK,CRHR1,LTB…
47	Nutritional Disease	8.73E-07-8.73E-07	WNT10B,ABAT,ADARB1,VEGFA,HRH1,GYS1,CCND3,GAL,CAV1,PRKCQ,NPY5R,ESR2,CPE,HSD11B1,KLF15,APOE,ICAM1,PTPN2,LEPR,BDNF,CA13,SDC3,HRH3,IDH1,F2RL1,NCOA2,CCL2,PDE3B,PLIN2,PID1,TNMD,SORT1,LBP,ADORA1,CCKBR,SRA1,ENPP1,UCP2,ANGPT1,AHSG,DGAT2,ENG,CRHR1,GABRE,SREBF1,CD44,TSPO,NRIP1,ADGRE1,DGAT1,LIF,EPHX2,NPB,MYC,IKBKB,TGFB1,ABCC8,PRLR,LPIN2,PDE11A,NPY,ATF3,IL6R,RAPGEF3,PDE4B,MC4R,TXNRD1,ASAH2,POU3F4,F10,BCL2L1,A…
48	Organ Development	1.32E-06-9.21E-05	BMPR1B,DIO2,NTN1,ODC1,GAL,MCOLN3,LUM,SPTB,CAV1,HES6,IGFBP1,PRKCQ,LRP2,ITGA6,FGFR2,USP19,NFKB2,PYGO2,THBS2,NCF2,CTSB,ESR2,APOE,ICAM1,FGF2,BDNF,COL4A3,SEMA6A,MFGE8,ANPEP,TGM2,NOTCH2,CCL2,RENBP,MMP1,HEY1,KCNE1B,GAS1,GREM1,NOV,CSF1,SERPINH1,CDKN1A,SOX9,SP6,LIF,LGALS3,MMP3,EPHX2,SMAD3,PTHLH,WISP2,TSC22D3,PGR,GDF6,MYC,CTNNBIP1,TGFB1,CXCL14,PAX2,DSC2,HMGA2,PTPN6,PAPPA,NOX4,CABLES1,IL6R,AQP1,PTGDS,PDGFB,…
49	Renal and Urological System Development and Function	1.32E-06-9.21E-05	KNG1,LGALS3,BMP4,LIF,SMAD3,PTHLH,STMN1,CTNNBIP1,VEGFA,TGFB1,ITGA11,RARA,RDH16,SPTB,PAX2,IGFBP1,LRP2,DCN,AQP1,PDGFB,PKD1,INSR,JAG1,AKR1B1,ADM,APOE,ANGPT2,ICAM1,CAMK4,FGF2,COL4A3,MMP14,BMP2,PRKX,NOTCH2,IGF1,TIMP1,HGF,SMO,SLC19A1,LRRC8A,ANGPT1,PLAUR,GREM1,PLA2G3,PKHD1,EFNA1,CADM1,GHR,SREBF1,CSF1,CAT,CDKN1A,SOX9,DKK1,PLAU,CDKN1B,WNT11
50	DNA Replication, Recombination, and Repair	1.87E-06-1.87E-06	KNG1,COL14A1,BMP4,F2R,TFR2,BMPR1B,ODC1,RECQL,AFAP1L2,VEGFA,LRAT,CAV1,ADA,ADORA2B,IGFBP1,FBLN5,THBS2,DACH1,RAD18,EDN3,ADM,APOE,S100A11,PIK3CA,FGF2,BDNF,CDT1,MMS22L,NCOA2,IGF1,PROS1,ADK,GTF2H5,SERPINA1,CCKBR,ITGB1,ENTPD1,GREM1,REV3L,SLC29A1,POLD1,NOV,SYF2,CSF1,CDKN1A,BMP6,CTNND1,LGALS3,LIF,CD4,SDC4,PGR,LIMK1,MYC,PIM1,TGFB1,FGFR4,IGFBP6,GJA1,MIF,ATF3,RRAD,RGS4,OVGP1,PTGDS,INHBA,PDGFB,PIK3R3,F10,BCL2…
51	Energy Production	2.21E-06-5.2E-05	CRYAB,AKR1C3,F2R,CYP2C9,MYC,TGFB1,ACSL5,LPL,RDH16,ABCC8,PLIN5,P2RX2,GJA1,MIF,MLXIPL,ACSL3,PON2,CPT1A,VAMP2,SLC17A9,MC4R,STC1,IRF6,C5AR2,HSD17B6,CYP2B6,PDK2,MLYCD,INSR,FITM2,ACOX3,ADIPOR2,SNCA,HSD11B1,HSD17B10,ABCD1,APOE,F2RL2,GLIS3,SAT1,CRAT,CFTR,BCL2,KSR2,UGDH,PANX2,HPGD,ACSL4,PPARGC1B,FABP3,HSD17B4,CITED2,P2RX3,ABCD3,ABHD5,CYP1A1,UCP2,CYP27A1,RGS16,SOD1,PNPLA2,CISD1,NOV,FOXO1,CYP3A4,SREBF1,CAT,…
52	Hematological System Development and Function	2.35E-06-9.21E-05	ST6GAL1,CRYAB,OLFM4,SPDEF,NTN1,CD1D,FHL2,LUM,CAV1,ADA,JARID2,CCL25,CYSLTR2,TNFRSF21,TNFRSF9,PRKCQ,ITGA6,FGFR2,NFKB2,MIB1,TNR,ST3GAL1,THBS2,CTSB,PLTP,ITGB6,ESR2,HSD11B1,APOE,ICAM1,PTPN2,BDNF,KCNE3,IL21R,PLA2G10,COL4A3,GDF15,MFGE8,HRH3,TGM2,NOTCH2,CCL2,PLIN2,FABP5,SERPINA1,CD27,ADORA1,FUT4,MLLT11,UCP2,ENTPD1,RGS16,GREM1,ENG,ISG15,PTGES,SWAP70,MSH2,CSF1,SH2B2,CDKN1A,PSAP,BMPER,LIF,LGALS3,MMP3,EPHX2,…
53	Free Radical Scavenging	2.46E-06-4.3E-06	KNG1,CRYAB,MSRB2,F2R,ITSN1,CP,VEGFA,LRAT,CAMK2A,ABCC1,ADA,CAV1,ANGPT4,GSTA1,ITGB4,CALB1,NFE2L3,UNC13D,PDIA2,PRKCQ,DDIT4,DCN,ARHGDIB,NCF2,BACE2,SNCA,ESR2,ADM,HSD17B10,APOE,ICAM1,BDNF,OSGIN1,FGF2,LEPR,PDZK1IP1,FNTB,IDH1,TGM2,LIPA,HK2,CCL2,F2RL1,IGF1,SERPINA1,CITED2,PON3,MMP1,AIFM1,ITGB1,NDUFAF1,SIGMAR1,CYP1A1,UCP2,ANGPT1,ENTPD1,DBI,LTBP1,SREBF1,CSF1,CDKN1A,CD44,PLAU,LGALS3,LIF,MMP3,SMAD3,ACHE,OLR1,…
54	Respiratory Disease	4.19E-06-6.27E-05	MAGED1,CRYAB,WBSCR22,CABYR,GCLC,ODC1,GAL,CCND3,NEK6,CAV1,ADORA2B,CYSLTR2,ALDOC,PTGIS,GRM8,FGFR2,TNS4,ARAF,PLTP,ITGB6,ESR2,GADD45B,PRDX4,PSEN2,ANPEP,NOTCH2,WNT7A,CCL2,KDM6A,TUBB4A,NECTIN4,SERPINA1,FABP5,ADORA1,MMP1,CYP1A1,GAS1,CCK,PTGES,TUBA1A,CSF1,LAMB3,CDKN1A,SOX9,LGALS3,MMP3,AKR1C3,SMAD3,PTHLH,MMP13,BRF1,LIMK1,IL18R1,MYC,FDFT1,TGFB1,FGFR4,CXCL14,WNT4,PDE11A,HMGA2,ATF3,HDAC2,DNA2,PTGDS,PDE4B,PPA…
55	Digestive System Development and Function	5.19E-06-9.77E-05	BMP4,CTGF,FAM20C,MSX1,SLC9A4,ODC1,VEGFA,RDH16,ADA,TNFRSF9,DCN,ITGA6,FGFR2,NFKB2,CTSB,ADIPOR2,TCF4,BDNF,LEPR,F2RL1,IGF1,GBA,PDE3B,PRRX1,LBP,ITGB1,CCKAR,CACNA1D,GAS1,CCK,CSF1,SERPINH1,PTK6,IHH,SOX9,PLAU,JAK3,GJB1,SP6,NODAL,LGALS3,SMAD3,EPHX2,PTHLH,LIMK2,LIMK1,MYC,FDFT1,CASP9,ITGA11,TGFB1,PRRX2,FGFR4,ITGAV,POSTN,PRLR,DSP,PTPN6,GLA,MIF,ATF3,FST,ACP2,HDAC2,IL6R,COL2A1,RAPGEF3,ADGRE5,INHBA,NPR1,TGFB3,L…
56	Gene Expression	5.2E-06-1.01E-04	MAGED1,BMPR1B,POLRMT,ODC1,EPHB1,FHL2,PRDM2,BCAT2,CCND3,NEK6,CAV1,ADA,IGFBP1,HES6,LMX1A,CYSLTR2,CBX8,PRKCQ,JAG2,PPP1R1B,CD3EAP,FGFR2,NFKB2,ACTR1B,PYGO2,BTG2,CYP2B6,ESR2,CPE,APOE,BDNF,FGF2,PRDX4,LIMD1,PSEN2,SLC31A2,TGM2,NOTCH2,WNT7A,ACTR3,CCL2,GADD45A,IL17D,HEY1,DHX58,AKAP5,OAS1,CYP1A1,SRA1,KLHDC2,DISC1,ZFP57,RGS16,TRIB3,KCP,LY96,MSH2,CSF1,CDKN1A,NMI,SOX9,NRIP1,BMP6,MAP3K3,IRAK2,NODAL,LIF,SMAD3,PPP…
57	Amino Acid Metabolism	6.07E-06-6.68E-05	SLC7A11,SLC36A2,AQP4,DIO2,VEGFA,BCAT1,ITGA3,TGFB1,ABCC1,ABCC8,SLC16A2,SLC7A5,PRLR,NPY,SLC6A8,TTR,NOX4,SLCO1A2,MUT,MC4R,SLC38A2,SLC38A3,SLC3A2,PANK1,BCL2L1,TNR,KCNJ10,S100B,NCOA1,INSR,SLC38A5,PER2,NOS1,APOE,HOMER2,CD320,SLC46A1,BDNF,SLC1A5,FGF2,PAX8,GRIA1,NTS,SLC7A1,GGT1,BCL2,SLCO1C1,SLC5A6,IGF1,SLC19A1,FABP3,SLC25A13,CLN3,MTHFR,MAT1A,GLUD1,SOD1,SLC7A8,FGF1,RXRG,SLC36A1,ABCC3,HADH
58	Hepatic System Disease	7.66E-06-7.66E-06	GPD1,HSD17B13,RGCC,TSC22D3,ELOVL5,IKBKB,LPL,PDE11A,CPT1A,FGFR2,PDE4B,MC4R,ADIPOR2,SIRPA,IFNAR1,AGTR1,APOE,PDGFC,LIPA,SLC27A5,TIPARP,CCL2,PDE3B,PHYH,PLIN2,FOXO3,ADK,ACSL4,PPARGC1B,SERPINA1,SORT1,FABP5,GNMT,LBP,ADORA1,SLC25A13,UCP2,MTHFR,MAT1A,UPP1,RGS16,SIRT3,SOD1,POLD1,GHR,FOXO1,SREBF1,GLP1R,CAT,CD44,ELOVL2,PDE5A,RBPJ,NRIP1,DGAT1,CLU
59	Nucleic Acid Metabolism	8.23E-06-5.2E-05	KNG1,BMP4,DPYD,F2R,PTHLH,CYP2C9,MYC,GAL,TGFB1,ADCY5,CAV1,ADA,ADORA2B,UAP1,P2RX2,SCTR,SUCNR1,ACPP,PTGIS,PGK1,NPY,PDIA2,GJA1,CALCRL,VAMP2,SLC17A9,SNX5,MC4R,PPA1,INHBA,CCNB1,STC1,IRF6,ADCY9,ADRA2A,ADCYAP1R1,MAPT,RXFP1,NPR1,HPRT1,PTGER2,MLYCD,INSR,AGTR1,PPAT,NOS1,ADM,ANGPT2,F2RL2,FGF2,CFTR,NGF,RAMP2,HRH3,SLC31A2,UGDH,IGF1,CCL2,PANX2,HGF,FOXO3,ADK,PID1,GNMT,MAP1LC3B,P2RX3,TPMT,NDUFAF1,AKAP5,RGS20,UCP2…
60	Immunological Disease	1.13E-05-1.08E-04	SCML1,BMP4,WNT10B,ARAP2,VEGFA,HRH1,IKZF2,ADA,CCR8,GFAP,RND2,PTGIS,CERS6,TNFRSF21,TNFRSF9,CALCRL,SLC22A4,TUBB2A,ARHGDIB,FLT3LG,CTSB,HPRT1,CYP2B6,EDN3,TCF7,ESR2,SNCA,IFNAR1,ADM,MME,APOE,SQLE,ICAM1,CACNA2D2,SNAI2,GADD45B,PTPN2,BDNF,FGF2,IL21R,ST6GALNAC4,SDC3,MTHFD2L,NXPE3,GINS2,IGF1,F2RL1,CCL2,TUBA8,IL17D,RHOU,SLC19A1,NECTIN1,TUBB4A,LBP,FKBP5,ADORA1,MMP1,EED,ITGB1,GSTM1,CYP1A1,CACNA1D,AHSG,POLD1,F3,…
61	Protein Trafficking	1.6E-05-1.6E-05	ADM,ITGB1,APOE,MIF,LGALS3,SLC46A1,MTHFR,FGF2,HYOU1,PLAUR,PAK1,GHR,GCNT3,THBS1,CSF1,HGF,CDKN1A,CAV1,ITGAV,IGFBP3,C1QBP,MMP12,SNCA
62	Hematopoiesis	1.62E-05-9.21E-05	ADM,PLA2G10,CCL17,MFGE8,ACHE,IKBKB,NFKBIA,CCL2,TGFB1,RARA,PLIN2,CAV1,SMO,CAST,MAPKAPK2,TNFRSF11B,RELB,GREM1,IFNGR1,NFKB2,TNFRSF11A,ADAM12,FOXO1,CSF1,NLRP12,RBPJ,MAFB
63	Lymphoid Tissue Structure and Development	1.62E-05-9.21E-05	ADM,PLA2G10,CCL17,MFGE8,ACHE,IKBKB,NFKBIA,CCL2,TGFB1,RARA,PLIN2,CAV1,SMO,CAST,MAPKAPK2,TNFRSF11B,RELB,GREM1,IFNGR1,NFKB2,TNFRSF11A,ADAM12,FOXO1,CSF1,NLRP12,RBPJ,MAFB
64	Behavior	1.77E-05-1.77E-05	KNG1,DDHD2,PRKAB2,DDO,NMB,SLC30A3,BMPR1B,VEGFA,HAPLN1,HRH1,SRPK2,ITGA3,PAK1,CAMK2A,GAL,MCOLN3,PRSS8,JPH1,SLC16A2,FABP7,CALB1,SCTR,CERS6,GRM8,PPP1R1B,NPY5R,GRM7,MARCKS,CAPN1,HPRT1,ESR2,SNCA,HSD11B1,ABHD12,ADM,MME,HSD17B10,APOE,BDNF,LEPR,GRIA1,FXR2,MAFG,SYNGAP1,SLC27A5,CNTNAP2,IGF1,F2RL1,NCOA2,NECTIN1,ROBO2,ADORA1,CCKBR,OXTR,CAMK2B,ITGB1,CCKAR,DISC1,CNTFR,Aff2,CCK,CRHR1,SLC29A1,PRKCG,ATP1A2,FBXO2,P…
65	Cell Cycle	1.85E-05-7.41E-05	RUNX1,BMP4,BMP2,PTHLH,BMPR1B,BCL2,MYC,NFKBIA,IGF1,TGFB1,SDC2,PROS1,HGF,FOXO3,CAV1,JARID2,ADORA2B,PRKCA,PTPN6,PLAUR,INHBA,IL16,BCL2L1,PKD1,BTG2,CDKN1A,CD44,SOX9,PLAU,CDKN1B,BMP6
66	Visual System Development and Function	3.36E-05-6.29E-05	NDP,NOS1,APOE,ICAM1,CTGF,LGALS3,FGF2,MMP14,PLAUR,FGFR2,SOD1,ANPEP,PDGFC,INHBA,PRKCG,S1PR3,VEGFA,IGF1,THBS1,TIMP1,HGF,IGFBP3,CFB,INSR,PLAU,HTRA1,ADAM9,LGALS1
67	Reproductive System Development and Function	3.45E-05-8.96E-05	LIF,WNT10B,BMP4,CTGF,MMP3,CD4,SMAD3,PTHLH,BMPR1B,BCL6,TSC22D3,PGR,MYC,VEGFA,GAL,TGFB1,EZH2,CAV1,BCL2L2,FABP7,PRLR,DSC2,ZP2,SMAD1,IGFBP6,GJA1,CABLES1,IL6R,FGFR2,CREB3L4,NFKB2,MC4R,PDGFB,INHBA,INHBB,PYGO2,RXFP1,FADS2,NCOA1,INSR,PTGER2,JAG1,C1GALT1,ESR2,NOS1,LEPR,FGF2,MMP14,AMBP,CDK16,MFGE8,GGT1,NGF,ANPEP,RAMP2,BCL2,TGM2,IGF1,NCOA2,TIMP1,HGF,FOXO3,WLS,SPHK1,HEXIM1,ITGB1,CD59,ENTPD1,ANGPT1,SLC12A2,TD…
68	Hepatic System Development and Function	4.12E-05-4.12E-05	ITGB1,PTPN6,LGALS3,CTGF,LEPR,MMP14,SMAD3,IL6R,F2RL1,IGF1,TIMP1,TGFB1,SERPINH1,HGF,CTSB,ITGAV,AGTR1,LGALS1
69	Hematological Disease	5.31E-05-8.28E-05	CBX7,MAGED1,CRYAB,ODC1,SRPK2,CD1D,PRDM2,CCND3,NEK6,CAV1,ADA,JARID2,EXOC5,ZFHX3,AMACR,PDIA2,RHEB,TNFRSF9,PRKCQ,NPAT,FGFR2,NFKB2,DVL2,CTSL,ARAF,BTG2,PSMD1,ESR2,APOE,ICAM1,GADD45B,PTPN2,BDNF,GDF15,PSEN2,NOTCH2,DUSP5,CCL2,GADD45A,KDM6A,TUBB4A,ADORA1,CD27,HEY1,AKAP5,SIGMAR1,CYP1A1,CNTFR,RGS16,IPO7,MTHFD1L,TUBA1A,SWAP70,MSH2,LAMB3,SH2B2,SLC29A2,CDKN1A,CCT7,ABCC3,IRAK2,CDCP1,SMAD3,HDAC10,HSPA5,ACHE,GATA…
70	Ophthalmic Disease	7.81E-05-7.81E-05	VEGFA,SCN1A,TUBA1A,IGF1,TUBA8,TUBB2A,TUBG1,COL2A1,TUBA4A,TUBB4A,PDGFB,BCL2,PGF
