# Supplementary material for: Transcriptomics analysis of the bovine endometrium during the perioestrus period
Source: PLoS One. 2024 Mar 28;19(3):e0301005. doi: 10.1371/journal.pone.0301005 (PMC10977793; doi:10.1371/journal.pone.0301005)
Supplement: S5 Table — IPA canonical pathways at A. 12 h post-CIDR, B. 24 h post-CIDR, C. 12 h post-oestrus, D. 48 h post-oestrus, and E. Day 7 post-oestrus (luteal phase) are shown relative to the onset of oestrus. (XLSX) [file pone.0301005.s005.xlsx]

## Sheet: 12 h post-CIDR
Supplementary Table 5A: IPA canonical pathways at 12 h post-CIDR relative to the onset of oestrus.
IPA Rank	IPA Canonical Pathways	-log(p-value)	Ratio	Downregulated	No change	Upregulated	No overlap with dataset	Molecules
1	Axonal Guidance Signaling	7.52	0.0893	22/448 (5%)	0/448 (0%)	18/448 (4%)	408/448 (91%)	MME,DPYSL2,PAPPA2,ADAMTS7,ADAMTS8,LRRC4C,ITSN1,BMP3,UNC5B,MMP13,WNT6,NGF,NTN1,PGF,TUBB2B,SEMA6D,EPHA8,CDK5,IGF1,SMO,WNT4,MMP11,FZD2,WNT5B,MYL3,ADAMTS4,TUBB3,EPHB4,GNAI1,DPYSL5,SLIT2,EFNA4,EFNA1,SRGAP3,ADAM12,TUBB6,FZD5,PDGFD,GLI1,WNT11
2	Superpathway of Cholesterol Biosynthesis	5.53	0.286	0/28 (0%)	0/28 (0%)	8/28 (29%)	20/28 (71%)	MVD,FDPS,FDFT1,PMVK,IDI1,MSMO1,LSS,HMGCR
3	Superpathway of Geranylgeranyldiphosphate Biosynthesis I (via Mevalonate)	3.7	0.294	0/17 (0%)	0/17 (0%)	5/17 (29%)	12/17 (71%)	MVD,FDPS,PMVK,IDI1,HMGCR
4	PCP pathway	3.58	0.143	3/63 (5%)	0/63 (0%)	6/63 (10%)	54/63 (86%)	SMO,WNT4,FZD5,WNT6,SDC4,PRICKLE1,FZD2,WNT5B,WNT11
5	Colorectal Cancer Metastasis Signaling	3.5	0.081	9/247 (4%)	0/247 (0%)	11/247 (4%)	227/247 (92%)	SRC,MMP3,MMP14,IL6R,MMP13,WNT6,IFNGR1,PGF,RND3,TLR5,MSH2,RHOU,SMO,WNT4,FZD5,MMP11,PTGS2,FZD2,WNT5B,WNT11
6	Role of Osteoblasts, Osteoclasts and Chondrocytes in Rheumatoid Arthritis	3.41	0.0819	9/232 (4%)	0/232 (0%)	10/232 (4%)	213/232 (92%)	MAP3K14,SRC,CTSK,IL1RAPL2,MMP3,BMP3,MMP14,MMP13,WNT6,SMURF1,IGF1,RUNX2,SMO,WNT4,FZD5,FZD2,WNT5B,WNT11,ADAMTS4
7	Basal Cell Carcinoma Signaling	3.14	0.125	4/72 (6%)	0/72 (0%)	5/72 (7%)	63/72 (88%)	BMP3,SMO,WNT4,FZD5,WNT6,GLI1,FZD2,WNT5B,WNT11
8	Fatty Acid α-oxidation	3.14	0.227	3/22 (14%)	0/22 (0%)	2/22 (9%)	17/22 (77%)	ALDH1B1,ALDH1L1,ALDH1L2,PTGS2,ALOXE3
9	Mevalonate Pathway I	3.13	0.308	0/13 (0%)	0/13 (0%)	4/13 (31%)	9/13 (69%)	MVD,PMVK,IDI1,HMGCR
10	Regulation of the Epithelial-Mesenchymal Transition Pathway	3.12	0.0847	6/189 (3%)	0/189 (0%)	10/189 (5%)	173/189 (92%)	FGF16,EGR1,SNAI1,WNT6,SMURF1,CDH2,SMO,WNT4,FZD5,FGFRL1,PDGFD,FZD2,WNT11,WNT5B,HMGA2,PSEN1
11	Hepatic Fibrosis / Hepatic Stellate Cell Activation	2.82	0.082	6/183 (3%)	0/183 (0%)	9/183 (5%)	168/183 (92%)	ICAM1,EDNRB,IL1RAPL2,IL6R,MMP13,IFNGR1,MYH7B,COL6A6,PGF,IGF1,EDNRA,ECE1,PDGFD,COL25A1,MYL3
12	Role of Macrophages, Fibroblasts and Endothelial Cells in Rheumatoid Arthritis	2.66	0.068	8/309 (3%)	0/309 (0%)	13/309 (4%)	288/309 (93%)	SRC,SOCS1,MAP3K14,ICAM1,MMP3,IL1RAPL2,IL6R,IL17RC,MMP13,WNT6,PGF,IL16,TLR5,SMO,WNT4,FZD5,PDGFD,FZD2,WNT5B,WNT11,ADAMTS4
13	Ovarian Cancer Signaling	2.42	0.0833	4/144 (3%)	0/144 (0%)	8/144 (6%)	132/144 (92%)	SRC,MSH2,SMO,WNT4,EDNRA,FZD5,WNT6,PTGS2,FZD2,WNT5B,WNT11,PGF
14	Putrescine Degradation III	2.15	0.174	4/23 (17%)	0/23 (0%)	0/23 (0%)	19/23 (83%)	ALDH1B1,ALDH1L1,ALDH1L2,SAT2
15	Glioblastoma Multiforme Signaling	2.08	0.0755	4/159 (3%)	0/159 (0%)	8/159 (5%)	147/159 (92%)	SRC,IGF1,RND3,RHOU,SMO,WNT4,FZD5,WNT6,PDGFD,FZD2,WNT5B,WNT11
16	Choline Biosynthesis III	2.06	0.231	2/13 (15%)	0/13 (0%)	1/13 (8%)	10/13 (77%)	PCYT1B,PLD3,GPLD1
17	Cholesterol Biosynthesis I	2.06	0.231	0/13 (0%)	0/13 (0%)	3/13 (23%)	10/13 (77%)	FDFT1,MSMO1,LSS
18	Cholesterol Biosynthesis II (via 24,25-dihydrolanosterol)	2.06	0.231	0/13 (0%)	0/13 (0%)	3/13 (23%)	10/13 (77%)	FDFT1,MSMO1,LSS
19	Cholesterol Biosynthesis III (via Desmosterol)	2.06	0.231	0/13 (0%)	0/13 (0%)	3/13 (23%)	10/13 (77%)	FDFT1,MSMO1,LSS
20	cAMP-mediated signaling	2.05	0.0679	7/221 (3%)	0/221 (0%)	8/221 (4%)	206/221 (93%)	SRC,HTR4,GNAI1,RGS4,HRH3,MC4R,CNGA1,RAP1GAP,OPRK1,CREM,CAMK1G,RGS14,SMPDL3B,ADORA1,AKAP1
21	Semaphorin Signaling in Neurons	2.05	0.113	5/53 (9%)	0/53 (0%)	1/53 (2%)	47/53 (89%)	DPYSL2,CRMP1,CDK5,RND3,RHOU,DPYSL5
22	Human Embryonic Stem Cell Pluripotency	2.01	0.0769	5/143 (3%)	0/143 (0%)	6/143 (4%)	132/143 (92%)	BMP3,SMO,WNT4,FZD5,WNT6,FGFRL1,PDGFD,NGF,FZD2,WNT5B,WNT11
23	Inhibition of Matrix Metalloproteases	2	0.128	5/39 (13%)	0/39 (0%)	0/39 (0%)	34/39 (87%)	ADAM12,MMP3,MMP14,MMP13,MMP11
24	Trans, trans-farnesyl Diphosphate Biosynthesis	1.97	0.4	0/5 (0%)	0/5 (0%)	2/5 (40%)	3/5 (60%)	FDPS,IDI1
25	Citrulline-Nitric Oxide Cycle	1.97	0.4	0/5 (0%)	0/5 (0%)	2/5 (40%)	3/5 (60%)	NOS1,ASL
26	Galactose Degradation I (Leloir Pathway)	1.97	0.4	2/5 (40%)	0/5 (0%)	0/5 (0%)	3/5 (60%)	GALK2,GALM
27	Endothelin-1 Signaling	1.93	0.0695	4/187 (2%)	0/187 (0%)	9/187 (5%)	174/187 (93%)	NOS1,PLA2G4A,SRC,PLD3,EDNRB,PLB1,GPLD1,GNAI1,EDNRA,SHC3,ECE1,PTGS2,GUCY1B3
28	Agranulocyte Adhesion and Diapedesis	1.89	0.0688	9/189 (5%)	0/189 (0%)	4/189 (2%)	176/189 (93%)	CLDN10,CD99,PODXL2,ICAM1,MMP3,CLDN4,MMP14,GNAI1,MMP13,MMP11,SDC4,MYH7B,MYL3
29	Role of Wnt/GSK-3β Signaling in the Pathogenesis of Influenza	1.83	0.0921	2/76 (3%)	0/76 (0%)	5/76 (7%)	69/76 (91%)	SMO,WNT4,FZD5,WNT6,FZD2,WNT5B,WNT11
30	Granulocyte Adhesion and Diapedesis	1.74	0.0678	10/177 (6%)	0/177 (0%)	2/177 (1%)	165/177 (93%)	CLDN10,CD99,ICAM1,IL1RAPL2,MMP3,CLDN4,MMP14,GNAI1,MMP13,MMP11,SDC4,HRH3
31	Histamine Degradation	1.6	0.158	3/19 (16%)	0/19 (0%)	0/19 (0%)	16/19 (84%)	ALDH1B1,ALDH1L1,ALDH1L2
32	GABA Receptor Signaling	1.58	0.0896	5/67 (7%)	0/67 (0%)	1/67 (1%)	61/67 (91%)	GABRG3,KCNN1,ABAT,GPHN,GABRE,GABRB2
33	Atherosclerosis Signaling	1.53	0.0709	5/127 (4%)	0/127 (0%)	4/127 (3%)	118/127 (93%)	PLA2G4A,ICAM1,APOA1,MMP3,PLB1,MMP13,PCYOX1,PDGFD,ALOXE3
34	Oxidative Ethanol Degradation III	1.48	0.143	3/21 (14%)	0/21 (0%)	0/21 (0%)	18/21 (86%)	ALDH1B1,ALDH1L1,ALDH1L2
35	Interferon Signaling	1.48	0.111	1/36 (3%)	0/36 (0%)	3/36 (8%)	32/36 (89%)	SOCS1,MX1,IFNGR1,ISG15
36	Thio-molybdenum Cofactor Biosynthesis	1.47	1	0/1 (0%)	0/1 (0%)	1/1 (100%)	0/1 (0%)	MOCOS
37	Histamine Biosynthesis	1.47	1	0/1 (0%)	0/1 (0%)	1/1 (100%)	0/1 (0%)	HDC
38	Adenine and Adenosine Salvage VI	1.47	1	0/1 (0%)	0/1 (0%)	1/1 (100%)	0/1 (0%)	ADK
39	Lanosterol Biosynthesis	1.47	1	0/1 (0%)	0/1 (0%)	1/1 (100%)	0/1 (0%)	LSS
40	Ephrin Receptor Signaling	1.44	0.0632	6/174 (3%)	0/174 (0%)	5/174 (3%)	163/174 (94%)	MAP3K14,SRC,EPHB4,EPHA8,ITSN1,GNAI1,PDGFD,MAP4K4,EFNA4,PGF,EFNA1
41	Clathrin-mediated Endocytosis Signaling	1.43	0.0609	5/197 (3%)	0/197 (0%)	7/197 (4%)	185/197 (94%)	FGF16,SRC,APOA1,IGF1,F2R,SYNJ1,AMPH,DNM3,PCYOX1,PDGFD,SNAP91,PGF
42	PPAR Signaling	1.41	0.0753	5/93 (5%)	0/93 (0%)	2/93 (2%)	86/93 (92%)	MAP3K14,IL1RAPL2,PTGS2,NRIP1,PDGFD,MAP4K4,PPARGC1A
43	Sertoli Cell-Sertoli Cell Junction Signaling	1.38	0.0618	4/178 (2%)	0/178 (0%)	7/178 (4%)	167/178 (94%)	NOS1,CLDN10,MAP3K14,SRC,TUBB3,TUBB6,CLDN4,CGN,MAGI2,GUCY1B3,TUBB2B

## Sheet: 24 h post-CIDR
Supplementary Table 5B: IPA canonical pathways at 24 h post-CIDR relative to the onset of oestrus.
IPA Rank	IPA Canonical Pathways	-log(p-value)	Ratio	Downregulated	No change	Upregulated	No overlap with dataset	Molecules
1	HIF1α Signaling	3.46	0.0609	4/115 (3%)	0/115 (0%)	3/115 (3%)	108/115 (94%)	NOS1,MMP14,VEGFB,MMP11,PIK3R2,ELOC,PGF
2	Axonal Guidance Signaling	3.19	0.0312	10/448 (2%)	0/448 (0%)	4/448 (1%)	434/448 (97%)	SRGAP3,EPHA8,IGF1,CDK5,BMP3,VEGFB,WNT4,MYL6B,MMP11,PIK3R2,DPYSL5,PDGFD,GLI1,PGF
3	Amyotrophic Lateral Sclerosis Signaling	2.77	0.0541	2/111 (2%)	0/111 (0%)	4/111 (4%)	105/111 (95%)	NOS1,IGF1,GDNF,VEGFB,PIK3R2,PGF
4	Hepatic Fibrosis / Hepatic Stellate Cell Activation	2.3	0.0383	3/183 (2%)	0/183 (0%)	4/183 (2%)	176/183 (96%)	IGF1,EDNRB,VEGFB,MYL6B,PDGFD,COL6A6,PGF
5	Clathrin-mediated Endocytosis Signaling	2.13	0.0355	4/197 (2%)	0/197 (0%)	3/197 (2%)	190/197 (96%)	APOA1,IGF1,AMPH,VEGFB,PIK3R2,PDGFD,PGF
6	eNOS Signaling	2.06	0.0387	4/155 (3%)	0/155 (0%)	2/155 (1%)	149/155 (96%)	VEGFB,PIK3R2,LPAR3,CHRNA3,CNGA1,PGF
7	Role of Osteoblasts, Osteoclasts and Chondrocytes in Rheumatoid Arthritis	1.77	0.0302	5/232 (2%)	0/232 (0%)	2/232 (1%)	225/232 (97%)	CTSK,IGF1,MMP14,BMP3,WNT4,ACP5,PIK3R2
8	Bladder Cancer Signaling	1.76	0.046	3/87 (3%)	0/87 (0%)	1/87 (1%)	83/87 (95%)	MMP14,VEGFB,MMP11,PGF
9	Semaphorin Signaling in Neurons	1.65	0.0566	2/53 (4%)	0/53 (0%)	1/53 (2%)	50/53 (94%)	CDK5,RHOU,DPYSL5
10	Colorectal Cancer Metastasis Signaling	1.63	0.0283	4/247 (2%)	0/247 (0%)	3/247 (1%)	240/247 (97%)	MMP14,RHOU,VEGFB,WNT4,MMP11,PIK3R2,PGF
11	TR/RXR Activation	1.59	0.0408	3/98 (3%)	0/98 (0%)	1/98 (1%)	94/98 (96%)	HP,PIK3R2,THRB,PPARGC1A
12	mTOR Signaling	1.58	0.0302	4/199 (2%)	0/199 (0%)	2/199 (1%)	193/199 (97%)	PLD3,RHOU,VEGFB,PIK3R2,RPS29,PGF
13	Glioblastoma Multiforme Signaling	1.45	0.0314	2/159 (1%)	0/159 (0%)	3/159 (2%)	154/159 (97%)	IGF1,RHOU,WNT4,PIK3R2,PDGFD
14	Glioma Signaling	1.43	0.0364	2/110 (2%)	0/110 (0%)	2/110 (2%)	106/110 (96%)	IGF1,CAMK1G,PIK3R2,PDGFD
15	Nitric Oxide Signaling in the Cardiovascular System	1.4	0.0354	3/113 (3%)	0/113 (0%)	1/113 (1%)	109/113 (96%)	VEGFB,PIK3R2,CHRM1,PGF
16	Uracil Degradation II (Reductive)	1.35	0.25	0/4 (0%)	0/4 (0%)	1/4 (25%)	3/4 (75%)	UPB1
17	Spermine and Spermidine Degradation I	1.35	0.25	1/4 (25%)	0/4 (0%)	0/4 (0%)	3/4 (75%)	SAT2
18	Thymine Degradation	1.35	0.25	0/4 (0%)	0/4 (0%)	1/4 (25%)	3/4 (75%)	UPB1
19	Pancreatic Adenocarcinoma Signaling	1.34	0.0339	3/118 (3%)	0/118 (0%)	1/118 (1%)	114/118 (97%)	PLD3,VEGFB,PIK3R2,PGF
20	Basal Cell Carcinoma Signaling	1.31	0.0417	2/72 (3%)	0/72 (0%)	1/72 (1%)	69/72 (96%)	BMP3,WNT4,GLI1

## Sheet: 12 h post-oestrus
Supplementary Table 5C: IPA canonical pathways at 12 h post-oestrus relative to the onset of oestrus.
IPA Rank	IPA Canonical Pathways	-log(p-value)	Ratio	Downregulated	No change	Upregulated	No overlap with dataset	Molecules
1	Lysine Degradation V	2.08	0.2	0/5 (0%)	0/5 (0%)	1/5 (20%)	4/5 (80%)	PIPOX
2	Glycine Betaine Degradation	1.78	0.1	0/10 (0%)	0/10 (0%)	1/10 (10%)	9/10 (90%)	PIPOX
3	IL-12 Signaling and Production in Macrophages	1.61	0.0137	0/146 (0%)	0/146 (0%)	2/146 (1%)	144/146 (99%)	STAT4,ALOX15
4	Endoplasmic Reticulum Stress Pathway	1.46	0.0476	1/21 (5%)	0/21 (0%)	0/21 (0%)	20/21 (95%)	DNAJC3

## Sheet: 48 h post-oestrus
Supplementary Table 5D: IPA canonical pathways at 48 h post-oestrus relative to the onset of oestrus.
IPA Rank	IPA Canonical Pathways	-log(p-value)	Ratio	Downregulated	No change	Upregulated	No overlap with dataset	Molecules
1	Superpathway of Cholesterol Biosynthesis	8.69	0.393	11/28 (39%)	0/28 (0%)	0/28 (0%)	17/28 (61%)	MVD,FDPS,SQLE,NSDHL,IDI1,DHCR24,MSMO1,LSS,HMGCR,HMGCS1,CYP51A1
2	Cholesterol Biosynthesis I	5.45	0.462	6/13 (46%)	0/13 (0%)	0/13 (0%)	7/13 (54%)	SQLE,NSDHL,DHCR24,MSMO1,LSS,CYP51A1
3	Cholesterol Biosynthesis II (via 24,25-dihydrolanosterol)	5.45	0.462	6/13 (46%)	0/13 (0%)	0/13 (0%)	7/13 (54%)	SQLE,NSDHL,DHCR24,MSMO1,LSS,CYP51A1
4	Cholesterol Biosynthesis III (via Desmosterol)	5.45	0.462	6/13 (46%)	0/13 (0%)	0/13 (0%)	7/13 (54%)	SQLE,NSDHL,DHCR24,MSMO1,LSS,CYP51A1
5	LXR/RXR Activation	4.98	0.132	9/121 (7%)	0/121 (0%)	7/121 (6%)	105/121 (87%)	KNG1,SCD,LYZ,ITIH4,IL1RN,FASN,SAA1,CYP7A1,IL1B,CD14,PLTP,LBP,HMGCR,CYP51A1,HADH,TNFRSF11B
6	Superpathway of Geranylgeranyldiphosphate Biosynthesis I (via Mevalonate)	3.53	0.294	5/17 (29%)	0/17 (0%)	0/17 (0%)	12/17 (71%)	MVD,FDPS,IDI1,HMGCR,HMGCS1
7	Glycerol Degradation I	3.03	0.5	1/6 (17%)	0/6 (0%)	2/6 (33%)	3/6 (50%)	GPD1,GK,GPD2
8	Zymosterol Biosynthesis	3.03	0.5	3/6 (50%)	0/6 (0%)	0/6 (0%)	3/6 (50%)	NSDHL,MSMO1,CYP51A1
9	Granulocyte Adhesion and Diapedesis	3.03	0.0904	6/177 (3%)	0/177 (0%)	10/177 (6%)	161/177 (91%)	CSF3R,CLDN10,HRH2,SELL,MMP7,CCL24,CCL22,CCL5,ITGAM,IL1RN,SDC2,IL1B,MMP11,CXCL17,CLDN22,TNFRSF11B
10	Mevalonate Pathway I	2.99	0.308	4/13 (31%)	0/13 (0%)	0/13 (0%)	9/13 (69%)	MVD,IDI1,HMGCR,HMGCS1
11	Acute Phase Response Signaling	2.79	0.0888	8/169 (5%)	0/169 (0%)	7/169 (4%)	154/169 (91%)	MAP3K14,KRAS,CP,SOCS4,HMOX2,HMOX1,IL1RN,ITIH4,SAA1,CFB,OSM,IL1B,PIK3R2,LBP,TNFRSF11B
12	PKCθ Signaling in T Lymphocytes	2.48	0.0923	2/130 (2%)	0/130 (0%)	10/130 (8%)	118/130 (91%)	MAP3K14,CD3E,HLA-DMA,HLA-DRA,CHP1,CD86,NFATC2,KRAS,PIK3R2,MAP3K3,CD3D,LCP2
13	Neuroprotective Role of THOP1 in Alzheimer's Disease	2.48	0.15	5/40 (13%)	0/40 (0%)	1/40 (3%)	34/40 (85%)	KNG1,MME,PRKAR2B,PDYN,NTS,IDE
14	IL-10 Signaling	2.45	0.118	1/68 (1%)	0/68 (0%)	7/68 (10%)	60/68 (88%)	CCR1,HMOX1,MAP3K14,IL1RN,IL10RA,CD14,IL1B,LBP
15	T Helper Cell Differentiation	2.33	0.113	1/71 (1%)	0/71 (0%)	7/71 (10%)	63/71 (89%)	IL2RG,HLA-DMA,HLA-DRA,IL10RA,CD86,FOXP3,RORC,TNFRSF11B
16	Nur77 Signaling in T Lymphocytes	2.3	0.123	1/57 (2%)	0/57 (0%)	6/57 (11%)	50/57 (88%)	CD3E,HLA-DMA,HLA-DRA,CHP1,CD86,MAP3K3,CD3D
17	Axonal Guidance Signaling	2.28	0.0625	17/448 (4%)	0/448 (0%)	11/448 (2%)	420/448 (94%)	MME,PAPPA2,MMP7,PDIA3,WNT6,KRAS,MYL6B,NTNG1,SEMA6D,GNAT1,IGF1,SDC2,PLXNB1,MMP11,EFNB3,PIK3R2,GNG12,ARHGEF12,ADAMTS1,ARHGEF15,CHP1,DPYSL5,KEL,SRGAP3,PRKAR2B,NFATC2,SEMA3C,NTN3
18	Type I Diabetes Mellitus Signaling	2.11	0.0909	2/110 (2%)	0/110 (0%)	8/110 (7%)	100/110 (91%)	MAP3K14,CD3E,HLA-DMA,HLA-DRA,CD86,IL1B,SOCS4,CD3D,PTPRN,TNFRSF11B
19	Heme Degradation	2.11	0.5	0/4 (0%)	0/4 (0%)	2/4 (50%)	2/4 (50%)	HMOX1,HMOX2
20	Glycerol-3-phosphate Shuttle	2.11	0.5	1/4 (25%)	0/4 (0%)	1/4 (25%)	2/4 (50%)	GPD1,GPD2
21	LPS/IL-1 Mediated Inhibition of RXR Function	2.07	0.0724	5/221 (2%)	0/221 (0%)	11/221 (5%)	205/221 (93%)	FMO3,CPT1A,MGMT,CHST1,ALDH1L1,IL1RN,CYP7A1,IL1B,CD14,FABP7,PLTP,LBP,HS3ST6,HMGCS1,FMO4,TNFRSF11B
22	Serine Biosynthesis	1.89	0.4	1/5 (20%)	0/5 (0%)	1/5 (20%)	3/5 (60%)	PSPH,DUSP26
23	Trans, trans-farnesyl Diphosphate Biosynthesis	1.89	0.4	2/5 (40%)	0/5 (0%)	0/5 (0%)	3/5 (60%)	FDPS,IDI1
24	iCOS-iCOSL Signaling in T Helper Cells	1.86	0.0833	2/120 (2%)	0/120 (0%)	8/120 (7%)	110/120 (92%)	IL2RG,CD3E,HLA-DMA,HLA-DRA,CHP1,NFATC2,PLEKHA2,PIK3R2,CD3D,LCP2
25	Gαi Signaling	1.86	0.0833	8/120 (7%)	0/120 (0%)	2/120 (2%)	110/120 (92%)	P2RY14,PRKAR2B,GRM8,NPY1R,RGS10,OPRK1,KRAS,GRM4,AGTR1,GNG12
26	Phospholipase C Signaling	1.8	0.0675	7/237 (3%)	0/237 (0%)	9/237 (4%)	221/237 (93%)	RND2,ARHGEF12,CD3E,ARHGEF15,DIRAS3,CHP1,KRAS,MYL6B,CD3D,HMOX1,HDAC11,ARHGEF16,GPLD1,NFATC2,GNG12,LCP2
27	Vitamin-C Transport	1.78	0.2	1/15 (7%)	0/15 (0%)	2/15 (13%)	12/15 (80%)	SLC23A1,SLC2A4,SLC2A3
28	UDP-N-acetyl-D-glucosamine Biosynthesis II	1.73	0.333	2/6 (33%)	0/6 (0%)	0/6 (0%)	4/6 (67%)	FMO3,GFPT1
29	FXR/RXR Activation	1.72	0.0794	5/126 (4%)	0/126 (0%)	5/126 (4%)	116/126 (92%)	KNG1,CYP27A1,IL1RN,ITIH4,FASN,SAA1,CYP7A1,FBP1,IL1B,PLTP
30	Hepatic Fibrosis / Hepatic Stellate Cell Activation	1.72	0.071	5/183 (3%)	0/183 (0%)	8/183 (4%)	170/183 (93%)	COL8A1,IGFBP5,MYL6B,CCL5,COL6A6,IGF1,MYH3,IL10RA,IL1B,CD14,LBP,AGTR1,TNFRSF11B
31	Role of NFAT in Regulation of the Immune Response	1.72	0.071	4/183 (2%)	0/183 (0%)	9/183 (5%)	170/183 (93%)	AKAP5,GNAT1,CD3E,HLA-DMA,HLA-DRA,CHP1,CD86,NFATC2,KRAS,PIK3R2,CD3D,GNG12,LCP2
32	Agranulocyte Adhesion and Diapedesis	1.61	0.0688	4/189 (2%)	0/189 (0%)	9/189 (5%)	176/189 (93%)	CLDN10,SELL,MMP7,CCL24,MYL6B,CCL22,CCL5,IL1RN,MYH3,IL1B,MMP11,CXCL17,CLDN22
33	Superpathway of Serine and Glycine Biosynthesis I	1.59	0.286	1/7 (14%)	0/7 (0%)	1/7 (14%)	5/7 (71%)	PSPH,DUSP26
34	VDR/RXR Activation	1.59	0.0897	2/78 (3%)	0/78 (0%)	5/78 (6%)	71/78 (91%)	IGFBP6,WT1,CYP24A1,CD14,IGFBP5,VDR,CCL5
35	Pyrimidine Ribonucleotides Interconversion	1.53	0.125	4/32 (13%)	0/32 (0%)	0/32 (0%)	28/32 (88%)	ENTPD2,NME2,CMPK1,CTPS1
36	Calcium-induced T Lymphocyte Apoptosis	1.51	0.0938	1/64 (2%)	0/64 (0%)	5/64 (8%)	58/64 (91%)	CD3E,HLA-DMA,HLA-DRA,CHP1,NFATC2,CD3D
37	Graft-versus-Host Disease Signaling	1.5	0.104	0/48 (0%)	0/48 (0%)	5/48 (10%)	43/48 (90%)	HLA-DMA,IL1RN,HLA-DRA,CD86,IL1B
38	Pyrimidine Ribonucleotides De Novo Biosynthesis	1.44	0.118	4/34 (12%)	0/34 (0%)	0/34 (0%)	30/34 (88%)	ENTPD2,NME2,CMPK1,CTPS1
39	Lanosterol Biosynthesis	1.43	1	1/1 (100%)	0/1 (0%)	0/1 (0%)	0/1 (0%)	LSS
40	UDP-N-acetyl-D-galactosamine Biosynthesis I	1.43	1	1/1 (100%)	0/1 (0%)	0/1 (0%)	0/1 (0%)	GALE
41	Antioxidant Action of Vitamin C	1.42	0.0777	4/103 (4%)	0/103 (0%)	4/103 (4%)	95/103 (92%)	HMOX1,CSF2RB,SLC23A1,PDIA3,GPLD1,PNPLA3,SLC2A4,SLC2A3
42	Endoplasmic Reticulum Stress Pathway	1.39	0.143	3/21 (14%)	0/21 (0%)	0/21 (0%)	18/21 (86%)	CALR,HSP90B1,DNAJC3
43	Pathogenesis of Multiple Sclerosis	1.38	0.222	0/9 (0%)	0/9 (0%)	2/9 (22%)	7/9 (78%)	CCR1,CCL5
44	IGF-1 Signaling	1.36	0.0755	6/106 (6%)	0/106 (0%)	2/106 (2%)	98/106 (92%)	IGFBP6,NOV,PRKAR2B,IGF1,IGFBP5,SOCS4,KRAS,PIK3R2
45	Semaphorin Signaling in Neurons	1.34	0.0943	2/53 (4%)	0/53 (0%)	3/53 (6%)	48/53 (91%)	RND2,ARHGEF12,DIRAS3,PLXNB1,DPYSL5
46	Antigen Presentation Pathway	1.33	0.108	2/37 (5%)	0/37 (0%)	2/37 (5%)	33/37 (89%)	CALR,PDIA3,HLA-DMA,HLA-DRA

## Sheet: Day 7 (luteal phase)
Supplementary Table 5E: IPA canonical pathways at Day 7 post-oestrus (luteal phase) relative to the onset of oestrus.
IPA Rank	IPA Canonical Pathways	-log(p-value)	Ratio	Downregulated	No change	Upregulated	No overlap with dataset	Molecules
1	Hepatic Fibrosis / Hepatic Stellate Cell Activation		0.301	40/183 (22%)	0/183 (0%)	15/183 (8%)	128/183 (70%)	CTGF,SMAD3,COL8A1,MMP13,MYH7B,VEGFA,IL1RL2,TGFB1,LAMA1,VEGFD,COL27A1,TNFRSF11B,IL6R,COL2A1,FGFR2,IFNGR1,NFKB2,PDGFB,COL21A1,COL13A1,COL6A3,COL23A1,IGFBP3,TGFB3,AGTR1,IFNAR1,COL7A1,COL8A2,ICAM1,FGF2,LEPR,COL4A3,PDGFC,COL6A6,COL15A1,BCL2,PGF,COL1A2,COL16A1,CCL2,IGF1,TIMP1,HGF,COL22A1,LBP,MMP1,IL1RAPL2,COL12A1,IFNGR2,SMAD7,FGF1,COL5A3,LY96,CSF1,COL9A2
2	Axonal Guidance Signaling	7.36	0.225	66/448 (15%)	0/448 (0%)	35/448 (8%)	347/448 (77%)	PAPPA2,TUBA1B,WNT10B,BMP4,ITSN1,ADAMTS2,NTN1,VEGFA,GNB4,PAK1,EPHB1,ITGA3,ABLIM3,VEGFD,WNT5B,PRKCQ,SEMA5A,TUBB2A,FGFR2,MME,ADAM17,LRRC4C,PIK3CA,ARPC1B,BDNF,SEMA6A,GNA14,ABLIM1,TUBB2B,ACTR3,WNT7A,IGF1,TUBA8,SRGAP1,PFN2,TUBB4A,ROBO2,TUBA3E,GNB1L,ITGB1,PLXNA1,ADAMTS13,ROBO3,PRKCG,EFNA1,WIPF1,TUBA1A,BMP6,SEMA7A,PRKACB,FZD3,EPHB2,MMP13,SEMA6B,ADAM11,WNT6,LIMK2,TUBB,LIMK1,FGFR4,WNT4,ADAM23,ABLIM2,ADAMTS…
3	LPS/IL-1 Mediated Inhibition of RXR Function	7.12	0.267	27/221 (12%)	0/221 (0%)	32/221 (14%)	162/221 (73%)	CHST4,CYP2C9,ABCG1,CHST15,ABCB9,CHST2,IL1RL2,ALDH3A2,RARA,ACSL5,HS6ST3,FABP7,GSTA1,FMO4,TNFRSF11B,ACSL3,CPT1A,FMO2,GSTM3,SLCO1A2,NDST4,HS3ST3B1,SULT4A1,SMOX,NCOA1,SLC27A6,ALDH18A1,HS3ST6,PLTP,CYP2B6,ACOX3,ALDH16A1,APOE,GAL3ST2,CHST7,ALAS1,HS3ST3A1,SLC27A5,UST,GSTM4,ACSL4,PPARGC1B,FABP5,FABP3,LBP,HMGCS1,GSTM1,IL1RAPL2,SULT2B1,CHST1,LY96,CYP3A4,ALDH1L2,SREBF1,CAT,SLC27A3,ABCC3,SULT1B1,ACSL1
4	Fatty Acid β-oxidation I	6.18	0.5	2/32 (6%)	0/32 (0%)	14/32 (44%)	16/32 (50%)	HSD17B10,ACSL3,ACAA2,HSD17B8,SLC27A5,ECI2,ACSL5,SLC27A6,ACSL4,SLC27A3,IVD,EHHADH,SDS,HSD17B4,HADH,ACSL1
5	Role of Osteoblasts, Osteoclasts and Chondrocytes in Rheumatoid Arthritis	5.63	0.246	38/232 (16%)	0/232 (0%)	19/232 (8%)	175/232 (75%)	WNT10B,BMP4,MMP3,FZD3,MMP13,WNT6,IL18R1,IKBKB,ITGA3,CASP9,IL1RL2,TGFB1,FGFR4,WNT4,SMAD1,ADAMTS5,WNT5B,TNFRSF11B,FGFR2,PPP3CC,MAPK12,PIK3R3,FZD5,FZD10,TCF4,ADAM17,PIK3CA,CAMK4,MMP14,BMP2,BMP3,WNT2,BCL2,SMURF1,NFKBIA,WNT7A,IGF1,DKK3,SMO,AKT3,SFRP5,ALPL,MMP1,ITGB1,CTSK,IL1RAPL2,CHP1,SMAD6,DKKL1,IKBKE,TNFRSF11A,FOXO1,CSF1,PIK3CB,DKK1,BMP6,WNT11
6	Human Embryonic Stem Cell Pluripotency	5.18	0.273	27/143 (19%)	0/143 (0%)	12/143 (8%)	104/143 (73%)	FZD10,TCF4,NODAL,PIK3CA,WNT10B,BMP4,FGF2,BDNF,FZD3,BMP3,BMP2,SMAD3,WNT6,NGF,PDGFC,WNT2,WNT7A,TGFB1,FGFR4,SPHK1,SMO,WNT4,AKT3,SMAD1,WNT5B,TDGF1,SMAD6,SMAD7,FGFR2,PDGFB,INHBA,PIK3R3,S1PR3,FOXO1,TGFB3,FZD5,PIK3CB,BMP6,WNT11
7	Dermatan Sulfate Biosynthesis	4.8	0.35	13/60 (22%)	0/60 (0%)	8/60 (13%)	39/60 (65%)	GAL3ST2,CHST4,CHST7,CHPF,CHSY1,DSEL,NDST4,CHST15,HS3ST3A1,SULT2B1,DSE,CHST2,CHST1,HS3ST3B1,SULT4A1,UST,HS6ST3,HS3ST6,B3GAT2,SULT1B1,CHPF2
8	Valine Degradation I	4.57	0.556	0/18 (0%)	0/18 (0%)	10/18 (56%)	8/18 (44%)	BCAT1,HIBCH,BCAT2,ABAT,HIBADH,DBT,ACADSB,EHHADH,SDS,BCKDHB
9	Xenobiotic Metabolism Signaling	4.52	0.22	29/286 (10%)	0/286 (0%)	34/286 (12%)	223/286 (78%)	MAP3K15,CHST4,PPP2R5B,GCLC,CYP2C9,CHST15,CHST2,CAMK2A,ALDH3A2,FGFR4,PPM1L,HS6ST3,GSTA1,FMO4,PRKCQ,FMO2,GSTM3,FGFR2,GRIP1,NDST4,NFKB2,MAPK12,HDAC5,PIK3R3,HS3ST3B1,SULT4A1,SMOX,NCOA1,HSP90AA1,ALDH18A1,HS3ST6,CYP2B6,ALDH16A1,GAL3ST2,PIK3CA,CAMK4,CHST7,NQO2,MAPK11,HS3ST3A1,HSP90B1,CES1,UST,CAMK1G,GSTM4,PPP2R2C,CITED2,PRKCA,CAMK2B,GSTM1,CYP1A1,SRA1,PRKCG,SULT2B1,CHST1,CYP3A4,ALDH1L2,CAT,PIK3CB,NRIP1,A…
10	Role of Tissue Factor in Cancer	4.4	0.27	21/122 (17%)	0/122 (0%)	12/122 (10%)	89/122 (73%)	PIK3CA,CTGF,RPS6KA3,MMP13,LIMK2,GNA14,MAPK11,LIMK1,VEGFA,ITGA3,PAK1,F2RL1,FGFR4,ITGAV,HCK,AKT3,MMP1,ITGB5,PRKCA,ITGB1,PDIA2,P4HB,ITGA6,FGFR2,PLAUR,RPS6KA5,MAPK12,F3,PIK3R3,BCL2L1,F10,CSF1,PIK3CB
11	Dermatan Sulfate Biosynthesis (Late Stages)	4.34	0.37	10/46 (22%)	0/46 (0%)	7/46 (15%)	29/46 (63%)	GAL3ST2,CHST4,CHST7,DSEL,NDST4,CHST15,HS3ST3A1,SULT2B1,DSE,CHST2,CHST1,HS3ST3B1,SULT4A1,UST,HS6ST3,HS3ST6,SULT1B1
12	Chondroitin Sulfate Biosynthesis	3.95	0.328	11/58 (19%)	0/58 (0%)	8/58 (14%)	39/58 (67%)	GAL3ST2,CHST4,CHST7,CHPF,CHSY1,NDST4,CHST15,HS3ST3A1,SULT2B1,CHST2,CHST1,HS3ST3B1,SULT4A1,UST,HS6ST3,HS3ST6,B3GAT2,SULT1B1,CHPF2
13	Chondroitin Sulfate Biosynthesis (Late Stages)	3.94	0.347	10/49 (20%)	0/49 (0%)	7/49 (14%)	32/49 (65%)	GAL3ST2,CHST4,CHST7,CHPF,CHSY1,NDST4,CHST15,HS3ST3A1,SULT2B1,CHST2,CHST1,HS3ST3B1,SULT4A1,UST,HS6ST3,HS3ST6,SULT1B1
14	Regulation of the Epithelial-Mesenchymal Transition Pathway	3.6	0.228	28/189 (15%)	0/189 (0%)	15/189 (8%)	146/189 (77%)	FZD10,LOX,TCF4,ADAM17,PIK3CA,WNT10B,SNAI2,FGF2,FZD3,SMAD3,PSEN2,WNT6,WNT2,SMURF1,NOTCH2,WNT7A,TGFB1,HGF,FGFR4,SMO,WNT4,AKT3,WNT5B,HMGA2,FGF16,JAG2,FGFR2,NFKB2,FGF1,PYGO2,PIK3R3,CDH2,DVL2,CDH12,ARAF,TGFB3,RBPJ,FZD5,PIK3CB,JAG1,JAK3,CLDN3,WNT11
15	RAR Activation	3.55	0.226	22/190 (12%)	0/190 (0%)	21/190 (11%)	147/190 (77%)	PRKACB,PIK3CA,AKR1C3,BMP2,SMAD3,SMARCD2,MAPK11,VEGFA,LRAT,ADCY5,TGFB1,RARA,RDH14,RDH16,GTF2H5,AKT3,NR2F6,MAPKAPK2,SMAD1,ZBTB16,MMP1,CITED2,PRKCA,SRA1,PRKCQ,SDR16C5,RELB,SMARCE1,SMAD6,SMAD7,NFKB2,MAPK12,PRKCG,PIK3R3,ADCY9,RXRG,NCOA1,TGFB3,IGFBP3,PIK3CB,NRIP1,CRABP2,RBP4
16	Inhibition of Matrix Metalloproteases	3.52	0.359	12/39 (31%)	0/39 (0%)	2/39 (5%)	25/39 (64%)	ADAM17,MMP7,SDC1,MMP28,ADAM12,MMP3,TIMP1,SDC2,MMP14,THBS2,MMP13,MMP12,MMP1,MMP19
17	Methylmalonyl Pathway	3.51	1	0/4 (0%)	0/4 (0%)	4/4 (100%)	0/4 (0%)	PCCA,MCEE,PCCB,MUT
18	Glutaryl-CoA Degradation	3.51	0.583	1/12 (8%)	0/12 (0%)	6/12 (50%)	5/12 (42%)	HSD17B10,ACAT2,EHHADH,HSD17B4,HADH,GCDH,HSD17B8
19	Wnt/β-catenin Signaling	3.46	0.231	23/169 (14%)	0/169 (0%)	16/169 (9%)	130/169 (77%)	FZD10,MMP7,TCF4,WNT10B,FZD3,PPP2R5B,MARK2,WNT6,KREMEN1,SOX13,WNT2,SOX17,MYC,NLK,WNT7A,TGFB1,DKK3,RARA,PPM1L,SMO,WNT4,SFRP5,AKT3,PPP2R2C,WNT5B,SOX4,GJA1,CSNK1G3,DKKL1,CDH2,DVL2,CDH12,SOX6,CD44,TGFB3,SOX9,FZD5,DKK1,WNT11
20	PCP pathway	3.43	0.302	12/63 (19%)	0/63 (0%)	7/63 (11%)	44/63 (70%)	FZD10,WNT10B,SDC1,FZD3,CTHRC1,WNT6,SDC3,SDC4,MAPK12,WNT2,DVL2,WNT7A,SDC2,SMO,PFN2,WNT4,FZD5,WNT5B,WNT11
21	Molecular Mechanisms of Cancer	3.36	0.195	41/374 (11%)	0/374 (0%)	32/374 (9%)	301/374 (80%)	PRKACB,WNT10B,BMP4,FZD3,SMAD3,WNT6,BMPR1B,MYC,PAK1,ITGA3,CAMK2A,CASP9,CCND3,ADCY5,TGFB1,FGFR4,WNT4,SMAD1,WNT5B,RND2,ARHGEF4,PRKCQ,FGFR2,RAPGEF3,NFKB2,MAPK12,PIK3R3,ADCY9,BCL2L1,RND3,ARHGEF16,TGFB3,FZD5,FZD10,TCF4,PIK3CA,BMP2,BMP3,PSEN2,GNA14,MAPK11,CDKN2B,WNT2,BCL2,CDC25B,SYNGAP1,ARHGEF19,WNT7A,NLK,NFKBIA,SMO,RHOU,AKT3,ARHGEF2,PRKCA,CAMK2B,ITGB1,ARHGEF12,PAK6,SMAD6,GNAI1,SMAD7,PRKCG,FOXO1,CDKN1A,…
22	Fatty Acid Activation	3.22	0.538	2/13 (15%)	0/13 (0%)	5/13 (38%)	6/13 (46%)	SLC27A5,ACSL3,ACSL5,SLC27A6,ACSL4,SLC27A3,ACSL1
23	Breast Cancer Regulation by Stathmin1	3.19	0.217	27/203 (13%)	0/203 (0%)	17/203 (8%)	159/203 (78%)	PRKACB,TUBA1B,PIK3CA,CAMK4,PPP2R5B,LIMK2,TUBB,TUBB2B,LIMK1,STMN1,GNB4,ARHGEF19,PAK1,CAMK2A,TUBA8,ADCY5,FGFR4,PPM1L,CAMK1G,ARHGEF2,TUBB4A,PPP2R2C,TUBA3E,GNB1L,PRKCA,CAMK2B,ARHGEF4,ARHGEF12,PRKCQ,TUBB2A,TUBG1,TUBA4A,GNAI1,FGFR2,TSG101,CDK1,PRKCG,PIK3R3,ADCY9,TUBA1A,ARHGEF16,CDKN1A,PIK3CB,CDKN1B
24	γ-linolenate Biosynthesis II (Animals)	3.12	0.471	3/17 (18%)	0/17 (0%)	5/17 (29%)	9/17 (53%)	SLC27A5,ACSL3,ACSL5,SLC27A6,FADS2,ACSL4,SLC27A3,ACSL1
25	Mitochondrial L-carnitine Shuttle Pathway	3.12	0.471	2/17 (12%)	0/17 (0%)	6/17 (35%)	9/17 (53%)	SLC27A5,ACSL3,CPT1A,ACSL5,SLC27A6,ACSL4,SLC27A3,ACSL1
26	Colorectal Cancer Metastasis Signaling	3.08	0.206	32/247 (13%)	0/247 (0%)	19/247 (8%)	196/247 (79%)	PRKACB,WNT10B,MMP3,FZD3,SMAD3,MMP13,WNT6,MYC,VEGFA,GNB4,CASP9,TGFB1,ADCY5,FGFR4,VEGFD,WNT4,WNT5B,RND2,IL6R,FGFR2,IFNGR1,NFKB2,MAPK12,PIK3R3,BCL2L1,ADCY9,RND3,TGFB3,FZD5,PTGER2,FZD10,TCF4,PIK3CA,MMP7,MMP14,PDGFC,WNT2,PGF,WNT7A,SMO,RHOU,AKT3,GNB1L,MMP12,MMP1,MMP19,MMP28,MSH2,PIK3CB,JAK3,WNT11
27	Tryptophan Degradation III (Eukaryotic)	3.08	0.429	1/21 (5%)	0/21 (0%)	8/21 (38%)	12/21 (57%)	ACMSD,AFMID,HSD17B10,ACAT2,EHHADH,HSD17B4,HADH,GCDH,HSD17B8
28	Granulocyte Adhesion and Diapedesis	3.04	0.22	29/177 (16%)	0/177 (0%)	10/177 (6%)	138/177 (78%)	MMP7,ICAM1,MMP3,MMP14,CCL17,MMP13,SDC4,CLDN7,SDC3,CLDN6,HRH3,HRH1,ITGA3,CCL2,IL1RL2,SDC2,CCL28,CXCL14,CCL25,CXCL17,MMP12,MMP1,MMP19,TNFRSF11B,ITGB1,CLDN10,SDC1,IL1RAPL2,MMP28,GNAI1,ITGA6,THY1,CLDN23,CLDN8,JAM3,CLDN1,PECAM1,CLDN3,MSN
29	Role of Macrophages, Fibroblasts and Endothelial Cells in Rheumatoid Arthritis	3.04	0.197	34/309 (11%)	0/309 (0%)	27/309 (9%)	248/309 (80%)	WNT10B,MMP3,FZD3,IL17RC,MMP13,WNT6,IL18R1,VEGFA,MYC,IKBKB,CAMK2A,IL1RL2,TGFB1,FGFR4,WNT4,VEGFD,WNT5B,TNFRSF11B,MIF,PRKCQ,IL6R,FGFR2,CREB3L4,PPP3CC,PDGFB,PIK3R3,FZD5,FZD10,TCF4,PIK3CA,ICAM1,CAMK4,FGF2,PDGFC,WNT2,PGF,NFKBIA,NLK,WNT7A,CCL2,F2RL1,DKK3,SMO,AKT3,SFRP5,MAPKAPK2,PLCD4,MMP1,PRKCA,CAMK2B,IL1RAPL2,CHP1,DKKL1,IKBKE,PRKCG,IL16,CSF1,PIK3CB,DKK1,WNT11,IRAK2
30	Isoleucine Degradation I	2.97	0.5	1/14 (7%)	0/14 (0%)	6/14 (43%)	7/14 (50%)	HSD17B10,BCAT1,ACAT2,BCAT2,ACADSB,EHHADH,SDS
31	Amyotrophic Lateral Sclerosis Signaling	2.93	0.243	11/111 (10%)	0/111 (0%)	16/111 (14%)	84/111 (76%)	NOS1,PIK3CA,GRIA1,PDGFC,BCL2,PGF,VEGFA,PAK1,RAB5A,CACNA1E,CASP9,IGF1,FGFR4,AKT3,VEGFD,CACNA1D,FGFR2,SOD1,ALS2,PIK3R3,BCL2L1,GRIK4,CAPN1,CAT,PIK3CB,GRIA3,SSR4
32	Purine Nucleotides De Novo Biosynthesis II	2.86	0.545	2/11 (18%)	0/11 (0%)	4/11 (36%)	5/11 (45%)	ADSS,ADSSL1,GMPS,PAICS,PFAS,PPAT
33	2-oxobutanoate Degradation I	2.86	0.8	0/5 (0%)	0/5 (0%)	4/5 (80%)	1/5 (20%)	PCCA,MCEE,PCCB,MUT
34	PI3K/AKT Signaling	2.82	0.234	16/124 (13%)	0/124 (0%)	13/124 (10%)	95/124 (77%)	PIK3CA,YWHAH,PPP2R5B,GDF15,BCL2,YWHAQ,IKBKB,ITGA3,HSP90B1,NFKBIA,GYS1,FOXO3,PPM1L,AKT3,PPP2R2C,THEM4,ITGB1,RHEB,IKBKE,NFKB2,SYNJ2,PIK3R3,BCL2L1,FOXO1,CDKN1A,HSP90AA1,PIK3CB,CDKN1B,JAK3
35	Nitric Oxide Signaling in the Cardiovascular System	2.81	0.239	18/113 (16%)	0/113 (0%)	9/113 (8%)	86/113 (76%)	KNG1,PRKACB,PIK3CA,CAMK4,SLC7A1,PDGFC,CHRM1,PGF,VEGFA,HSP90B1,CACNA1E,PDE3B,FGFR4,CAV1,AKT3,VEGFD,PRKCA,PRKCQ,CACNA1D,RYR2,ATP2A3,FGFR2,PRKCG,PIK3R3,PDE5A,HSP90AA1,PIK3CB
36	PXR/RXR Activation	2.8	0.277	9/65 (14%)	0/65 (0%)	9/65 (14%)	47/65 (72%)	PRKACB,GSTM1,CPT1A,CES3,CYP2C9,ALAS1,ABCB9,FOXO1,CYP3A4,ALDH3A2,FOXO3,NCOA1,AKT3,GSTA1,CYP2B6,INSR,IGFBP1,ABCC3
37	Stearate Biosynthesis I (Animals)	2.77	0.333	4/36 (11%)	0/36 (0%)	8/36 (22%)	24/36 (67%)	SLC27A5,ACSL3,ACSL5,SLC27A6,DBT,ELOVL2,ACSL4,SLC27A3,ACOT7,ACSL1,ELOVL6,THEM4
38	eNOS Signaling	2.69	0.219	18/155 (12%)	0/155 (0%)	16/155 (10%)	121/155 (78%)	KNG1,PRKACB,PIK3CA,CAMK4,PRKAB2,SLC7A1,AQP4,HSPA5,PDGFC,PGF,VEGFA,HSP90B1,CASP9,ADCY5,FGFR4,CAV1,AKT3,VEGFD,CHRNA3,AQP6,PRKCA,PRKCQ,AQP1,FGFR2,CHRNA10,HSPA2,CNGA1,LPAR3,PRKCG,PIK3R3,ADCY9,HSP90AA1,PIK3CB,ESR2
39	cAMP-mediated signaling	2.67	0.204	21/221 (10%)	0/221 (0%)	24/221 (11%)	176/221 (80%)	ENPP6,PRKACB,AKAP12,CAMK4,AKAP8,HRH3,CHRM1,CAMK2A,ADCY5,PDE3B,CAMK1G,RGS14,ADORA2B,ADORA1,PDE11A,CAMK2B,AKAP5,NPY1R,GRM8,GNAI1,RGS4,RAPGEF3,AKAP6,CREB3L4,PPP3CC,PDE4B,GRM4,CRHR1,MC4R,CNGA1,S1PR3,GRM7,ADCY9,DUSP9,P2RY14,ADRA2A,NPR3,VIPR1,GLP1R,PDE5A,HTR1A,PTGER2,AGTR1,PKIG,PDE6D
40	G-Protein Coupled Receptor Signaling	2.67	0.196	30/270 (11%)	0/270 (0%)	23/270 (9%)	217/270 (80%)	ENPP6,PRKACB,IKBKB,HRH1,CAMK2A,ADCY5,FGFR4,RGS14,ADORA2B,PDE11A,GRM8,RGS4,FGFR2,RAPGEF3,CREB3L4,NFKB2,GRM4,PDE4B,MC4R,PIK3R3,S1PR3,GRM7,ADCY9,DUSP9,ADRA2A,NPR3,PTGER2,AGTR1,PDE6D,PIK3CA,CAMK4,GNA14,CHRM1,HRH3,SYNGAP1,NFKBIA,PDE3B,AKT3,ADORA1,CAMK2B,PRKCA,NPY1R,GNAI1,RGS16,IKBKE,CRHR1,PRKCG,P2RY14,VIPR1,GLP1R,PDE5A,PIK3CB,HTR1A
41	Leukocyte Extravasation Signaling	2.62	0.205	28/210 (13%)	0/210 (0%)	15/210 (7%)	167/210 (80%)	MMP7,PIK3CA,ICAM1,MMP3,MMP14,MMP13,AFDN,CLDN7,CLDN6,MAPK11,ITGA3,TIMP1,FGFR4,MMP12,MMP1,MMP19,PRKCA,ITGB1,CLDN10,PRKCQ,MMP28,ITGA6,GNAI1,FGFR2,THY1,RAPGEF3,MAPK12,PRKCG,PIK3R3,WIPF1,CLDN23,CLDN8,JAM3,CLDN1,ICAM3,VAV3,NCF2,CD44,PECAM1,PIK3CB,CLDN3,MSN,CTNND1
42	Adipogenesis pathway	2.59	0.224	17/134 (13%)	0/134 (0%)	13/134 (10%)	104/134 (78%)	FZD10,WNT10B,BMP4,FZD3,FGF2,SMAD3,BMP2,HDAC10,CTNNBIP1,TGFB1,HDAC11,FGFR4,EZH2,LPL,SMO,GTF2H5,SMAD1,ARNTL,HDAC2,FGFR2,FGF1,HDAC5,NR1D2,FOXO1,KDM1A,SREBF1,SOX9,FZD5,TCF7,PER2
43	14-3-3-mediated Signaling	2.5	0.223	20/130 (15%)	0/130 (0%)	9/130 (7%)	101/130 (78%)	TUBA1B,PIK3CA,YWHAH,TUBB,TUBB2B,YWHAQ,SRPK2,TUBA8,FGFR4,AKT3,GFAP,TUBB4A,TUBA3E,PLCD4,PRKCA,PRKCQ,TUBB2A,TUBG1,TUBA4A,FGFR2,MAPK12,PRKCG,PIK3R3,TUBA1A,FOXO1,MAPT,PIK3CB,CDKN1B,SNCA
44	Leucine Degradation I	2.49	0.556	0/9 (0%)	0/9 (0%)	5/9 (56%)	4/9 (44%)	BCAT1,BCAT2,MCCC1,IVD,MCCC2
45	iNOS Signaling	2.43	0.295	7/44 (16%)	0/44 (0%)	6/44 (14%)	31/44 (70%)	CAMK4,IFNGR2,IKBKE,IFNGR1,NFKB2,MAPK12,MAPK11,IKBKB,LY96,NFKBIA,LBP,JAK3,IRAK2
46	Triacylglycerol Biosynthesis	2.43	0.295	4/44 (9%)	0/44 (0%)	9/44 (20%)	31/44 (70%)	MOGAT1,ABHD5,LPCAT3,PLPPR2,DGAT2,DBT,MBOAT2,ELOVL2,LPIN3,GPAT3,LPIN2,DGAT1,ELOVL6
47	Type II Diabetes Mellitus Signaling	2.35	0.22	13/127 (10%)	0/127 (0%)	15/127 (12%)	99/127 (78%)	ACSL3,PIK3CA,PRKCQ,PRKAB2,FGFR2,IKBKE,NFKB2,MAPK12,PRKCG,PIK3R3,IKBKB,SLC27A5,NFKBIA,FGFR4,ACSL5,SH2B2,SLC27A6,ABCC8,ACSL4,AKT3,PIK3CB,SLC27A3,INSR,ADIPOR2,SMPD3,ACSL1,PRKCA,TNFRSF11B
48	Angiopoietin Signaling	2.3	0.247	13/77 (17%)	0/77 (0%)	6/77 (8%)	58/77 (75%)	PIK3CA,ANGPT2,ANGPT1,PAK6,FGFR2,IKBKE,NFKB2,TIE1,PIK3R3,IKBKB,PAK1,CASP9,NFKBIA,FOXO1,FGFR4,ANGPT4,AKT3,IKBKAP,PIK3CB
49	Heparan Sulfate Biosynthesis (Late Stages)	2.25	0.254	8/67 (12%)	0/67 (0%)	9/67 (13%)	50/67 (75%)	GAL3ST2,CHST4,CHST7,NDST4,CHST15,HS3ST3A1,PRDX6,SULT2B1,CHST2,PNPLA7,CHST1,HS3ST3B1,SULT4A1,UST,HS6ST3,HS3ST6,SULT1B1
50	Clathrin-mediated Endocytosis Signaling	2.18	0.198	26/197 (13%)	0/197 (0%)	13/197 (7%)	158/197 (80%)	APOE,PIK3CA,SH3BP4,F2R,ARPC1B,EPHB2,FGF2,NUMB,SH3GL2,PDGFC,PGF,VEGFA,RAB5A,ACTR3,SNX9,IGF1,FGFR4,AMPH,VEGFD,SERPINA1,ITGB4,SNAP91,ITGB5,ITGB1,FGF16,USP9X,CHP1,FGFR2,PPP3CC,TSG101,PDGFB,FGF1,PIK3R3,PIK3CB,ITGB6,MYO1E,CLU,RBP4,HIP1R
51	Germ Cell-Sertoli Cell Junction Signaling	2.16	0.202	22/173 (13%)	0/173 (0%)	13/173 (8%)	138/173 (80%)	EPN3,MAP3K15,TUBA1B,PIK3CA,NECTIN3,AFDN,LIMK2,TUBB,TUBB2B,LIMK1,PAK1,ITGA3,TUBA8,TGFB1,FGFR4,RHOU,TUBB4A,TUBA3E,RND2,ITGB1,PAK6,TUBG1,TUBB2A,TUBA4A,ITGA6,FGFR2,MAPK12,PIK3R3,CDH2,TUBA1A,RND3,TGFB3,PIK3CB,MAP3K3,CTNND1
52	Superpathway of Serine and Glycine Biosynthesis I	2.11	0.571	1/7 (14%)	0/7 (0%)	3/7 (43%)	3/7 (43%)	PSAT1,DUSP26,PHGDH,SHMT1
53	NF-κB Activation by Viruses	2.09	0.233	13/86 (15%)	0/86 (0%)	7/86 (8%)	66/86 (77%)	ITGB1,PIK3CA,PRKCQ,CD4,ITGA6,FGFR2,IKBKE,NFKB2,PRKCG,PIK3R3,IKBKB,ITGA3,NFKBIA,FGFR4,ITGAV,AKT3,IKBKAP,PIK3CB,ITGB5,PRKCA
54	HIF1α Signaling	2.08	0.217	16/115 (14%)	0/115 (0%)	9/115 (8%)	90/115 (78%)	NOS1,MMP7,PIK3CA,MMP3,MMP28,MMP14,MMP13,FGFR2,MAPK12,ELOB,PDGFC,MAPK11,PGF,P4HTM,VEGFA,PIK3R3,FGFR4,NCOA1,VEGFD,AKT3,HSP90AA1,PIK3CB,MMP12,MMP1,MMP19
55	Heparan Sulfate Biosynthesis	2.08	0.24	8/75 (11%)	0/75 (0%)	10/75 (13%)	57/75 (76%)	GAL3ST2,CHST4,CHST7,NDST4,CHST15,HS3ST3A1,PRDX6,SULT2B1,CHST2,PNPLA7,CHST1,HS3ST3B1,SULT4A1,UST,HS6ST3,HS3ST6,B3GAT2,SULT1B1
56	Factors Promoting Cardiogenesis in Vertebrates	2.07	0.228	13/92 (14%)	0/92 (0%)	8/92 (9%)	71/92 (77%)	FZD10,NODAL,TCF4,NOX4,BMP4,PRKCQ,FZD3,BMP3,BMP2,TDGF1,BMPR1B,PRKCG,TGFB1,TGFB3,SMO,FZD5,DKK1,BMP6,SMAD1,WNT11,PRKCA
57	Atherosclerosis Signaling	2.07	0.213	17/127 (13%)	0/127 (0%)	10/127 (8%)	100/127 (79%)	APOE,ICAM1,MMP3,PLA2G10,MMP13,PDGFC,PLA2G2C,TNFRSF12A,COL1A2,PLBD1,CCL2,TGFB1,LPL,SERPINA1,MMP1,ALOX15,ABHD3,COL2A1,PLA2G3,NFKB2,F3,PDGFB,COL5A3,PLA2G4D,CSF1,CLU,RBP4
58	Macropinocytosis Signaling	2.05	0.235	12/81 (15%)	0/81 (0%)	7/81 (9%)	62/81 (77%)	ITGB1,PIK3CA,PRKCQ,FGFR2,NGF,PDGFC,PDGFB,PRKCG,PIK3R3,PAK1,RAB5A,CSF1,HGF,FGFR4,PIK3CB,ITGB4,ITGB6,ITGB5,PRKCA
59	Estrogen Biosynthesis	1.97	0.282	3/39 (8%)	0/39 (0%)	8/39 (21%)	28/39 (72%)	HSD17B10,CYP1A1,HSD17B13,CYP3A4,AKR1C3,CYP2C9,CYP2J2,CYP2B6,HSD17B4,HSD17B8,HSD17B14
60	Sertoli Cell-Sertoli Cell Junction Signaling	1.97	0.197	19/178 (11%)	0/178 (0%)	16/178 (9%)	143/178 (80%)	PRKACB,EPN3,NOS1,MAP3K15,TUBA1B,NECTIN3,AFDN,CLDN7,CLDN6,TUBB,MAPK11,TUBB2B,MPP6,ITGA3,TUBA8,SPTB,AKT3,TUBB4A,NECTIN1,TUBA3E,ITGB1,CLDN10,TUBG1,TUBB2A,TUBA4A,MAPK12,TJP3,CLDN23,TUBA1A,CLDN8,JAM3,CLDN1,TGFB3,MAP3K3,CLDN3
61	IL-8 Signaling	1.95	0.193	24/197 (12%)	0/197 (0%)	14/197 (7%)	159/197 (81%)	PIK3CA,ANGPT2,ICAM1,LIMK2,PDGFC,BCL2,LIMK1,PGF,VEGFA,IKBKB,GNB4,CCND3,FGFR4,GPLD1,RHOU,ITGAV,VEGFD,AKT3,GNB1L,ITGB5,PRKCA,RND2,NOX4,PRKCQ,ANGPT1,GNAI1,FGFR2,IKBKE,MAPK12,PRKCG,PIK3R3,BCL2L1,ARAF,RND3,NCF2,PIK3CB,MAP4K4,IRAK2
62	Basal Cell Carcinoma Signaling	1.92	0.236	10/72 (14%)	0/72 (0%)	7/72 (10%)	55/72 (76%)	FZD10,TCF4,WNT10B,BMP4,FZD3,BMP3,BMP2,WNT6,WNT2,DVL2,WNT7A,SMO,WNT4,FZD5,BMP6,WNT5B,WNT11
63	Eicosanoid Signaling	1.89	0.239	6/67 (9%)	0/67 (0%)	10/67 (15%)	51/67 (76%)	PTGIS,ALOX15,AKR1C3,ABHD3,PLA2G10,PLA2G3,PTGDS,GGT1,PLA2G2C,PLBD1,PTGES,PLA2G4D,PTGER2,TBXAS1,CYSLTR2,DPEP2
64	PEDF Signaling	1.88	0.226	11/84 (13%)	0/84 (0%)	8/84 (10%)	65/84 (77%)	TCF4,PIK3CA,BDNF,FGFR2,IKBKE,NFKB2,NGF,MAPK12,MAPK11,PNPLA2,BCL2,PIK3R3,BCL2L1,IKBKB,NFKBIA,FGFR4,AKT3,PIK3CB,TCF7
65	γ-glutamyl Cycle	1.87	0.375	2/16 (13%)	0/16 (0%)	4/16 (25%)	10/16 (63%)	CHAC1,GGT5,GCLC,GGT1,ANPEP,GGT7
66	Parkinson's Signaling	1.87	0.375	2/16 (13%)	0/16 (0%)	4/16 (25%)	10/16 (63%)	UCHL1,SEPT5,CASP9,MAPK12,MAPK11,SNCA
67	Remodeling of Epithelial Adherens Junctions	1.82	0.235	11/68 (16%)	0/68 (0%)	5/68 (7%)	52/68 (76%)	TUBA1B,RAB5A,TUBA1A,ACTR3,ARPC1B,TUBA8,HGF,TUBB2A,TUBG1,TUBA4A,TUBB4A,TUBA3E,TUBB,MAPRE3,TUBB2B,CTNND1
68	LXR/RXR Activation	1.81	0.207	16/121 (13%)	0/121 (0%)	9/121 (7%)	96/121 (79%)	KNG1,APOE,ABCG4,AMBP,ABCG1,FDFT1,IL1RL2,CCL2,LPL,SERPINA1,LBP,PON3,TNFRSF11B,TTR,MLXIPL,IL1RAPL2,AHSG,NFKB2,RXRG,LY96,SREBF1,PLTP,HADH,CLU,RBP4
69	Role of NANOG in Mammalian Embryonic Stem Cell Pluripotency	1.76	0.205	16/122 (13%)	0/122 (0%)	9/122 (7%)	97/122 (80%)	FZD10,PIK3CA,WNT10B,BMP4,LIF,FZD3,BMP2,BMP3,WNT6,BMPR1B,WNT2,WNT7A,FGFR4,SMO,AKT3,WNT4,SMAD1,WNT5B,FGFR2,PIK3R3,FZD5,PIK3CB,JAK3,BMP6,WNT11
70	Hepatic Cholestasis	1.76	0.195	17/159 (11%)	0/159 (0%)	14/159 (9%)	128/159 (81%)	PRKACB,LIF,IKBKB,SLCO1C1,NFKBIA,IL1RL2,TGFB1,ADCY5,ABCC1,FGFR4,RARA,IL17D,LBP,PRKCA,TNFRSF11B,MAP4K2,PRKCQ,IL1RAPL2,CYP27A1,SLCO1A2,IKBKE,NFKB2,MAPK12,PRKCG,ADCY9,LY96,SREBF1,TGFB3,INSR,ABCC3,IRAK2
71	Asparagine Degradation I	1.75	1	0/2 (0%)	0/2 (0%)	2/2 (100%)	0/2 (0%)	ASRGL1,ASPG
72	Epoxysqualene Biosynthesis	1.75	1	1/2 (50%)	0/2 (0%)	1/2 (50%)	0/2 (0%)	FDFT1,SQLE
73	Bladder Cancer Signaling	1.73	0.218	14/87 (16%)	0/87 (0%)	5/87 (6%)	68/87 (78%)	FGF16,MMP7,MMP28,MMP3,FGF2,MMP14,MMP13,RPS6KA5,PDGFC,FGF1,PGF,MYC,VEGFA,THBS1,CDKN1A,VEGFD,MMP12,MMP1,MMP19
74	Serine Biosynthesis	1.72	0.6	1/5 (20%)	0/5 (0%)	2/5 (40%)	2/5 (40%)	PSAT1,DUSP26,PHGDH
75	Semaphorin Signaling in Neurons	1.72	0.245	9/53 (17%)	0/53 (0%)	4/53 (8%)	40/53 (75%)	RND2,ITGB1,PLXNA1,ARHGEF12,PAK6,DPYSL4,LIMK2,LIMK1,PAK1,RND3,RHOU,PLXNB1,SEMA7A
76	Ethanol Degradation II	1.71	0.27	2/37 (5%)	0/37 (0%)	8/37 (22%)	27/37 (73%)	HSD17B10,ACSS3,ALDH1L2,RDH14,ALDH3A2,PECR,Aldh3b2,ADHFE1,ACSL1,DHRS4
77	Role of Wnt/GSK-3β Signaling in the Pathogenesis of Influenza	1.69	0.224	8/76 (11%)	0/76 (0%)	9/76 (12%)	59/76 (78%)	FZD10,TCF4,WNT10B,FZD3,CSNK1G3,WNT6,WNT2,DVL2,WNT7A,NCOA2,NCOA1,SMO,WNT4,FZD5,WNT5B,IFNAR1,WNT11
78	BMP signaling pathway	1.69	0.224	11/76 (14%)	0/76 (0%)	6/76 (8%)	59/76 (78%)	PRKACB,MAGED1,FST,CAMK4,BMP4,BMP3,BMP2,SMAD6,SMAD7,GREM1,BMPR1B,NFKB2,MAPK12,MAPK11,SMURF1,BMP6,SMAD1
79	Bile Acid Biosynthesis, Neutral Pathway	1.68	0.385	3/13 (23%)	0/13 (0%)	2/13 (15%)	8/13 (62%)	AMACR,SLC27A5,CYP27A1,CYP3A4,AKR1C3
80	Production of Nitric Oxide and Reactive Oxygen Species in Macrophages	1.67	0.187	21/193 (11%)	0/193 (0%)	15/193 (8%)	157/193 (81%)	MAP3K15,APOE,PIK3CA,PPP2R5B,MAPK11,IKBKB,NFKBIA,FGFR4,PPM1L,RHOU,AKT3,SERPINA1,PPP2R2C,PRKCA,TNFRSF11B,RND2,PTPN6,PRKCQ,IFNGR2,FGFR2,IKBKE,IFNGR1,NFKB2,MAPK12,PRKCG,PIK3R3,RND3,NCF2,CAT,PIK3CB,IRF8,JAK3,MAP3K3,CLU,SIRPA,RBP4
81	Unfolded protein response	1.65	0.241	7/54 (13%)	0/54 (0%)	6/54 (11%)	41/54 (76%)	CALR,PDIA2,P4HB,HSPH1,HSPA5,HSPA2,BCL2,SEL1L,SYVN1,HSP90B1,SREBF1,ERO1B,AMFR
82	Prostanoid Biosynthesis	1.65	0.444	2/9 (22%)	0/9 (0%)	2/9 (22%)	5/9 (56%)	PTGIS,PTGES,PTGDS,TBXAS1
83	Folate Transformations I	1.65	0.444	0/9 (0%)	0/9 (0%)	4/9 (44%)	5/9 (56%)	MTHFD1L,MTHFR,SHMT1,MTHFD2L
84	PTEN Signaling	1.63	0.202	16/119 (13%)	0/119 (0%)	8/119 (7%)	95/119 (80%)	ITGB1,PIK3CA,YWHAH,FGFR2,IKBKE,BMPR1B,NFKB2,TNFRSF11A,BCL2,SYNJ2,PIK3R3,BCL2L1,IKBKB,ITGA3,GHR,CASP9,FOXO1,FGFR4,FOXO3,CDKN1A,AKT3,PIK3CB,CDKN1B,INSR
85	Notch Signaling	1.63	0.263	6/38 (16%)	0/38 (0%)	4/38 (11%)	28/38 (74%)	NOTCH2,ADAM17,JAG2,DTX4,NUMB,RBPJ,PSEN2,HES1,JAG1,HEY1
86	Ovarian Cancer Signaling	1.62	0.194	18/144 (13%)	0/144 (0%)	10/144 (7%)	116/144 (81%)	PRKACB,FZD10,PIK3CA,TCF4,MMP7,WNT10B,FZD3,WNT6,PDGFC,WNT2,PGF,BCL2,VEGFA,WNT7A,FGFR4,SMO,WNT4,AKT3,VEGFD,WNT5B,GJA1,FGFR2,PIK3R3,MSH2,CD44,FZD5,PIK3CB,WNT11
87	VDR/RXR Activation	1.59	0.218	10/78 (13%)	0/78 (0%)	7/78 (9%)	61/78 (78%)	IGFBP6,PRKCQ,HES1,PRKCG,RXRG,NCOA2,FOXO1,GADD45A,COL13A1,CDKN1A,NCOA1,IGFBP3,IGFBP1,CDKN1B,CYP27B1,CALB1,PRKCA
88	Small Cell Lung Cancer Signaling	1.59	0.214	10/84 (12%)	0/84 (0%)	8/84 (10%)	66/84 (79%)	NOS1,PIK3CA,FGFR2,IKBKE,NFKB2,CDKN2B,BCL2,PIK3R3,MYC,BCL2L1,IKBKB,RXRG,CASP9,NFKBIA,FGFR4,AKT3,PIK3CB,CDKN1B
89	Triacylglycerol Degradation	1.58	0.25	3/44 (7%)	0/44 (0%)	8/44 (18%)	33/44 (75%)	ABHD12,PNPLA7,DDHD2,ABHD6,CES1,LPL,DAGLA,LIPG,NDST4,PNPLA2,PRDX6
90	Aryl Hydrocarbon Receptor Signaling	1.54	0.193	15/140 (11%)	0/140 (0%)	12/140 (9%)	113/140 (81%)	NQO2,TGM2,MYC,CTSD,HSP90B1,NCOA2,CCND3,TGFB1,ALDH3A2,RARA,GSTM4,GSTA1,GSTM1,CYP1A1,GSTM3,NFKB2,RXRG,ALDH1L2,NFIA,CDKN1A,TGFB3,HSP90AA1,ALDH18A1,NRIP1,CDKN1B,ALDH16A1,ESR2
91	Chronic Myeloid Leukemia Signaling	1.5	0.202	16/104 (15%)	0/104 (0%)	5/104 (5%)	83/104 (80%)	PIK3CA,HDAC2,SMAD3,FGFR2,HDAC10,IKBKE,NFKB2,CBLC,HDAC5,MYC,PIK3R3,BCL2L1,IKBKB,TGFB1,FGFR4,HDAC11,CDKN1A,TGFB3,AKT3,PIK3CB,CDKN1B
92	GADD45 Signaling	1.5	0.316	3/19 (16%)	0/19 (0%)	3/19 (16%)	13/19 (68%)	GADD45B,GADD45A,CCND3,CDKN1A,CDK1,CCNB1
93	TR/RXR Activation	1.49	0.204	11/98 (11%)	0/98 (0%)	9/98 (9%)	78/98 (80%)	PIK3CA,UCP2,CAMK4,AKR1C3,FGFR2,ME1,DIO2,PIK3R3,F10,RXRG,NCOA2,COL6A3,SREBF1,PDE3B,FGFR4,NCOA1,SLC16A2,AKT3,STRBP,PIK3CB
94	Reelin Signaling in Neurons	1.49	0.207	13/92 (14%)	0/92 (0%)	6/92 (7%)	73/92 (79%)	ITGB1,APOE,ARHGEF4,PIK3CA,ARHGEF12,ITGA6,FGFR2,DAB1,MAPK12,CDK5R1,PIK3R3,ITGA3,FGFR4,MAPT,ARHGEF16,HCK,ARHGEF2,PIK3CB,LRP8
95	Noradrenaline and Adrenaline Degradation	1.48	0.25	2/40 (5%)	0/40 (0%)	8/40 (20%)	30/40 (75%)	HSD17B10,ALDH1L2,PNMT,SMOX,RDH14,ALDH3A2,PECR,Aldh3b2,ADHFE1,DHRS4
96	Chondroitin and Dermatan Biosynthesis	1.46	0.5	3/6 (50%)	0/6 (0%)	0/6 (0%)	3/6 (50%)	CHPF,CHSY1,CHPF2
97	Glycerol Degradation I	1.46	0.5	1/6 (17%)	0/6 (0%)	2/6 (33%)	3/6 (50%)	GK5,GPD1,GPD2
98	UDP-N-acetyl-D-glucosamine Biosynthesis II	1.46	0.5	2/6 (33%)	0/6 (0%)	1/6 (17%)	3/6 (50%)	GFPT1,PGM3,UAP1
99	CDK5 Signaling	1.45	0.202	9/99 (9%)	0/99 (0%)	11/99 (11%)	79/99 (80%)	ITGB1,PRKACB,BDNF,PPP1R1B,CABLES1,PPP2R5B,ITGA6,NGF,MAPK12,MAPK11,CDK5R1,ADCY9,ITGA3,ADCY5,MAPT,CAPN1,PPM1L,LAMA1,LAMB1,PPP2R2C
100	IL-17A Signaling in Fibroblasts	1.45	0.257	5/35 (14%)	0/35 (0%)	4/35 (11%)	26/35 (74%)	IKBKB,NFKBIA,CCL2,IL17RC,IKBKE,NFKB2,MAPK12,MAPK11,MMP1
101	TGF-β Signaling	1.45	0.207	12/87 (14%)	0/87 (0%)	6/87 (7%)	69/87 (79%)	NODAL,BMP4,SMAD3,BMP2,SMAD6,SMAD7,BMPR1B,MAPK12,MAPK11,INHBB,INHBA,SMURF1,BCL2,IRF7,TGFB1,TGFB3,SMAD1,PMEPA1
102	Pancreatic Adenocarcinoma Signaling	1.43	0.195	14/118 (12%)	0/118 (0%)	9/118 (8%)	95/118 (81%)	PIK3CA,SMAD3,FGFR2,NFKB2,MAPK12,CDKN2B,PDGFC,BCL2,PGF,PIK3R3,VEGFA,BCL2L1,CASP9,TGFB1,FGFR4,CDKN1A,GPLD1,TGFB3,AKT3,VEGFD,PIK3CB,CDKN1B,JAK3
103	Docosahexaenoic Acid (DHA) Signaling	1.43	0.231	6/52 (12%)	0/52 (0%)	6/52 (12%)	40/52 (77%)	PIK3R3,ALOX15,BCL2L1,PIK3CA,CASP9,FOXO1,FGFR4,AKT3,FGFR2,PIK3CB,PNPLA2,BCL2
104	Signaling by Rho Family GTPases	1.42	0.174	30/247 (12%)	0/247 (0%)	13/247 (5%)	204/247 (83%)	PIK3CA,SEPT9,ARPC1B,SEPT3,LIMK2,PIP5K1B,SEPT11,GNA14,LIMK1,STMN1,GNB4,ARHGEF19,PAK1,ITGA3,ACTR3,FGFR4,RHOU,ARHGEF2,GFAP,GNB1L,RND2,ITGB1,NOX4,SEPT5,ARHGEF4,ARHGEF12,PAK6,SEPT4,GNAI1,FGFR2,NFKB2,MAPK12,PIK3R3,WIPF1,CDH2,CDH12,RND3,ARHGEF16,NCF2,SEPT10,CDH17,PIK3CB,MSN
105	Glucocorticoid Receptor Signaling	1.42	0.171	25/287 (9%)	0/287 (0%)	24/287 (8%)	238/287 (83%)	PRKACB,CD3E,PRKAB2,YWHAH,SMAD3,SLPI,SMARCD2,HSPA5,TSC22D3,PGR,IKBKB,TGFB1,FGFR4,FGFR2,PPP3CC,MAPK12,PIK3R3,BCL2L1,POLR2E,NCOA1,TGFB3,HSP90AA1,PIK3CA,ICAM1,MAPK11,BCL2,HSP90B1,NFKBIA,NCOA2,CCL2,ANXA1,FOXO3,AKT3,GTF2H5,FKBP5,MMP1,SRA1,CHP1,SMARCE1,IKBKE,HSPA2,TAF7L,TSG101,VIPR1,CDKN1A,PIK3CB,PLAU,NRIP1,JAK3
106	Cell Cycle: G1/S Checkpoint Regulation	1.41	0.219	10/64 (16%)	0/64 (0%)	4/64 (6%)	50/64 (78%)	HDAC2,SMAD3,HDAC10,SKP1,CDKN2B,HDAC5,MYC,FOXO1,CCND3,TGFB1,HDAC11,CDKN1A,TGFB3,CDKN1B
107	Glioma Invasiveness Signaling	1.4	0.214	12/70 (17%)	0/70 (0%)	3/70 (4%)	55/70 (79%)	RND2,PIK3CA,F2R,FGFR2,PLAUR,PIK3R3,RND3,TIMP1,FGFR4,RHOU,ITGAV,CD44,PIK3CB,PLAU,ITGB5
108	AMPK Signaling	1.4	0.18	15/189 (8%)	0/189 (0%)	19/189 (10%)	155/189 (82%)	PRKACB,PIK3CA,ULK1,PRKAB2,PPP2R5B,SMARCD2,CFTR,MAPK11,GYS1,TBC1D1,FGFR4,FOXO3,PPM1L,AKT3,PPP2R2C,EEF2K,GNB1L,CHRNA3,CPT1A,SMARCE1,FGFR2,CREB3L4,CHRNA10,MAPK12,PFKFB2,PPM1G,PIK3R3,ADRA2A,FOXO1,CDKN1A,PIK3CB,MLYCD,INSR,PPAT
109	Ethanol Degradation IV	1.4	0.28	3/25 (12%)	0/25 (0%)	4/25 (16%)	18/25 (72%)	ACSS3,ALDH1L2,ALDH3A2,CAT,CYGB,Aldh3b2,ACSL1
110	phagosome maturation	1.36	0.192	16/120 (13%)	0/120 (0%)	7/120 (6%)	97/120 (81%)	M6PR,NOS1,ATP6V0A4,TUBA1B,CALR,ATP6V1C2,NOX4,PRDX5,TUBG1,TUBB2A,TUBA4A,ATP6V0D2,TUBB,TSG101,PRDX6,TUBB2B,RAB5A,TUBA1A,TUBA8,NCF2,TUBB4A,TUBA3E,ATP6V1G2
111	Caveolar-mediated Endocytosis Signaling	1.35	0.211	10/71 (14%)	0/71 (0%)	5/71 (7%)	56/71 (79%)	ITGB1,ITSN1,ITGA8,COPE,ITGA6,ITGA3,RAB5A,ITGA11,ITGAV,CAV1,ITGB4,INSR,ITGB6,ITGB5,PRKCA
112	Neuropathic Pain Signaling In Dorsal Horn Neurons	1.35	0.193	10/114 (9%)	0/114 (0%)	12/114 (11%)	92/114 (81%)	PRKACB,PIK3CA,PRKCQ,CAMK4,BDNF,GRM8,GRIA1,FGFR2,GRM4,PRKCG,GRM7,PIK3R3,TACR1,CAMK2A,FGFR4,CAMK1G,KCNQ3,PIK3CB,PLCD4,PRKCA,CAMK2B,GRIA3
113	4-1BB Signaling in T Lymphocytes	1.34	0.258	4/31 (13%)	0/31 (0%)	4/31 (13%)	23/31 (74%)	IKBKB,TNFRSF9,NFKBIA,IKBKE,IKBKAP,NFKB2,MAPK12,MAPK11
114	Glycogen Degradation II	1.32	0.364	2/11 (18%)	0/11 (0%)	2/11 (18%)	7/11 (64%)	PYGM,PGM3,PYGL,MTAP
115	Role of NFAT in Cardiac Hypertrophy	1.32	0.177	17/192 (9%)	0/192 (0%)	17/192 (9%)	158/192 (82%)	PRKACB,PIK3CA,LIF,CAMK4,HDAC10,MAPK11,CABIN1,GNB4,CAMK2A,IGF1,TGFB1,ADCY5,HDAC11,FGFR4,CAMK1G,AKT3,GNB1L,PLCD4,PRKCA,CAMK2B,AKAP5,PRKCQ,HDAC2,CHP1,GNAI1,FGFR2,PPP3CC,MAPK12,PRKCG,HDAC5,PIK3R3,ADCY9,TGFB3,PIK3CB
116	5-aminoimidazole Ribonucleotide Biosynthesis I	1.32	0.667	1/3 (33%)	0/3 (0%)	1/3 (33%)	1/3 (33%)	PFAS,PPAT
117	Thiosulfate Disproportionation III (Rhodanese)	1.32	0.667	0/3 (0%)	0/3 (0%)	2/3 (67%)	1/3 (33%)	MPST,TST
118	S-adenosyl-L-methionine Biosynthesis	1.32	0.667	0/3 (0%)	0/3 (0%)	2/3 (67%)	1/3 (33%)	MAT1A,MAT2A
119	Antiproliferative Role of TOB in T Cell Signaling	1.31	0.269	5/26 (19%)	0/26 (0%)	2/26 (8%)	19/26 (73%)	PABPC4,TGFB1,SMAD3,TGFB3,CDC34,CDKN1B,SKP1
120	Induction of Apoptosis by HIV1	1.31	0.217	4/60 (7%)	0/60 (0%)	9/60 (15%)	47/60 (78%)	SLC25A13,IKBKE,NFKB2,MAPK12,BCL2,IKBKB,BCL2L1,CASP9,NFKBIA,IKBKAP,SLC25A10,SLC25A5,TNFRSF11B
121	Cyclins and Cell Cycle Regulation	1.31	0.205	9/78 (12%)	0/78 (0%)	7/78 (9%)	62/78 (79%)	HDAC2,PPP2R5B,HDAC10,SKP1,CDKN2B,CDK1,CCNB1,HDAC5,CCND3,TGFB1,HDAC11,PPM1L,CDKN1A,TGFB3,PPP2R2C,CDKN1B
122	Mitotic Roles of Polo-Like Kinase	1.31	0.212	8/66 (12%)	0/66 (0%)	6/66 (9%)	52/66 (79%)	CDC25B,ANAPC4,HSP90B1,TGFB1,PLK2,CAPN1,PPM1L,PPP2R5B,HSP90AA1,PKMYT1,PPP2R2C,CDC26,CDK1,CCNB1
123	Gαq Signaling	1.3	0.181	17/160 (11%)	0/160 (0%)	12/160 (8%)	131/160 (82%)	PIK3CA,CAMK4,GNA14,CHRM1,HRH1,GNB4,IKBKB,NFKBIA,GYS1,FGFR4,GPLD1,RHOU,AKT3,GNB1L,PRKCA,RND2,PRKCQ,CHP1,RGS16,RGS4,FGFR2,IKBKE,PPP3CC,NFKB2,PRKCG,PIK3R3,RND3,PIK3CB,AGTR1
124	RhoGDI Signaling	1.3	0.179	20/173 (12%)	0/173 (0%)	11/173 (6%)	142/173 (82%)	ARPC1B,ARHGDIG,LIMK2,PIP5K1B,GNA14,LIMK1,ARHGEF19,GNB4,ITGA3,PAK1,ACTR3,RHOU,ARHGEF2,GNB1L,PRKCA,RND2,ITGB1,ARHGEF4,ARHGEF12,PAK6,GNAI1,GRIP1,ARHGDIB,CDH2,CDH12,RND3,ARHGEF16,CDH17,CD44,ESR2,MSN
