# Supplementary material for: Transcriptomics analysis of the bovine endometrium during the perioestrus period
Source: PLoS One. 2024 Mar 28;19(3):e0301005. doi: 10.1371/journal.pone.0301005 (PMC10977793; doi:10.1371/journal.pone.0301005)
Supplement: S6 Table — IPA interaction networks at A. 12 h post-CIDR, B. 24 h post-CIDR, C. 12 h post-oestrus, D. 48 h post-oestrus, and E. Day 7 post-oestrus (luteal phase) are shown relative to the onset of oestrus. (XLSX) [file pone.0301005.s006.xlsx]

## Sheet: 12 h post-CIDR
Supplementary Table 6A: IPA interaction networks at 12 h post-CIDR relative to the onset of oestrus.
IPA Rank	Score	Focus Molecules	Top Diseases and Functions	Molecules in Network
1	34	27	Endocrine System Disorders, Hereditary Disorder, Organismal Injury and Abnormalities	ACSL5,aldehyde dehydrogenase (NAD),ALDH,ALDH1B1,ALDH1L1,ALDH1L2,AP-3,ATP12A,CBR3,CD99,CHRNA3,EDARADD,ENTPD6,FAT1,Ferritin,G0S2,GFPT2,hemoglobin,HOMER3,KSR2,Nfatc,NFkB (complex),nicotinic acetylcholine receptor,NNT,NOP14,OCA2,PCDH18,PCOLCE2,PIM3,RAB31,SLC40A1,SPINK7,SUSD4,TNFAIP2,UNC5CL
2	34	27	Tissue Morphology, Hereditary Disorder, Organismal Injury and Abnormalities	ADAMTS4,Adaptor protein 1,C1QL1,C1QL2,C1QTNF1,CA2,CBX2,CC2D2A,COCH,Collagen type ix,DKC1,FXYD4,HABP2,HDC,Ikb,IL-1R,IL17RC,IL1RAPL2,IRAK,JAKMIP2,L3MBTL3,MALL,MMP13,NAB2,NfkB1-RelA,NOP2,OMD,PHF1,PLEKHF1,PLOD2,secreted MMP,SHISA2,SLC16A1,Vegf,ZBED8
3	34	27	Neurological Disease, Cell Morphology, Behavior	Alpha catenin,BDH2,Cadherin,Cg,CLCNKB,Cyclin E,CYP2C18,DBNDD1,EGR1,EGR2,EGR3,GINS2,HIGD1A,IGF1,KLHDC4,LARP6,MBNL2,Mek,MXRA8,NR4A1,NRG1,PDGF BB,PLC,PLXDC2,PRSS35,PSEN1,RRP1,SCN1A,SCN2B,Secretase gamma,TET1,THADA,TOB1,VDR,WT1
4	32	26	Molecular Transport, Cell-To-Cell Signaling and Interaction, Nervous System Development and Function	Acan,ASPN,C1QTNF2,CASZ1,COL14A1,COLGALT2,CTSH,CUX2,cyclooxygenase,endothelin receptor,ERK1/2,Esr1-Esr1-estrogen-estrogen,FABP7,FGF16,GAREM1,GNAI1,GUCY1B3,Gαi/o,KCND2,KCND3,KCNJ6,KCNN1,Kcnn2,LGI1,MFGE8,NPPC,Nuclear factor 1,Pkg,potassium channel,RAB26,RASD1,RGS4,RGS14,sGC,WNK2
5	32	26	Hereditary Disorder, Neurological Disease, Organismal Injury and Abnormalities	ANTXR2,c-Src,CCDC88A,Ctbp,DPEP1,elastase,ERK,ETS,EYA1,FREM2,GAD,GBA,GDNF,Hdac,HNF1B,HPGD,HVCN1,IRX3,JPH1,LAMB1,LDL-cholesterol,LUM,MAFB,MATK,MGAT5B,NNAT,NPNT,SCARB2,SLC5A1,SPOCK1,TCF,TNFRSF25,TOB2,UACA,YARS
6	32	26	Cellular Assembly and Organization, DNA Replication, Recombination, and Repair, Lipid Metabolism	26s Proteasome,ANKRD13B,C/ebp,CERS4,EHMT2,H2AFY2,HISTONE,Hsp27,IRF6,KANK1,LHFP,LIN9,MAP3K14,mediator,MEX3A,MIR101,NRIP1,P2RX4,PITRM1,PTGS2,RAD21L1,RNF144A,SETD7,SNN,Sos,SOX4,SRC (family),STAG3,STMN1,TAF5L,TEAD2,TNMD,TSPAN6,TWISTNB,Ubiquitin
7	28	24	Connective Tissue Disorders, Developmental Disorder, Neurological Disease	ACAA2,ACO2,ASPG,CNGA1,Cytokeratin,DLL4,EFNA4,EFNB,ENPP2,Eph Receptor,EPHA8,EPHB4,Fgf,Fgfr,GABAR-A,GABRB2,GABRE,GABRG3,GPHN,GRB7,lysophospholipase,MAP4K4,MGLL,NCK,PI3K (complex),PI3K p85,PLA2G15,PLA2G4A,PLB1,PMEL,PTK6,SHC3,sphingomyelinase,UNC5B,ZFPM2
8	28	24	Cell Morphology, Organ Morphology, Embryonic Development	Actin,ATP6V0D2,BARX2,CALCOCO2,CGN,Ck2,COBL,Cofilin,CORO2A,DBN1,DISC1,DMTN,ERLIN1,F Actin,KIF3C,Mlc,MOV10L1,MYH7B,MYL3,Myosin,NFASC,NGF,Pak,PALMD,PFK,Ras homolog,RHPN1,RND3,SCG2,SCN2A,Spectrin,SPTBN4,SRGAP3,TBRG4,Troponin t
9	26	23	Lipid Metabolism, Small Molecule Biochemistry, Vitamin and Mineral Metabolism	ACACA,AKR1B1,Aldose Reductase,amylase,APLN,CES1,Cpla2,DNA-methyltransferase,ECE1,EEF1A2,FDFT1,FDPS,glutathione peroxidase,GPIIB-IIIA,HMG CoA synthase,HMGCR,INSIG1,Ldh (complex),LDL,LPIN1,LSS,MAMDC2,NKD1,NPC1,Nr1h,Nrgn,OSBP,PCYOX1,Pkc(s),PMVK,PSRC1,RAB3D,RNASEH2A,Srebp,UBIAD1
10	26	23	Cellular Assembly and Organization, Cellular Movement, Nervous System Development and Function	Alpha Actinin,Alpha tubulin,AMPH,Ap2 alpha,Beta Tubulin,Caveolin,CCSER2,CNTNAP2,Collagen type III,CRMP,CRMP1,DNM3,DPYSL2,DPYSL5,Dynamin,EF-1 alpha,ITSN1,KCNA2,MAP6,MYBPH,NECAP1,P38 MAPK,PACSIN1,PCYT1B,SEPT5,SNAP91,SV2B,SYNJ1,Syntaxin,SYT1,SYT3,TUBB3,TUBB6,TUBB2B,tubulin (family)
11	26	23	Carbohydrate Metabolism, Cell Morphology, Organ Morphology	ANXA9,Calcineurin A,Calmodulin,Cdc2,CPNE5,CRY1,estrogen receptor,FBXO32,GRIA3,HACD2,Histone h3,Histone h4,Hsp70,Hsp90,HSPA9,KCNF1,KIF13B,KRT14,LGI3,MYCN,NCEH1,NPAS2,PES1,phosphatase,PNO1,PPARGC1A,Proinsulin,PTGR1,RNA polymerase II,SLC39A14,SLC8A3,ST8SIA5,Tgf beta,TMOD1,TRHDE
12	23	21	Drug Metabolism, Lipid Metabolism, Small Molecule Biochemistry	ADK,AKR1C3,Akt,COL6A6,Collagen type VI,CRABP2,CYP24A1,CYP26A1,F10,GPNMB,Icam,Lymphotoxin,MGP,MMP11,N-cor,PARM1,PDGF-AA,PDGFD,PID1,PROS1,Rar,RDH,RDH10,RDH16,Rxr,SEMA6D,SERCA,T3-TR-RXR,TENM1,thymidine kinase,thyroid hormone receptor,TRERF1,TTC3,UXS1,VitaminD3-VDR-RXR
13	21	20	Cell-To-Cell Signaling and Interaction, Cellular Development, Embryonic Development	Alp,BMP,BMP3,CDH2,CK1,CLEC10A,Collagen Alpha1,Collagen type I,Collagen type II,Cyclin D,DSCAM,Frizzled,Gli,GLI1,Hedgehog,histone deacetylase,Jnk,N-Cadherin,NELL2,NIPAL2,NTN1,PGM2L1,PLXDC1,REG4,RUNX2,Smad,SNAI1,TMEM100,VANGL2,WISP1,Wnt,WNT4,WNT6,WNT11,WNT5B
14	21	20	Tissue Morphology, Post-Translational Modification, Protein Degradation	ABCC1,ARHGEF26,ATPase,Casein,CDH6,chymotrypsin,Collagen type IV,Collagen(s),Cr3,CTSB,CTSK,Fc gamma receptor,Fibrin,Fibrinogen,Growth hormone,HP,ICAM1,Igfbp,IL6R,Inflammasome (Nalp3, Asc, Casp1),KIF20B,LSP1,MEP1B,MMP3,MMP14,MSH2,P glycoprotein,PGF,REV1,SAA,SCPEP1,SGSH,TFEB,TPP1,trypsin
15	21	20	Protein Degradation, Protein Synthesis, Post-Translational Modification	ADAM12,ADAMTS7,ADAMTS8,CMSS1,COL25A1,collagen,COMP,Ecm,Endothelin,Focal adhesion kinase,GPLD1,IGSF9,IMPDH2,Integrin,Laminin,MAGI2,Metalloprotease,MME,NPHS1,NREP,PAPPA2,Pdgf (complex),PLA2,Pld,PLD3,PLK2,Rap1,Rock,SDC4,SH3D19,SKP2,STXBP1,Talin,Tnf (family),voltage-gated sodium channel
16	21	20	Renal and Urological System Development and Function, Drug Metabolism, Lipid Metabolism	ADCK3,AKR1B1,ANG,APOC3,ARHGEF19,CDHR2,CYP2E1,ECI2,ELF3,GALM,HKDC1,HNF4A,IRF6,ITIH4,LOR,LPIN1,MOCOS,MS4A8,MST1,NOS2,PARP4,PDZK1,PLA2G4A,PSMD7,RAB30,SAT2,SEC11A,SEC11C,SLC35D1,SLC38A4,SPCS2,SPRR3,USH1C,ZBED3,ZNF214
17	21	20	Cardiovascular System Development and Function, Hereditary Disorder, Organismal Injury and Abnormalities	ADAM23,ADIPOR1,AGT,ANGPT2,ASL,BZW2,C4BPB,C4orf45,Cyp2c44,DCUN1D3,EIF1,EIF2S3,ELAVL1,FAM46C,HP,INPP5F,ITPKB,JPH1,KCNAB1,KLHL3,MSMO1,NEK4,NPHS1,NREP,PAPOLA,PCDH9,SIDT1,SLC22A5,SLC25A15,SPTSSA,TRAK2,TTYH3,TWISTNB,UPK1A,ZNF462
18	19	19	Cancer, Organismal Injury and Abnormalities, Gastrointestinal Disease	AKAP1,Camk,CAMK1G,Cathepsin,CCNL2,CISH,EPOR,ERBB,Gα12/13,HEYL,Integrin alpha V beta 3,JAK,Kallikrein,KIT,MEX3B,Pde,phosphatidylinositol-4,5-bisphosphate 3-kinase,PLC gamma,PTPase,PTPN21,PTPRU,RAP1GAP,RETSAT,RHOU,SGCA,SMPDL3B,Sod,SRC,STAT1/3/5 dimer,TFR2,TRO,tyrosine kinase,VAV,VAV1,Vla-4
19	19	19	Inflammatory Disease, Inflammatory Response, Organismal Injury and Abnormalities	A4GALT,Ap1,BCAT1,GADD45G,HMGXB4,Ifi27,Ifn,IFN alpha/beta,IFN Beta,IL23,IL12 (complex),IL12 (family),Interferon alpha,ISG15,MDK,MHC Class I (complex),MHC Class II (complex),MX1,NPM3,PIM1,PPP1R10,Pro-inflammatory Cytokine,Rac,Rbp,SEC14L3,SOCS1,SPRY2,STAT5a/b,SYNRG,TCAF1,TCR,Tlr,TLR5,TRIL,ZBTB12
20	19	19	Carbohydrate Metabolism, Cancer, Cardiovascular System Development and Function	APMAP,CARHSP1,CDK13,CSNK2B,CYP4V2,DDX46,DHDH,ELAC2,ELAVL3,GAA,GALK2,GXYLT2,HMGXB4,LSS,MGEA5,NDUFA4,NOP2,NTRK1,PCDHB3,PSPC1,PXDN,PYROXD2,RAPSN,RASA4,RBM15B,RRP12,SEC23B,SLC16A1,SRPK2,STON1,TBRG4,TELO2,TSC22D1,TTC27,XPO7
21	18	18	Molecular Transport, Small Molecule Biochemistry, Dermatological Diseases and Conditions	AChR,ARHGDIB,Beta adaptin,Cbp/p300,CD1D,CLDN4,CNTFR,Erm,ETV4,Gi-coupled receptor,Gm-csf,GOT,HEXB,HLA-DR,IER2,IFI30,Ige,IgG,IgG1,KRT16,LRRN3,Mapk,MHC II,NRG (family),PDZK1,PLEK,Rab5,RAPSN,RGS20,Rho gdi,SLC22A5,Smad1/5/8,TBC1D16,TSLP,TTLL6
22	18	18	Cell Signaling, Cellular Function and Maintenance, Vitamin and Mineral Metabolism	Adaptor protein 2,ADGRE1,ADORA1,Beta Arrestin,Clathrin,EDNRA,EDNRB,FZD2,FZD5,G protein,G protein alphai,G protein beta gamma,G-protein beta,Girk,GNRH,Gpcr,GPR143,GPR137C,Gs-coupled receptor,HCRTR1,HRH3,HTR4,LPAR3,MC4R,MCHR1,OPRK1,P110,P2RY6,QRFPR,Sfk,Shc,SMO,Trk Receptor,tubulin (complex),voltage-gated calcium channel
23	18	18	Ophthalmic Disease, Organismal Injury and Abnormalities, Carbohydrate Metabolism	ANXA10,C2CD4B,C6orf222,CCL23,CD163,CHST6,CSRNP1,FAM118A,FAM167A,FBN2,FFAR2,GMFG,HEXB,HP,IL1B,IL36RN,KCNS3,LRAT,MAP3K8,MCOLN2,MFAP2,NKX2-3,PCDHB2,PIM3,S100A6,SBK1,SCUBE1,SCUBE2,SLCO4A1,SMARCA4,SPINK1,TMEM39A,TNFSF13B,TREM1,TREM2
24	18	18	Inflammatory Response, Cell Death and Survival, Cell-To-Cell Signaling and Interaction	ADIPOR2,AHR,C16orf89,CCL23,CD163,CLDN4,CLEC10A,CNNM2,cyclooxygenase,Cyp2c12,FASLG,FLRT2,FMO2,FMO3,GNB1,HP,IFNG,IGDCC4,IL34,LBP,LIF,MACC1,MANBA,NFYB,OLFML1,P2RY6,PGF,PIM3,PLEK,SIGLEC1,TDO2,TLR6,TRABD2B,WNT5A,ZNF484
25	16	17	Hematological Disease, Cell Morphology, Cell-To-Cell Signaling and Interaction	AIDA,ALDOC,APP,ARF5,ATCAY,ATRAID,C15orf39,CCDC149,CNDP1,COX7A2,CPED1,DRAP1,F2RL3,GLB1L,GPT2,HIST1H2AD,KCNA4,LNX1,MTHFR,MURC,MUSTN1,NOS1AP,PAK6,PDCD7,PHACTR4,ROBO3,SEPT7,SHISA3,SLC6A15,SNCB,TIMM22,TMEM97,TOMM20,TOMM40,WNT4

## Sheet: 24 h post-CIDR
Supplementary Table 6B: IPA interaction networks at 24 h post-CIDR relative to the onset of oestrus.
IPA Rank	Score	Focus Molecules	Top Diseases and Functions	Molecules in Network
1	45	26	Neurological Disease, Nervous System Development and Function, Behavior	AMPH,BMP3,CD27,Cdc2,Ctbp,EYA1,G0S2,GADD45A,GDNF,GFPT2,HISTONE,IL16,KSR2,MOG,NFkB (complex),NNAT,NOS1,Pak,PDGF BB,Pka catalytic subunit,PLK2,PPP4R4,RHOU,RNF11,Sapk,SCN1A,SCN2B,SPTBN4,SRGAP3,SYN1,SYN3,SYT3,TNFAIP2,voltage-gated sodium channel,ZNF385A
2	40	24	Embryonic Development, Ophthalmic Disease, Organ Development	Alpha catenin,ANKRD13B,Ap1,BCAT1,CCNL2,Cg,CNGA1,CNTFR,DNER,EPHA8,FABP7,HEXB,IFI30,Immunoglobulin,Interferon alpha,JCHAIN,KCNF1,LRRN3,Mapk,MDK,OCA2,PBX1,PI3K (complex),PIK3R2,RGS20,RNA polymerase II,SAT2,SLC5A1,SPRY2,SRSF2,SRSF3,STAT5a/b,TCEB1,TCR,Ubiquitin
3	37	23	Lipid Metabolism, Small Molecule Biochemistry, Vitamin and Mineral Metabolism	ADAMTS12,Akt,ANXA9,ASIP,BARX2,CHRNA3,CIDEA,Collagen Alpha1,Collagen type I,COMP,CYP24A1,CYP26A1,ERLIN1,estrogen receptor,GLI1,GPNMB,Hdac,Hedgehog,histone deacetylase,INSIG1,MMP11,N-cor,NREP,PDGFD,PID1,PPARGC1A,Rar,Rxr,SERPINE2,SLC39A14,THRB,thyroid hormone receptor,TMEM100,Wnt,WNT4
4	31	20	Cell-To-Cell Signaling and Interaction, Nutritional Disease, Psychological Disorders	Adaptor protein 2,Beta Arrestin,CA2,CERS4,CHRM1,CRYAB,DPYSL5,EDNRB,Focal adhesion kinase,G protein,G protein alphai,Gpcr,GPR62,GPR84,HCRTR1,HLA-DOA,HRH3,Insulin,KCNJ6,LMBRD1,LPAR3,MCHR1,NPY5R,Nr1h,OPRK1,p85 (pik3r),Pkc(s),PLC,PTHLH,QRFPR,Rac,Ras homolog,Sos,TPP1,tubulin (complex)
5	27	18	Cell-To-Cell Signaling and Interaction, Nervous System Development and Function, Cellular Development	ADCYAP1,ADH5,AHR,AK4,ANXA9,APP,ATRAID,BDNF,C1QL1,C1QL2,C4BPA,CAMK1G,CNTNAP2,CREB1,CRTC1,DNAJC12,FMO2,FMO5,GLB1L,GLT8D2,HSPA5,KYAT1,MYH8,NNAT,NTM,OLFML1,OSM,PLEKHO2,PLPPR1,PSRC1,SBK1,SHISA3,TNFAIP8L1,ZADH2,ZDHHC23
6	27	18	Cardiac Proliferation, Cardiovascular System Development and Function, Cellular Growth and Proliferation	ABL1,AGT,AQP11,BDH2,C18orf32,Cathepsin,CC2D2A,CTNND1,Cyp2c44,DEPDC1B,FRMD5,GABRA3,GABRB2,GAD1,GSK3B,GSX2,HSD17B6,LEMD3,MFAP2,NRG1,PCOLCE2,PIK3R1,PODXL2,RBP4,SGSH,SLC24A1,SLC39A14,SLC6A15,STAT5A,TCTN2,TGFB1,TMEM17,TVP23B,ZBED3,ZC4H2
7	25	17		ANGPTL4,APLN,APOA1,C1QTNF2,CDH6,chymotrypsin,Collagen type II,Collagen(s),creatine kinase,CTSH,DPEP1,ERK1/2,Fibrin,glutathione peroxidase,Growth hormone,HDL,HDL-cholesterol,hemoglobin,HP,HSD11B2,KCND2,Ldh (complex),LDL,MFGE8,NADPH oxidase,NPPC,PCOLCE2,PFKFB1,PGF,PI3K (family),Pro-inflammatory Cytokine,trypsin,TSH,VEGFB,WNK2
8	25	17	Organismal Functions, Tissue Morphology, Connective Tissue Development and Function	Acan,ACP5,ADCY,ADRB,Calcineurin A,Calcineurin protein(s),calpain,CaMKII,caspase,Cdk,CDK5,CLCNKB,CTSK,Cyclin A,Cyclin E,CYGB,cytochrome C,DBI,ERK,FAM188A,FSH,Gsk3,IGF1,Lh,MAFB,MSMO1,Nfat (family),PP1 protein complex group,SGCA,SHBG,SLC8A3,Sod,TMOD1,TOB1,USH1C
9		17	Cellular Development, Reproductive System Development and Function, Digestive System Development and Function	C14orf37,C17orf67,C1QTNF6,CDH16,CITED1,COL6A1,CSPG5,CTNNB1,CUL3,ESR1,FIBIN,GOPC,LRFN2,MXRA8,MYL4,MYL6B,p160,PAMR1,PCDH9,PDGFD,PHF6,PTCH2,PTPRU,PYCR1,PYROXD2,RBM23,RBP4,RENBP,RNF220,RPL22,RPL41,SCUBE2,TMBIM4,TWIST1,UPB1
10	21	15	Lymphoid Tissue Structure and Development, Organ Morphology, Organismal Development	AQP11,ARHGEF26,B3GNT5,CCDC134,CDK15,CERS6,CREB3,CYP4V2,DPP7,EPHX1,FAM118A,FUCA1,FXYD6,GATA1,GATA2,IFNG,IGDCC4,LYN,MANBA,MB,NUPR1,PCTP,PHTF1,RAB20,RNFT2,SCPEP1,SEC61G,SLC2A12,SLC35D3,SLC6A6,ST6GAL2,THG1L,TMEM19,TP53,ZPR1
11	19	14	Cell Morphology, Nervous System Development and Function, Tissue Morphology	ATP5H,C8orf34,CHST15,CKMT1A/CKMT1B,CLIC4,COPB2,DAO,Dst,ERC1,GABBR1,GIGYF1,HNRNPR,IGF1R,INA,LMNA,LONRF3,LRRC4,MAML3,MAPT,MEX3B,OPRK1,PGAM1,PHB,PHYHIP,RHPN2,RPS29,RPS4Y1,SCARA5,SLC8A2,SPATA6L,SV2B,TMEM64,UBC,YWHAZ,ZBTB1
12	15	12	Cell-To-Cell Signaling and Interaction, Nervous System Development and Function, Molecular Transport	ARPP21,Calmodulin,CaMK I,CAMK1G,Camkk,CD3,CPNE5,Creb,EHMT2,Eph Receptor,GAD1,Histone h3,Histone h4,HRH3,IgG,KCNN1,Kcnn2,KCNN3,LGI3,LRAT,MT1G,OVOS2,Pka,PLD3,PLOD2,PRMT8,Proinsulin,PSPC1,Ras,RBM3,Rhox5,SIGLEC9,SOX4,SRC (family),Vegf
13	14	11	Connective Tissue Disorders, Dental Disease, Developmental Disorder	26s Proteasome,Actin,Alp,AMPK,ANTXR1,ATP6V0D2,C1QTNF1,COL6A6,collagen,Collagen type IV,FBXO32,Fibrinogen,Hsp27,Hsp90,IL1,Integrin,Jnk,Laminin,Mek,Mmp,MMP14,MTORC1,MYBPH,MYL6B,P38 MAPK,p70 S6k,Pdgf (complex),PMEL,PP2A,PRKAA,RABGGTB,Rock,Tgf beta,THY1,Tnf (family)
14	2	1	Cell-To-Cell Signaling and Interaction, Developmental Disorder, Digestive System Development and Function	SMIM15,TCF7L2
15	2	1	Molecular Transport, Neurological Disease, Psychological Disorders	FATE1,KCNS2
16	2	1	Cancer, Cell Cycle, Cell Death and Survival	C4orf45,NEK4
17	2	1	Cell Death and Survival, Cellular Movement, Nervous System Development and Function	LHX1,SLC45A4
18	2	1	Cellular Compromise, Cell-To-Cell Signaling and Interaction, Nervous System Development and Function	ELFN2,PPP1CA
19	2	1	Endocrine System Disorders, Gastrointestinal Disease, Immunological Disease	MHC Class I (complex),ZBTB12
20	1	1	Reproductive System Development and Function, Cellular Movement, Cellular Function and Maintenance	CACNA1I,CATSPER,CATSPER1,CATSPER2,CATSPER3,CATSPER4,CATSPER1,2,CATSPERB,CATSPERD,CATSPERG

## Sheet: 12 h post-oestrus
Supplementary Table 6C: IPA interaction networks at 12 h post-oestrus relative to the onset of oestrus.
IPA Rank	Score	Focus Molecules	Top Diseases and Functions	Molecules in Network
1	40	17	Organ Development, Reproductive System Development and Function, Cell Death and Survival	ALOX15,Alox12/15,AR,ARHGEF9,ATP1B1,C5,C9,CCDC136,CXCL3,DNAJC3,DSC3,EMB,EP300,EPCAM,EPO,ESR1,FAM46A,KAT5,KCNH6,KRT14,Mac,NCK2,NFkB (complex),NHSL2,PDZK1,PIPOX,POU3F1,PRL,SLC22A4,SMOC1,STAT4,TCF4,TMEM213,TNF,TNFRSF18
2	23	11	Lymphoid Tissue Structure and Development, Organ Morphology, Tissue Morphology	ADAMTS12,AGR2,AGR3,AREG,Calmodulin,CD34,CHST4,CHST8,COL6A1,COL6A6,collagen,COMP,CRMP1,CXCL13,FAM3C,Glycam1,Integrin alpha 5 beta 3,ITGA3,IVL,KLF9,KRAS,KRT16,LAMA4,LTA,LTB,MSC,NPTXR,NUCB2,NUP62,OPCML,PNAD,SEC11C,SELL,TG,TGFB1
3	13	7	Hereditary Disorder, Ophthalmic Disease, Organismal Injury and Abnormalities	ADAM10,ADAMTS2,ANAPC1,AREG,ATP6V0A4,ATP6V1E1,ATP6V1G1,BID,CADM3,Cdc42,CDH2,CEP164,CRELD2,CSGALNACT1,DDAH2,DLGAP1,DPYSL4,EZR,FAT1,FLT4,Focal adhesion kinase,FXYD4,FZD4,GALNT3,GPRC5B,LIPH,LRP5,MID1,PEX5,RAC2,RAMP2,RGCC,TAZ,UBC,Vegf

## Sheet: 48 h post-oestrus
Supplementary Table 6D: IPA interaction networks at 48 h post-oestrus relative to the onset of oestrus.
IPA Rank	Score	Focus Molecules	Top Diseases and Functions	Molecules in Network
1	44	32	Connective Tissue Disorders, Developmental Disorder, Hereditary Disorder	ADCK3,ARCN1,CMTM3,COP I,COPB1,COPB2,EVC2,FBN3,GOLGA3,GOLT1B,GORAB,ISOC1,KDELR,KDELR2,KDELR3,MAGT1,MAN1B1,MYBPH,MYH3,NAT14,NDRG1,NDUFB1,P38 MAPK,P4HA1,PKP1,PKP2,RABAC1,RPN2,SEC13,SEC22B,SEC23A,SPCS3,SYT16,TNNT3,USO1
2	41	31	Visual System Development and Function, Lipid Metabolism, Small Molecule Biochemistry	AMIGO1,ARSK,ART3,CACNA2D1,CHST8,CLEC10A,CTSF,EPHX1,ETV4,GAL3ST1,GALNT3,GALNT7,GALNT12,GALNT14,GPC3,ISLR,JMJD4,Jnk,LPCAT4,NSDHL,PLTP,polypeptide N-acetylgalactosaminyltransferase,PON2,RDH,RDH11,RDH16,SDR16C5,SEL1L3,TMED3,TMED7,TMEM30A,TMPRSS3,TNFRSF18,VLDL,WBSCR17
3	37	29	Lipid Metabolism, Small Molecule Biochemistry, Vitamin and Mineral Metabolism	ADRB,CD68,CMPK1,CPN1,CYP27A1,CYP51A1,Cytokeratin,DBI,DHCR24,ELOVL6,FDPS,H1FX,HAS3,HMGCR,HMGCS1,IDI1,IL23,INSIG1,Kallikrein,KNG1,KRT1,KRT7,KRT23,LBH,LMAN1,LSS,MSMO1,MVD,PEX7,PI3K (complex),RORA,SQLE,Srebp,TREML2,WT1
4	35	28	Tissue Development, Developmental Disorder, Neurological Disease	Alp,ARL1,BMPR2,CD320,CDH2,CDK2AP2,CES1,ELF5,EZH1,Focal adhesion kinase,GDF6,GRB7,KCNE1B,LDL,LMX1A,LRP,LRP3,LRP8,MERTK,MME,NDN,PYCR1,RBBP7,Secretase gamma,SERPINB2,SLC38A5,Smad1/5/8,Smad2/3,SRPRB,TADA3,TM9SF1,TNPO1,WWTR1,ZNF423,ZNF750
5	35	28	Dermatological Diseases and Conditions, Skeletal and Muscular System Development and Function, Carbohydrate Metabolism	AQP9,ARFGAP3,ATP13A2,B3GALNT1,CCL24,CD14,CKAP4,CLEC3B,CYP,FBP1,FBP2,HMOX1,Hsp70,IFN Beta,IL1,Interferon alpha,IRF2BP1,IRF2BP2,JUNB,KCNF1,LRTM1,NEIL2,NFIX,OSM,POMC,QSOX1,RNA polymerase II,RORC,SEC14L3,SELENBP1,SLC25A5,STAT,ZBTB16,ZFHX3,ZSCAN21
6	33	27	Molecular Transport, Cellular Function and Maintenance, Small Molecule Biochemistry	ABCA3,AKAP5,ANGPT4,Ap2 alpha,APBA1,ATP1B3,CDC42EP5,CDH17,CHAD,ENaC,ERK1/2,FAM189A2,FGF16,FXYD2,FXYD4,IMPAD1,KCND2,Kcnj,KCNJ1,KCNJ10,KCNJ12,KCNJ16,Na+,K+ -ATPase,Na-k-atpase,NEU1,NUCB2,P2y Receptor,PDGF (family),PEBP4,POMT1,RAB7B,SEC24A,SEC24D,SLC12A2,WNK4
7	29	25	Cancer, Developmental Disorder, Organismal Injury and Abnormalities	ADAMTS3,ADGRL2,ALOX15,APLN,c-Src,CD3EAP,CFB,chymotrypsin,Collagen type I,Collagen type II,Collagen type III,Collagen(s),CRELD2,CTSV,Ecm,EXOC3L2,FABP7,HSD11B1,HSD11B2,IARS,LOX,MEP1B,NDP,Nuclear factor 1,P4HTM,PCOLCE,PCOLCE2,PKDCC,PLOD2,PRRX1,SLCO2B1,SRGN,SYK/ZAP,TBC1D8,Vegf
8	29	25	Lipid Metabolism, Molecular Transport, Small Molecule Biochemistry	ADAMTS1,Alpha catenin,Calcineurin A,Calmodulin,CIRBP,Ck2,CTNNAL1,DAPK1,EPHX2,FSH,GFOD1,HYI,IFI30,IL1RN,KEL,LBP,LRRTM3,LYZ,NFASC,NMDA Receptor,NME2,OPCML,phosphatase,PPP1R1B,Proinsulin,PSPH,PTGDS,PTPRN,SCN4B,SERP1,SHBG,SLC17A9,Tnf (family),USH1C,voltage-gated sodium channel
9	25	23	Lipid Metabolism, Small Molecule Biochemistry, Cellular Compromise	AGR2,ANXA4,CALR,CD8,CD37,cyclooxygenase,DBP,DNAJC3,DNAJC10,EDIL3,Fc gamma receptor,HAPLN1,HDL,hexokinase,HSP,HSP90B1,IDH1,KCNB2,Lfa-1,MAST2,MHC Class I (complex),MHC Class II (complex),NKD2,Nos,NPPC,PDIA3,PDIA4,PDIA5,PDIA6,PDXK,Pkc(s),PLS1,RGN,Tap,TEF
10	25	23	Small Molecule Biochemistry, Cancer, Organismal Injury and Abnormalities	20s proteasome,26s Proteasome,ACD,Beta Tubulin,BLK,CCND3,CLTC,CSF1R,DVL2,estrogen receptor,GNG12,GREB1,Hsp27,Immunoglobulin,MAP1LC3,MTMR14,NADPH oxidase,NNAT,P glycoprotein,PFDN5,PGR,PI3K (family),POC1B,PPP1R13B,RASSF8,RASSF9,SELL,SFI1,SLC7A5,SNAP91,SRC (family),SRGAP3,TFAP4,TXNIP,Ubiquitin
11	25	23	Cell Signaling, Molecular Transport, Nucleic Acid Metabolism	Adaptor protein 2,ADGRA1,ADGRB2,ADGRD1,ADGRE1,ADGRF2,ADGRF4,CCR1,Clathrin,G protein,G protein alpha,G protein alphai,G-protein beta,GNRH,Gpcr,GPR180,GPRC5B,GRM4,GRM8,HRH2,Metalloprotease,NPY,NPY1R,NPY5R,OPRK1,OXTR,P2RY10,P2RY14,PTHLH,RXFP1,Sfk,Shc,SUCNR1,TACR3,voltage-gated calcium channel
12	24	22	Cancer, Endocrine System Disorders, Organismal Injury and Abnormalities	Angiotensin II receptor type 1,BMP,BMPER,Bvr,CGREF1,CISD2,CST7,CSTB,CYP3A,EFNB3,elastase,EMILIN3,FAM46A,GC-GCR dimer,GGCX,HMOX2,Ho,LRRC26,LTF,Lymphotoxin,MGP,NCOR-LXR-Oxysterol-RXR-9 cis RA,NFkB (complex),OLFM4,peptidase,PRSS35,RHBDL2,RNF112,Rxr,Serine Protease,SLC2A12,SLPI,UNC5CL,VIMP,WFDC2
13	24	22	Cellular Development, Cellular Growth and Proliferation, Hematological System Development and Function	BCR (complex),BNIP3,CD27,CD86,CD3D,CD3E,CHP1,CRELD1,CSF2RB,CSF3R,DUSP2,FLT3LG,GAD,Gm-csf,HLA-DMA,HLA-DR,Ifn gamma,Iga,Ige,IL2RG,LCP2,LGALS9,MARCH8,NFAT (complex),Nfat (family),NFATC2,NSMCE1,Ras,RNF128,Sapk,SCARA5,SCAVENGER receptor CLASS A,SLAMF7,STAT5a/b,TFRC
14	22	21	Post-Translational Modification, Cellular Assembly and Organization, Tissue Development	Akt,ARHGEF,ARHGEF12,ARHGEF15,ARHGEF16,Atrial Natriuretic Peptide,C1GALT1C1,Cadherin,CCDC80,CLIP3,COL6A6,Collagen type VI,CYP19,DOCK5,Erm,FAM3B,Filamin,FUT4,FUT6,Gef,Integrin,IRS,LRG1,PBXIP1,Pde4,PHLDA2,Pkg,PLEKHA2,PLXNB1,Ptk,RND2,SEMA6D,SOCS4,TMPRSS4,TWF1
15	22	21	Energy Production, Lipid Metabolism, Molecular Transport	Acan,ALT,ASPN,C/ebp,COCH,CP,CPT1,CPT1A,FAM129A,farnesyl transferase,Ferritin,FMO3,GFPT1,GOT,GPD1,GPD2,HADH,HDL-cholesterol,hemoglobin,IgG2a,IgG2b,IL1B,Inflammasome (Nalp3, Asc, Casp1),NKX6-1,Nr1h,PLIN5,PRKAA,RARRES1,SAA,SAA1,SCD,SCUBE1,SIRT3,SLC25A25,TTC39B
16	22	21	Connective Tissue Disorders, Inflammatory Disease, Inflammatory Response	AMPK,APOPT1,caspase,CCL22,CD3,chemokine,CXCL17,cytochrome C,DPYSL5,Dynamin,ENTPD5,FAM98A,FAU,FOXL1,FOXP3,GLTSCR2,GPLD1,I kappa b kinase,IKK (complex),IL10RA,IL12 (complex),IL12 (family),LSP1,MAP3K14,MDK,mGluR,NFkB (family),NOD1,Pld,REG4,RPL22,TBC1D16,TCR,TMEM30B,TTLL6
17	20	20	Neurological Disease, Embryonic Development, Tissue Development	Acot1,ADGRE5,AGR3,AHI1,ARSA,CAPN15,CMTM7,COLGALT2,CPXM1,CRYGS,FBXW10,FCN1,GDPD5,GRHL1,H1FX,HLA-DQB1,IFI30,ITIH1,KRT1,MFAP4,MMP11,NIPA2,NOV,NUP62,OSR2,PODXL,PPIC,RGSL1,SFTPD,SOX4,SPOCK1,SUSD5,TAX1BP3,TGFB1,TMEM255A
18	19	19	Vitamin and Mineral Metabolism, Cellular Movement, Lipid Metabolism	AOX1,ASGR1,CASC4,Cr3,CYP7A1,ERK,FOXO4,GK,Growth hormone,Igf,Igfbp,IGFBP5,IGFBP6,JINK1/2,JUN/JUNB/JUND,LY9,MMP11,NOV,NRIP1,NUMBL,PAPPA2,PEPCK,Rar,ROR,S100,S100A2,S100A5,SERCA,SLA,SLC34A2,Smad2/3-Smad4,thymidine kinase,thyroid hormone receptor,VDR,VitaminD3-VDR-RXR
19	19	19	Hematological Disease, Hereditary Disorder, Organismal Injury and Abnormalities	ABCC8,CCDC9,Cdk,CK1,Cyclin A,Cyclin D,Cyclin E,CYP24A1,DNA-methyltransferase,E2f,EBNA1BP2,EPCAM,F5,Gsk3,Hdac,HDAC11,Hedgehog,histone deacetylase,HSD17B12,KCND3,MGAT5B,MHC CLASS I (family),PGC,PROS1,RAPGEF4,Rb,SDC2,SEMA3C,SLC5A8,SLC7A8,TCF,TH2 Cytokine,Wnt,WNT6,ZNF346
20	19	19	Cellular Function and Maintenance, Connective Tissue Disorders, Immunological Disease	ADM,Alpha Actinin,ARSB,ATP1B1,ATPase,CALCOCO1,DIRAS3,ENTPD2,Fcgr2,Fcgr3,FOSB,FOSL1,glutathione peroxidase,GPX3,HLA-DRA,IDE,Ifn,Ifnar,IgG,IgG1,Igg3,ITGAM,Ldh (complex),MHC,MHC II,Mhc2 Alpha,MICAL3,MYO19,MYOZ1,NFYC,Pro-inflammatory Cytokine,SAMSN1,SLC2A3,Sod,ST14
21	19	19	Amino Acid Metabolism, Drug Metabolism, Endocrine System Development and Function	ALDH1L1,C10orf10,C14orf1,CINP,COX17,CYP1A1,CYP26A1,CYP2J2,EPCAM,EPHX1,ERN1,FAHD2A,GAMT,GIPC2,HNF4A,HPCAL4,MECR,MPZL2,MRPS12,MSRB2,NDUFA3,PEMT,PEPD,PERP,RB1,SERPINB2,SLC25A28,SLC35B1,Slco1a1,SSR3,TFPT,UBR7,UGT1A1,UGT1A6,Ugt1a7c
22	19	19	Post-Translational Modification, Cancer, Endocrine System Disorders	APOBEC1,APOBEC2,C15orf48,CDKN3,CP,CTDSP2,CTSF,DHODH,DUSP2,DUSP5,DUSP26,FXYD6,GMPPB,IKBKB,KCP,MACROD1,MAP7,mir-22,MUC13,NLRX1,NR6A1,Pde4d,Prl2c2 (includes others),PTPRM,SBSPON,SEMA3C,SERPINB2,SLC2A10,SLPI,SMAD1,STAT5A,TNFRSF18,TP53,VASP,XIRP1
23	17	18	Reproductive System Development and Function, Behavior, Endocrine System Disorders	ADAMTSL2,ANXA4,C1QTNF6,C20orf196,CERS1,CERS5,COL4A6,CUL3,DSC3,ESR1,EZH2,HLA-A,HOXD11,IDO2,INHA,KCNK6,KCTD13,KLHL9,LOXL4,MR1,MYL6B,NPEPPS,OXTR,PCDH20,PTPRT,PYCR1,RTN4RL1,SHROOM1,SLC1A3,SLC1A4,SPOCK2,TDO2,TECR,TRAM1,YPEL1
24	17	18	Inflammatory Disease, Ophthalmic Disease, Organismal Injury and Abnormalities	ABHD2,AMIGO2,BCL2,C11orf96,C1RL,CHST1,CISD2,CPB2,DEGS1,DPM3,DSC2,ESR2,GLI1,HS3ST6,HSD17B6,IGFBP6,KIAA1524,MORC1,NDST1,NfkB-RelA,NR3C1,PHLDA2,PLXDC1,PPIF,PPP1R21,PRG4,PRTFDC1,RAPGEF4,SDS,SLC12A8,SOX18,SPP1,SULT2B1,TIMP4,TSPO
25	16	17	Connective Tissue Disorders, Skeletal and Muscular Disorders, Cell-To-Cell Signaling and Interaction	14-3-3,ADCY,Ampa Receptor,Cg,Collagen Alpha1,CTPS1,ENPP3,FAM107A,FAM3D,GNAT1,Histone H1,IFN alpha/beta,Ikb,KCNA2,Laminin1,Lh,MEF2,MGMT,Mitochondrial complex 1,NDUFB2,NTS,Pde,PDYN,Pka,Pka catalytic subunit,PLC,PRKAR2B,PTPase,RGS10,SLC5A5,SMPDL3B,TH,TNFRSF11B,TSH,TSPAN13

## Sheet: Day 7 (luteal phase)
Supplementary Table 6E: IPA interaction networks at Day 7 post-oestrus (luteal phase) relative to the onset of oestrus.
IPA Rank	Score	Focus Molecules	Top Diseases and Functions	Molecules in Network
1	32	35	Cellular Assembly and Organization, Developmental Disorder, Nervous System Development and Function	AMACR,ANKRD50,C1RL,CABLES1,CDK5R1,CEP152,DAB1,DPP7,EVPL,FBLN7,FBXO6,GAS1,GATSL2,GATSL3,GFAP,GNS,HPCA,ITGB1,KAZN,KCNMA1,LUZP1,MIB1,NME3,NT5DC1,PHGDH,RCC2,RPRD1B,SDC4,SLC25A5,TBC1D30,TMCC3,TMEM223,UGGT2,YWHAH,ZC2HC1A
2	30	34	Amino Acid Metabolism, Small Molecule Biochemistry, Drug Metabolism	ARL3,ARL2BP,ASPRV1,B3GALNT1,BCKDHB,CDK2-CyclinE,CFAP36,CLEC3B,CNTNAP2,COL14A1,DIMT1,DPYD,ELMOD1,GAMT,GSG1L,ICA1,KLHL5,LRRC15,LXN,METAP1,MTHFR,MYC,OTULIN,PRDM2,RARRES1,RBMS1,RTN2,SHMT1,SLC11A1,SLC38A1,SQRDL,TMEM97,TTC27,ZCCHC11,ZMIZ1
3	30	34	Cell Signaling, Nucleic Acid Metabolism, Small Molecule Biochemistry	ADGRA3,ADGRD1,ADGRE1,ADGRF2,ADGRF4,ADGRL4,C5AR2,CALCRL,CYSLTR2,FZD3,FZD5,FZD10,Gpcr,GPR142,GPR153,GPR160,GPR161,GPR174,GPR180,GPR137B,GPRC5B,GRM8,HRH3,LPAR3,NPY1R,NPY5R,P2RY6,P2RY14,PROKR1,QRFPR,RAMP2,RXFP1,SCTR,SLC31A2,SUCNR1
4	30	34	Cardiovascular Disease, Cellular Growth and Proliferation, Connective Tissue Disorders	AIDA,ANKRD22,BCAT1,BPIFA1,CARD10,CATSPER4,CATSPERG,CITED4,CSRP2,CTSZ,GFOD1,GPX3,HELZ,IFT122,KAT14,LPIN2,LPIN3,NFKBIA,phosphatidate phosphatase,PLPPR2,REPS1,RNF183,SCMH1,SEC24D,SGF29,SPC24,SPC25,SPOCK1,SS18L1,TAX1BP3,TCEAL9,TLE6,UXT,YEATS2,ZNF275
5	30	34	Lipid Metabolism, Small Molecule Biochemistry, Molecular Transport	AGTR1,AMOTL2,C1orf35,C1orf112,C7orf43,CALCOCO2,CBX8,CDR2,CTPS1,DBI,DBT,DMRT2,ELOVL2,ELOVL5,ELOVL6,FAM107A,FIGNL1,FXR2,H1FX,ICA1L,IGF2BP2,KIFC3,KLHL42,KRT19,LDOC1,LENG1,Non-amino-acyl group acyltransferase,PDCD11,PHLDA2,RCN3,SLC35F6,SLC6A8,SQLE,SUCO,TBKBP1
6	30	34	Gene Expression, RNA Post-Transcriptional Modification, Skeletal and Muscular System Development and Function	ADAMTSL3,ARID5A,AVPI1,C15orf48,CBX2,CBX4,CBX7,CMTM6,COCH,COL2A1,DISP3,DKK1,EFNA1,EZH2,FER1L6,GDF15,KIAA0040,LYPD6B,MDFI,NAB2,PRRT4,PRSS35,PXDN,SCARA3,SCARA5,SCAVENGER receptor CLASS A,SCML1,SETD4,SMO,SOX9,SPOCK2,TTLL10,TTYH1,ZBED8,ZNF607
7	30	34	Connective Tissue Disorders, Developmental Disorder, Hereditary Disorder	AMDHD2,CDCA7L,CHST15,CLK3,DIP2A,FAM192A,FBN2,GNRH,GSDMD,HDHD3,KCTD6,KIFAP3,KLHDC2,KLHDC3,KLHL14,KLHL26,KLHL34,KYAT1,LOXL4,LRRC1,MOB3C,MORN3,NUDCD3,PABPC4,PLSCR4,PPM1G,RGS11,SRSF9,TDRD9,TRIP13,TSPYL4,USP11,ZBTB10,ZBTB48,ZNF821
8	30	34	Dermatological Diseases and Conditions, Developmental Disorder, Hereditary Disorder	BCAS1,Bola2,BTBD8,C9orf114,CAPRIN2,CDC42BPG,COPS6,CSNK1G3,DCAF17,EED,EIF3I,FABP5,FOXP3,GMPS,GRM4,HSPBP1,IGF2BP3,INTS1,KRT24,LRRC40,LSM7,MEPCE,MIF,NOL10,PRPF40B,Pwp2,RRP12,SIRT7,SNCA,snRNP,Snrpe,TEX10,TPP2,UHRF1,WARS
9	28	33	Hereditary Disorder, Ophthalmic Disease, Organismal Injury and Abnormalities	AGFG2,ANGPTL2,ARHGAP18,ARL4C,CHI3L1,CPA3,DCBLD2,DTYMK,EMP2,FAIM2,FXYD4,GCDH,HES6,IL17RC,LNX2,LY75,LYVE1,MDGA1,NAMPT,NDP,NPL,PADI1,PEG10,PKDCC,RNF125,RNF138,SCUBE3,SHISA2,SLC19A2,STAT1/3/5 dimer,STK10,TBC1D8,TMEM158,TSPAN12,Vegf
10	28	33	Cellular Function and Maintenance, Hereditary Disorder, Nervous System Development and Function	ACTR1B,ARHGAP42,B9D1,CAPZA2,CCDC53,CKAP4,CMTM4,COMTD1,DCTN6,EPN3,F2RL1,FBP2,FDX1,fructose 1,6 biphosphatase,GTPBP2,HIP1R,IFI30,IPO7,KCTD10,KLHL7,LYPD3,MLH3,Mucin,MYO1B,MYO5B,OGDH,PBXIP1,SAMM50,SCIN,SRPX,TMEM171,TMOD1,TPCN1,ZBTB4,ZBTB38
11	28	33	Lipid Metabolism, Molecular Transport, Small Molecule Biochemistry	ACOT7,ACSL3,ACSL4,ALS2CL,aryl sulfotransferase,B3GNT8,BACH2,CABYR,CELF4,CHML,GLDC,HPRT1,KCTD7,MAFG,MKNK1,NEIL2,NFE2L3,OTUB2,Rab5,RAB31,RAB5A,RABEP1,RABGEF1,RNH1,SDCBP,SLC5A9,SOX4,Sult1a1,SULT1B1,SULT2B1,SULT4A1,TACR1,TBXAS1,ULK1,ZCCHC18
12	28	33	Cell Morphology, Infectious Diseases, Organismal Development	ABAT,ACAT2,ARRDC1,BAG3,CHMP4B,CNTN4,CYBRD1,EVI5,FAM84A,GJA1,GJB3,GMDS,GPRC5A,ISG15,IST1,LDLRAD4,LRBA,MVB12B,OTUD7B,OVOL2,PGM3,PYCR1,Relaxin,SLC35E3,ST6GALNAC4,TMEM252,TOM1L2,TRIAP1,TRIM47,TSG101,TTC7A,Ubiquitin,UGDH,UROD,WWP2
13	28	33	Metabolic Disease, Cardiovascular Disease, Hematological Disease	ACSL1,AMPK,ANGPT2,ATOX1,ATP synthase,ATPAF2,CCNB1,CHDH,CMYA5,DOK5,DRAM1,ELOVL7,ETHE1,FBXO32,FKBP10,FOXO1,FOXO3,G6PD,GATA2,HDAC5,HIBCH,HRH1,IKZF2,INF2,MLYCD,PTGIS,PTK6,SERPINB2,SIRT3,SLC2A4RG,SREBF1,SRMS,TMPRSS2,TMPRSS3,TXNDC12
14	26	32	Lipid Metabolism, Molecular Transport, Small Molecule Biochemistry	ANGPT4,ASL,B4GALT4,B4GALT5,B4GALT6,C3orf52,CHAD,CLDND1,CMTM8,CNDP1,CNDP2,DPYSL4,ERK1/2,Galactosyltransferase beta 1,4,GAREM1,GLIPR2,GNPTAB,GOLGA7B,GPRIN1,GPRIN2,LIPH,MAN1A1,MAN2A1,MANBA,MANEA,Mannosidase Alpha,OVGP1,PHLDB3,RASA4,TARSL2,TRMT1,WNK2,WRB,ZDHHC5,ZNF300
15	26	32	Cellular Function and Maintenance, Lipid Metabolism, Molecular Transport	1-acylglycerol-3-phosphate O-acyltransferase,ACTR3B,ARPC1B,BEND3,C15orf39,CBR4,CEP170B,ECI2,EHHADH,FAM98A,FBXO28,GPAT3,HSD17B,HSD17B4,HSD17B8,HSD17B10,HSD17B13,HSD17B14,LDHD,LPCAT3,MAP7D1,MBOAT2,MOCOS,MORN4,NEURL4,PAK1,SEPT3,SEPT4,SEPT5,SEPT9,SEPT10,SEPT11,Septin,ZNF263,ZNF768
16	26	32	Digestive System Development and Function, Embryonic Development, Organ Development	ABI3BP,alcohol group acceptor phosphotransferase,ANKRD37,ARAF,BEND7,CDK8,CEP95,CEP135,DMPK,GRK5,HEXIM2,LIMK1,LIMK2,MAP7D3,MED16,mediator,MESP2,MIIP,MLLT11,PIM1,PLEKHG1,POC1A,POC1B,RAD54L,RCN2,RFFL,RNF6,SIX5,SPATA5,SPTSSA,TADA2B,TBC1D19,TMEM160,TRAP/Media,TUBB4A
17	26	32	Gene Expression, Developmental Disorder, Hereditary Disorder	ADGRE5,CBX3,CDKN2B,CSF1,CTSD,FHL2,FHL5,GABPB2,HDAC2,HISTONE,HPS4,KDM1A,MITF,MSX2,NPB,P-TEFb,PGR,PHF21B,PRDM6,RNA polymerase II,RREB1,RUNX1,SAP25,SLC35D1,SLC45A2,SMAD6,SMARCE1,TCF4,THNSL2,TMED1,TXNL4B,WBSCR27,ZBTB16,ZNF74,ZNF436
18	24	31	Lipid Metabolism, Small Molecule Biochemistry, Hair and Skin Development and Function	ACSL,ACSL5,AFAP1L2,ASAP1,ASAP2,ATP11A,ATP8A1,ATP8B2,BACE2,CD320,CNGA1,CYB5R1,DCAKD,DPY19L4,FAM189A2,Gap,HEPACAM2,KIAA0922,MCOLN3,PI3K (complex),PIK3IP1,PMEL,RASA3,Rcan1,RNF149,SLC12A9,SLC26A3,Slc27a,SLC27A3,SLC27A5,SLC27A6,ST7,TMEM30A,UPK3BL,VILL
19	22	30	Cell Morphology, Cellular Growth and Proliferation, Skeletal and Muscular System Development and Function	Acan,ASPN,CRYGS,DFNA5,DTX4,ENPP6,FBLN5,FXYD5,GDE1,GDPD5,glycerophosphodiester phosphodiesterase,HNMT,HSF2BP,ITGBL1,Lefty,LSAMP,Ltbp,LTBP1,LTBP3,LTBP4,MEX3B,NEGR1,NPTXR,OSR2,PCSK5,PKIG,RASL11B,SGSH,SLC16A9,SLC39A14,Tgf beta receptor,TGF-β/NODAL,TGFB1,TTC22,WFIKKN1
20	22	30	Hematological System Development and Function, Hematological Disease, Cardiovascular Disease	ADD2,ANKRD29,ARSK,C8,C1QTNF5,CA11,CA13,CACNA2D2,Carbonic anhydrase,CD59,CES3,DKK3,ENTPD6,F10,FAM132B,HBQ1,hemoglobin,Icam,ICAM1,ICAM3,KREMEN1,Lfa-1,LOXL2,MOXD1,P4HTM,PON2,PTPRK,SMOC1,ST3GAL6,SUSD1,TFR2,TINAGL1,TMEM25,TMEM132A,YIPF1
21	22	30	Cellular Assembly and Organization, Cellular Function and Maintenance, Developmental Disorder	ALDH18A1,C1QBP,CALU,CLN3,CLN5,CYC1,Cytochrome bc1,cytochrome-c oxidase,ENDOD1,FAM162A,FAR1,GLRX2,GM2A,GOLT1B,HEXA,IKBKB,Mitochondrial complex 1,MUT,NADH dehydrogenase,NAGLU,NDUFA12,NDUFAF1,NDUFB6,NDUFV2,OXCT1,SDC3,SLC25A11,SLC25A22,SLC25A24,TPP1,TST,UQCRB,UQCRFS1,Vdac,VDAC2
22	22	30	Antigen Presentation, Lipid Metabolism, Small Molecule Biochemistry	Ampa Receptor,AP-3,AP3B2,AP3M1,AP3S2,BAIAP2L1,BTG3,BVES,CaMK-II/IV,Cd1,CD1B,CD1D,CHMP4C,CHPT1,CLCN3,DLGAP1,ITPRIP,MUL1,NDFIP2,NETO2,PALM2,PCYOX1L,PDZK1,PDZK1IP1,SLC30A3,SLC30A10,SNAP47,SRC (family),STX18,SYNGAP1,SYNJ2,TRIM9,VAMP2,VAMP7,WDHD1
23	22	30	Behavior, Cell-To-Cell Signaling and Interaction, Dermatological Diseases and Conditions	A4GNT,ABLIM,ABLIM1,ABLIM2,ABLIM3,CADM1,CORO2A,Dgk,DGKI,DGKQ,DOCK5,DSE,DTNB,FAM213A,KCNC1,KCNF1,KCNH1,KIF26B,KIF5A,KIF5C,Limk,LIN7A,MPP6,MPP7,NFASC,PAQR5,POMT1,Rac,SCN1A,SNTB2,SYNE3,SYNE4,THAP4,TMEM192,voltage-gated sodium channel
24	22	30	Carbohydrate Metabolism, Molecular Transport, Developmental Disorder	AACS,ACAC,AGTPBP1,DDIT4L,GFPT1,GLIS3,Glycogen synthase,GYS1,HIF3A,Histone H1,HMGN5,Insulin,KHK,KIAA0226L,LYRM1,MAFB,MAT1A,MLXIPL,MTAP,NEBL,NKX6-1,OSTM1,PCCA,PCCB,phosphorylase,POU3F4,PRKAB2,PYGL,PYGM,RGL1,SEPP1,SLC15A1,SLC25A27,SLC38A2,TBC1D1
25	22	30	Post-Translational Modification, Amino Acid Metabolism, Molecular Transport	ANXA5,ATP2A3,ATP2B1,ATP5H,Ca2 ATPase,CLPTM1L,CNKSR2,DUB,FAT4,FDFT1,HSD17B6,ILVBL,KIRREL,LAMTOR4,LRCH4,PDZD8,Pmca,Sfk,sGC,SLC1A5,SLC36A1,SLC38A5,SLITRK4,SNX27,SRPRB,TMEM63B,TNPO1,UCHL1,USP2,USP13,USP19,USP31,USP46,USP9X,VAT1
