# Supplementary material for: Transcriptomics analysis of the bovine endometrium during the perioestrus period
Source: PLoS One. 2024 Mar 28;19(3):e0301005. doi: 10.1371/journal.pone.0301005 (PMC10977793; doi:10.1371/journal.pone.0301005)
Supplement: S7 Table — IPA upstream regulators at A. 12 h post-CIDR, B. 24 h post-CIDR, C. 12 h post-oestrus, D. 48 h post-oestrus, and E. Day 7 post-oestrus (luteal phase) are shown relative to the onset of oestrus. Regulators with predicted activated state are shaded in orange, those with predicted inhibited state are shaded in blue, and those with a predicted neutral state are not shaded. (XLSX) [file pone.0301005.s007.xlsx]

## Sheet: 12 h post-CIDR
Supplementary Table 7A: IPA upstream regulators at 12 h post-CIDR relative to the onset of oestrus. Regulators with predicted activated state are shaded in orange, those with predicted inhibited state are shaded in blue, and those with a predicted neutral state are not shaded.
IPA Upstream Regulator	Molecule Type	P-value	Target molecules in dataset
beta-estradiol	chemical - endogenous mammalian	6.41e-21	A4GALT,ACAA2,ADAMTS4,ADK,ADORA1,APOA1,ATP12A,BCAT1,BNIP3L,BTG2,C1QTNF6,CA2,CDH2,CDK5,CLDN4,COCH,COL6A6,COMP,CRABP2,CREM,CTSB,CTSH,CTSK,CYP24A1,DBN1,DMTN,DSCAM,EFNA1,EGR1,EGR2,EGR3,EHMT2,ENPP2,EPOR,ETV4,FDFT1,FMO2,FZD2,GADD45G,GBP2,GDNF,GFAP,GUCY1B3,HCRTR1,HDAC4,HMGA2,HMGCR,HNF1B,HPGD,HRK,HSPA9,HTR4,ICAM1,IER2,IFI30,IGF1,IL6R,IMPDH2,INPP5F,IRF6,ISG15,KCND3,KIT,KRT16,KRT83,LAMB1,LPIN1,LUM,MEP1B,MGL…
TNF	cytokine	9.74e-15	A4GALT,ABCC1,ACACA,Acan,ADAMTS4,ADAMTS7,ADAMTS8,ADORA1,AKR1B1,ANGPTL4,APLN,APOA1,ARHGDIB,BTG2,C1QTNF1,CA2,CBR3,CCK,CDH2,CISH,CLDN4,CREM,CRY1,CTSB,CTSK,DLL4,EDNRB,EFNA1,EGR1,EGR2,ENPP2,FBXO32,FDPS,FGFRL1,FZD5,G0S2,GABRB2,GADD45G,GBP2,GDNF,GFAP,GFPT2,GNAI1,HDC,HEXB,HMGCR,HP,HPGD,HRK,ICAM1,IER2,IFNGR1,IGF1,IL16,INSIG1,ISG15,Kcnn2,KIF3C,KIT,L3MBTL3,LSS,MALL,MAP3K14,MAP4K4,MGP,MMP13,MMP14,MMP3,MX1,NGF…
TGFB1	growth factor	5.99e-12	ACAA2,Acan,ADAM12,ADAMTS4,ADK,ADORA1,ANGPTL4,APLN,ARHGEF19,ASPN,BNIP3L,BRIP1,CALCOCO2,CBR3,CDH2,Cdkn1c,CLDN4,COMP,CRMP1,CTSB,CTSH,CTSK,DKC1,DMTN,ECE1,EDNRA,EDNRB,EGR1,EGR2,EGR3,EHMT2,F2R,FZD2,GABRB2,GALM,GBP2,GDNF,GFAP,GFPT2,GLI1,HEXB,HMGA2,HPGD,ICAM1,IDI1,IER2,IFI30,IGF1,IL6R,KIF3C,KIT,KRT14,MBNL2,MFAP2,MGP,MMP11,MMP13,MMP14,MMP3,MS4A8,MSMO1,MVD,MYCN,MYL3,NAB2,NGF,NPAS2,NR4A1,NUPR1,P2RY6,PAX8,PC…
Hdac	group	8.33e-12	CRABP2,CYP24A1,EDNRA,EDNRB,EGR1,EGR3,EYA1,FBXO32,GDNF,HNF1B,HPGD,IGF1,IL6R,IRX3,MGAT5B,MMP14,MYCN,NPNT,NR4A1,PGF,PPARGC1A,SMO,SPRY2,WNT4,WT1
TWIST1	transcription regulator	2.79e-10	Acan,C1QTNF1,CBX2,CCK,CDH2,CLDN4,FAT4,FBN2,FIBIN,FREM2,GLI1,KIT,MFGE8,MME,MXRA8,PAMR1,PCDH18,PTPRU,PXDN,RUNX2,SNAI1,UNC5B,WISP1
dexamethasone	chemical drug	5.51e-10	ABCC1,ACACA,ADAM12,AKR1C3,ALDH1B1,ALDH1L1,ANGPTL4,APLN,APOA1,ARHGEF19,ASPN,BTG2,CA2,CBR3,CDK5,Cdkn1c,CES1,CISH,CRABP2,CTSB,CTSK,CYP24A1,CYP26A1,EDNRA,EDNRB,EFNA1,EGR1,EGR2,EGR3,FBN2,FBXO32,FXYD4,G0S2,GBP2,GLI1,GPLD1,HP,ICAM1,IER2,IFNGR1,IGF1,IL16,IL6R,KIT,KLHL24,KRT14,LPIN1,LSP1,LSS,MAP2,MC4R,MFGE8,MGP,MME,MMP13,MMP14,MMP3,MX1,MYCN,NGF,NIPSNAP1,NOS1,NPM3,NPPC,NR4A1,NREP,NRIP1,OCA2,OMD,PCDH9,PENK,…
TP53	transcription regulator	5.99e-10	ABAT,ABCC1,ACAA2,ACO2,AKR1B1,ANTXR1,APOA1,ASL,BTG2,COL14A1,COQ8A,CTSB,CTSH,CTSK,CYP24A1,DPEP1,EFNA1,EGR1,EGR2,EGR3,ENPP2,EPHX1,F2R,FAT1,FAT2,FDFT1,FDPS,GADD45G,GNAI1,H2AFY2,HDC,HMGCR,ICAM1,IFI30,IGDCC4,IGF1,IL16,ISG15,KIT,KRT14,LPIN1,LRRC17,LSP1,LSS,MAFB,MBNL2,MFAP2,MMP13,MMP3,MOCOS,MSH2,MVD,MX1,NKD1,NPNT,NUPR1,P2RX4,PACSIN1,PIM1,PLK2,PLOD2,PSEN1,PSRC1,PTGS2,PTPRU,RND3,RPS6KA2,RUNX2,SCPEP1,SLC16A…
trans-hydroxytamoxifen	chemical drug	6.39e-10	CTSH,DBN1,EFNA1,EGR3,EPOR,IFI30,IRF6,LAMB1,NELL2,PDZK1,PLK2,PXDN,RAB30,RAB31,RAP1GAP,RND3,SELENBP1,SLC22A5,SLIT2,STXBP1
ESR2	ligand-dependent nuclear receptor	1.43e-09	A4GALT,ADORA1,AKAP1,BCAT1,CA2,CDH2,CES1,CHST15,CLDN4,COMP,DMTN,EGR1,EGR3,EHMT2,ENPP2,EPHA8,FZD2,GFAP,HMGA2,HPGD,IGF1,IMPDH2,KRT14,KRT16,LRRN3,MMP14,NIPSNAP1,PCYOX1,PDZK1,PLXDC1,PTGS2,RDH10,RUNX2,SHISA2,SKP2,SNN,SOX4,STON1,SUSD4
IL1B	cytokine	1.9e-09	A4GALT,Acan,ADAMTS4,AKR1B1,ANGPTL4,ANTXR1,ANXA9,BTG2,Cdkn1c,CHST6,CISH,CREM,CTSB,DLL4,EFNA1,EGR1,ENPP2,G0S2,GBP2,GRB7,HEXB,HNF1B,HP,ICAM1,IER2,IFNGR1,IGF1,IL16,IL6R,ISG15,MFAP2,MMP11,MMP13,MMP14,MMP3,MX1,NGF,NOS1,NR4A1,PENK,PIM1,PIM3,PLA2G4A,PLB1,PLD3,PLXDC2,PPARGC1A,PSEN1,PTGS2,PTHLH,RUNX2,SCUBE2,SDC4,SLC2A1,SOCS1,TNFAIP2,TNMD,TOB1,TSLP,VDR,ZC3H12A
FOS	transcription regulator	2.57e-09	ABCC1,ADAM12,AKR1C3,APLN,ASL,CA2,CASZ1,CERS4,CRABP2,CTSB,CTSH,EGR1,EGR2,FZD5,GBA,HPGD,ICAM1,LIN9,MAP4K4,MMP13,MMP3,NGF,NIPSNAP1,NR4A1,NRIP1,PENK,PLA2G4A,PLK2,PTGS2,RAP1GAP,RGS4,SELENBP1,SEMA6D,SMURF1,SNAI1,SNN,ST8SIA5,STMN1,SYT1,TNMD,TPP1,TSLP,WNT11,WNT4,WNT6
CTNNB1	transcription regulator	5.21e-09	ABCC1,Acan,C14orf37,CD99,CDH2,Cdkn1c,CNTFR,CRABP2,CYP24A1,DLL4,DPEP1,ENPP2,EPHB4,ETV4,F2R,FGF16,GADD45G,GDNF,GFAP,GLI1,IMPDH2,ITSN1,KIT,LAMB1,LSP1,MFGE8,MME,MMP14,MMP3,MYCN,NKD1,NR4A1,NRG1,NTN1,PAX8,PCDH9,PRSS35,PTGS2,RAPSN,RUNX2,SLC26A7,SNAI1,SOX4,STXBP1,TOB2,VAV1,WISP1,WNT11,WNT4,WNT5B,WNT6,WT1
SCAP	other	6.76e-09	ACAA2,ACACA,ACSL5,FDFT1,FDPS,HMGCR,IDI1,INSIG1,LSS,MSMO1,MVD,PMVK,TMEM97
POR	enzyme	1.2e-08	ANTXR2,ANXA5,CYP26A1,CYP2C18,CYP39A1,FDFT1,FDPS,GBP2,GPHN,HMGCR,IDI1,INSIG1,LSS,MSMO1,MVD,PMVK,RAB30,RETSAT,RPS6KA2,SDC4,SLC22A5,TMEM97,TUBB2B
tretinoin	chemical - endogenous mammalian	1.32e-08	ADGRE1,ANGPTL4,ANXA5,APLN,BNIP3L,BTG2,CA2,CASZ1,CCK,CD1D,CDH6,CDK5,CES1,CLDN10,CRABP2,CREM,CTSB,CTSK,CYP26A1,CYP2C18,DLL4,DPYSL5,ECE1,ECI2,EGR1,ENPP2,EPHX1,G0S2,GFAP,GLI1,HNF1B,ICAM1,IFNGR1,IGF1,IL16,IL6R,IMPDH2,ISG15,KIF3C,KIT,KRT14,KRT16,LAMB1,LSP1,MAFB,MALL,MAP2,MDK,MGP,MMP11,MMP13,MMP14,MMP3,MYCN,NPHS1,Nrgn,NRIP1,OPRK1,PAPPA2,PENK,PIM1,PLA2G15,PLEK,PLK2,PTGS2,PTHLH,PTPRU,RUNX2,SCPEP1,SKP2,SLC…
L-dopa	chemical - endogenous mammalian	1.72e-08	ARHGEF19,C14orf37,CAMK1G,CASZ1,CBR3,Cdkn1c,COCH,CTSB,Cyp2c44,DMTN,DPP7,ECE1,EDNRB,EGR2,EPOR,ERLIN1,FDPS,GDNF,GFAP,HEXB,HVCN1,INPP5F,KCND2,MBNL2,MDGA2,MMP14,MSMO1,NAB2,NPM3,P2RY6,PARM1,PENK,PGM2L1,PLEK,PLK2,PRICKLE1,RAB13,RAB3D,RAP1GAP,RENBP,RGS14,SBK1,SKP2,SLC2A1,SOBP,STXBP1,TRERF1,UAP1L1,VANGL2,WDR37
AGT	growth factor	1.81e-08	ADAM12,ADGRE1,APLN,ASL,CRABP2,CREM,Cyp2c44,DCUN1D3,DLL4,EDNRA,EDNRB,EGR1,FDFT1,HMGCR,ICAM1,IDI1,IGF1,KCND3,LAMB1,LSS,MAP2,MSMO1,NGF,NOS1,NPHS1,NR4A1,NREP,NRG1,PGF,PPARGC1A,PTGS2,PTHLH,SCN2A,SLC2A1,SOCS1,SOX4,SRGAP3,TUBB3
ERBB2	kinase	2.49e-08	ACAA2,ADAM12,ADIPOR2,ANGPTL4,BRIP1,BTG2,CDH2,CES1,CLDN4,CTSB,DPEP1,EGR1,ETV4,F2R,FRRS1,GNAI1,HMGA2,HP,IL6R,IRF6,IRX3,KIT,LAMB1,LUM,MFAP2,MME,MMP11,MMP13,MMP14,MMP3,MYCN,NPNT,NRG1,PDGFD,PENK,PLET1,PSEN1,PTGS2,RAB31,SKP2,SLC2A1,SNAI1,SOX4,SPOCK1,SRC,VDR,WNT5B,WT1
CREB1	transcription regulator	2.74e-08	AKAP1,ALOXE3,BTG2,CCK,CDH2,COCH,CREM,CRMP1,EGR1,EGR2,GADD45G,GPNMB,GRIA3,HMGCR,HPGD,IDI1,IER2,KCND2,LSS,MMP13,MSMO1,MVD,NAB2,NNAT,NOS1,NR4A1,NREP,Nrgn,PAX8,PENK,PGM2L1,PIM3,PLXDC2,PNO1,PPARGC1A,PSEN1,PTGS2,RAD54L,SCG2,SLC16A1,STMN1,YPEL1,ZFPM2
PD98059	chemical - kinase inhibitor	3.39e-08	APOA1,CA2,CCK,CDH2,CREM,CTSB,CTSH,CTSK,CYP24A1,EDNRB,EGR1,EGR2,EGR3,F2R,GDNF,HMGA2,HPGD,ICAM1,IGF1,MGLL,MMP13,MMP14,MMP3,MYCN,NGF,NPC1,NR4A1,PCYT1B,PFKFB1,PIM1,PLA2G4A,PPP1R10,PTGS2,PTHLH,RETSAT,RUNX2,SELENBP1,SLC2A1,SNAI1,SPRY2,TEAD2,TOMM40,VDR
genistein	chemical drug	3.46e-08	ABCA9,ADK,AKR1C3,ANGPTL4,APOA1,ATP6V0D2,CTSB,CTSH,CTSK,EPHA8,GBA,GDNF,GLI1,GUCY1B3,HEXB,HMGCR,HPGD,ICAM1,IGF1,KRT14,MANBA,MMP13,MMP3,NPC1,PIM1,PLA2G15,PTGS2,RUNX2,SCARB2,SCPEP1,SGSH,SOCS1,TFEB,TPP1,VDR
HRAS	enzyme	3.79e-08	Acan,ANTXR1,BTG2,CISH,CTSB,CYP24A1,EGR1,EPHX1,F2R,FAM167A,FAT1,FDFT1,FZD2,GADD45G,H2AFY2,HDC,ICAM1,Ifi27,IFI30,KRT16,LRRC17,LSP1,MFGE8,MMP13,MMP14,MMP3,MSMO1,MYCN,MYL3,PCYT1B,PGF,PLA2G4A,PLOD2,PSEN1,PTGS2,PTHLH,RAP1GAP,RPS6KA2,SNAI1,SOX4,SPRY2,TINAGL1,TSLP,TSPAN6
PTH	other	6.5e-08	Acan,CREM,CYP24A1,DISC1,EGR2,IGF1,IL6R,MGP,MME,MMP13,NR4A1,PLXDC2,PTGS2,RAP1GAP,RUNX2,SDC4,SMPX,SRC,VDR,WNT4
WNT3A	cytokine	7.78e-08	Acan,ADAMTS4,CDH2,DCUN1D3,EGR2,GADD45G,GDNF,GLI1,GPNMB,IRX3,KIT,LRRC17,MMP13,MMP14,MURC,NKD1,NRG1,PRICKLE1,PTGS2,RAPSN,RHOU,RUNX2,SDC4,TUBB3,WISP1,WNT11
raloxifene	chemical drug	1.03e-07	CTSH,DBN1,EGR3,ENPP2,EPOR,F2R,IFI30,IGF1,IRF6,LAMB1,LUM,MMP13,MMP3,PLK2,PTGS2,PXDN,RAP1GAP,SELENBP1,SLC22A5,SLIT2,SOCS1
progesterone	chemical - endogenous mammalian	1.13e-07	AKR1C3,BCAT1,CA2,CD1D,CDH2,Cdkn1c,CES1,CLDN4,CYP26A1,EDNRA,EFNA1,EGR1,ENPP2,F2R,GABRB2,GFAP,GRIA3,HDC,HMGCR,ICAM1,IGF1,IL6R,LPIN1,MCOLN2,MME,MMP13,MMP3,MYCN,NPC1,NR4A1,P2RX4,PARM1,PLK2,PROS1,PRSS35,PTGS2,SKP2,SLC2A1,SOCS1,TSLP,VDR,WNT4,WNT5B,WNT6
pitavastatin	chemical drug	1.95e-07	APOA1,FDFT1,FDPS,HMGCR,IDI1,LSS,MVD,PTGS2
rosuvastatin	chemical drug	3.03e-07	APOA1,FDFT1,FDPS,HMGCR,IDI1,KIT,MVD,PMVK,WT1
thapsigargin	chemical toxicant	4.15e-07	Acan,ADIPOR2,CLDN4,CREM,EGR1,EGR2,EIF1,HDC,HMGCR,HSPA9,ICAM1,IER2,IGF1,LPIN1,NGF,NR4A1,PAX8,RETSAT,SNAI1,TMEM100
Sos	group	4.29e-07	ABCC1,ADAM12,AKR1C3,APLN,CA2,CASZ1,CERS4,CRABP2,GBA,LIN9,MAP4K4,MMP3,NRIP1,PLK2,PTGS2,RAP1GAP,SEMA6D,SMURF1,SNN,STMN1,TNMD,TPP1
gefitinib	chemical drug	5.73e-07	BDH2,BTG2,CTSB,EFNA1,EGR3,ETV4,FMO2,GLB1L,GLI1,IGF1,KIT,MAP4K4,MMP11,MMP3,MYCN,PTGS2,SKP2,SMO,WNT5B
hydrogen peroxide	chemical - endogenous mammalian	6.93e-07	BTG2,C4BPA,CTSB,EGR1,ENPP2,FBXO32,FDFT1,FDPS,FZD2,GLI1,HDC,HMGCR,ICAM1,INSIG1,KIT,MDK,MMP13,MMP3,MSMO1,NAT10,NGF,NOS1,NR4A1,NUPR1,PGF,PIM1,PPARGC1A,PTGS2,RUNX2,SELENOH,SNAI1,STMN1,UACA,VDR,WNT4
IL13	cytokine	1.05e-06	ADORA1,CA2,CISH,CTSB,CTSH,CTSK,EGR1,ENPP2,G0S2,GPNMB,HDC,ICAM1,IFNGR1,IGF1,JAKMIP2,KRT16,MATK,MMP13,MMP14,MMP3,MN1,MSMO1,PID1,PITRM1,PLA2G4A,PPARGC1A,PTGS2,RPS6KA2,SOCS1,STXBP1,TSLP
1-methyl-4-phenyl-1,2,3,6-tetrahydropyridine	chemical toxicant	1.2e-06	ADGRE1,CDK5,EGR1,EGR3,GDNF,GFAP,MAP2,NGF,NOS1,NR4A1,PENK,PTGS2
PRKAG3	other	1.23e-06	ANGPTL4,BTG2,Cdkn1c,CES1,EGR1,GADD45G,IFI30,IRX3,JPH1,NOS1,NRIP1,PPARGC1A,RHOU,SHISA2,SLC2A1,SLC40A1,TMEM100,WNK2,WNT4
CEBPA	transcription regulator	1.26e-06	ACACA,AKR1B1,AKR1C3,APLN,ASL,BTG2,CA2,CRABP2,CTSK,EEF1A2,EGR2,EPHX1,G0S2,GLI1,HMGCR,HNF1B,HP,HPGD,ICAM1,IGF1,IL6R,IRF6,ISG15,KRT14,MMP13,MYCN,PLOD2,PPARGC1A,PTGS2,RAB31,RUNX2,TFR2,VDR
PEX5L	ion channel	1.32e-06	FDFT1,FDPS,HMGCR,IDI1,LSS,PMVK
U0126	chemical - kinase inhibitor	1.55e-06	Acan,ADAMTS4,ADGRE1,ALDH1L1,ANGPTL4,CLDN4,CYP24A1,DBNDD1,EDNRB,EGR1,EGR3,ENPP2,ENPP4,G0S2,GDNF,GFAP,GFPT2,GSTA4,HPGD,ICAM1,IER2,MMP13,MMP3,NNAT,NR4A1,NREP,PLA2G4A,PLK2,PSEN1,PTGS2,RND3,RUNX2,SNAI1,SOCS1,WISP1,WT1
LDL	complex	1.56e-06	AKAP1,CREM,CTSK,DLL4,ECE1,EDNRB,EGR1,EGR3,FDPS,G0S2,GNAI1,HMGCR,ICAM1,IGF1,INSIG1,MMP14,MMP3,MX1,NPC1,NR4A1,PTGS2,RND3,SOCS1
AR	ligand-dependent nuclear receptor	1.63e-06	ACBD7,AKR1C3,ATP13A4,CDH2,Cdkn1c,CUX2,DAPL1,EDNRA,EDNRB,EGR1,EPHX1,GDNF,GFAP,HMGCR,IGF1,IMPDH2,KRT14,MME,MSMO1,MYL3,NPC1,Nrgn,NUPR1,PENK,PLOD2,PROS1,PTHLH,SKP2,SLC26A7,SNAI1,TNFAIP2,TUBB3,WT1
SREBF2	transcription regulator	1.66e-06	ACAA2,ACACA,FDFT1,FDPS,HMGCR,IDI1,INSIG1,LSS,MSMO1,MVD,PMVK,TMEM97
FGF2	growth factor	1.88e-06	AKR1B1,ANGPTL4,BTG2,CCK,CTSK,DLL4,EDNRB,EGR1,ENPP2,EPOR,GDNF,GFAP,GLI1,GPNMB,GRIA3,ICAM1,IGF1,MGP,MMP13,MMP3,NR4A1,PENK,PTGS2,RUNX2,SCG2,SLC2A1,SNAI1,SPRY2,TUBB3
ADRB	group	1.95e-06	ADAMTS4,ANGPTL4,ANXA5,BNIP3L,CREM,FDPS,ICAM1,INSIG1,LPIN1,LSS,MSMO1,MVD,NPM3,NR4A1,PPARGC1A,SLC40A1,SLCO4A1
HGF	growth factor	2.37e-06	ANGPTL4,CNTFR,CRY1,CTSK,DKC1,EGR1,FGF16,GBA,GUCY1B3,ICAM1,IGF1,IL17RC,INSIG1,ISG15,KIF20B,MMP13,MMP14,NAB2,NOP2,NPC1,NR4A1,NRG1,NRIP1,PGF,PIM1,PTGS2,PTHLH,RGS20,RUNX2,SKP2,SNAI1,SPRY2,TMEM97,TNFAIP2,VDR,WT1
Vegf	group	2.6e-06	ANGPTL4,APLN,C1QTNF1,CA2,CNTFR,CRY1,DKC1,DLL4,EFNA1,EGR1,ENPP2,FGF16,FXYD4,GUCY1B3,HDC,ICAM1,IL17RC,INSIG1,KIF20B,L3MBTL3,MALL,MGP,MMP13,MYCN,NAB2,NOP2,NPC1,NR4A1,NRG1,PGF,PLOD2,PTGS2,PTHLH,RGS20,SHISA2,SKP2
HMGA1	transcription regulator	2.89e-06	CTSH,EGR1,HMGCR,IDI1,IER2,IGF1,INSIG1,KIT,LAMB1,MVD,PTGS2,PTPRU,SDC4,SHC3,SOX4,TFEB,WNT6
IFNG	cytokine	2.91e-06	ADORA1,ALDH1L1,ANGPTL4,BRIP1,CALCOCO2,CD1D,CISH,CLEC10A,CREM,CTSB,CTSH,CTSK,CYP24A1,ECE1,EDNRA,EDNRB,EGR1,EGR2,EGR3,EPOR,F2R,FZD2,GBP2,GDNF,GFAP,HMGCR,HRK,ICAM1,IDI1,IER2,IFI30,IFNGR1,IGF1,IL6R,ISG15,KRT14,MCHR1,MMP11,MMP13,MMP3,MOV10L1,MSH2,MX1,MYCN,NGF,NOS1,NTN1,NUPR1,P2RY6,PENK,PIM1,PIM3,PLEK,PMEL,PPARGC1A,PTGS2,PTHLH,RUNX2,SDC4,SLC28A1,SLC2A1,SLC40A1,SMURF1,SOCS1,TLR5,TMOD1,TNFAIP2,TRIL,UNC5B…
LY294002	chemical - kinase inhibitor	3.12e-06	ABCC1,ACACA,ADIPOR2,CLDN4,CREM,DSCAM,EGR1,EGR2,EGR3,F2R,FDFT1,GFAP,GSTA4,HMGCR,HNF1B,ICAM1,IDI1,IER2,IGF1,MAP2,MMP13,MMP14,NPHS1,NR4A1,OPRK1,P2RY6,PIM1,PLK2,PTGS2,PTPRU,RND3,RUNX2,SCG2,SLC2A1,SNAI1,SPRY2
PDGF BB	complex	3.14e-06	BMP3,DBNDD1,EDNRB,EGR1,EGR2,EGR3,FZD2,GBP2,GDNF,GFPT2,GUCY1B3,HDAC4,HMGCR,IER2,IGF1,MAP2,MMP14,MMP3,NR4A1,PIM1,PLK2,PRSS35,PTGS2,RND3,SNAI1,TOB1,UNC5B
RARG	ligand-dependent nuclear receptor	3.19e-06	APOA1,CRABP2,CYP26A1,EGR1,EGR2,HNF1B,LAMB1,MAFB,MMP11
PTEN	phosphatase	3.64e-06	ACAA2,ACACA,ACO2,AKAP1,AKR1C3,BTG2,CA2,CTSB,DRAP1,ECI2,EGR2,FDFT1,G0S2,HEXB,HMGCR,IDI1,IFI30,IGF1,ISG15,KLHL24,MME,MMP14,MMP3,MVD,NOP2,PIM1,PPARGC1A,PTGS2,SDC4,SKP2,SOX4,SPRY2,SRC
IL6	cytokine	3.93e-06	ABCC1,ADAMTS4,ADGRE1,APOA1,BTG2,CCK,CES1,CISH,CTSK,EGR1,EGR2,ENPP2,GADD45G,GBP2,GFAP,GLI1,GSTA4,HOMER3,HP,HPGD,HRK,ICAM1,IGF1,IL17RC,IL6R,KIT,KRT14,MAP2,MMP13,MMP3,NGF,PENK,PGF,PIM1,PTGS2,RUNX2,SLC39A14,SLC40A1,SNAI1,SOCS1,SRC,SV2B,TFR2,TLR5,TNFRSF25
lipopolysaccharide	chemical drug	4.06e-06	ABCC1,ADGRE1,ADORA1,ANGPTL4,ANXA5,APOA1,CD1D,CDH2,CISH,CNNM2,CREM,CRTAP,CTSB,CTSK,CUX2,DLL4,EGR1,EGR2,EGR3,ENPP2,F2R,FBXO32,G0S2,GBP2,GFAP,GUCY1B3,HDC,HMGCR,HP,HPGD,ICAM1,IGF1,IL16,IL6R,INSIG1,ISG15,KANK1,KCNJ10,KIT,LAMB1,MAFB,MAP4K4,MME,MMP13,MMP14,MMP3,MX1,MYCN,MYL3,NGF,NOS1,NPHS1,NPPC,NR4A1,NUPR1,P2RX4,P2RY6,PCOLCE2,PENK,PIM1,PLEK,PLK2,PPARGC1A,PTGS2,PTHLH,PTPRU,RND3,RUNX2,SCUBE2,SDC4,SLC28A1,…
NGF	growth factor	4.87e-06	BTG2,DPYSL5,EGR1,EGR2,ETV4,GUCY1B3,KIF3C,MAP2,MMP3,MYCN,NAB2,NOS1,NR4A1,PLA2G4A,RGS4,SCG2,SCN2A,SLC40A1,WT1
BAPTA-AM	chemical reagent	4.92e-06	CCK,CISH,EGR1,GDNF,ICAM1,MMP13,NR4A1,PTGS2,SOCS1
methylprednisolone	chemical drug	6.61e-06	ABAT,ADK,AKR1C3,CDH2,CREM,CTSH,Cyp2c44,ECE1,EDNRB,EFNA1,ENPP2,EPHX1,FABP7,FBXO32,FDFT1,G0S2,GBP2,IFNGR1,IGF1,IL6R,INSIG1,MAFB,MDFIC,MGP,MMP11,NUPR1,PIM3,RAB13,RND3,SDC4,SLC16A1,SLC40A1,SLC4A11,SNN,TINAGL1,TOB1,TOMM20
CNR1	g-protein coupled receptor	7.11e-06	ACACA,ADORA1,CORO2A,GDNF,HEYL,IGF1,MDK,MMP13,NPHS1,NTN1,PENK,PTGS2,PTK6,SLIT2,SMURF1,WNT6
GATA1	transcription regulator	7.19e-06	BTG2,CA2,DMTN,EGR1,EPOR,F10,FAM118A,GUCY1B3,HSPA9,IL6R,KIT,MAMDC2,MYCN,NAB2,NOP2,PAPPA2,PIM1,PLEK,SRC,TFR2
P38 MAPK	group	7.21e-06	ANXA5,BNIP3L,CCK,CD1D,CTSK,EDNRB,EGR1,EGR2,FBXO32,HP,ICAM1,IRF6,MAP4K4,MMP13,MMP3,MSH2,MYBPH,NGF,NR4A1,PLA2G4A,PPARGC1A,PTGS2,RGS4,RND3,RUNX2,SNAI1,TSLP,VDR
PPARG	ligand-dependent nuclear receptor	7.41e-06	ACAA2,ACACA,ACSL5,ADIPOR2,ANGPTL4,APOA1,CA2,Cdkn1c,CES1,CRABP2,CYP26A1,EPHX1,FDPS,HMGCR,HP,ICAM1,IGF1,INSIG1,MANBA,MAP2,MGLL,MMP14,NR4A1,OSBP,PID1,PPARGC1A,PTGS2,RUNX2,SLC2A1,SMO,SOCS1,TRERF1,VDR
BDNF	growth factor	8.89e-06	ANXA5,CAMK1G,Cdkn1c,CRMP1,EGR1,EGR2,GFAP,GNAI1,HMGCR,MVD,MYCN,NAB2,NELL2,NOS1,NR4A1,PALMD,PENK,PSEN1,RGS4,SBK1,SPRY2,STXBP1,TPP1,TTC3,TUBB3
rosiglitazone	chemical drug	9.79e-06	ACAA2,ACO2,ACSL5,ADGRE1,ADIPOR2,ANGPTL4,CD1D,Cdkn1c,CYP24A1,EDNRA,GBP2,HP,HPGD,HSPA9,ICAM1,IGF1,INSIG1,LPIN1,MGLL,NGF,NPHS1,PENK,PLA2G15,PPARGC1A,PTGS2,RUNX2,SKP2,SLC2A1,SNAI1,SOCS1,WISP1
PI3K (complex)	complex	9.91e-06	ADAM12,APLN,CDH2,DLL4,FBXO32,GLI1,HMGCR,ICAM1,IGF1,LSP1,MAP2,MMP13,MMP14,NUPR1,PIM1,PLB1,PMEL,PTGS2,RND3,SEMA6D,SNAI1,STMN1,TUBB3,WT1
cycloheximide	chemical reagent	1.1e-05	Acan,APOA1,BTG2,CCK,CYP24A1,EGR1,GADD45G,GNAI1,HMGA2,ICAM1,IGF1,KCND2,KCND3,KSR2,LARP6,MME,MMP11,MMP13,MYCN,NR4A1,PTGS2,PTHLH,RUNX2,SLC2A1,TNFAIP2,TOB1,UACA,VDR
staurosporine	chemical - kinase inhibitor	1.11e-05	ANXA5,BTG2,CA2,HDC,ICAM1,IGF1,ISG15,KRT14,MME,MMP13,NR4A1,PIM1,PTGS2,VDR
thioacetamide	chemical toxicant	1.2e-05	AKR1C3,BRIP1,CAPN6,CLDN4,DBN1,EDNRB,EPHX1,F2R,GFAP,GPNMB,IGF1,MMP13,MMP14,MSH2,NUPR1,PAX8,PDGFD,PLET1,PTGS2,SCPEP1,SLC22A5,STEAP3
EGF	growth factor	1.22e-05	APOA1,BTG2,CDK5,CISH,CREM,EGR1,EGR2,EGR3,FABP7,GFAP,GRB7,GSTA4,HPGD,ICAM1,IDI1,IER2,IGF1,KRT16,MMP13,MMP3,MYCN,NGF,NR4A1,PFKFB1,PTGS2,PTHLH,RUNX2,SCG2,SMURF1,SNAI1,SOX4,SPRY2,SYT3,VDR
kainic acid	chemical toxicant	1.23e-05	BTG2,CREM,CRMP1,EGR1,EGR2,GABRB2,GDNF,GFAP,GRIA3,HDC,NGF,NR4A1,PENK,PIM3,PTGS2,SLC16A1
LIF	cytokine	1.23e-05	ACAA2,ACACA,C16orf89,CISH,COCH,CYP26A1,EGR1,GFAP,IGF1,IL34,MMP13,PAPPA2,PIM1,PIM3,PTGS2,RGS4,RHOU,SOCS1,WT1
SIRT2	transcription regulator	1.25e-05	FDFT1,HMGCR,IDI1,LSS,MVD,PMVK
ezetimibe	chemical drug	1.25e-05	FDFT1,FDPS,HMGCR,IDI1,MVD,PMVK
Mapk	group	1.32e-05	ADAM12,APLN,APOA1,CLDN4,EGR1,HPGD,IGF1,MMP13,NOS1,PTGS2,RUNX2,SNAI1,TUBB3
CREBBP	transcription regulator	1.34e-05	ADAM12,ASL,CA2,CAMK1G,CYP24A1,EDARADD,EGR1,EGR2,EGR3,FDPS,GLI1,GRIA3,HVCN1,IL17RC,IRF6,ISG15,KRT14,MMP11,MSH2,NPAS2,NR4A1,NTN1,PLEKHF1,PPARGC1A,PTGS2,RUNX2,SDC4,TANC2,WNT5B
ERK	group	1.38e-05	ACSL5,BTG2,CCK,CD1D,CLDN4,CTSK,DPYSL2,EGR1,EGR2,ICAM1,LAMB1,MAFB,MAP4K4,MMP13,MMP14,MMP3,PTGS2,RGS4,RUNX2,SLC2A1,SOX4
Cg	complex	1.64e-05	AKR1C3,APLN,BCAT1,BTG2,CDH2,CREM,CYP26A1,EGR1,ENPP2,G0S2,HMGA2,HMGCR,HPGD,ICAM1,IGF1,KLHDC4,LRRN3,NR4A1,NRIP1,PTGS2,RGS20,RGS4,RUNX2,SDC4,SPRY2,TRO,WNT4
SOX4	transcription regulator	1.68e-05	ALDH1B1,CD1D,CDH2,GRB7,IFI30,IGF1,KANK1,LHFP,LRRN3,MEX3A,MMP11,NREP,PITRM1,RNF144A,SNN,STAG3,TSPAN6,TUBB2B
SP1	transcription regulator	1.72e-05	APOA1,BNIP3L,CD99,CDH2,CES1,CHRNA3,CRABP2,CREM,CYP26A1,EGR1,EPOR,F10,F2R,HDAC4,HDC,HMGCR,ICAM1,IFNGR1,IGF1,KIT,KRT16,MMP11,MMP14,MYCN,NAB2,NOS1,PENK,PIM1,PLA2G4A,PTGS2,RUNX2,SLC2A1,SLC5A1,SOCS1,SRC,VDR
GLI1	transcription regulator	1.76e-05	EGR3,GLI1,GRIA3,IGF1,INSIG1,MMP11,MYCN,NIPAL2,NREP,PCDH18,PCOLCE2,PGM2L1,PIM1,PLXDC1,PTHLH,REG4,RUNX2,SNAI1,TMEM100
PTGER1	g-protein coupled receptor	1.97e-05	ANGPTL4,EGR2,GDNF,ICAM1,PTGS2
Pka	complex	2.08e-05	ANTXR1,ANTXR2,CCK,CDH2,CREM,EGR1,HMGCR,IGF1,MMP3,NGF,NR4A1,PENK,PTGS2,PTHLH,TSLP
Ins1	other	2.17e-05	ACACA,ADIPOR2,ANGPTL4,APLN,APOA1,CCK,ECI2,EGR1,EGR2,FDFT1,GPLD1,HMGCR,HP,IGF1,IMPDH2,MMP13,MMP3,NGF,NOS1,PTGS2,RETSAT,RUNX2,SLC28A1,SLC2A1,SYT3
MYOD1	transcription regulator	2.26e-05	ACACA,ACSL5,ADORA1,ENPP2,EPHA8,ETV4,GADD45G,IGF1,MAFB,MYBPH,PPARGC1A,RAPSN,RPS6KA2,SBK1,SGCA,SLC2A1,SRC,TEAD2
D-glucose	chemical - endogenous mammalian	2.33e-05	ACAA2,ACACA,Acan,ACO2,AKR1B1,APLN,BCAT1,CBR3,CREM,CTSB,EGR1,FBXO32,GFAP,GPLD1,HMGCR,HP,ICAM1,IER2,IGF1,KCNF1,LAMB1,MAFB,MMP13,MMP14,NPHS1,NR4A1,PPARGC1A,PTGS2,RDH10,RDH16,SLC2A1,SLC5A1,STXBP1,TUBB3,YARS
bexarotene	chemical drug	2.42e-05	AKR1C3,CTSH,CYP26A1,EGR3,EIF1,FABP7,GDNF,GFAP,GSX2,ICAM1,IER2,NOS1,PLOD2,PNO1,PTGS2,TUBB3
TAL1	transcription regulator	2.61e-05	CACNG4,EPOR,KIT,LRRN3,MAP2,MPND,MVD,PTPRU,RASD1,SLC22A16,SLC4A11,SOX4,SPRY2,TMEFF1,TOB1,TTC3,YARS,ZC3H12A
IL5	cytokine	2.97e-05	ACAA2,BNIP3L,CISH,EGR1,EGR2,EGR3,EPOR,GADD45G,GBP2,HIGD1A,HMGCR,ICAM1,IDI1,IER2,IFI30,IL6R,LUM,PIM1,RAP1GAP,SLC2A1,SOCS1,TMEM97,TUBB2B
phencyclidine	chemical drug	3.12e-05	CREM,HDC,NRG1,RGS4,SCG2
RARA	ligand-dependent nuclear receptor	3.16e-05	ACACA,APOA1,COBL,CRABP2,CYP26A1,DISC1,EGR1,EGR2,EGR3,GLI1,HNF1B,IL6R,IRF6,LAMB1,MAFB,MALL,MGP,MMP11,MYCN,PENK,PTGS2,YPEL1
WNT1	cytokine	3.23e-05	Cdkn1c,DLL4,EGR1,ENPP2,ETV4,FZD2,GADD45G,IGF1,KIT,MMP3,PTGS2,RHOU,RUNX2,WISP1
mifepristone	chemical drug	3.51e-05	Acan,BCAT1,CA2,Cdkn1c,CISH,EDNRB,EGR1,EGR2,FDFT1,HDC,HPGD,ICAM1,KIT,MME,MMP3,NPM3,NR4A1,PLK2,PTGS2,RUNX2,SLC2A1,SNAI1,VDR
SMARCA4	transcription regulator	4e-05	ACSL5,ANTXR2,ANXA10,APOA1,ARHGDIB,BNIP3L,CTSB,CTSH,EDNRA,EGR1,FAM167A,FMO2,GADD45G,GLI1,HDAC4,HEXB,HKDC1,HMGA2,HPGD,ICAM1,IFI30,IGF1,IRF6,KCNS3,KIT,LUM,MC4R,MFGE8,MGP,MN1,MYBPH,PGM2L1,PMEL,PTHLH,SLC40A1,SPRY2,TCAF2
bucladesine	chemical toxicant	4e-05	Acan,CAMK1G,CASZ1,CDH2,CREM,EGR2,GFAP,HCRTR1,HMGCR,ICAM1,IGF1,KIT,LRRN3,MMP13,MMP14,NGF,NR4A1,PTGS2,PTPN21,SCG2,SLC2A1,ST8SIA5,TINAGL1,VDR
chloropromazine	chemical drug	4.13e-05	FDFT1,FDPS,HMGCR,IDI1,LSS,MSMO1,NR4A1,TMEM140
IL6R	transmembrane receptor	4.27e-05	ABCC1,CCK,HP,ICAM1,IGF1,IL6R,MMP13,MMP3,PENK,PTGS2
PRL	cytokine	4.45e-05	AKR1C3,ANXA5,CISH,CTSB,CTSH,EGR1,GPNMB,ISG15,KRT14,MFGE8,MGP,MME,MMP14,NUPR1,PARM1,PENK,PIM1,PIM3,RASD1,SOCS1,TMEM140,VDR
androgen	chemical drug	4.91e-05	AKR1C3,ARHGEF26,BTG2,CA2,CTSB,GPT2,IGF1,NR4A1,PIM1,PTGS2,RUNX2,SDC4,SKP2,SOCS1,SOX4,WT1
dalfampridine	chemical drug	4.92e-05	BTG2,EGR1,EGR2,GADD45G,IER2,NR4A1,PTGS2
F2	peptidase	5.02e-05	AKR1B1,ALDH1B1,ANGPTL4,CBR3,ECE1,EDNRB,EGR1,F2R,ICAM1,IER2,IGF1,MGLL,PGM2L1,PLA2G4A,PROS1,PTGS2,SDC4,SKP2,SLIT2,TOMM40,TUBB3
prostaglandin E2	chemical - endogenous mammalian	5.12e-05	Acan,ANGPTL4,CNNM2,CREM,EGR1,EGR2,F2R,GFAP,HDC,ICAM1,IGF1,IL16,MAFB,MMP13,MMP14,NR4A1,PENK,PGF,PLA2G4A,PLK2,PTGS2,RUNX2,SLC5A1
forskolin	chemical toxicant	5.19e-05	Acan,APOA1,BNIP3L,BTG2,CCK,CDH2,CREM,EGR1,GADD45G,GFAP,GLI1,HP,HPGD,ICAM1,IER2,IGF1,MAP4K4,MFGE8,MMP3,MSMO1,NGF,NNAT,NPC1,NR4A1,OCA2,PENK,PIM3,PPARGC1A,PROS1,PTGS2,PTHLH,PTPN21,RAB31,RGS4,RUNX2,SCG2,SLC2A1,SLC45A2,VDR,WT1
cyclosporin A	biologic drug	5.51e-05	ADORA1,AKR1B1,BCAT1,CAPN6,CD1D,CLDN4,EDNRA,EDNRB,EGR1,EGR2,FDFT1,FREM2,GFAP,GPNMB,HMGCR,ICAM1,IFNGR1,IL16,KRT16,MMP14,MMP3,NOS1,NR4A1,PTGS2,PTHLH,RPS6KA2,SLC8A3,SMPDL3B,SOCS1,TGFBRAP1
cisplatin	chemical drug	5.69e-05	ADGRE1,ANXA5,BNIP3L,BTG2,CAPN6,CDK5,CLDN4,CTSB,CYP26A1,DPYSL5,ECE1,EGR1,GABRB2,GPNMB,HEYL,HMGCR,ICAM1,LAMB1,LPIN1,MBNL2,MGP,MSH2,MX1,MYCN,NAT10,NREP,NRIP1,PLK2,PPARGC1A,PSEN1,PSRC1,PTGR1,SLC22A5,SLC2A1,STMN1,TOB1,TRO,WNT4,WT1
SB203580	chemical - kinase inhibitor	5.89e-05	Acan,ADAMTS4,ADAMTS8,ARHGDIB,CCK,CDH2,CTSK,EDNRB,EFNA1,EGR1,GBP2,GSTA4,ICAM1,ISG15,MMP13,MMP3,MX1,NPHS1,NR4A1,PENK,PPARGC1A,PTGS2,PTHLH,RUNX2,SNAI1,VDR
SREBF1	transcription regulator	5.95e-05	ACACA,ACSL5,FBXO32,FDFT1,FDPS,HMGCR,IDI1,INSIG1,KCNA2,LPIN1,LSS,MSMO1,MVD,NPC1,PMVK,PTGS2,STXBP1,TMEM97
FGF1	growth factor	6.02e-05	AKR1B1,ANXA9,EGR1,FZD2,GADD45G,GDNF,ICAM1,LRRC17,MURC,PRICKLE1,PTGS2,RHOU,WISP1
IGF1	growth factor	6.6e-05	ACACA,Acan,CISH,EGR1,EGR2,FBXO32,GDNF,GFAP,HDC,HMGCR,ICAM1,IGF1,IL16,LARP6,MMP13,MMP14,MMP3,MYCN,NTN1,NUPR1,PENK,PIM1,PTGS2,RUNX2,SLC2A1,TUBB3,WNT4,WT1
topotecan	chemical drug	6.79e-05	CNTNAP2,EGR1,EGR3,EPOR,FAT1,HMGXB4,IL1RAPL2,MBNL2,MDGA2,MSH2,MYCN,NNAT,PCDH9,PLK2,PTGS2,SLC2A1,SOX4
INSIG2	other	6.92e-05	ACACA,FDFT1,FDPS,HMGCR,INSIG1
isoquercitrin	chemical drug	6.92e-05	FDFT1,FDPS,HMGCR,INSIG1,MSMO1
leukotriene C4	chemical - endogenous mammalian	6.92e-05	EGR1,EGR2,EGR3,ICAM1,PTGS2
INSR	kinase	7.09e-05	ACAA2,ACO2,ACSL5,CRY1,CTSB,EGR1,EGR2,FDFT1,FDPS,GRB7,HMGCR,IDI1,IER2,IGF1,KIT,LSS,MMP11,MSMO1,MVD,NGF,PIM1,PPARGC1A,PSPC1,SLC2A1,SMPX,TOMM40
atorvastatin	chemical drug	7.22e-05	ABCC1,APOA1,EDNRA,EGR1,F2R,FDFT1,FDPS,HMGCR,ICAM1,IDI1,LSS,MMP3,MSMO1,MVD,NOS1,NR4A1,PMVK,PTGS2
NRG1	growth factor	7.46e-05	BDH2,EGR1,EGR2,EGR3,GRB7,HMGCR,IDI1,IER2,MGLL,NR4A1,NRG1,PFKFB1,PTGS2,SGSH,SLC2A1,SNAI1,SOX4,TNFRSF25,TOB2
NFkB (complex)	complex	7.54e-05	ADGRE1,ALDH1B1,AMPH,CBR3,CCK,CD99,CREM,EDNRB,EFNA1,EGR1,G0S2,GBP2,GDNF,GFAP,GFPT2,HSPA9,ICAM1,ISG15,KCND3,KIT,LSP1,MMP13,MMP3,NGF,NOP14,NOS1,PID1,PIM3,PLK2,PTGS2,SDC4,SLC2A1,SLIT2,SOCS1,TNFAIP2,TSLP,ZC3H12A
APP	other	8.01e-05	ACO2,ADAMTS4,AMPH,ATP12A,CDH2,CDK5,CRABP2,CTSB,DBN1,DPYSL2,EGR1,ENPP2,GBP2,GDNF,GFAP,HMGCR,ICAM1,IGF1,KCND2,KCND3,MAFB,MAP2,MAP6,MDK,MME,MMP13,MMP14,MMP3,NOS1,Nrgn,PACSIN1,PENK,PSEN1,PTGS2,SCN1A,SDC4,SHISA3,SLIT2,SOCS1,STMN1,STXBP1,TENM1,TLR5,TNFAIP2,TPP1,TUBB2B,TUBB3,TUBB6
phorbol myristate acetate	chemical drug	8.65e-05	Acan,ADAMTS4,ALOXE3,ANGPTL4,ATP12A,BNIP3L,BTG2,CA2,CES1,CREM,CTSB,CYP24A1,ECE1,EGR1,EGR2,EGR3,EPOR,Fam13a,GPC2,HDC,HMGA2,ICAM1,IFNGR1,IGF1,IL6R,ISG15,KCNJ10,KIT,KRT83,MME,MMP11,MMP13,MMP14,MMP3,NAB2,NR4A1,PALMD,PES1,PIM1,PLA2G15,PODXL2,PSEN1,PTGS2,SETD7,SLC16A1,SLC23A1,SLC2A1,SNAI1,SOCS1,SRC,SUSD4,TEAD2,TLR5,TSLP,VDR,WT1
CSF3	cytokine	8.8e-05	ADGRE1,CISH,EGR1,EGR2,EGR3,ENPP2,GADD45G,GDNF,GFAP,HDC,ICAM1,IGF1,KIT,PIM1,SOCS1,TLR5
EGFR	kinase	9.94e-05	CRMP1,CTSK,EGR1,EGR3,F2R,FABP7,GFAP,HDC,HMGA2,HP,ICAM1,IER2,IGF1,KRT16,MME,MMP13,MMP14,MMP3,PTGS2,RUNX2,SLC2A1,SPRY2,VDR
cholesterol	chemical - endogenous mammalian	0.000105	ADGRE1,CTSK,EPHX1,FDFT1,FDPS,GBA,GNAI1,HMGCR,ICAM1,IDI1,MAP2,MME,MMP14,MSMO1,NR4A1,PMVK,PTGS2,ZFPM2
CXCL12	cytokine	0.000108	AKR1C3,CA2,CTSK,CYP2C18,EGR1,ICAM1,IRF6,KIT,MMP11,MMP13,MMP14,MMP3,NPHS1,NR4A1,PTGS2,RUNX2,SOCS1
EGR1	transcription regulator	0.000108	APOA1,Cdkn1c,CREM,EGR1,EGR2,GDNF,HMGCR,HPGD,ICAM1,MMP14,NAB2,NR4A1,PTGS2,SNAI1,SOCS1,WNT4
5-N-ethylcarboxamido adenosine	chemical reagent	0.000112	BTG2,CES1,CREM,EGR1,EGR2,GDNF,IER2,KCNA2,MMP11,NR4A1,PLK2,VDR
CD38	enzyme	0.000113	BNIP3L,CISH,GADD45G,GBP2,HIGD1A,ICAM1,IFI30,IL6R,PIM1,PPARGC1A,RAP1GAP,SLC2A1,SOCS1,TMEM97,TUBB2B
HOXA9	transcription regulator	0.000116	CISH,CREM,EDNRA,FZD5,HIGD1A,IER2,IGF1,IRX3,KIF20B,KIT,MAFB,Nrgn,PIM1,RAB31,SDC4,SOX4
IRS1	enzyme	0.000121	ACACA,CRABP2,DBN1,EGR1,FBXO32,HMGCR,IGF1,MMP14,PPARGC1A,RHOU,SNAI1,WISP1,WNT6
RAF1	kinase	0.000126	CA2,CTSH,EGR1,EGR3,HDC,HMGA2,IER2,MGLL,MMP13,MMP3,NGF,PPP1R10,PTGS2,PTHLH,RND3,SELENBP1,SPRY2,TOMM40
PRKAA2	kinase	0.000135	ARHGDIB,CA2,EGR1,GALM,GRIA3,HIGD1A,KCNA2,NOS1,PPARGC1A,SLC16A1,SNAI1,ZNF462
EP300	transcription regulator	0.00014	ADAM12,CA2,CRABP2,EDARADD,EGR1,HMGCR,HVCN1,IGF1,IL17RC,IRF6,KRT14,KRT16,MME,MMP11,MSH2,NPAS2,NR4A1,NTN1,PLA2G4A,PLEKHF1,PPARGC1A,PSEN1,PTGS2,RUNX2,SDC4,SKP2,TANC2,WNT5B
actinomycin D	chemical drug	0.000142	APOA1,ARHGEF26,CCK,CDH2,CYP24A1,GUCY1B3,HMGA2,IFNGR1,MMP3,NGF,PSRC1,PTGS2,PTHLH,RGS4,SLC2A1,SLC40A1,TNFAIP2,VDR
CALCA	other	0.000143	CREM,CTSK,CYP24A1,DISC1,GFAP,IGF1,MME,PLXDC2,RAP1GAP,RUNX2,SMPX
ELK1	transcription regulator	0.000151	EGR1,EGR2,MMP13,NUPR1,PTGS2,RUNX2,SLC2A1,SNAI1
OSM	cytokine	0.000156	ABCC1,ACSL5,ADAMTS4,AKR1C3,ANXA9,C4BPA,CDH2,CLDN4,CRY1,CTSH,GADD45G,GBP2,GPNMB,HP,ICAM1,IFNGR1,IL6R,KRT16,MAP2,MGLL,MMP13,MMP3,MX1,NELL2,PGF,PLA2G4A,PTPN21,RAB31,SLC16A1,SOCS1,TNFAIP2,UPK1A,VDR
ADCYAP1	other	0.000158	BTG2,C1QL2,Cdkn1c,CNTNAP2,EGR1,EGR2,EGR3,ENPP2,FRRS1,GABRB2,GFAP,GLI1,LUM,MME,NOS1,SCG2,SLC2A1,SMPDL3B,TUBB2B
EGLN1	enzyme	0.000174	Acan,ICAM1,MMP13,MMP3,NGF,PTGS2,SDC4,SLC2A1
IKBKB	kinase	0.000181	CTSB,CTSK,EGR1,ENPP2,GBP2,ICAM1,ISG15,MGP,MMP13,MMP3,MX1,NGF,PLA2G4A,PLD3,PTGS2,SKP2,SNAI1,SOCS1,TNFAIP2,UACA
ATP7B	transporter	0.000186	FDFT1,FDPS,HMGCR,IDI1,LPIN1,LSS,MSMO1
bicuculline	chemical - endogenous non-mammalian	0.000186	BTG2,EGR1,EGR2,GADD45G,IER2,NR4A1,PTGS2
TFEB	transcription regulator	0.000186	CTSB,CTSK,GBA,SCPEP1,SGSH,TPP1,WT1
MYD88	other	0.000197	CCNL2,CISH,CLEC10A,CTSK,DLL4,EDNRB,EGR1,FBXO32,HDC,HP,ICAM1,IGF1,ISG15,MMP14,PLA2G4A,PTGS2,SOCS1,WISP1,ZC3H12A
Mek	group	0.000198	EGR1,EGR2,EGR3,ETV4,IER2,MMP13,MMP14,NGF,NR4A1,PMEL,PSEN1,PTGS2,RETSAT,RND3,SPRY2
GDNF	growth factor	0.000209	CTSB,DPYSL2,EGR1,EGR2,GFAP,KIT,MMP13,NNAT,PENK
estrogen	chemical drug	0.000211	ALDH1B1,APOA1,CCK,COL14A1,DPEP1,DSCAM,EGR1,HMGCR,ICAM1,Ifi27,IGF1,MVD,NOS1,NR4A1,NRIP1,OPRK1,PENK,PIM1,PTGS2,SKP2,VDR
HTT	transcription regulator	0.000212	ADAMTS4,APOA1,BMP3,CCK,CDK5,COCH,CPNE5,EDNRB,EGR1,EGR2,EMC8,ENPP2,FABP7,FDFT1,FDPS,GADD45G,GFAP,HMGCR,HSPA9,MAP2,MGP,MMP14,MMP3,NAB2,NOS1,NR4A1,NREP,OPRK1,PENK,PPARGC1A,RAP1GAP,RGS14,RGS4,SLC2A1,SLC40A1,SNN,ST8SIA5,STMN1,STXBP1,WISP1
carrageenan	chemical - endogenous non-mammalian	0.000219	EGR1,EGR2,GFAP,ICAM1,KIT,NGF,PTGS2
H-7	chemical - kinase inhibitor	0.000219	Acan,EGR1,HDC,ISG15,MMP3,PIM1,VDR
MAPK1	kinase	0.000222	ADAM12,CDH2,CISH,CRABP2,CTSB,EGR1,EGR2,GBP2,GRB7,HDC,ISG15,MMP13,NUPR1,PLA2G4A,PLXDC1,PROS1,PTGS2,RAD54L,SNAI1,SPOCK1,SPRY2,TTC27,UTP18,VDR
EGR2	transcription regulator	0.000224	ABCC1,BNIP3L,CDH6,CNTFR,EGR1,EGR2,HMGCR,IL6R,MAP2,MME,NAB2,PTHLH,SLC16A1,SOCS1
LEP	growth factor	0.000233	ACACA,ACSL5,ADGRE1,ANGPTL4,APOA1,ASL,CCK,CYP24A1,CYP2C18,DLL4,EGR1,EGR2,GDNF,GFAP,HMGCR,ICAM1,IGF1,MCHR1,MMP13,MMP14,MMP3,MSMO1,NOS1,NPPC,PPARGC1A,PTGS2,RUNX2,SLC16A1
zinc	chemical drug	0.000242	ASPG,CA2,CCK,GPLD1,IDI1,KRT16,MGP,NGF,PTGS2,SELENBP1
L-glutamic acid	chemical - endogenous mammalian	0.000252	ASL,CDH2,CYP2C18,EGR1,FMO2,Kcnn2,MAP2,MGLL,NOS1,PPARGC1A,PTGS2
ESR1	ligand-dependent nuclear receptor	0.000259	ADORA1,AKAP1,APOA1,BCAT1,C1QTNF6,CA2,CDK5,CGN,CLDN4,COBL,CRABP2,CTSB,DISC1,DMTN,EFNA1,EGR1,EHMT2,ENPP2,EPOR,FZD2,GFAP,GUCY1B3,HMGA2,HMGCR,HOMER3,ICAM1,IGF1,IMPDH2,KLHL24,LAMB1,MALL,MAP2,MAP3K14,MX1,NIPSNAP1,PCDH18,PCYOX1,PDGFD,PDZK1,PES1,PLOD2,PLXDC1,PPARGC1A,PTGS2,RAB31,RENBP,RND3,RUNX2,SCARB2,SCUBE2,SKP2,SLC16A1,SMURF1,SNAI1,SNN,SOX4,TMEM97,TMOD1,TNFAIP2,TOB1,WNT11,YARS,YPEL1
NPPB	other	0.000291	FDFT1,HMGCR,IDI1,LSS,MSMO1,PPARGC1A
ATPase	group	0.000293	CTSK,ICAM1,MMP14
MYBBP1A	transcription regulator	0.000293	MMP13,MMP3,PPARGC1A
ITGA11	other	0.000293	IGF1,MMP13,MMP14
5-hydroxytryptamine	chemical - endogenous mammalian	0.000295	EGR1,F2R,GDNF,ICAM1,IGF1,MMP13,NR4A1,PTGS2,RUNX2
decitabine	chemical drug	0.000297	ABCC1,ANGPTL4,ARHGDIB,CASZ1,CDH2,CDH6,CYP24A1,EGR3,EPHB4,FBN2,GADD45G,GPAT2,HPGD,ISG15,KRT16,LUM,MAFB,MMP13,MMP14,MMP3,MSH2,MX1,PCDH9,PTGS2,PXDN,SNAI1,SOCS1,STAG3,TNFRSF25,WT1
TGFB2	growth factor	0.000301	ANGPTL4,ASPN,CYP24A1,EGR1,EGR2,MLLT3,NGF,PLOD2,PTHLH,VDR,WNT11
CDK2AP1	other	0.000349	FZD5,NKD1,PRICKLE1,RHOU,VANGL2,WISP1,WNT6
linsidomine	chemical drug	0.000351	EGR1,ETV4,MMP13,NR4A1,OPRK1,PTGS2
KRAS	enzyme	0.000354	AMPH,CDH2,DBN1,EFNA1,EPHB4,GBA,GFAP,GLI1,ISG15,KRT16,MMP3,MX1,MYCN,NKD1,NPC1,PIM1,PTGS2,SDC4,SEC11C,SNAI1,SPRY2,TEAD2,TNFAIP2,WT1
CTGF	growth factor	0.000358	Acan,ADAMTS4,EGR1,FZD2,IGF1,MBNL2,MMP13,MMP14,MMP3,SDC4,SOX4
mibolerone	chemical drug	0.000359	CCNL2,CYP4V2,FDPS,GADD45G,GPNMB,HEXB,IFNGR1,IGF1,LSS,MME,SLC22A5,SPOCK1,STMN1
IL1	group	0.000373	ACACA,ADAMTS4,CBR3,CTSB,FZD5,GDNF,GFAP,HMGCR,HP,ICAM1,IGF1,KIT,LAMB1,MMP13,MMP3,NGF,NRG1,PLA2G4A,PPARGC1A,PTGS2,RUNX2,SDC4,SLC2A1
MAP2K1	kinase	0.000378	ABCC1,ALDH1L1,CTSB,EGR2,F2R,HDC,MMP13,MMP14,MMP3,MYCN,PIM1,PLA2G4A,PTGS2,RAP1GAP,UNC5B
WT1	transcription regulator	0.000385	BTG2,EFNA1,EGR1,EPOR,FDFT1,FDPS,IDI1,IGF1,LSS,MMP13,MMP14,MMP3,MYCN,NPHS1,VDR,WNT4,WT1,YARS
Tgf beta	group	0.000385	ADAM12,ANGPTL4,CDH2,CTSK,EGR2,F10,IGF1,KRT16,MMP11,MMP13,MMP3,MN1,MYCN,PTGS2,PTHLH,RUNX2,SNAI1,TSLP
CHRM1	g-protein coupled receptor	0.000388	EGR1,EGR2,EGR3,NOS1
EDN1	cytokine	0.000405	ADAM12,ANXA5,APLN,CDH2,COMP,EDNRA,EDNRB,EGR1,ICAM1,MMP13,MMP3,NRG1,NUPR1,PTGS2,SLC2A1,SOCS1
GnRH-A	chemical reagent	0.000407	ANXA5,BTG2,CREM,EGR1,EGR2,IER2,NR4A1,RASD1,SNN
PPARA	ligand-dependent nuclear receptor	0.000408	ACAA2,ACACA,ACSL5,ANGPTL4,APOA1,ASL,ECI2,FDFT1,FDPS,G0S2,HMGCR,IDI1,INSIG1,LSS,MGLL,MSMO1,MVD,PMVK,PPARGC1A,PTGR1,PTGS2,RETSAT,RNF186,SARDH,SELENBP1,TLR5,TPP1
SMAD4	transcription regulator	0.000421	Acan,ANGPTL4,APOA1,CDH2,COCH,GLI1,HMGA2,HP,ICAM1,MMP13,MYCN,NPPC,PTGS2,PTHLH,RUNX2,SMO,SNAI1
Akt	group	0.000427	DLL4,EGR2,FBXO32,GLI1,HPGD,IGF1,MAP2,MMP14,NOS1,PPARGC1A,PTGS2,RDH10,RUNX2,SEMA6D,SKP2,SNAI1,SYT1,WT1
lactacystin	chemical - protease inhibitor	0.000429	AKR1B1,ARHGDIB,Cdkn1c,CYP24A1,GFAP,GNAI1,MMP11,MYCN,NOS1,NR4A1,PSEN1,PTGS2,RUNX2,SH3BGRL,STMN1,VDR
PRKACA	kinase	0.000466	ANTXR1,ANTXR2,CCK,CREM,IGF1,NGF,PENK
COL18A1	other	0.000472	ANTXR1,EDNRB,EFNA1,EPHB4,F10,F2R,GFAP,ICAM1,PTGS2,SPOCK1
MITF	transcription regulator	0.000497	ACO2,CREM,CTSK,EDNRB,FBXO32,GLI1,GPNMB,HPGD,IL6R,KIT,MGP,MMP14,NPM3,PMEL,SLC45A2,SNAI1,STXBP1,TBC1D16
PRKCA	kinase	0.000499	ARHGDIB,BNIP3L,CTSB,EGR1,GBA,GFAP,ICAM1,INSIG1,MMP3,PTGS2,RUNX2
isotretinoin	biologic drug	0.0005	ANXA9,ATP12A,CRABP2,HPGD,MMP13,PLA2G15,PTGS2,SKP2,TNFAIP2
S100A9	other	0.000501	ADAMTS4,APLN,Cdkn1c,EFNA1,ENPP2,HTR4,ICAM1,IGF1,ISG15,MMP13,MMP3,NRG1,SHC3,WT1
PAX3	transcription regulator	0.000508	ARHGDIB,CRY1,DBN1,DPEP1,EGR2,FABP7,G0S2,IL6R,LRRC17,MGP,PGF,PTHLH,PXDN,RAB31,SOX4,YARS
FOXO1	transcription regulator	0.00052	ACACA,ACSL5,ANGPTL4,ATP6V0D2,BRIP1,CA2,Cdkn1c,CTSK,EGR1,EGR2,FBXO32,FDPS,HMGCR,ICAM1,IGF1,MMP3,MVD,MYL3,NPC1,PPARGC1A,RUNX2,SEMA6D,WNT4
cyclic AMP	chemical - endogenous mammalian	0.000542	ANTXR1,ANTXR2,CA2,CDH2,CDK5,CREM,EGR1,EGR2,IGF1,MME,NGF,NOS1,NR4A1,PENK,PFKFB1,PLA2G4A,PPARGC1A,PTGS2,PTHLH
PTHLH	other	0.000546	Acan,ADAMTS7,Cdkn1c,CTSK,IGF1,MMP13,PTGS2,VDR
BSCL2	other	0.000546	AKR1C3,CLEC10A,HACD2,LPIN1,MGLL,MMP13,MMP3,PTGS2
MBTPS1	peptidase	0.000547	ACACA,FDFT1,FDPS,HMGCR
clenbuterol	chemical drug	0.000547	FBXO32,NGF,PPARGC1A,SLC16A1
ELK4	transcription regulator	0.000547	EGR1,EGR2,EGR3,NR4A1
IL1A	cytokine	0.000549	ADAMTS4,CA2,CTSK,HDC,ICAM1,IFNGR1,IGF1,KIT,MMP13,MMP14,MMP3,NGF,P2RY6,PLA2G4A,PTGS2,TSLP,ZC3H12A
TLR4	transmembrane receptor	0.000564	CISH,CTSK,DLL4,EFNA1,FBXO32,GADD45G,GBP2,GDNF,GFAP,HDC,ICAM1,ISG15,METTL1,MX1,NR4A1,PLEK,PLK2,PTGS2,RGS14,SMPDL3B,SOCS1,TSLP,ZC3H12A
SLC13A1	transporter	0.000564	ACSL5,AKR1C3,G0S2,GBP2,INSIG1,MVD,SLC16A1,SLC38A4,UPK1A,YARS
TNFSF12	cytokine	0.000564	ADAM12,FBXO32,HEYL,ICAM1,MAP3K14,MMP13,MMP3,NPHS1,PPARGC1A,TSLP
tamoxifen	chemical drug	0.000568	ACACA,ADORA1,CA2,CDH2,EPHX1,ETV4,F2R,G0S2,HMGCR,IGF1,KLHL24,LSS,MX1,NOS1,PDZK1,PTGS2,SCUBE2,SNAI1,VDR
pictilisib	chemical drug	0.000572	ANGPTL4,SLC2A1,TFEB
SSPN	other	0.000572	CDH2,CTSB,PTGS2
ST14	peptidase	0.000572	MMP13,MMP3,TMEFF1
Pro-inflammatory Cytokine	group	0.000611	ADIPOR2,AKR1B1,HP,ICAM1,MMP3,NR4A1,SDC4,TSLP
minocycline	chemical drug	0.000611	ADGRE1,CDK5,GFAP,ICAM1,IL6R,NGF,NOS1,PTGS2
MGEA5	enzyme	0.000616	ACO2,CDK5,Cdkn1c,CYP4V2,DPEP1,EGR2,FABP7,FDFT1,FDPS,GADD45G,GALK2,GPT2,HMGCR,HPGD,IGF1,IL6R,LAMB1,LSS,MGLL,MMP14,MSMO1,SOCS1,TAF5L,WNT11
Ikb	group	0.000629	ICAM1,MMP13,NR4A1,PTGS2,UACA
AGN194204	chemical drug	0.000643	ACAA2,BNIP3L,CRABP2,FDFT1,FDPS,GBP2,GNAI1,IDI1,LSS,NRIP1,PENK,PIM1,PROS1,PTGR1
ascorbic acid	chemical - endogenous mammalian	0.000672	Acan,APOA1,GLI1,IGF1,MGP,MMP13,PTGS2,RUNX2,SLC2A1
IGF2	growth factor	0.000683	Cdkn1c,CRY1,EGR1,EGR2,FABP7,IER2,IGF1,MMP11,MMP3,NGF,PIM1,PSPC1,PTGS2,TOMM40
pirinixic acid	chemical toxicant	0.000695	ABCC1,ACAA2,ACACA,ACSL5,ADIPOR2,AKR1C3,ANGPTL4,APOA1,ASL,CCK,CDH2,CTSB,Cyp2c44,ECI2,G0S2,HMGCR,HNF1B,INSIG1,MGLL,MMP13,NPC1,PPARGC1A,PTGS2,PTPN21,SLC22A5,SLC23A1,TSNAX
DICER1	enzyme	0.000722	ANGPTL4,ANKS3,Cdkn1c,EGR1,EGR2,EGR3,HMGCR,ICAM1,LHFP,LPAR3,MAP2,NPHS1,PROS1,SLC40A1,SPRY2
fenofibrate	chemical drug	0.000735	ACAA2,ACSL5,ADIPOR2,ANGPTL4,APOA1,CDH2,Cyp2c44,ECI2,FBXO32,HNF1B,HP,ICAM1,MGLL,PDZK1,PTGS2,PTPN21,TPP1,TSNAX
dihydrotestosterone	chemical - endogenous mammalian	0.000747	ACACA,ACO2,BRIP1,BTG2,CDH2,CNTNAP2,EFNA1,EGR1,F2R,FBXO32,G0S2,GFAP,HMGCR,HPGD,IGF1,KRT14,MGLL,MME,MMP13,NOS1,NR4A1,PROS1,PTGS2,PTHLH,RUNX2,SELENBP1,SLC22A16,SLC2A1,SNAI1,STXBP1,WNT4
GW7647	chemical drug	0.000775	ABCC1,NPC1,PPARGC1A,SLC22A5,SLC23A1
nitroprusside	chemical drug	0.000791	EGR1,IFNGR1,IGF1,LAMB1,OPRK1,PPARGC1A,PTGS2
LEPR	transmembrane receptor	0.000817	ACACA,ADGRE1,ANGPTL4,ANXA5,APOA1,GADD45G,GFAP,HMGCR,IGF1,MAP4K4,MMP13,MMP14,MMP3,PPARGC1A
STAT6	transcription regulator	0.00082	CISH,CTSB,EGR1,EGR2,EPHX1,GADD45G,GBP2,HMGCR,IER2,IGF1,ISG15,MMP13,MMP14,PPARGC1A,PROS1,PTGS2,SELENBP1,SOCS1,TSLP
IFNB1	cytokine	0.00082	ANXA5,CDH2,CREM,CTSK,F2R,GBP2,HMGCR,IDI1,IFNGR1,ISG15,LAMB1,MX1,PMEL,PTGS2,RND3,SLC39A14,SOCS1,SPRY2,VDR
Collagen type I	complex	0.000846	CDH2,MMP13,MMP14,MMP3,PLOD2,PTGS2,RUNX2,SKP2
CREM	transcription regulator	0.000856	BTG2,CDK5,CREM,EGR1,EGR2,HMGCR,IDI1,LSS,MSMO1,NAB2,NOS1,NR4A1,SLC16A1
GLI2	transcription regulator	0.000861	GLI1,MMP13,MMP3,MYCN,NTN1,PTHLH,RUNX2,SMO,SNAI1,VDR
PPARGC1B	transcription regulator	0.000896	ACACA,FDFT1,FDPS,HMGCR,LSS,MVD,RUNX2
JUND	transcription regulator	0.000939	HPGD,MMP13,MMP3,NR4A1,PENK,RUNX2,SOCS1,SOX4
PRLR	transmembrane receptor	0.000943	AKR1C3,CISH,GDNF,PIM1,VDR
IL4	cytokine	0.000944	ADGRE1,BNIP3L,CA2,CISH,CLEC10A,CLUH,CTSK,EGR2,EPHB4,EPHX1,F2R,GADD45G,GBP2,HMGCR,HPGD,ICAM1,IER2,IFI30,IGF1,IL16,ISG15,KIT,LSP1,MAFB,MATK,MMP3,MSH2,NAB2,PIM1,PLOD2,PMVK,PPARGC1A,PROS1,PTGS2,PTHLH,SLC23A1,SLC2A1,SOCS1,TINAGL1,TSLP,VDR
IRS2	enzyme	0.000945	ACACA,EGR1,HMGCR,MX1,PPARGC1A,SLC2A1
EGR3	transcription regulator	0.000945	GDNF,GINS2,MXRA8,NAB2,SLIT2,SOCS1
SNTA1	other	0.000978	IGF1,NOS1,RAPSN
EGR4	transcription regulator	0.000978	CREM,EGR1,EGR2
TBXA2R	g-protein coupled receptor	0.000978	GDNF,ICAM1,PTGS2
selegiline	chemical drug	0.000978	GDNF,GFAP,NGF
LPAR5	g-protein coupled receptor	0.000982	CCK,PTGS2
zileuton	chemical drug	0.000982	ICAM1,PTGS2
methylprednisolone acetate	chemical drug	0.000982	MMP13,PTGS2
ropinirole	chemical drug	0.000982	EGR1,GDNF
CYP7A1	enzyme	0.000994	ACACA,FDFT1,FDPS,HMGCR
caffeic acid	chemical drug	0.000994	AKR1B1,MMP3,PTGS2,SNAI1
PSEN1	peptidase	0.000999	ACO2,AMPH,ATP12A,CDH2,DPYSL2,EGR1,ENPP2,F2R,GFAP,IGF1,MAP2,MAP6,MME,NOS1,NUPR1,PSEN1,PTGS2,SOCS1,SRC,STMN1,STXBP1,TUBB2B,TUBB3,TUBB6
ethanol	chemical - endogenous mammalian	0.00101	ACACA,APOA1,EGR1,EPHX1,GFAP,GNAI1,ICAM1,IL16,KLHL24,LPIN1,LSS,MAP2,MME,MMP13,MMP3,Nrgn,PPARGC1A,PTGS2,RAB3D,SLC40A1,SNAI1,SYT1,TTC3
triamcinolone acetonide	chemical drug	0.00101	ANGPTL4,BTG2,EDNRA,EGR1,F10,IER2,INSIG1,LSP1,MMP13,NOS1,OCA2,OSBP,PLK2,SCG2,SLC16A1,SOX4
SNAI1	transcription regulator	0.00101	Acan,CDH2,CGN,CLDN4,HPGD,MMP14,PTGS2,SNAI1,TMOD1,VDR
S100A8	other	0.00103	ADAMTS4,APLN,Cdkn1c,EFNA1,ENPP2,HTR4,ICAM1,IGF1,ISG15,MMP13,MMP3,NRG1,SHC3,WT1
HDAC4	transcription regulator	0.00106	ANGPTL4,GABRB2,GABRG3,GPHN,HDAC4,LGI1,MMP13,NR4A1,PTGS2,RGS4,SLC2A1
Creb	group	0.0011	ADK,ANTXR1,ANTXR2,CCK,CREM,CTSB,EGR1,EPHB4,HPGD,IGF1,NR4A1,PENK,PPARGC1A,PTGS2,PTHLH,RNASEH2A,SLIT2,SOX4,TCAF1,WISP1
ADAMTS12	peptidase	0.00114	HDC,MGP,MMP13,MMP3,TNFAIP2
IL17F	cytokine	0.00114	ICAM1,IGF1,MMP13,MMP3,PTGS2
NfkB1-RelA	complex	0.00114	ADAMTS4,ICAM1,MMP13,MMP3,PTGS2
benzyloxycarbonyl-Leu-Leu-Leu aldehyde	chemical - protease inhibitor	0.00115	AKR1B1,ARHGDIB,Cdkn1c,CISH,CTSB,G0S2,GFAP,GNAI1,HSPA9,ICAM1,MMP11,MMP13,MYCN,PTGS2,RGS4,RUNX2,SGCA,SKP2,STMN1,VDR
potassium chloride	chemical drug	0.00116	BTG2,EGR1,EGR2,NOS1,NR4A1,PIM3,PTGS2,SLC8A3,UNC5B
TCR	complex	0.00119	BCAT1,CISH,CTSB,DKC1,EGR1,EGR2,GADD45G,GRIA3,IFNGR1,IL16,ISG15,MX1,NR4A1,PIM1,SCARB2,SLC2A1,SOCS1,TOB1,VAV1,VDR
NFKB1	transcription regulator	0.00121	ADORA1,AKR1B1,BTG2,CRMP1,CTSB,DLL4,EGR1,ENPP2,ICAM1,ISG15,MMP13,MMP3,NR4A1,PTGS2,SDC4,TSLP,WT1
RBPJ	transcription regulator	0.00121	BMP3,Cdkn1c,DLL4,GDNF,GNAI1,IGF1,MDK,MMP13,MMP3,NGF,PGF,SOX4
TFAP4	transcription regulator	0.00126	CDH2,CLDN4,EGR1,PHYHIP,SNAI1,STEAP3
GNB1	enzyme	0.00126	CNNM2,CREM,F2R,MAFB,NR4A1,PLK2
ADAM10	peptidase	0.00126	ABAT,FABP7,GADD45G,MCHR1,NOS1,RGS4,SCN2A,SLC45A2,SYT1
AGER	transmembrane receptor	0.00127	CTSK,EGR1,ICAM1,MMP3,NPHS1,PTGS2,SCG2,TUBB3
FGF10	growth factor	0.00127	CTSB,CTSH,LSS,MMP14,PTGS2,SNAI1,SPRY2
ADIPOQ	other	0.00129	ACACA,ACSL5,ADIPOR2,CLEC10A,EGR1,FADS6,ICAM1,MMP13,MMP3,PFKFB1,PPARGC1A,PTGS2
halofuginone	chemical drug	0.00129	DBN1,EDNRB,EGR1,EPHX1,F2R,MMP13,MMP3,NAB2,NUPR1,PAX8,SCPEP1,STEAP3
Alpha catenin	group	0.00131	ADAMTS4,C1QTNF2,CTSB,IGF1,LUM,MMP11,MMP13,NKD1,PTGS2,SNAI1,TNFAIP2
calcitriol	chemical drug	0.00134	APOA1,CA2,CES1,CISH,CTSK,CYP24A1,EGR1,FBN2,GADD45G,HPGD,IGF1,ISG15,KSR2,LRRC17,NGF,NPHS1,NUPR1,PALMD,PTGS2,RNF144A,SKP2,SPRY2,STMN1,TMEM100,TSLP,VDR,WNT11
mir-193	microrna	0.00136	FAT1,KIT,NPHS1,STMN1,WT1
VEGFA	growth factor	0.00139	ABCC1,CTSB,DLL4,EGR1,EPHB4,ETV4,ICAM1,MMP13,MYCN,NPHS1,NR4A1,PIM1,PPARGC1A,PSEN1,PTGS2,RUNX2,TOMM20,UNC5B
Jnk	group	0.00144	ANXA5,APLN,CDH2,CLEC10A,EGR1,FBXO32,GDNF,ICAM1,IGF1,MMP13,MMP14,MMP3,MSH2,NR4A1,PTGS2
WNT5A	cytokine	0.00148	ARHGDIB,CCK,ENPP2,KIT,MMP13,PGF,PTGS2,RUNX2,SNAI1,TLR5
HBP1	transcription regulator	0.00153	CTSB,MYCN,PTGS2
GRIP1	transcription regulator	0.00153	FREM2,IGF1,PTGS2
PLP2	transporter	0.00153	CD99,EPHB4,ICAM1
ADIPOR1	transmembrane receptor	0.00153	CLEC10A,MMP3,PPARGC1A
GLPG0634	chemical drug	0.00153	MMP13,MMP3,MX1
8-hydroxy-2-(di-n-propylamino)tetralin	chemical reagent	0.00153	CCK,NOS1,NR4A1
FOSL1	transcription regulator	0.00153	EGR1,EGR2,HPGD,MMP13,MMP3,RUNX2,SEMA6D,SNAI1
leukotriene D4	chemical - endogenous mammalian	0.00159	ADAM12,CREM,EGR1,EGR2,EGR3,NR4A1,PTGS2
IL6ST	transmembrane receptor	0.00159	EGR1,GFAP,HP,IL6R,PIM1,SGCA,SOCS1
NR0B2	ligand-dependent nuclear receptor	0.00159	ACACA,APOA1,EGR1,HDC,HMGCR,LPIN1,PPARGC1A
sterol	chemical - endogenous mammalian	0.00161	ACACA,FDFT1,FDPS,HMGCR,LPIN1
pioglitazone	chemical drug	0.00164	ADIPOR2,ANGPTL4,APOA1,EGR1,GFAP,HPGD,ICAM1,LPIN1,NCEH1,NR4A1,PPARGC1A,PTGS2,SLC2A1
piperine	chemical drug	0.00165	MMP13,MMP14,MMP3,PTGS2
MYT1	transcription regulator	0.00165	ARHGDIB,GLT8D2,PTGR1,STEAP3
2-arachidonoylglycerol	chemical - endogenous mammalian	0.00165	ANGPTL4,LPIN1,PPARGC1A,PTGS2
MYOC	other	0.00175	CA2,DPP7,EGR2,FBXO32,LAMB1,MFAP2,NFASC,PXDN,RUNX2
SBDS	other	0.00175	AKR1C3,COL14A1,CRMP1,EGR1,FBXO32,GABRE,MAFB,PCDHB2,RGS4
TP73	transcription regulator	0.00177	ABCC1,BTG2,Cdkn1c,CLDN10,CNTFR,EGR1,GPNMB,KIT,MMP13,MMP14,MYCN,NUPR1,P2RX4,PLK2,PSRC1,SNAI1,STMN1,TNFAIP2,TPP1,VDR,WNT4
HIF1A	transcription regulator	0.00178	ANGPTL4,APLN,BNIP3L,CDH2,Cdkn1c,DLL4,EPOR,FZD2,HP,HRK,IGF1,KRT14,NR4A1,PGF,PLOD2,PTGS2,SCG2,SDC4,SLC2A1,SLC40A1,SNAI1,TNFAIP2,WT1
HDAC2	transcription regulator	0.00183	APOA1,COMP,EGR1,GLI1,IGF1,MYCN,PAX8,PTGS2,RAD54L,SCN2A,SLC35D1
TNFRSF1B	transmembrane receptor	0.00184	EFNA1,GFAP,ICAM1,MMP13,MMP14,MMP3,NTN1,SRC
MTORC1	complex	0.00187	FDPS,HMGCR,IDI1,INSIG1,PPARGC1A,SLC2A1
NR3C1	ligand-dependent nuclear receptor	0.00187	ANGPTL4,BNIP3L,C1QTNF1,C1QTNF2,COQ8A,CORO2A,DPP7,EFNA1,EGR1,F2R,GBP2,GRIA3,ICAM1,IER2,IGF1,ISG15,KRT14,MAP3K14,MMP13,PIM3,PLEKHF1,PLK2,PSEN1,PTGR1,PTGS2,RASD1,RUNX2,SCG2,SOX4,STON1,TLR5,TNFAIP2,TNFRSF25,VDR,WDR37
SND1	enzyme	0.0019	ANGPTL4,PTGS2,SLCO4A1,SMURF1,SOX4
GNRH1	other	0.00196	CREM,EGR1,EGR2,IGF1,NOS1,PSEN1,PTGS2
valproic acid	chemical drug	0.00197	ACACA,AKR1B1,AKR1C3,APOA1,C1QTNF6,COCH,CTSB,CYP24A1,CYP2C18,CYP39A1,FDFT1,FDPS,GDNF,GFAP,ICAM1,IDI1,KIT,MMP13,MSMO1,MVD,MYCN,PTGS2,RDH16,SLC35D1,TUBB3,UBIAD1
MPZ	other	0.00207	FDFT1,HMGCR,MVD,SOX4
INS	other	0.00208	ACACA,APOA1,EGR1,HMGCR,ICAM1,IGF1,NOS1,PPARGC1A,RDH10,RDH16,SLC2A1
FGFR2	kinase	0.00208	CA2,CTSH,GPT2,ICAM1,IGF1,LAMB1,NNAT,PTHLH,RUNX2,SNAI1,WISP1
U73122	chemical reagent	0.00211	ICAM1,MMP13,MMP14,NOS1,NR4A1,PTGS2
NPC1	transporter	0.00211	CTSB,CTSK,HMGCR,MMP14,NPC1,PTGS2
MYC	transcription regulator	0.00213	ACACA,ADK,AKAP1,ANXA5,BCAT1,CDH2,CHST15,CLUH,CNTNAP2,COL14A1,CRABP2,CTSB,CYP26A1,DBN1,DKC1,EGR1,EGR2,F2R,FBN2,FBXO32,GADD45G,GBP2,HSPA9,ICAM1,IRF6,IRX3,KRT14,LUM,MGP,MSH2,MYBPH,MYCN,NGF,OPRK1,PCDH18,PFKFB1,PNO1,POLR3D,RHPN1,SARDH,SCPEP1,SKP2,SLC16A1,SLC2A1,STMN1,TEAD2,TMEM97,TOB1,WISP1
Map3k7	kinase	0.00217	EGR2,ISG15,KRT14,MLLT3,NGF,PTGS2,WNT11
F2R	g-protein coupled receptor	0.00217	ECE1,EGR1,EGR3,F2R,ICAM1,NR4A1,PTGS2
doxorubicin	chemical drug	0.00218	ABCC1,BNIP3L,BTG2,CA2,CAPN6,CLDN4,CREM,CTSB,EGR1,EPOR,GPNMB,MBNL2,NPHS1,NTN1,PSRC1,PTGS2,SLC22A5,SLC2A1,SNAI1,STMN1,UACA,WNT4,WT1
Focal adhesion kinase	group	0.00222	CDH2,ICAM1,KRT14,MMP13,SKP2
TENM1	peptidase	0.00224	EDNRB,GPNMB,MGP
LGALS3BP	transmembrane receptor	0.00224	MMP13,MMP14,MMP3
PIK3CB	kinase	0.00224	APLN,DLL4,SLC2A1
S1PR3	g-protein coupled receptor	0.00224	ICAM1,IGF1,PTGS2
pargyline	chemical drug	0.00224	GFAP,MAP2,NOS1
AMPK	complex	0.00227	ACACA,ACO2,EGR1,FBXO32,LPIN1,PPARGC1A,PTGS2,RUNX2,SLC2A1,SNAI1
IgG	complex	0.00228	CLDN4,CRABP2,GFAP,IER2,IL16,ISG15,KRT16,NGF,PIM1,PTGS2,RND3,TOB1,TSLP
nitrofurantoin	chemical drug	0.00228	ANXA5,ASL,BTG2,C4BPA,CAPN6,CES1,CTSB,GPNMB,HMGCR,IGF1,MMP14,SELENBP1,STMN1
E. coli serotype 0127B8 lipopolysaccharide	chemical - endogenous non-mammalian	0.00228	ADORA1,ALDH1L1,BRIP1,EDNRA,EDNRB,EGR2,F2R,FZD2,GDNF,IGF1,MMP3,NGF,P2RY6,PTGS2
KLF2	transcription regulator	0.00235	APLN,CDH2,EFNA1,MMP14,PGF,PLOD2,PROS1,PTGS2,PTHLH,RUNX2,SLC2A1,VAV1
IL27	cytokine	0.00235	ADGRE1,EGR1,EGR2,GADD45G,GBP2,HPGD,ICAM1,MX1,PIM1,PTGS2,SOCS1
quinolinic acid	chemical - endogenous mammalian	0.00238	EGR1,GDNF,GFAP,NGF,PENK,PTGS2
PRKAA1	kinase	0.00239	ARHGDIB,CA2,GALM,GRIA3,HIGD1A,KCNA2,PPARGC1A,SLC16A1,ZNF462
MMP9	peptidase	0.0024	CTSB,HPGD,ICAM1,MMP13,MMP14,MMP3,SDC4
TNFSF11	cytokine	0.00254	ADGRE1,ATP6V0D2,CA2,CTSK,EGR2,FRRS1,ICAM1,IGF1,MAFB,NAB2,PIM1,PTGS2,SDC4,SLC2A1,SOCS1,SRC,STMN1
NFKBIA	transcription regulator	0.00254	APOA1,BTG2,Cdkn1c,CTSB,ENPP2,GADD45G,GBP2,ICAM1,IRX3,ISG15,MATK,MFGE8,MGP,MMP13,MMP14,MMP3,NGF,NR4A1,PIM1,PLD3,PTGS2,RGS4,SDC4,SPOCK1,TNFAIP2
leuprolide	biologic drug	0.00255	EGR1,MMP14,MMP3,NR4A1
isoprenaline	chemical drug	0.00255	CCK,NGF,NR4A1,SLC2A1
7-ketocholesterol	chemical - endogenous mammalian	0.00255	EGR1,FDPS,GNAI1,ICAM1
FGFR4	kinase	0.00255	CDH2,MMP13,MMP14,NRIP1
DAG1	transmembrane receptor	0.00255	LAMB1,NOS1,SGCA,SLC2A1
camptothecin	chemical drug	0.00264	BNIP3L,BTG2,C11orf95,CD1D,EGR2,EPOR,GADD45G,GBP2,GPHN,GPLD1,GPNMB,GRIA3,HRK,ICAM1,IL16,INSIG1,ITSN1,KIF3C,LPIN1,MAP4K4,MBNL2,NR4A1,P2RX4,PTGS2,RGS14,SDC4,SOCS1,SPRY2,TOB1,TPP1,TRO,WT1
FOXO3	transcription regulator	0.00267	ATP6V0D2,BNIP3L,EGR1,EGR2,FBXO32,HMGCR,IGF1,IMPDH2,MMP13,PPARGC1A,SKP2,SLC40A1,SNAI1
RBM5	other	0.00268	BTG2,ICAM1,INSIG1,ISG15,PIM1,TSPAN6
RET	kinase	0.00277	CTSB,DPYSL2,EDNRB,EGR1,HSPA9,MMP14,MMP3,NOS1,PLOD2,WNT11
PITX2	transcription regulator	0.00282	CDH2,EGR1,FGF16,FZD2,IRF6,PLOD2,SNAI1,WNT6
SOX11	transcription regulator	0.00282	DBN1,EGR1,IER2,NIPSNAP1,NREP,RUNX2,TUBB3,YPEL1
Gα12/13	group	0.00289	IGF1,MMP13
propentofylline	chemical drug	0.00289	GFAP,NGF
GLDN	other	0.00289	NFASC,SPTBN4
FREM1	other	0.00289	FREM2,NPNT
PTPN23	phosphatase	0.00289	CDH2,SNAI1
HMG20B	transcription regulator	0.00289	SCN1A,SCN2A
NRCAM	other	0.00289	NFASC,SPTBN4
GFRA2	transmembrane receptor	0.00289	EGR1,EGR2
phosphoramidon	chemical - endogenous non-mammalian	0.00289	ECE1,EDNRB
raffinose	chemical - endogenous mammalian	0.00289	AKR1B1,ICAM1
ID1	transcription regulator	0.00291	EGR1,ICAM1,MMP13,MMP14,PPARGC1A,RUNX2,SNAI1
ID2	transcription regulator	0.00295	Cdkn1c,EGR2,GADD45G,ICAM1,IFNGR1,IL6R,IRF6,MAP3K14,NR4A1,RAP1GAP,RPS6KA2,SOX4,TNFRSF25
TSC2	other	0.00295	C16orf74,DPP7,EGR1,GFAP,GPNMB,MGP,PGM2L1,SCPEP1,SLC2A1,SNAP91
4-hydroxynonenal	chemical toxicant	0.00298	AKR1B1,CTSB,ICAM1,MME,PTGS2
Foxp1	transcription regulator	0.00298	Cdkn1c,EGR2,MYCN,RASD1,SOX4
H89	chemical - kinase inhibitor	0.00299	CREM,EGR1,EGR2,EGR3,GDNF,IGF1,MMP13,NOS1,NR4A1,PPARGC1A,PTGS2
folic acid	chemical - endogenous mammalian	0.003	ABCC1,HDAC4,PSEN1,PTHLH,WNT4,WNT6
FAS	transmembrane receptor	0.00302	CD1D,EFNA1,EGR1,EGR2,EPOR,GADD45G,GBP2,GPLD1,GPNMB,GRIA3,ICAM1,IL16,KIF3C,LUM,MAP4K4,MGP,MME,MMP13,NR4A1,P2RX4,RGS14,RUNX2
Ca2+	chemical - endogenous mammalian	0.00311	Acan,CCK,CREM,CRY1,EGR1,HDC,HMGCR,ICAM1,IL6R,KCND2,MGP,NOS1,NR4A1,PTGS2,RUNX2,TSLP,VDR
salvin	chemical toxicant	0.00311	CES1,EGR1,MMP3,VDR
MAP2K5	kinase	0.00311	CREM,CYP24A1,NR4A1,PTGS2
carbenoxolone	chemical toxicant	0.00311	ACACA,FXYD4,HMGCR,PTGS2
MTF1	transcription regulator	0.00313	MMP13,MMP3,PGF
elastase	group	0.00313	ICAM1,MMP3,PSEN1
PHF21A	enzyme	0.00313	SCG2,SCN2A,SYT1
FGF23	growth factor	0.00313	AKAP1,CYP24A1,PDZK1
GBX2	transcription regulator	0.00313	EGR2,ENPP2,MAFB
KDM1A	enzyme	0.00319	ARHGDIB,BARX2,GLT8D2,PTGR1,SCN1A,SCN2A,STEAP3
phenylephrine	chemical drug	0.00319	BNIP3L,EDNRA,EDNRB,EGR1,KCND3,NRG1,RGS4
STAT5A	transcription regulator	0.00325	AKR1C3,CISH,EPOR,GADD45G,ICAM1,IGF1,IL6R,KIT,NNT,PIM1,PODXL2,PROM2,PTK6,RUNX2,SELENBP1,SLC2A1,SOCS1,TNFRSF25
PTGS2	enzyme	0.00327	CDK5,CTSK,EDNRA,EGR1,ICAM1,IGF1,MMP14,NOP2,PLA2G4A,PTGS2,RUNX2,SNAI1
ritonavir	chemical drug	0.00336	ARHGEF19,FDFT1,FDPS,GBP2,HMGCR,ICAM1,IDI1,MME,MSMO1,TMEM140,WT1
fulvestrant	chemical drug	0.00337	APOA1,CCDC34,EGR1,EGR3,EPOR,F2R,GUCY1B3,ICAM1,Ifi27,IGF1,NOS1,PLK2,PTGS2,RNASEH2A,SKP2,SLC22A5,STMN1
IL10RA	transmembrane receptor	0.00347	ABAT,ASPN,CA2,CD1D,CERS4,COL14A1,CYP2C18,DPEP1,EDNRB,F10,GBP2,HPGD,HTR4,LUM,PPARGC1A,REG4,SELENBP1,SLC2A1,TTLL6
calphostin C	chemical - kinase inhibitor	0.0035	ICAM1,KIT,MMP13,NGF,NTN1,PTGS2,SLC2A1
ERG	transcription regulator	0.0035	CUX2,DBN1,GUCY1B3,HPGD,ICAM1,MMP3,MYCN,NRG1,PIM1,PLEK,RHOBTB1,SLIT2,SOX4,WNT11
CEBPB	transcription regulator	0.00353	AKR1C3,ANTXR1,APLN,CYP24A1,FBXO32,GFAP,HDC,HP,ICAM1,IGF1,MGP,MMP11,MMP13,MMP3,MSH2,NUPR1,PLA2G4A,PPARGC1A,PTGS2,RGS4,RUNX2,TUBB3,VDR
arsenic trioxide	chemical drug	0.00356	BNIP3L,CYP26A1,FDFT1,FDPS,HMGCR,IDI1,LSS,MSMO1,PFKFB1,PTGS2,VDR
MECP2	transcription regulator	0.00357	ADAM12,DPYSL2,EGR1,EHMT2,ENPP4,KCNF1,KCNJ6,NR4A1,PTGS2,SCN2A
histamine	chemical - endogenous mammalian	0.00358	CLDN4,HRH3,ICAM1,IL16,NGF,NR4A1,PENK,PTGS2
tunicamycin	chemical - endogenous non-mammalian	0.00367	ACACA,Acan,ADIPOR2,EGR1,GPT2,HSPA9,ICAM1,LPIN1,MVD,OSBP,PAX8,PTGS2,SLC2A1,SNAI1
Interferon alpha	group	0.00367	A4GALT,ANXA5,CD1D,CISH,GBP2,GLI1,ICAM1,Ifi27,IL6R,ISG15,MMP3,MX1,NPM3,PIM1,PTGS2,PTHLH,SEC14L3,SLC5A1,SOCS1,SPRY2,TRIL
SCX	transcription regulator	0.00375	Acan,COMP,MMP3,SNAI1
EIF4EBP1	translation regulator	0.00375	EGR1,PPARGC1A,SLC2A1,SOCS1
MECOM	transcription regulator	0.00375	Cdkn1c,GADD45G,MAP3K14,ZFPM2
THRB	ligand-dependent nuclear receptor	0.00384	ACACA,APOA1,BTG2,CTSH,FDPS,NKD1,NR4A1,PENK,PTGS2,RUNX2,WISP1,WNT11,WNT4,WNT5B
CNTF	cytokine	0.00387	CISH,CNTFR,EGR1,GFAP,NGF,PENK,SLC16A1,SOCS1
plicamycin	chemical drug	0.00393	ADAMTS4,BNIP3L,CAMK1G,CYP4V2,HDAC4,HMGCR,PLXDC1,SLC40A1,VDR
ID3	transcription regulator	0.00396	Cdkn1c,EGR2,GADD45G,ICAM1,IFNGR1,IL6R,IRF6,MAP3K14,NR4A1,RAP1GAP,RPS6KA2,SOX4,TNFRSF25
APOE	transporter	0.00399	ADGRE1,APOA1,CTSB,CTSK,EGR1,F2R,GRIA3,HMGCR,ICAM1,MAP2,MGP,MMP3,NPNT,PTGS2,SDC4
MAPK8	kinase	0.00402	APOA1,CDH2,EGR1,MMP13,MMP3,NUPR1,PPARGC1A,PTGS2,RGS4,VDR,WNT4,WNT6
STAT3	transcription regulator	0.00404	ANGPTL4,CCDC88A,CDH2,CTSB,CYP26A1,EGR1,EGR2,EGR3,GADD45G,GBP2,GFAP,HP,ICAM1,IFI30,IL6R,ISG15,MAP2,MMP13,MMP3,MX1,PIM1,PLA2G4A,PPARGC1A,PTGS2,SLC2A1,SNAI1,SOCS1,VDR
N-cor	group	0.00417	ACACA,ADIPOR2,IGF1,MMP13,PID1,PTGS2,SOCS1,TRERF1
caffeine	chemical drug	0.00417	CTSK,EGR1,NR4A1,PPARGC1A,PTGS2,SLC2A1,SNAI1
NRG2	growth factor	0.00417	EGR1,IER2,NR4A1,PFKFB1,SGSH,TNFRSF25,TOB2
IL3	cytokine	0.00418	ADGRE1,ARHGDIB,BNIP3L,BTG2,CISH,CREM,EGR1,EGR2,EGR3,F2R,GADD45G,HRK,HSPA9,ICAM1,IMPDH2,PAPPA2,PIM1,SLC2A1,SOCS1,SOX4
EPHB1	kinase	0.0042	EGR1,EGR2,PTGS2
astragalin	chemical - endogenous non-mammalian	0.0042	GFAP,ICAM1,PTGS2
OSTM1	other	0.0042	ATP6V0D2,CTSK,MAFB
RCOR1	transcription regulator	0.0042	PTGS2,SCN1A,SCN2A
Rxr	group	0.0042	ANGPTL4,CYP24A1,CYP26A1,HNF1B,INSIG1,MGP,MMP11,MMP13,PTGS2
HDAC1	transcription regulator	0.00423	APOA1,CTSK,EGR1,EHMT2,MME,NKD1,PAX8,PPARGC1A,PTGS2,RAD54L,RUNX2,SCN2A,SLC35D1,SNAI1,TUBB3,VDR
RNF31	enzyme	0.00447	ADORA1,APOA1,EGR3,PDZK1
beta-glycerophosphoric acid	chemical - endogenous mammalian	0.00447	Acan,MGP,PTGS2,RUNX2
mir-150	microrna	0.00447	DKC1,DLL4,MMP14,SOCS1
TGFB3	growth factor	0.00449	ADAM12,ASPN,CDH2,CDH6,MGP,MMP3,PLOD2,PPARGC1A,SNAI1
TAC1	other	0.00449	CUX2,GFAP,HDC,KCND2,MAFB,MME,NGF,PTGS2
benzo(a)pyrene	chemical toxicant	0.00452	ADAM12,APOA1,ASPN,C1QTNF2,EPHX1,GNAI1,HP,IGF1,NR4A1,PTGS2,RAP1GAP,SELENBP1,ST8SIA5,TNFAIP2,WT1
VDR	transcription regulator	0.00455	CYP24A1,GLI1,ICAM1,KSR2,NGF,NPHS1,PTGS2,SOCS1,TSLP,VDR
fluocinolone acetonide	chemical drug	0.00458	ANGPTL4,BMP3,LSP1,OCA2,RUNX2,WNT4
ADRA1A	g-protein coupled receptor	0.00458	ADAM12,CREM,EGR1,EGR2,NR4A1,PTHLH
trichostatin A	chemical drug	0.0047	ADGRE1,C1QTNF6,CD1D,CISH,CLDN10,COCH,CREM,ENPP2,F2R,GADD45G,HMGCR,ICAM1,KIT,MMP13,MMP3,MYCN,NPC1,OPRK1,PENK,PIM1,PMEL,PTGS2,RND3,RUNX2,SLC2A1,SOCS1,STAG3,STMN1,TNFAIP2,UBIAD1
Insulin	group	0.00477	ACACA,ADIPOR2,ANGPTL4,APLN,APOA1,EGR1,FBXO32,GFAP,HMGCR,ICAM1,IGF1,LPIN1,MMP13,MMP3,NR4A1,PLB1,PPARGC1A,PTHLH,SLC2A1,WNT4
SOCS1	other	0.00482	CD1D,CISH,ICAM1,ISG15,MMP13,MX1,PTGS2,SNAI1,SOCS1,VAV1
RASSF1	other	0.00483	ABAT,CDH2,CRABP2,EGR1,MDK,PLK2,PROS1,PTGS2
epigallocatechin-gallate	chemical drug	0.00491	CA2,CTSK,EGR1,GLI1,ICAM1,ISG15,MMP13,MMP3,NOS1,PTGS2,SCG2,SLC16A1,SNAI1,SOCS1,SYT3
KCNE3	ion channel	0.00494	AKR1C3,BCAT1,CISH,COCH,NR4A1,PTGS2,RDH16
17-alpha-ethinylestradiol	chemical drug	0.00495	ADGRE1,BCAT1,FABP7,FXYD4,IFI30,IGF1,KRT14,LPIN1,SCARB2,SLC40A1,SOCS1
PLAUR	transmembrane receptor	0.00504	CTSB,MMP3,SCN2A,SNAI1,SOCS1
dopamine	chemical - endogenous mammalian	0.0051	CCK,CTSK,EGR1,HRH3,KCND2,MCHR1,OPRK1,PENK,SCN1A
RAC1	enzyme	0.0051	Acan,CDH2,DPYSL2,ICAM1,IL6R,KRT14,MMP13,MMP14,PTGS2
IKBKG	kinase	0.00511	CTSB,ENPP2,GBP2,ICAM1,ISG15,KCND2,MGP,NGF,PLD3,TNFAIP2
LIPE	enzyme	0.00511	CA2,EGR1,G0S2,NR4A1,NRIP1,PFKFB1,PPARGC1A,RUNX2,SCARB2,SDC4
Sb202190	chemical - kinase inhibitor	0.00511	ANGPTL4,EGR1,HRK,MMP13,PLA2G4A,PPARGC1A,PTGS2,PTHLH,RETSAT,VDR
vorinostat	chemical drug	0.00516	CD1D,CDH2,CISH,HPGD,HRK,ICAM1,KIT,MFGE8,PTGS2,RAD54L,RUNX2,SOCS1
ATF2	transcription regulator	0.00519	EGR1,MMP13,NUPR1,PENK,PLA2G4A,PPARGC1A,PSEN1,PTGS2
IHH	enzyme	0.00528	MMP13,PTHLH,RUNX2,SMO
MAP2K3	kinase	0.00536	CTSK,ICAM1,ISG15,MMP13,MMP3,PPARGC1A,PTGS2
norepinephrine	chemical - endogenous mammalian	0.00542	CAMK1G,CREM,CRY1,EGR1,LRRN3,NGF,NR4A1,PPARGC1A,PTGS2,PTPN21,SLC2A1,TINAGL1
CHUK	kinase	0.00544	CTSB,ENPP2,GBP2,ICAM1,ISG15,MGP,MMP13,MMP3,NGF,PLA2G4A,PLD3,PTGS2,SRC,TNFAIP2
FSH	complex	0.00546	BNIP3L,BTG2,CDH2,CREM,EFNA1,HCRTR1,IL6R,MAP4K4,MN1,MSMO1,NPPC,NR4A1,PENK,PLK2,PTGS2,PTPN21,RAB31,RAP1GAP,RGS4,SLC2A1,TOB1,WT1
PP2A	complex	0.00547	PIM1,PIM3,PTGS2
SULF2	enzyme	0.00547	Acan,GLI1,MMP13
STAT1/3/5 dimer	complex	0.00547	CISH,MMP13,MMP3
MAML1	transcription regulator	0.00547	EGR1,HEYL,RND3
GRN	growth factor	0.00547	FZD2,ICAM1,MMP13
GREM1	other	0.00547	GDNF,RUNX2,WNT11
ACTN4	transcription regulator	0.00547	MMP3,MYCN,NPHS1
U18666A	chemical reagent	0.00547	CTSK,MMP14,NPC1
nicotine	chemical drug	0.00548	ATP6V0D2,CA2,CHRNA3,CTSK,EGR1,HCRTR1,ICAM1,IGF1,MYCN,PENK,PTGS2,PTHLH,SCG2
4-hydroxytamoxifen	chemical drug	0.00549	AKAP1,CA2,CLDN4,EPOR,IGF1,PDZK1,PPARGC1A,SLC2A1,TMEM97,TMOD1,VDR
PGR	ligand-dependent nuclear receptor	0.0055	AKR1C3,DPYSL2,DSCAM,EDNRA,GRIA3,HPGD,ICAM1,MATK,MYCN,NPC1,P2RX4,PLK2,PTGS2,SMPDL3B,SPRY2,VDR,WNT4
platelet activating factor	chemical - endogenous mammalian	0.00557	CDH2,EGR1,EGR2,MMP14,NR4A1,PTGS2
NKX3-1	transcription regulator	0.00557	BTG2,CA2,CTSB,PIM1,SDC4,SOX4
GDF2	growth factor	0.00557	CDH6,Cdkn1c,ENPP2,ENTPD6,IGF1,NGF,PIM3,TUBB3
cloprostenol	chemical drug	0.00565	MMP13,SOCS1
6-dimethylaminopurine	chemical - endogenous mammalian	0.00565	EFNA1,ICAM1
Nfatc	group	0.00565	PPARGC1A,PTGS2
HCAR1	g-protein coupled receptor	0.00565	PPARGC1A,SLC16A1
RAB23	enzyme	0.00565	Acan,GLI1
ABL2	kinase	0.00565	MMP14,MMP3
GALNS	enzyme	0.00565	GFAP,MAP2
IL31RA	transmembrane receptor	0.00565	CISH,SOCS1
ABCC9	ion channel	0.00565	PPARGC1A,SLC2A1
UBE2D1	enzyme	0.00565	NOS1,PTGS2
ANXA6	ion channel	0.00565	MMP13,RUNX2
gabapentin	chemical drug	0.00565	GFAP,NOS1
liarozole	chemical drug	0.00565	KRT16,VDR
D-alpha-hydroxyglutarate	chemical - endogenous mammalian	0.00565	GLI1,RUNX2
mevalonic acid	chemical - endogenous mammalian	0.00568	APOA1,GNAI1,HMGCR,ICAM1,PTGS2
ibuprofen	chemical drug	0.00568	EDNRB,GFAP,MMP13,PTGS2,SLC2A1
GNB2	enzyme	0.00568	CNNM2,CREM,MAFB,NR4A1,PLK2
mir-223	microrna	0.00572	EGR2,EGR3,EYA1,ICAM1,IGF1,MMP13,MSMO1,SLC40A1,STMN1,TOB1
arsenite	chemical toxicant	0.00578	ABCC1,ADAM12,ASPN,EGR1,HSPA9,IGF1,NR4A1,PTGS2,ST8SIA5
SP600125	chemical - kinase inhibitor	0.00592	ADAMTS4,AKR1C3,CLDN4,EGR1,ICAM1,ISG15,MMP13,MMP3,NPHS1,NR4A1,PLA2G4A,PTGS2,RGS4,VDR
okadaic acid	chemical toxicant	0.00597	APOA1,CRABP2,CYP24A1,EGR1,KRT14,MMP3,PIM1,PTGS2
ERBB3	kinase	0.00597	CTSK,EGR1,HMGA2,HP,IER2,MMP3,PTGS2,SNAI1
TGFBR2	kinase	0.00599	ANGPTL4,BFSP1,CDH2,GFAP,HPGD,ICAM1,Kcnn2,MMP13,MMP14,MMP3,PTHLH,RUNX2,SNAI1
MAP3K8	kinase	0.00609	C6orf222,ECI2,HP,IFNGR1,MMP3,NGF,PTGS2,SBK1,SLCO4A1,SNN,TUBB2B
CASR	g-protein coupled receptor	0.00618	Acan,PTGS2,PTHLH,VDR
POSTN	other	0.00618	ADAMTS4,MMP13,RUNX2,TSLP
CPE	peptidase	0.00618	CCK,HMGCR,PENK,SCG2
curcumin	chemical drug	0.00635	A4GALT,ABCC1,ADAMTS4,EGR1,GFAP,ICAM1,LSP1,MMP13,MMP14,MMP3,NPHS1,PGF,PIM1,PPARGC1A,PTGS2,RUNX2,SOCS1,TOB1,TSLP,YPEL1
rasagiline	chemical drug	0.00638	EGR1,EGR3,GDNF,NGF,SHC3
carbamylcholine	chemical drug	0.00638	BTG2,ECE1,EGR1,NR4A1,PTHLH
NKX2-5	transcription regulator	0.00638	ACACA,ADORA1,ECE1,MOV10L1,MYCN
MAFB	transcription regulator	0.00638	ADGRE1,EGR2,MAFB,NPHS1,SPOCK1
TSC22D3	transcription regulator	0.00638	EGR2,EGR3,ICAM1,PTGS2,RUNX2
SP3	transcription regulator	0.00642	CDH2,CES1,CHRNA3,CYP26A1,EGR1,F10,F2R,HDAC4,IGF1,KRT16,MYCN,NOS1,PTGS2,SRC
MAPT	other	0.00644	ACO2,AMPH,ATP12A,DPYSL2,GFAP,MAP2,MAP6,NOS1,PENK,PSEN1,SEPT5,STMN1,STXBP1,TUBB2B,TUBB3,TUBB6
MAP3K1	kinase	0.0067	EGR1,MMP13,MMP3,PLA2G4A,PTGS2,RGS4
SIRT6	enzyme	0.0067	CYP2C18,HMGCR,LSS,NPNT,PPARGC1A,PTGS2
glucagon	biologic drug	0.0067	DISC1,MME,NR4A1,PLXDC2,RAP1GAP,SMPX
IRF8	transcription regulator	0.00675	ADGRE1,CREM,CUX2,EGR1,EGR2,ICAM1,ISG15,LSP1,MAFB,MAP4K4
sulindac sulfide	chemical drug	0.00678	EGR1,GADD45G,INSIG1,MSMO1,NRG1,PTGS2,RAP1GAP
GCG	other	0.00678	BTG2,FDPS,HMGCR,LPIN1,PDZK1,PPARGC1A,SLC2A1
RLN2	other	0.00694	EDNRB,MMP13,MMP3
CYP51A1	enzyme	0.00694	HMGCR,LSS,MSMO1
BHLHA15	transcription regulator	0.00694	NUPR1,RAB26,RAB3D
ENPP2	enzyme	0.00694	ENPP2,PPARGC1A,SLC2A1
prazosin	chemical drug	0.00694	EGR1,GFAP,NR4A1
bisphenol A diglycidyl ether	chemical reagent	0.00694	ICAM1,PTGS2,VDR
mevastatin	chemical drug	0.00694	HMGCR,NOS1,PTGS2
icatibant	biologic drug	0.00694	ICAM1,NGF,PTGS2
maxacalcitol	chemical drug	0.00694	NGF,PTHLH,VDR
L-triiodothyronine	chemical - endogenous mammalian	0.00696	APOA1,CTSH,ECE1,EFNA1,EGR1,EGR2,ENPP2,HP,IGF1,KCNJ10,KRT16,MAMDC2,MMP14,MYBPH,NR4A1,Nrgn,PPARGC1A,PTGS2,RAB30,TRHDE
ANGPT2	growth factor	0.00713	ABCC1,ADAM12,EIF1,HDAC4,ICAM1,INPP5F,MFGE8,PROS1,PTGS2,PTHLH,RDH10,SNAI1,TUBB3
PPARD	ligand-dependent nuclear receptor	0.00713	ACAA2,ACACA,ADORA1,ANGPTL4,APOA1,Cdkn1c,ECI2,FABP7,MFGE8,PCYOX1,PTGS2,RUNX2,TLR5
SB 216763	chemical toxicant	0.00713	ACACA,DLL4,NR4A1,PTGS2,RND3
ADAM17	peptidase	0.00713	ADAM12,IL6R,MMP13,NRG1,TSLP
SPRY2	other	0.00718	EPHB4,ETV4,FABP7,ISG15
Pka catalytic subunit	group	0.00718	NR4A1,PENK,PPARGC1A,VDR
cigarette smoke	chemical toxicant	0.00725	EGR1,GADD45G,HSPA9,ICAM1,IGF1,MMP3,NRG1,P2RX4,P2RY6,PGF,PTGS2,SLC2A1,TSLP,TTC3
TAF4	transcription regulator	0.0073	KRT16,LRRC15,LUM,MAP4K4,MMP13,MMP3,PENK,PPARGC1A
PAX7	transcription regulator	0.00732	CDH2,CNTFR,MDFIC,NPNT,PARM1,PTGR1,TOB1
methamphetamine	chemical drug	0.00732	ABCC1,ADGRE1,CREM,EGR1,GFAP,ICAM1,NR4A1
telmisartan	chemical drug	0.00733	APLN,CLEC10A,GDNF,ICAM1,NPHS1,PTGS2
ciprofloxacin	chemical drug	0.00735	ACO2,ACSL5,ADGRE1,GBA,HSPA9,ICAM1,MFGE8,STXBP1,TTYH3
glucocorticoid	chemical drug	0.00744	APLN,CRY1,CYP24A1,ICAM1,IL16,IL6R,KRT14,LPIN1,MMP13,MMP3,NGF,NOS1,PPARGC1A,PTGS2,PTHLH,VDR
CSF2	cytokine	0.00745	CISH,EGR1,EGR2,EGR3,EPOR,F2R,HDC,HRK,ICAM1,IGF1,IL16,MME,MMP14,NR4A1,PIM1,PIM3,PLA2G15,PSEN1,PTGS2,SOCS1,STEAP3,STMN1,TLR5,VDR
Salmonella enterica serotype abortus equi lipopolysaccharide	chemical toxicant	0.00751	EGR1,EGR3,G0S2,ISG15,KANK1,MCOLN2,MGLL,PIM3,PTGS2,RHOU,TSLP,TWISTNB
ASCL1	transcription regulator	0.00779	CDK5,DLL4,GADD45G,GSX2,NFASC,PAX8,SKP2,TEAD2
IRAK4	kinase	0.00788	BTG2,EGR1,IER2,IFNGR1,NR4A1,SOCS1,ZC3H12A
KDR	kinase	0.00794	DLL4,MMP14,NR4A1,PIM1,PTGS2
Wnt	group	0.00794	CDH2,GLI1,PPARGC1A,RUNX2,SNAI1
TSH	complex	0.00799	AKAP1,EGR1,GNAI1,PAX8,SLC2A1,SOCS1
PDGFB	growth factor	0.00799	ADAMTS7,EGR1,ICAM1,MMP3,NR4A1,PTGS2
3-deazaneplanocin	chemical drug	0.00799	C1QL2,FBXO32,GPNMB,MAP3K14,NUPR1,ZNF286A
IL32	cytokine	0.00799	CTSK,ICAM1,MMP13,MMP3,MX1,PTGS2
MAP2K7	kinase	0.00799	ENPP2,LSP1,MMP3,P2RX4,PLA2G4A,VDR
SHH	peptidase	0.00821	EPHB4,GDNF,GLI1,GSX2,IGF1,IMPDH2,MYCN,NR4A1,PGF,PTHLH,RUNX2,TUBB3
LPIN1	phosphatase	0.00828	ACACA,FDPS,HMGCR,PTGS2
mir-135	microrna	0.00828	CDH2,MMP13,PTHLH,RUNX2
cyanocobalamin	chemical - endogenous mammalian	0.00828	GFAP,PSEN1,WNT4,WNT6
VCAN	other	0.00834	ANGPTL4,COMP,ENPP2,GUCY1B3,ICAM1,LAMB1,PENK,SMPDL3B,TTC27,WNT4
TERT	enzyme	0.00834	F2R,FAM167A,ICAM1,ISG15,MFGE8,MMP14,MMP3,MX1,PLOD2,PTGS2
AKT1	kinase	0.00842	Acan,CISH,EGR1,FBXO32,HMGCR,LAMB1,LSS,MMP14,MSMO1,PPARGC1A,PTGS2,SEMA6D,SLC2A1,SNAI1,UNC5B
dactolisib	chemical drug	0.00863	NRG1,SKP2,SNAI1
CCK	other	0.00863	CREM,EGR1,PENK
C1QA	peptidase	0.00863	EGR1,F2R,MAP2
ACACB	enzyme	0.00863	ACACA,HMGCR,MVD
SPRY1	other	0.00863	ETV4,FABP7,ISG15
PTGFR	g-protein coupled receptor	0.00863	GDNF,NR4A1,PTGS2
myricetin	chemical - endogenous non-mammalian	0.00863	MMP13,PTGS2,SLC16A1
T3-TR-RXR	complex	0.00882	ACACA,AKR1C3,F10,HP,SLC2A1
S-nitrosoglutathione	chemical toxicant	0.00882	GFAP,ICAM1,IGF1,OPRK1,PTGS2
GLI3	transcription regulator	0.00882	GLI1,GSX2,MYCN,PTHLH,RUNX2
FGF21	growth factor	0.00882	ACACA,EGR1,IGF1,PPARGC1A,SLC2A1
IRF6	transcription regulator	0.00882	CDH2,ENPP2,P2RX4,PTGS2,SOCS1
PARP1	enzyme	0.00884	ECE1,GBP2,ICAM1,IGF1,NELL2,PTGS2,SNAI1,SOCS1
E2F1	transcription regulator	0.00893	Acan,ACSL5,ADIPOR2,ADK,CA2,CRABP2,CTSB,EGR1,EGR2,HRK,ICAM1,KIT,KRT14,MAP3K14,MMP3,MSH2,MYCN,NRIP1,PLK2,PPARGC1A,RAD54L,RND3,STMN1,YARS
cholic acid	chemical - endogenous mammalian	0.0091	APOA1,EPHX1,FABP7,FDFT1,HMGCR,MDK,PPARGC1A
lactosylceramide	chemical - endogenous mammalian	0.00922	GFAP,ICAM1
edratide	biologic drug	0.00922	EGR2,EGR3
C14orf169	enzyme	0.00922	IGF1,RUNX2
ZNF536	transcription regulator	0.00922	MAP2,TUBB3
SLC39A8	transporter	0.00922	MMP13,MMP3
ghrelin	biologic drug	0.00922	ACACA,EGR1
LGI1	other	0.00922	MMP11,MMP3
FGF13	growth factor	0.00922	MMP13,MMP3
RSC1A1	other	0.00922	SLC28A1,SLC5A1
DCX	other	0.00922	GFAP,TUBB3
CITED1	transcription regulator	0.00922	CYP24A1,IGF1
N-lauroyl-L-phenylalanine	chemical reagent	0.00922	GADD45G,NR4A1
ADAM9	peptidase	0.00922	REG4,SLIT2
2-cyclohexen-1-one	chemical - endogenous non-mammalian	0.00922	ICAM1,PTGS2
alpha-amino-3-hydroxy-5-methyl-4-isoxazolepropionic acid	chemical reagent	0.00922	NGF,PSEN1
mevalonolactone	chemical reagent	0.00922	ICAM1,PTGS2
orantinib	chemical drug	0.00922	GLI1,ICAM1
PDX1	transcription regulator	0.00936	AKR1B1,COL25A1,CREM,EFNA1,EGR1,GFAP,INSIG1,MAP2,NUPR1,RHOBTB1,SCG2,SLC2A1
SPP1	cytokine	0.00936	CA2,CDH2,CYP39A1,GFAP,HMGCR,ICAM1,INSIG1,MMP13,MMP14,PTGS2,RUNX2,SNAI1
JAK	group	0.00948	FBXO32,IGF1,PTGS2,SOCS1
paclitaxel	chemical drug	0.0095	ADGRE1,ALDH1L1,ANXA5,BTG2,EGR1,ENPP2,ENPP4,G0S2,GFAP,GFPT2,ICAM1,IER2,NNAT,NREP,PTGS2,STMN1,WNT4
SOD1	enzyme	0.00952	ASL,CDH2,CDK5,GDNF,GFAP,ICAM1,IGF1,NOS1,PTGR1,PTPN21,RUNX2,SLC40A1,STMN1
BMP4	growth factor	0.00971	COCH,HMGA2,KIT,MMP13,MMP14,MMP3,MYCN,OVOL2,RUNX2,SNAI1
SNAI2	transcription regulator	0.00976	Acan,EGR2,HPGD,MMP14,VDR
RETN	other	0.00976	ACACA,APOA1,ICAM1,MMP14,PTGS2
ABCA1	transporter	0.00976	APOA1,FDFT1,HMGCR,PTGS2,SLC2A1
SMAD3	transcription regulator	0.00988	ADORA1,APOA1,ASPN,CDH2,EGR1,GLI1,HP,LUM,MMP13,PPARGC1A,PTGS2,PTHLH,RUNX2,SNAI1
REL	transcription regulator	0.0103	ADK,CLDN10,CREM,EDARADD,EGR2,GPT2,ICAM1,IRF6,MLLT3,NAB2,NR4A1,PLK2,RDH10,SNAI1
seocalcitol	chemical drug	0.0103	CYP24A1,NGF,PTGS2,SKP2,TSPAN6,VDR
Calmodulin	group	0.0103	CPNE5,LGI3,NGF,NOS1,NPAS2,SYT1
NFATC3	transcription regulator	0.0103	Cdkn1c,EGR2,EGR3,MMP3,NUPR1,PTGS2
metribolone	chemical reagent	0.0103	ACACA,BRIP1,EGR1,FDFT1,FDPS,FGFRL1,GADD45G,HMGCR,IGF1,MGLL,PROS1,REG4,SOCS1
spironolactone	chemical drug	0.0105	ACACA,EDNRB,GDNF,ICAM1,PGF,PTGS2,WT1
BCOR	transcription regulator	0.0105	GLI1,ISG15,LSP1
MIR101	group	0.0105	IGF1,PTGS2,STMN1
PTAFR	g-protein coupled receptor	0.0105	CDH2,PTGS2,SNAI1
10-nitrooleate	chemical - endogenous mammalian	0.0105	ICAM1,MFGE8,PTGS2
NOS1	enzyme	0.0105	EGR1,FBXO32,SLC2A1
EDNRA	transmembrane receptor	0.0105	ECE1,ICAM1,PTGS2
pyridoxine	chemical - endogenous mammalian	0.0105	PTGS2,WNT4,WNT6
lactic acid	chemical - endogenous mammalian	0.0105	IGF1,PPARGC1A,SLC16A1
bezafibrate	chemical drug	0.0106	ACSL5,ANGPTL4,APOA1,INSIG1,MGLL,NPC1,PPARGC1A,PTGS2
IL7	cytokine	0.0107	CISH,CTSK,MLLT3,MMP13,MX1,NTN1,PIM1,RUNX2,SLC2A1,SOCS1
formaldehyde	chemical - endogenous mammalian	0.0108	EGR1,EGR2,PENK,PTGS2
methyl methanesulfonate	chemical toxicant	0.0108	BTG2,EGR1,EIF1,GADD45G,SNAI1
AVP	other	0.0108	APLN,EDNRB,EGR1,NGF,NOS1
APOA1	transporter	0.0108	APOA1,ICAM1,PTGS2,SLC2A1,TSLP
CGA	other	0.0108	MMP14,PARM1,PTGS2,SKP2
arginine	chemical - endogenous mammalian	0.0108	EGR1,HDC,PPARGC1A,PTGS2
TAZ	enzyme	0.0111	AMPH,CDH2,ENPP2,KIT,LUM,RGS4
NR1H3	ligand-dependent nuclear receptor	0.0113	ACACA,APOA1,FDFT1,FDPS,HMGCR,PFKFB1,PPARGC1A,PTGS2
TRIM24	transcription regulator	0.0113	CA2,CYP24A1,GBP2,HNF1B,IFNGR1,ISG15,PTHLH,SOCS1
HNF1B	transcription regulator	0.0115	CA2,CD99,FZD2,HMGA2,LAMB1,LUM,MAFB,SLC5A1,SNAI1
CBX5	transcription regulator	0.0115	AKR1C3,KIT,NNT,PODXL2,PROM2,PTK6,RUNX2,SCN2A,SELENBP1
IL17A	cytokine	0.0116	CTSK,GBP2,HEXB,ICAM1,IL16,ISG15,MMP13,MMP3,PGF,PTGS2,SLC2A1,TSLP,ZC3H12A
nitric oxide	chemical - endogenous mammalian	0.0118	CTSH,ECE1,EGR1,EPOR,GSTA4,KRT14,MMP13,PGF,PPARGC1A,PTGS2,WT1
brefeldin A	chemical - endogenous non-mammalian	0.0118	HSPA9,KCND2,KCND3,OPRK1,PTGS2
CRH	cytokine	0.012	HPGD,KRT14,NOS1,NR4A1,SLC2A1,VDR
clozapine	chemical drug	0.012	ACACA,EGR1,FDPS,HMGCR,NR4A1,PPARGC1A
INHBA	growth factor	0.012	AKR1C3,GRIA3,IGF1,MAFB,MGP,NRG1,PCDH9,PGM2L1,PLOD2,SOCS1,SOX4,VANGL2
ELF3	transcription regulator	0.0122	ANGPTL4,MMP13,MMP3,PTGS2
ALOX5	enzyme	0.0122	ATP6V0D2,CTSK,PTGS2,SOCS1
CTBP1	enzyme	0.0122	ENPP2,FAT1,SPRY2,VDR
NOTCH1	transcription regulator	0.0123	DLL4,FABP7,GFAP,HEYL,ICAM1,KRT14,NRG1,PTGS2,RHOU,RND3,RUNX2,SOCS1,TSLP,WNT4
methapyrilene	chemical drug	0.0124	ABAT,ANXA5,BTG2,C4BPA,CES1,CTSB,ENPP2,HMGCR,IGF1,STMN1
YY1	transcription regulator	0.0124	BTG2,Cdkn1c,CYP24A1,FDPS,GADD45G,HMGCR,MMP13,NIPSNAP1,NNAT,PSRC1,RND3,SRC,TSLP,VAV1,WT1
Rhox5	transcription regulator	0.0127	NPM3,PPARGC1A,PTPRU
HDC	enzyme	0.0127	CYP24A1,HDC,PTGS2
AQP1	transporter	0.0127	AKR1B1,CES1,NUPR1
101.10 peptide	chemical reagent	0.0127	MMP13,MMP3,PTGS2
aroclor 1254	chemical toxicant	0.0127	MAP2,NOS1,Nrgn
morin	chemical - endogenous non-mammalian	0.0127	MMP13,MMP3,PTGS2
pilocarpine	chemical drug	0.0127	GDNF,HOMER3,NGF
magnesium	chemical - endogenous mammalian	0.0127	MGP,RUNX2,VDR
acadesine	chemical drug	0.0127	ACACA,EGR1,PTGS2
KITLG	growth factor	0.0127	CA2,CISH,EDNRB,EGR1,EPHB4,EPOR,GFAP,IL16,KIT,KLHL24,MME,PIM1,PTGS2,SOCS1
MBD3	enzyme	0.0128	FZD5,NKD1,PRICKLE1,RHOU,VANGL2,WISP1,WNT6
ETS2	transcription regulator	0.0129	HPGD,ICAM1,MMP13,MMP3,PSEN1,PTHLH
25-hydroxycholesterol	chemical reagent	0.0129	FDFT1,FDPS,HMGCR,INSIG1,NR4A1,PTGS2
HOXD10	transcription regulator	0.0129	CAPN6,CLEC10A,ICAM1,MMP14,TFR2,TTC3
FOXO4	transcription regulator	0.013	ACACA,FDFT1,HMGCR,IDI1,SLC2A1
lovastatin	chemical drug	0.0134	FDFT1,FDPS,HMGCR,MVD,PMVK,PTGS2,PTHLH,RHOU,SDC4
ATP	chemical - endogenous mammalian	0.0134	ICAM1,MMP13,MMP3,NOS1,P2RX4,PTGS2,TSLP,TUBB3
histidinol	chemical - endogenous mammalian	0.0135	EGR1,GPT2
phlorizin	chemical - endogenous non-mammalian	0.0135	GFAP,STXBP1
(+)-catechin	chemical drug	0.0135	RUNX2,SLC16A1
SERCA	group	0.0135	BTG2,EGR1
WISP3	growth factor	0.0135	ICAM1,SNAI1
GPR37L1	g-protein coupled receptor	0.0135	MYCN,SMO
TPSAB1/TPSB2	peptidase	0.0135	MMP13,MMP3
KCNIP2	other	0.0135	CREM,KCND2
PLCE1	enzyme	0.0135	GFAP,PTGS2
ITGA9	other	0.0135	CDH2,SNAI1
SOST	other	0.0135	CA2,CTSK
SERPIND1	other	0.0135	EGR1,F2R
NET1	other	0.0135	CDH2,MMP14
itraconazole	chemical drug	0.0135	GLI1,TSLP
warfarin	chemical drug	0.0135	MGP,PROS1
ibandronic acid	chemical drug	0.0135	HMGCR,RUNX2
12-hydroxyeicosatetraenoic acid	chemical - endogenous mammalian	0.0135	ICAM1,PTGS2
homocysteine	chemical - endogenous mammalian	0.0136	APOA1,FDPS,HMGCR,IDI1,MMP13,PGF,PTGS2
UPF2	other	0.0138	KANK1,PTGS2,PTPN21,TFR2
naringenin	chemical - endogenous non-mammalian	0.0138	CLDN4,PPARGC1A,PTGS2,TSLP
MKNK1	kinase	0.0141	ANXA5,CRMP1,GNAI1,ISG15,NELL2,STXBP1,TPP1,TTC3
testosterone propionate	chemical drug	0.0142	FBXO32,FDPS,NOS1,PARM1,SKP2
SMAD2	transcription regulator	0.0145	Acan,CDH2,IL6R,MMP13,PTHLH,RUNX2,SNAI1
Pkc(s)	group	0.0145	APLN,APOA1,CTSB,EGR1,EGR2,HMGCR,HPGD,IRF6,MMP13,NOS1,NR4A1,PTGS2,VDR
deferoxamine	chemical drug	0.0146	ANGPTL4,APLN,CYP24A1,EGR1,ICAM1,IGF1,MYCN,PFKFB1,PLA2G4A,SLC2A1,WT1
STK11	kinase	0.0146	CYP4V2,ETV4,GRIA3,HDAC4,KCNA2,LUM,PTGS2,SARDH,SCG2,SNAI1,ZNF462
INSIG1	other	0.0149	ACACA,FDFT1,FDPS,HMGCR,IDI1,LPIN1,LSS,PMVK
peptidoglycan	chemical - endogenous non-mammalian	0.0149	EGR1,ICAM1,IL16,MMP13,MMP3,PTGS2,TLR5,VDR
bisindolylmaleimide I	chemical - kinase inhibitor	0.0149	APOA1,EGR1,ICAM1,IGF1,MMP13,NR4A1,PTGS2,SNAI1
ERK1/2	group	0.0149	AKR1C3,APLN,CCK,CTSB,ECE1,EGR1,HPGD,ICAM1,MMP13,MMP3,MYCN,PTGS2,RUNX2,SNAI1,TSLP,WISP1
erlotinib	chemical drug	0.015	EGR1,ICAM1,MME,MMP13,MMP3,TLR5
mannitol	chemical - endogenous mammalian	0.015	AKR1B1,HDC,ICAM1
Smad2/3-Smad4	complex	0.015	HMGA2,MMP13,SNAI1
Mir122a,b	group	0.015	CCK,HMGCR,SOCS1
BMPER	other	0.015	ICAM1,MGP,RUNX2
WNT7A	cytokine	0.015	CDH2,RUNX2,WNT4
KCNIP3	transcription regulator	0.015	CREM,GFAP,KCND2
ACSL5	enzyme	0.015	GFPT2,MAP2,MDK
S1PR1	g-protein coupled receptor	0.015	ICAM1,IGF1,PTGS2
ellagic acid	chemical - endogenous non-mammalian	0.015	AKR1B1,MMP3,PTGS2
NO 1886	chemical drug	0.015	ACAA2,CES1,PTGS2
7-nitroindazole	chemical reagent	0.015	GFAP,MAP2,NOS1
batimastat	chemical - protease inhibitor	0.015	MMP14,SDC4,SLC2A1
AG490	chemical - kinase inhibitor	0.0154	AKR1C3,GFAP,HPGD,ICAM1,IGF1,PIM1,PTGS2
glutamine	chemical - endogenous mammalian	0.0154	BCAT1,ICAM1,NR4A1,PPARGC1A,PTGS2,SLC16A1,WT1
CFTR	ion channel	0.0154	ACAA2,CYP4V2,FDFT1,FDPS,HPGD,IDI1,PTGS2
IFIH1	enzyme	0.0154	CISH,EGR1,ISG15,RND3
TIMP1	cytokine	0.0154	A4GALT,Cdkn1c,MME,MMP3
SCARB1	transporter	0.0154	APOA1,FBXO32,HMGCR,PTGS2
ETV4	transcription regulator	0.0154	ETV4,HPGD,MMP14,PTGS2
HSD11B1	enzyme	0.0154	ACACA,ANGPTL4,APOA1,PPARGC1A
EBI3	cytokine	0.0155	GADD45G,GBP2,ICAM1,MX1,PIM1
HNRNPA2B1	other	0.0155	ACSL5,GABRB2,MOCOS,PGM2L1,PLOD2,PPARGC1A,SNAI1,SYT1,USH1C,WNT4
SMARCB1	transcription regulator	0.0158	AMPH,BNIP3L,COL14A1,CYP39A1,F10,HP,MX1,PFKFB1,RND3,SKP2,TMOD1
SRF	transcription regulator	0.016	EGR1,EGR2,EGR3,G0S2,GADD45G,IER2,IGF1,MAP3K14,MAP4K4,MYL3,NR4A1,PTGR1,PTGS2,RND3,SEMA6D,SLC2A1,TMBIM4,WT1
Il3	cytokine	0.0161	ADGRE1,CISH,EGR1,IGF1,PIM1,SOCS1
NEUROG1	transcription regulator	0.0161	GFPT2,LRRN3,PLK2,PXDN,SCG2,SPOCK1
NFATC2	transcription regulator	0.0162	CISH,EGR2,EGR3,ENPP2,ISG15,NR4A1,PLK2,PTGS2,SOCS1,SRC
NS-398	chemical reagent	0.0163	BTG2,EGR2,F2R,FAT1,ICAM1,MMP14,PTGS2
PRKCD	kinase	0.0165	ALOXE3,CTSB,EPOR,GFAP,GLI1,ICAM1,MMP13,NR4A1,PALMD,PTGS2,SOCS1
8-chlorophenylthio-adenosine 3',5'-cyclic monophosphate	chemical - kinase inhibitor	0.0169	AKAP1,CREM,IGF1,LPIN1,PPARGC1A
FOSL2	transcription regulator	0.0169	HPGD,MMP13,MMP3,RUNX2,SOX4
RORA	ligand-dependent nuclear receptor	0.017	ADIPOR2,CISH,CYP39A1,FDFT1,HMGCR,HPGD,IGF1,PPARGC1A,PTGS2,RDH16,SELENBP1,SLC29A4
TNFRSF1A	transmembrane receptor	0.0171	ABCC1,CDH2,EFNA1,GFAP,ICAM1,IGF1,MMP13,MMP14,SRC
ELF4	transcription regulator	0.0172	CA2,CREM,HDC,KIT
F7	peptidase	0.0172	EGR1,IER2,MMP13,RND3
Fgf	group	0.0172	IGF1,PTGS2,RUNX2,SPRY2
MMP14	peptidase	0.0172	CDH2,MMP14,NNT,PTGS2
mir-30	microrna	0.0172	ADAM12,RUNX2,SKP2,SNAI1
RXRG	ligand-dependent nuclear receptor	0.0172	ACAA2,APOA1,CYP24A1,MMP11
ETS1	transcription regulator	0.0173	ARHGDIB,CYP24A1,EGR1,GABRE,HPGD,ICAM1,INSIG1,MMP13,MMP3,PSEN1,PTHLH,RUNX2,SNAI1
5-O-mycolyl-beta-araf-(1->2)-5-O-mycolyl-alpha-araf-(1->1')-glycerol	chemical - endogenous non-mammalian	0.0174	CD1D,EGR2,ICAM1,MGLL,PTGS2,RND3,SDC4
cholecalciferol	chemical - endogenous mammalian	0.0174	CTSK,CYP24A1,IGF1,PTHLH,RUNX2,VDR,WT1
KMT2A	transcription regulator	0.0174	EGR1,EPHB4,EYA1,MGLL,RGS4,SCN1A,TET1
EPO	cytokine	0.0174	ADAMTS10,BNIP3L,CA2,CISH,CTSK,EGR1,EPOR,GBA,KIT,KLHL24,NAB2,NUPR1,PIM1,PTGS2,SKP2,SOCS1
CREB3L3	transcription regulator	0.0176	LPIN1,RUNX2,SMURF1
GLIS2	transcription regulator	0.0176	MGP,MMP14,SNAI1
NFIA	transcription regulator	0.0176	CDH2,RUNX2,SLIT2
TNFRSF11A	transmembrane receptor	0.0176	MME,SNAI1,SRC
USP18	peptidase	0.0176	ISG15,MX1,SOCS1
BID	other	0.0176	CTSB,CTSH,CTSK
NPC2	other	0.0176	AKR1C3,PLA2G4A,PTGS2
S-(2,3-bispalmitoyloxypropyl)-cysteine-GDPKHPKSF	chemical reagent	0.0176	ICAM1,PTGS2,SLC40A1
NKX2-3	transcription regulator	0.0179	ANGPTL4,ARHGDIB,C2CD4B,FBN2,GBP2,MAMDC2,MAP2,PIM3,PTGS2,SLC40A1,TMEM100,TTC3,UACA
haloperidol	chemical drug	0.0184	EGR1,GFAP,HMGCR,NR4A1,PENK,SCN2B,SPRY2
MAPK3	kinase	0.0184	CYP24A1,EGR1,HDC,PLA2G4A,PPARGC1A,PTGS2
rifampin	chemical drug	0.0185	ABCC1,ARHGEF19,CES1,CYP24A1,ENPP2,FMO4,GBP2,MGP,MME,WT1
ST6GALNAC1	enzyme	0.0186	CDH2,SNAI1
ORAI1	ion channel	0.0186	ATP6V0D2,CTSK
SNED1	other	0.0186	IGF1,SLC2A1
GPR132	g-protein coupled receptor	0.0186	EGR1,ICAM1
mir-185	microrna	0.0186	FDFT1,HMGCR
OCLN	other	0.0186	MMP14,MMP3
MAD2L2	enzyme	0.0186	CDH2,EGR1
PLA2G2A	enzyme	0.0186	PLA2G4A,PTGS2
PPP1CA	phosphatase	0.0186	CDH2,RUNX2
RFWD2	enzyme	0.0186	ACACA,PPARGC1A
2-mercaptoethanol	chemical - endogenous mammalian	0.0186	KIF3C,SLC2A1
clonazepam	chemical drug	0.0186	CCK,EPHX1
SU6656	chemical toxicant	0.0191	EGR1,GDNF,GFPT2,PTGS2
cyclopamine	chemical reagent	0.0191	GLI1,MYCN,PTGS2,SMO
Rar	group	0.0191	EGR1,MGP,MMP11,MMP13
TERC	other	0.0191	CRY1,EGR1,GFAP,HMGCR
TLR2	transmembrane receptor	0.0192	CISH,GDNF,ICAM1,MMP13,MMP3,MX1,PTGS2,SLC40A1,SOCS1,VDR
oleic acid	chemical - endogenous mammalian	0.0194	ACACA,HMGCR,ICAM1,IGF1,NR4A1,PPARGC1A,PSEN1,PTGS2
losartan potassium	chemical drug	0.0194	CREM,EDNRA,EGR1,MAP2,NOS1,PTGS2,PTHLH,TUBB3
MET	kinase	0.0195	FBXO32,HDC,MMP13,NPHS1,NREP,PLK2,PTGS2
RARB	ligand-dependent nuclear receptor	0.0195	APOA1,EGR1,HNF1B,ICAM1,MMP11,PTGS2,SLC2A1
IKZF1	transcription regulator	0.0196	ABCA9,C1QTNF1,EPOR,IGF1,KIT,LHFP,MMP14,OPRK1,UACA
RIPK2	kinase	0.0197	ACACA,HMGCR,ICAM1,MCOLN2,PPARGC1A,TSLP
tacrolimus	chemical drug	0.0197	DPYSL5,EGR1,IL16,NOS1,NR4A1,PRICKLE1,PTGS2,RUNX2,SLC8A3,SLIT2,TMEFF1,TMEM100
DMD	other	0.0201	BTG2,FBXO32,LPIN1,MALL,MLLT3,NOS1,PACSIN1,PAMR1,PPARGC1A,SGSH,SUSD4
prostaglandin E1	chemical - endogenous mammalian	0.0205	Acan,CREM,ICAM1
cyclooxygenase	group	0.0205	IGF1,MMP3,PTGS2
salinosporamide A	chemical drug	0.0205	ICAM1,PTGS2,SNAI1
TLX3	transcription regulator	0.0205	CCK,GABRB2,GRIA3
miR-221-3p (and other miRNAs w/seed GCUACAU)	mature microrna	0.0205	Cdkn1c,ICAM1,KIT
miR-203a-3p (and other miRNAs w/seed UGAAAUG)	mature microrna	0.0205	MMP13,PTHLH,RUNX2
MAPK12	kinase	0.0205	MMP13,PPARGC1A,VDR
HOXA5	transcription regulator	0.0205	EGR1,IER2,IGF1
NRTN	growth factor	0.0205	EGR1,EGR2,PENK
ketamine	chemical drug	0.0205	CREM,GFAP,PTGS2
PS-1145	chemical - kinase inhibitor	0.0205	ICAM1,PTGS2,UACA
riboflavin	chemical - endogenous mammalian	0.0205	GLI1,WNT4,WNT6
hydroxypropyl-beta-cyclodextrin	chemical drug	0.0205	CTSB,HMGCR,NPC1
SOX2	transcription regulator	0.0206	CHST15,CRABP2,CYP26A1,ETV4,FABP7,IGF1,IRF6,IRX3,KRT14,L3MBTL3,MYCN,PCDH18,SNAI1,TEAD2,TET1,TUBB3,WISP1
PKD1	ion channel	0.0208	AMPH,BCAT1,CLDN10,DPEP1,IER2,JAKMIP2,PCDH9,PSEN1,SETD7,SLC26A7,SMURF1
alitretinoin	chemical drug	0.0209	ADAMTS4,ANXA5,APOA1,CYP24A1,CYP26A1,IFNGR1,ISG15,MMP11,PLA2G15,WNT5B
ANXA7	ion channel	0.021	CDH2,CRABP2,CTSB,GDNF,IGF1,WT1
diclofenac	chemical drug	0.0211	CLDN4,HPGD,PTGS2,TMEM100
bardoxolone	chemical drug	0.0211	EPHX1,GSTA4,HSPA9,MMP13
Cdc42	enzyme	0.0211	CTSB,CTSH,GFAP,STMN1
FOSB	transcription regulator	0.0211	CDK5,HPGD,MMP13,RUNX2
HNF1A	transcription regulator	0.0212	AKR1C3,BMP3,C4BPA,CYP4V2,G0S2,HABP2,HMGCR,HNF1B,IGF1,NAT10,PAMR1,PNO1,RNF186,RUNX2,SLC26A7,SLC38A4,SLC40A1,SLC5A1,SRC,TMEM140,UTP18,ZBED3
deoxycholate	chemical - endogenous mammalian	0.0214	EGR1,HPGD,KCNJ10,NR4A1,PTGS2
IL1R1	transmembrane receptor	0.0214	ABCC1,EGR1,GFAP,ICAM1,PTGS2
SPARC	other	0.0214	AKR1C3,BRIP1,CLDN4,MAP2,MSH2,PLET1,SLC22A5,SNAI1
Nfat (family)	group	0.0218	CTSK,EGR2,ICAM1,PGM2L1,PTGS2,SDC4,TUBB3
CCND1	transcription regulator	0.0219	BRIP1,CPED1,ENPP2,KIF20B,KLHL24,KRT14,MAGI2,MC4R,MMP3,OVOL2,PSRC1,SELENBP1,SOX4,STXBP1,ZNF462
bromobenzene	chemical toxicant	0.0224	ABCC1,FDFT1,FDPS,MSMO1,NUPR1,TUBB2B
mir-8	microrna	0.0224	ADAM12,HDAC4,PTHLH,SNAI1,SPRY2,ZFPM2
8-bromo-cAMP	chemical reagent	0.0225	APOA1,CREM,EGR1,GFAP,GNAI1,HPGD,IGF1,NOS1,PPARGC1A,PTGS2,SLC2A1
fluticasone	chemical drug	0.0225	ANGPTL4,CES1,HPGD,MDFIC,MFGE8,MX1,PCOLCE2,PPARGC1A,SDC4,TBC1D16,TSLP
A23187	chemical reagent	0.0225	EGR1,ICAM1,IGF1,MMP13,NGF,NR4A1,PTGS2,SLC2A1
MIF	cytokine	0.0225	ADGRE1,F2R,ICAM1,IL16,MMP13,MMP3,MYCN,PTGS2
TREM1	transmembrane receptor	0.0227	EGR1,EGR2,EGR3,IL6R,ISG15,KANK1,MCOLN2,NPC1,PTGS2,RHOU,SLCO4A1,SPRY2
BMP6	growth factor	0.023	CYP39A1,EPHX1,MMP13,MYCN,PCOLCE2,PTGS2,SNAI1
phorbol esters	chemical - other	0.023	CDH2,CYP24A1,EGR1,MMP3,PTGS2,SCG2,VDR
RTN4	other	0.0231	DPYSL2,DPYSL5,GFAP,MAP2,RAB3D
NOS3	enzyme	0.0233	ADGRE1,ICAM1,MMP14,PTGS2
IDH1	enzyme	0.0233	EGR1,GLI1,RUNX2,SLC2A1
FOXA1	transcription regulator	0.0234	DSCAM,EPHX1,HNF1B,KRT16,LHFP,MGP,MSH2,NRIP1,PFKFB1
Ras homolog	group	0.0235	EGR1,IL16,PTGS2
ETS	group	0.0235	EGR1,HPGD,ICAM1
ZMPSTE24	peptidase	0.0235	CISH,IGF1,SOCS1
SIM2	transcription regulator	0.0235	CDH2,DBN1,MMP3
SP100	transcription regulator	0.0235	GABRE,ICAM1,SNAI1
IGF2BP1	translation regulator	0.0235	COL14A1,GLI1,LUM
mir-23	microrna	0.0235	FBXO32,RUNX2,SPRY2
LCAT	enzyme	0.0235	APOA1,HMGCR,PPARGC1A
DUSP5	phosphatase	0.0235	CA2,EGR1,EGR3
EPOR	transmembrane receptor	0.0235	CISH,PIM1,SOCS1
2-mercaptoacetate	chemical - endogenous non-mammalian	0.0235	ICAM1,IGF1,MFGE8
plerixafor	chemical drug	0.0235	KIT,MMP13,MMP3
naloxone	chemical drug	0.0235	NR4A1,OPRK1,RGS4
chelerythrine	chemical drug	0.0235	Acan,ICAM1,PIM1
ganglioside GM1	chemical - endogenous mammalian	0.0243	NGF,PTGS2
ibudilast	chemical drug	0.0243	GDNF,NGF
ZNF384	transcription regulator	0.0243	MMP3,RUNX2
PRDM16	transcription regulator	0.0243	GADD45G,PPARGC1A
MIA	other	0.0243	CDH2,MMP14
MED12	transcription regulator	0.0243	EGR2,GLI1
VCL	enzyme	0.0243	Acan,RUNX2
miR-217-5p (and other miRNAs w/seed ACUGCAU)	mature microrna	0.0243	ACACA,PPARGC1A
SERPINE2	other	0.0243	GLI1,TSLP
TIA1	other	0.0243	PTGS2,SKP2
SULF1	enzyme	0.0243	Acan,MMP13
cholestyramine	chemical drug	0.0243	CCK,PMVK
orlistat	chemical drug	0.0243	ICAM1,SKP2
RP 73401	chemical toxicant	0.0243	BTG2,EGR1
carnosol	chemical - endogenous non-mammalian	0.0243	ICAM1,PTGS2
ziprasidone	chemical drug	0.0243	GDNF,HMGCR
palmitoyl-Cys((RS)-2,3-di(palmitoyloxy)-propyl)-Ala-Gly-OH	chemical reagent	0.0243	ICAM1,PTGS2
CGP 42112	chemical reagent	0.0243	MAP2,TUBB3
NFE2L2	transcription regulator	0.0245	ABCC1,ACSL5,ATP6V0D2,CTSK,EPHB4,EPHX1,F10,GADD45G,GFAP,GSTA4,HSPA9,MATK,MGLL,MSMO1,P2RX4,PPARGC1A,PTGS2,SCG2,SLC2A1,SYT1
tetrachlorodibenzodioxin	chemical toxicant	0.0246	ADIPOR2,BCAT1,CBR3,CCK,CES1,CYP2C18,FMO2,FXYD4,HDAC4,KRT14,MMP13,MMP14,PCDHA13,PTGS2,RDH16,SLC22A5,SLC2A1,SLC40A1,SRC
PIM1	kinase	0.0249	PIM1,PPARGC1A,PROS1,SKP2,SOCS1
PTGES	enzyme	0.0249	CDK5,EGR1,NOP2,NOS1,PTGS2
simvastatin	chemical drug	0.0252	APOA1,ASL,ETV4,F2R,HMGCR,ICAM1,KIT,MMP3,NRIP1,PTGS2,RHOU,SDC4
(+)-MK-801	chemical drug	0.0254	CREM,EGR1,ICAM1,RUNX2,STXBP1,SYT3
MAP2K6	kinase	0.0254	ISG15,MMP13,MMP3,PPARGC1A,PTGS2,VDR
OGT	enzyme	0.0255	ACO2,MGAT5B,PPARGC1A,TET1
NEDD9	other	0.0255	ALOXE3,KIT,PLOD2,SLC2A1
NR2F1	ligand-dependent nuclear receptor	0.0255	APOA1,EGR1,HNF1B,SPRY2
fatty acid	chemical - endogenous mammalian	0.0256	ACACA,APOA1,CCK,CREM,NR4A1,PTGS2,TSLP
Tlr	group	0.026	CISH,ICAM1,P2RX4,PTGS2,RGS14,RGS20,SOCS1,ZC3H12A
melatonin	chemical - endogenous mammalian	0.026	ACACA,CRY1,ECE1,GFAP,HSPA9,IGF1,PTGS2,RUNX2
HOXA10	transcription regulator	0.026	Cdkn1c,EGR2,ENPP2,FZD5,HMGCR,IRX3,MYCN,NR4A1,PROS1,TTC3,WNT4
FN1	enzyme	0.026	BCAT1,BNIP3L,CDH2,MGP,MMP13,MMP14,MMP3,RUNX2,SDC4,SKP2,SLC2A1,TNFAIP2
MSTN	growth factor	0.0267	FBXO32,IGF1,PID1,PPARGC1A,SLC2A1
Collagen type IV	complex	0.0268	GFAP,MMP14,PTGS2
EDN3	other	0.0268	CDH2,Cdkn1c,EGR1
HSPA9	other	0.0268	Cdkn1c,CRABP2,MYCN
PAX2	transcription regulator	0.0268	PAX8,WNT4,WT1
PD 169316	chemical - kinase inhibitor	0.0268	PPARGC1A,PTGS2,SNAI1
PD 153035	chemical drug	0.0268	KRT14,PTGS2,UPK1A
mangiferin	chemical - endogenous non-mammalian	0.0268	ACACA,ICAM1,PTGS2
cadmium	chemical toxicant	0.0269	CYP26A1,EPHX1,MGP,PTGS2,RETSAT,SLC5A1
SMO	g-protein coupled receptor	0.0269	FZD2,GLI1,LUM,NKD1,PRSS35,WNT6
anandamide	chemical - endogenous mammalian	0.0279	ANGPTL4,NOS1,PSEN1,PTGS2
xanthohumol	chemical - endogenous non-mammalian	0.0279	ACACA,ICAM1,RUNX2,SRC
S100A4	other	0.0279	EFNA1,MMP13,MMP14,SNAI1
CEBPD	transcription regulator	0.0284	GFAP,HP,IGF1,MMP13,MMP3,NGF,PTGS2
bleomycin	chemical drug	0.0286	CTSK,F2R,ICAM1,IGF1,MMP14,NR4A1,PLA2G15,SDC4,TINAGL1,WISP1
CpG ODN 1668	chemical reagent	0.0287	ICAM1,ISG15,PTGS2,SOCS1,TLR5
SERPINF1	other	0.0287	G0S2,GDNF,KCNJ10,NGF,PPARGC1A
TCF12	transcription regulator	0.0287	CACNG4,MVD,PTPRU,SLC22A16,ZC3H12A
CLEC11A	growth factor	0.0287	CDH2,EGR2,HRK,NR4A1,RUNX2
E. coli B4 lipopolysaccharide	chemical toxicant	0.0291	FIBIN,GADD45G,GBP2,GNAI1,GPNMB,ICAM1,KIF20B,MDFIC,METTL1,PIM1,PLA2G4A,PLEK,PROS1,PTGS2,SOCS1
CD3	complex	0.0292	ARHGDIB,CISH,CREM,DPYSL5,EEF1A2,EGR2,EGR3,FDPS,GLI1,GUCY1B3,ICAM1,IFNGR1,IGF1,IL16,KRT14,LSP1,NOS1,NR4A1,PCYOX1,PLEK,PTGS2,SMO,SMPDL3B,SOCS1,STMN1,TGFBRAP1,TNFRSF25,TOB2,YARS
ARNT2	transcription regulator	0.0297	AKR1B1,ANGPTL4,EGR1,EYA1,GDNF,GLI1,ICAM1,IL6R,SELENBP1,SLC2A1,SNN,ST8SIA5
PP2/AG1879 tyrosine kinase inhibitor	chemical - kinase inhibitor	0.0302	ICAM1,MMP13,PAX8,PTGS2,SRC,VAV1
CCL2	cytokine	0.0302	HDC,ICAM1,IGF1,NPHS1,PTGS2,SLC40A1
epinephrine	chemical - endogenous mammalian	0.0302	MMP13,MMP3,PENK,PPARGC1A,PTGS2,TLR5
p70 S6k	group	0.0304	CDH2,RUNX2,SNAI1
SEMA7A	transmembrane receptor	0.0304	CTSB,EGR1,WISP1
miR-27a-3p (and other miRNAs w/seed UCACAGU)	mature microrna	0.0304	EPHB4,IGF1,SPRY2
CX3CL1	cytokine	0.0304	GFAP,ICAM1,MFGE8
FASN	enzyme	0.0304	ETV4,PTGS2,SKP2
NOX4	enzyme	0.0304	ICAM1,KIT,SLC2A1
Sch-23390	chemical drug	0.0304	EGR1,EGR2,HSPA9
agmatine	chemical - endogenous mammalian	0.0304	ICAM1,PPARGC1A,SLC22A5
selenomethylselenocysteine	chemical - endogenous mammalian	0.0304	ABCC1,CES1,EGR1
DACH1	transcription regulator	0.0305	EGR1,IER2,MMP3,PTGS2
Hsp27	group	0.0305	FBXO32,GBA,IL6R,PTGS2
propranolol	chemical drug	0.0305	ICAM1,IGF1,PPARGC1A,PTGS2
memantine	chemical drug	0.0305	CREM,DBN1,GFAP,SCN2B
CALR	transcription regulator	0.0305	CDH2,CRABP2,ICAM1,PTGS2
CARM1	transcription regulator	0.0305	EGR3,ICAM1,MMP13,MMP3
conjugated linoleic acid	chemical drug	0.0305	ANGPTL4,CTSK,PPARGC1A,PTGS2
WHSC1	enzyme	0.0305	BTG2,CA2,HDAC4,IGF1
ganglioside	chemical - endogenous mammalian	0.0305	ICAM1,PTGS2
11-dehydrocorticosterone	chemical - endogenous mammalian	0.0305	ACACA,PPARGC1A
G protein alphai	group	0.0305	F2R,PTHLH
FAT1	other	0.0305	MMP3,PTGS2
MEMO1	other	0.0305	CA2,SNAI1
NEK7	kinase	0.0305	ISG15,PTGS2
NCKAP1L	other	0.0305	DMTN,TMOD1
ROR1	kinase	0.0305	MAP2,SNAI1
TPM3	other	0.0305	IGF1,TNFRSF25
ADIPOR2	transmembrane receptor	0.0305	ADIPOR2,PTGS2
MGAT3	enzyme	0.0305	CDH2,SNAI1
Saa3	other	0.0305	APOA1,RUNX2
EYA1	phosphatase	0.0305	GDNF,WT1
IFNL4	cytokine	0.0305	ISG15,MX1
ATP7A	transporter	0.0305	CCK,PLA2G4A
DIO2	enzyme	0.0305	KCND3,SLC2A1
WNT3	other	0.0305	PTGS2,RUNX2
RECK	other	0.0305	SKP2,SPRY2
pimozide	chemical drug	0.0305	CISH,PIM1
domoic acid	chemical toxicant	0.0305	GFAP,PTGS2
phenyl-N-tert-butylnitrone	chemical reagent	0.0305	PSEN1,PTGS2
racemic flurbiprofen	chemical drug	0.0305	HPGD,PTGS2
hexarelin	chemical toxicant	0.0305	INSIG1,PPARGC1A
carnosine	chemical - endogenous mammalian	0.0305	CNDP1,HMGCR
astressin 2B	biologic drug	0.0305	HPGD,SLC2A1
hexamethoxyflavone	chemical toxicant	0.0305	ICAM1,PTGS2
arachidonyltrifluoromethane	chemical reagent	0.0305	PLA2G4A,PTGS2
PTGER4	g-protein coupled receptor	0.0313	ADAMTS4,EGR1,GBP2,GDNF,MAFB,MMP13,PTGS2,RUNX2,SHISA3
pelargonic acid	chemical - endogenous mammalian	0.0314	TSLP
6-thioguanylic acid	chemical reagent	0.0314	PTHLH
nicotinamide-beta-riboside	chemical - endogenous mammalian	0.0314	PPARGC1A
pregnanolone	chemical - endogenous mammalian	0.0314	MAP2
azide	chemical reagent	0.0314	SLC2A1
1-oleoyl-lysophosphatidic acid	chemical - endogenous mammalian	0.0314	ENPP2
thromboxane A2	chemical - endogenous mammalian	0.0314	PTGS2
endocannabinoid	chemical - endogenous mammalian	0.0314	APOA1
deflazacort	chemical drug	0.0314	EDNRA
DIXDC1	other	0.0314	SNAI1
Has	group	0.0314	WISP1
Gαq	group	0.0314	PTGS2
Patched	group	0.0314	SMO
Type I BMP receptor	group	0.0314	NGF
G-protein gamma	group	0.0314	SRC
G-protein beta	group	0.0314	SRC
DNAJ	group	0.0314	ENPP2
AMG-9810	chemical reagent	0.0314	PPARGC1A
SERPINF	group	0.0314	NGF
acridine half-mustard	chemical toxicant	0.0314	ANTXR2
MAP2K4/7	group	0.0314	PTGS2
FOXJ2	transcription regulator	0.0314	C4BPA
PMM2	enzyme	0.0314	ICAM1
CYP2R1	enzyme	0.0314	VDR
STARD4	transporter	0.0314	NPC1
Pad2	other	0.0314	PTGS2
FMOD	other	0.0314	LUM
EIF4B	translation regulator	0.0314	ISG15
ABCA12	transporter	0.0314	GBA
NLRP2	other	0.0314	ICAM1
CDC42BPB	kinase	0.0314	CTSB
RDH5	enzyme	0.0314	RDH10
EVA1C	other	0.0314	EPOR
TET3	enzyme	0.0314	MGAT5B
CD3-TCR	complex	0.0314	TOB1
WFDC1	other	0.0314	ICAM1
PPIP5K1	phosphatase	0.0314	RUNX2
SV2B	transporter	0.0314	SYT1
GABARAPL1	other	0.0314	OPRK1
FNDC3B	other	0.0314	RUNX2
procyanidin B2	chemical - endogenous non-mammalian	0.0314	PTGS2
SDR9C7	enzyme	0.0314	MMP11
SGMS2	enzyme	0.0314	APOA1
MYADM	other	0.0314	ICAM1
SLC17A6	transporter	0.0314	NR4A1
CYTL1	cytokine	0.0314	IGF1
B4GALT6	enzyme	0.0314	GFAP
NTNG1	other	0.0314	LRRC4C
NAP1L2	other	0.0314	Cdkn1c
TRPM3	ion channel	0.0314	EGR1
LRRC4	other	0.0314	STMN1
AHSA1	other	0.0314	MC4R
yessotoxin	chemical - endogenous non-mammalian	0.0314	AKAP1
Tpl2 kinase inhibitor	chemical - kinase inhibitor	0.0314	PTGS2
masitinib	chemical drug	0.0314	KIT
hispidulin	chemical drug	0.0314	EGR1
Cabin1-HDAC1/2-MEF2D-MITR-Sin3	complex	0.0314	NR4A1
MEF2D-NFAT2-p300	complex	0.0314	NR4A1
Mucin	group	0.0314	PTGS2
cucurbitacin E	chemical - endogenous non-mammalian	0.0314	PTGS2
DSG3	other	0.0314	KRT14
EDN2	growth factor	0.0314	PTGS2
KCNAB1	ion channel	0.0314	KCND3
MARK1	kinase	0.0314	SNAI1
SLC52A1	transporter	0.0314	ICAM1
KIF5A	transporter	0.0314	GABRB2
IGFALS	other	0.0314	IGF1
mir-302	microrna	0.0314	HDAC4
mir-345	microrna	0.0314	ABCC1
miR-802-5p (miRNAs w/seed CAGUAAC)	mature microrna	0.0314	HNF1B
HTR1A	g-protein coupled receptor	0.0314	NOS1
EAF1	transcription regulator	0.0314	WNT4
MARK4	kinase	0.0314	SNAI1
AX 115	chemical reagent	0.0314	PLA2G4A
GW 6471	chemical reagent	0.0314	PPARGC1A
SIGLEC7	transmembrane receptor	0.0314	PTGS2
SIGLEC9	other	0.0314	PTGS2
PTS	enzyme	0.0314	IGF1
RAB27B	enzyme	0.0314	KIT
OMP	other	0.0314	CCK
TUBB3	other	0.0314	ANXA5
ACSL4	enzyme	0.0314	PTGS2
LRRN1	other	0.0314	MYCN
CSL-HIF1A-MAML1-NICD	complex	0.0314	SNAI1
DSG2	other	0.0314	SCG2
RPS6KA2	kinase	0.0314	EGR1
TFF1	other	0.0314	PTGS2
Pla2g2a	other	0.0314	PTGS2
CRABP1	transporter	0.0314	CRABP2
THEM4	enzyme	0.0314	PTGS2
NOCT	transcription regulator	0.0314	IGF1
ARHGDIB	enzyme	0.0314	PTGS2
NPNT	other	0.0314	GDNF
M6PR	transporter	0.0314	NPC1
ITIH4	other	0.0314	VDR
ADAM19	peptidase	0.0314	EGR2
SLC25A10	transporter	0.0314	ACACA
PRC1	other	0.0314	PTGS2
GTx-560	chemical reagent	0.0314	PROS1
IRX5	transcription regulator	0.0314	KCND2
CHRM2	g-protein coupled receptor	0.0314	EGR1
RDH16	enzyme	0.0314	CYP26A1
Kcnip2	other	0.0314	KCND3
IGHMBP2	enzyme	0.0314	APOA1
CID-2011756	chemical reagent	0.0314	NR4A1
betel quid extract	chemical reagent	0.0314	MAP2
ethylketocyclazocine	chemical drug	0.0314	OPRK1
probenecid	chemical drug	0.0314	ABCC1
LY311727	chemical reagent	0.0314	PTGS2
BN 50730	chemical reagent	0.0314	PTGS2
cyclothiazide	chemical drug	0.0314	EGR1
asimadoline	chemical drug	0.0314	OPRK1
1-(1-glycero)dodeca-1,3,5,7,9-pentaene	chemical toxicant	0.0314	PTGS2
SC-19220	chemical reagent	0.0314	ICAM1
CGP77675	chemical - kinase inhibitor	0.0314	PTGS2
arachidonyl-2-chloroethylamide	chemical reagent	0.0314	EGR1
butenafine	chemical drug	0.0314	TSLP
Ro 31-7549	chemical - kinase inhibitor	0.0314	PTGS2
theaflavin monogallate B	chemical - endogenous non-mammalian	0.0314	PTGS2
procaterol	chemical drug	0.0314	ICAM1
salvinorin a	chemical drug	0.0314	OPRK1
bremazocine	chemical drug	0.0314	OPRK1
nalfurafine	chemical drug	0.0314	OPRK1
n-6 docosapentaenoic acid	chemical - other	0.0314	PTGS2
long-chain alcohol	chemical - endogenous non-mammalian	0.0314	PTGS2
6-thioguanosine	chemical reagent	0.0314	PTHLH
idebenone	chemical drug	0.0314	NGF
2'-fucosyllactose	chemical - endogenous mammalian	0.0314	ICAM1
mesterolone	chemical drug	0.0314	NOS1
ergothioneine	chemical - endogenous non-mammalian	0.0314	MAP2
E-64c	chemical - protease inhibitor	0.0314	MAP2
benserazide	chemical drug	0.0314	GDNF
Fe3+	chemical - endogenous mammalian	0.0314	HMGCR
GH1	growth factor	0.0316	ABCC1,ACACA,AKR1B1,ANGPTL4,CISH,EGR1,FDPS,GFAP,IGF1,MEP1B,SLC2A1,SOCS1
estrogen receptor	group	0.0319	ANXA9,CD99,CLDN4,EGR1,ICAM1,IGF1,MMP14,NRIP1,PCDH18,PDGFD,SNAI1,TMEFF1,WNT5B
streptozocin	chemical drug	0.0327	ACACA,ADIPOR2,APLN,FBXO32,GFAP,ICAM1,IGF1,KIT,NOS1,PPARGC1A,PTGS2,RUNX2
K+	chemical - endogenous mammalian	0.0331	EGR1,GABRB2,NR4A1,PENK
bromocriptine	chemical drug	0.0331	ANXA5,GNAI1,NGF,SLC2A1
RXRA	ligand-dependent nuclear receptor	0.0337	ACACA,APOA1,CRABP2,CTSH,CYP24A1,CYP26A1,EPHX1,HNF1B,INSIG1,MGP,MMP11,MYCN,TPP1,TSLP
cerivastatin	chemical drug	0.0338	APOA1,FDPS,HMGCR,ICAM1,IDI1,PTGS2
GAST	other	0.0338	CREM,EGR1,HDC,IMPDH2,PTGS2,SRC
metformin	chemical drug	0.0338	ACACA,ADIPOR2,IGF1,INSIG1,MX1,PTGS2,RUNX2,SLC2A1,SLIT2
2-aminopurine	chemical reagent	0.0341	IGF1,ISG15,PTGS2
TRPS1	transcription regulator	0.0341	MMP13,RUNX2,VDR
TSPYL5	other	0.0341	CNTNAP2,MN1,SEC14L3
DTX1	transcription regulator	0.0341	EGR1,HIGD1A,SNAI1
EIF2AK3	kinase	0.0345	BTG2,EGR1,HSPA9,IGF1,NUPR1,RPS6KA2,YARS
GNA15	enzyme	0.0345	BMP3,GBP2,GUCY1B3,MAP2,PRSS35,SCN2A,UNC5B
2-deoxyglucose	chemical drug	0.035	ACACA,MMP13,MYCN,PTGS2,SLC5A1
JAK2	kinase	0.0354	AKR1C3,EGR1,EPOR,F10,GBP2,GFAP,ICAM1,PTGS2
diethylstilbestrol	chemical drug	0.0358	ARHGDIB,BCAT1,COMP,CRABP2,EGR1,FDPS,HDC,IGF1,MAFB,MFGE8,SRC,WNT4
valsartan	chemical drug	0.0359	GFAP,ICAM1,KIT,PTGS2
APC	enzyme	0.0362	CCK,CDH2,IGF1,MMP3,PLA2G4A,PTGS2,SNAI1
Calcineurin protein(s)	complex	0.0373	EGR1,EGR2,NR4A1,PPARGC1A,PTGS2
pCPT-cAMP	chemical - kinase inhibitor	0.0374	EGR1,NR4A1
KDM8	enzyme	0.0374	CTSK,SLC2A1
SGPL1	enzyme	0.0374	ABCC1,PTGS2
Kallikrein	group	0.0374	EDNRA,ICAM1
CTNND1	other	0.0374	CDH2,SNAI1
BCAR1	enzyme	0.0374	EGR1,NAB2
ALK	kinase	0.0374	GLI1,MYCN
ETV6	transcription regulator	0.0374	DLL4,MMP3
RGCC	other	0.0374	CDH2,SNAI1
CDC37	kinase	0.0374	CDK5,KIT
trifluoperazine	chemical drug	0.0374	EGR1,NOS1
RV 538	chemical reagent	0.0374	GFAP,ICAM1
riluzole	chemical drug	0.0374	GDNF,GFAP
clomipramine	chemical drug	0.0374	CCK,LSS
calcifediol	chemical - endogenous mammalian	0.0374	CYP24A1,VDR
mesalamine	chemical drug	0.0374	HPGD,PTGS2
CA074-methyl ester	chemical reagent	0.0374	CTSB,GFAP
midostaurin	chemical drug	0.0374	MMP13,PTGS2
8-oxo-7-hydrodeoxyguanosine	chemical - endogenous mammalian	0.0374	ICAM1,PTGS2
allopregnanolone	chemical - endogenous mammalian	0.0374	PENK,PTGS2
PRDM5	transcription regulator	0.0377	CD99,EDNRA,IL6R,NREP,RUNX2,TINAGL1
RHOA	enzyme	0.0377	ICAM1,MMP13,MMP14,RND3,RUNX2,SKP2
geldanamycin	chemical - endogenous non-mammalian	0.0379	CCDC149,EGR3,LGI3,NTN1,PTGS2,PTK6,RPS6KA2,SCN2B,SLC5A1
POU5F1	transcription regulator	0.0381	BNIP3L,CDH2,CHST15,CRABP2,CYP26A1,HRK,IRF6,IRX3,KRT14,MYCN,PCDH18,SNAI1,SRC,TEAD2,TET1,TNFRSF25
BMP	group	0.0381	DPYSL2,RUNX2,WT1
MEF2	group	0.0381	NR4A1,PPARGC1A,PTGS2
IL-1R	group	0.0381	MMP13,MMP14,MMP3
GNRH	group	0.0381	EGR1,PTGS2,SCG2
BGN	other	0.0381	MMP14,RUNX2,WISP1
MTA3	enzyme	0.0381	CDH2,SNAI1,TWISTNB
COL4A3	other	0.0381	LAMB1,MMP14,PTGS2
ARRB1	other	0.0381	EGR1,MMP3,PTGS2
N-[N-(3,5-difluorophenacetyl-L-Ala)]-S-phenylglycine t-butyl ester	chemical - protease inhibitor	0.0381	DLL4,RND3,SNAI1
stearic acid	chemical - endogenous mammalian	0.0381	ICAM1,PPARGC1A,PTGS2
Ni2+	chemical reagent	0.0381	ANGPTL4,HRK,ICAM1
REST	transcription regulator	0.0384	HPGD,KCNJ6,PENK,SCG2,SCN2A,SNN,SYT1,TUBB3
Laminin	complex	0.0389	PTGS2,RUNX2,SDC4,SKP2
SOX7	transcription regulator	0.0389	CRABP2,IRF6,KRT14,SOX4
MUC1	other	0.0389	ABCC1,CD1D,MMP13,SNAI1
SOX9	transcription regulator	0.0397	Acan,CDH2,COMP,KIT,RUNX2
NR1I3	ligand-dependent nuclear receptor	0.0397	APOA1,CYP39A1,EPHX1,ICAM1,INSIG1,TNFAIP2,WISP1
SNCA	enzyme	0.0397	CTSB,GDNF,GFAP,IGF1,MMP3,TUBB3
MTOR	kinase	0.0397	ACACA,AKR1B1,EFNA1,FDPS,GPHN,KCND2,MAP2,NAB2,RUNX2,SKP2,SLC2A1,SRC,TLR5,TNFRSF25
JUNB	transcription regulator	0.04	HPGD,MMP13,MMP3,MVD,PENK,RUNX2,SNAI1,SYT1
Ras	group	0.04	CCK,CLDN4,CYP24A1,EGR1,IGF1,MMP13,PTGS2,SNAI1
BMP7	growth factor	0.04	ADORA1,ICAM1,IGF1,MMP13,NPHS1,PENK,PPARGC1A,RUNX2
miR-124-3p (and other miRNAs w/seed AAGGCAC)	mature microrna	0.0402	ACAA2,ECI2,EGR1,KANK1,KLHL24,MDFIC,RDH10,SLC16A1,SLC22A5,TUBB6,ZBED3
IL2	cytokine	0.0405	ABCC1,CISH,CRMP1,DKC1,ENPP2,GADD45G,GFAP,GPLD1,ICAM1,IDI1,IFNGR1,KIT,MLLT3,MME,MX1,NAB2,NOP2,Nrgn,PIM1,PROS1,PTGS2,PTHLH,SOCS1,WT1,YARS
1,4-bis[2-(3,5-dichloropyridyloxy)]benzene	chemical toxicant	0.0415	APOA1,CYP39A1,ECI2,ICAM1,INSIG1,TNFAIP2,WISP1
PPARGC1A	transcription regulator	0.0416	ACACA,COMP,FBXO32,INSIG1,LPIN1,NCEH1,PPARGC1A,PTGS2,RUNX2,SLC39A14,SOCS1,ST8SIA5
PI3K (family)	group	0.0418	Cdkn1c,FBXO32,GLI1,PTGS2,RDH10,SLC2A1
SPIB	transcription regulator	0.0418	CLEC10A,EGR1,EGR2,FAM46C,KIT,P2RY6
TGFA	growth factor	0.0418	GFAP,ICAM1,MMP13,PLA2G4A,PTGS2,TLR5
GMNN	transcription regulator	0.0418	CHST15,CYP26A1,IRX3,PCDH18,PHYHIP,TEAD2
D-fructose	chemical - endogenous mammalian	0.0419	ACACA,HP,ICAM1,SLC5A1
HOXC6	transcription regulator	0.0419	C14orf37,MME,PLXDC1,SH3D19
TXNIP	other	0.0419	G0S2,ICAM1,PPARGC1A,PTGS2
HR	transcription regulator	0.0419	COL25A1,CYP24A1,MAGI2,VDR
NRIP1	transcription regulator	0.0422	ACAA2,ACACA,ACO2,APOA1,PTGS2
lenalidomide	chemical drug	0.0422	FZD2,FZD5,GABRB2,LRRC4C,MIEF1,PLOD2,SETD7,TET1,WNT11,WNT4
NFIC	transcription regulator	0.0423	ADAM12,FABP7,GFAP
kaempferol	chemical toxicant	0.0423	ICAM1,PTGS2,RUNX2
Ap1	complex	0.0424	GFAP,HPGD,IGF1,MMP13,MMP3,NGF,PTGS2,TSLP,VDR
CLOCK	transcription regulator	0.0424	ANGPTL4,CYP26A1,F2R,GDNF,ICAM1,KCND3,LPIN1,MGP,TBRG4
JUN	transcription regulator	0.0424	FABP7,GDNF,HPGD,ICAM1,KRT16,MMP13,MMP3,MSH2,MVD,NGF,NR4A1,PENK,PLA2G4A,PTGS2,PTHLH,PXDN,RUNX2,STMN1,VDR,WNT4
SB-431542	chemical reagent	0.0439	ASPN,GFAP,IGF1,Kcnn2,MAFB,RUNX2
NFYA	transcription regulator	0.0439	EGR1,EPHX1,ICAM1,IGF1,LPIN1,RGS4
PRDM1	transcription regulator	0.0441	ANGPTL4,CYP4V2,DBNDD1,EGR2,FAM167A,FZD2,MALL,PCDH18,PLA2G4A,SCARA5,SMPDL3B,SNAI1
CD44	enzyme	0.0441	ADGRE1,CRABP2,CTSK,LAMB1,MMP13,MMP14,MMP3,NPNT,PTHLH,SDC4,SRC
Y 27632	chemical drug	0.0448	Acan,DPYSL2,ICAM1,PTGS2,SKP2
DNA-methyltransferase	group	0.0448	NAB2,PTGS2
coal tar	chemical drug	0.0448	CYP2C18,PTGS2
Adaptor protein 1	complex	0.0448	MMP13,PTGS2
Collagen Alpha1	group	0.0448	CDH2,PTGS2
mir-515	microrna	0.0448	ANGPTL4,PTHLH
miR-100-5p (and other miRNAs w/seed ACCCGUA)	mature microrna	0.0448	EGR2,MMP13
mir-7	microrna	0.0448	ABCC1,SNAI1
miR-23a-3p (and other miRNAs w/seed UCACAUU)	mature microrna	0.0448	FBXO32,IL6R
mir-33	microrna	0.0448	ACACA,HMGA2
mir-373	microrna	0.0448	ANGPTL4,PTHLH
MMP7	peptidase	0.0448	ADAM12,MMP3
LB-205	chemical reagent	0.0448	GFAP,NGF
CCNT1	transcription regulator	0.0448	PPARGC1A,SLC2A1
AFP	transporter	0.0448	EGR1,EGR2
OSBPL8	transporter	0.0448	ACACA,HMGCR
MZF1	transcription regulator	0.0448	CDH2,NOS1
ELK3	transcription regulator	0.0448	EGR1,MMP3
PCSK1	peptidase	0.0448	CCK,IGF1
ACO1	enzyme	0.0448	ACO2,IGF1
TAS1R3	g-protein coupled receptor	0.0448	SLC16A1,SLC5A1
KMUP-1	chemical reagent	0.0448	APOA1,HMGCR
meloxicam	chemical drug	0.0448	HPGD,PTGS2
cinnamaldehyde	chemical toxicant	0.0448	ACACA,PTGS2
hesperetin	chemical drug	0.0448	MMP3,PPARGC1A
tyrphostin AG 1296	chemical - kinase inhibitor	0.0448	ICAM1,PTGS2

## Sheet: 24 h post-CIDR
Supplementary Table 7B: IPA upstream regulators at 24 h post-CIDR relative to the onset of oestrus. Regulators with predicted activated state are shaded in orange, those with predicted inhibited state are shaded in blue, and those with a predicted neutral state are not shaded.
IPA Upstream Regulator	Molecule Type	P-value	Target molecules in dataset
Hdac	group	6.08e-08	CYP24A1,EDNRB,EYA1,FBXO32,GDNF,IGF1,MMP14,PBX1,PGF,PPARGC1A,SPRY2,WNT4
TGFB1	growth factor	1.26e-07	Acan,ADAMTS12,ANGPTL4,APLN,AQP11,COMP,CTSH,CTSK,EDNRB,EHMT2,GABRB2,GADD45A,GDNF,GFPT2,GLI1,HEXB,HSD17B6,IFI30,IGF1,MFAP2,MMP11,MMP14,MSMO1,NUPR1,PBX1,PCOLCE2,PLK2,PLOD2,PPARGC1A,PTHLH,RBM3,RHOU,SERPINE2,SGSH,SLC39A14,SOX4,SRSF2,SRSF3,THY1,USH1C,WNT4
TNF	cytokine	3.02e-06	Acan,ACP5,ANGPTL4,APLN,APOA1,C1QTNF1,CA2,CRYAB,CTSK,DBI,EDNRB,FBXO32,G0S2,GABRB2,GADD45A,GDNF,GFPT2,GPR84,HEXB,HP,IGF1,IL16,INSIG1,Kcnn2,MMP14,NOS1,PLD3,PLK2,PLOD2,PPARGC1A,PTHLH,RGS20,SCUBE2,SERPINE2,SHBG,SOX4,THY1,TNFAIP2
genistein	chemical drug	4.14e-06	ACP5,ANGPTL4,APOA1,ATP6V0D2,CTSH,CTSK,EPHA8,GDNF,GLI1,HEXB,IGF1,MANBA,SCPEP1,SGSH,SHBG,TPP1
thioacetamide	chemical toxicant	1.19e-05	ACP5,CYGB,EDNRB,EPHX1,GPNMB,IGF1,MMP14,NUPR1,PDGFD,PIK3R2,RBM3,SCPEP1
tretinoin	chemical - endogenous mammalian	1.26e-05	ANGPTL4,APLN,CA2,CDH6,CDK5,CIDEA,CTSK,CYP26A1,DBI,DPYSL5,ELOC,EPHX1,G0S2,GLI1,HSD17B6,IGF1,IL16,JCHAIN,MAFB,MDK,MMP11,MMP14,OPRK1,PLEKHO2,PLK2,PTHLH,RABGGTB,SCPEP1,SERPINE2,SOX4,SYN1,TNFAIP2,TPP1
SOST	other	2.19e-05	ACP5,CA2,CTSK
cycloheximide	chemical reagent	2.77e-05	Acan,APOA1,CYP24A1,GADD45A,IGF1,KCND2,KSR2,MMP11,PTHLH,RBM3,SHBG,THRB,TNFAIP2,TOB1
IL1B	cytokine	3.21e-05	Acan,ANGPTL4,ANTXR1,ANXA9,CRYAB,DBI,G0S2,GADD45A,HEXB,HP,IGF1,IL16,MFAP2,MMP11,MMP14,NOS1,PLD3,PPARGC1A,PTHLH,SCUBE2,THY1,TNFAIP2,TOB1
RARG	ligand-dependent nuclear receptor	5.77e-05	APOA1,CRYAB,CYP26A1,MAFB,MMP11
caffeine	chemical drug	5.96e-05	ACP5,CTSK,HSD11B2,PPARGC1A,SRSF2,SRSF3
beta-estradiol	chemical - endogenous mammalian	7.75e-05	ACP5,APOA1,BCAT1,C1QTNF6,CA2,CDK5,CHRM1,COL6A6,COMP,CTSH,CTSK,CYP24A1,EHMT2,ELOC,FMO2,GADD45A,GDNF,HCRTR1,HSD11B2,HSD17B6,IFI30,IGF1,MSMO1,NOS1,NUPR1,OPRK1,PBX1,PIK3R2,PLK2,SBK1,SLC35D3,SOX4,SPRY2,SRSF2,SYT3,THRB
L-dopa	chemical - endogenous mammalian	8.76e-05	C14orf37,CAMK1G,Cyp2c44,DPP7,EDNRB,ERLIN1,GDNF,HEXB,KCND2,MMP14,MSMO1,PLEKHO2,PLK2,PLPPR1,PPP4R4,RENBP,SBK1,SYN1,UPB1
TP53	transcription regulator	0.000134	ANTXR1,APOA1,CRYAB,CTSH,CTSK,CYP24A1,DBI,DPEP1,EPHX1,GADD45A,IFI30,IGDCC4,IGF1,IL16,MAFB,MFAP2,NUPR1,PLK2,PLOD2,PSRC1,RBM3,SCPEP1,SERPINE2,SRSF3,SYN1,THY1,TNFAIP2,TOB1,TPP1,VEGFB
MYOD1	transcription regulator	0.000147	CRYAB,EPHA8,GADD45A,IGF1,MAFB,MYBPH,PPARGC1A,SBK1,SGCA
methylprednisolone	chemical drug	0.000166	CIDEA,CTSH,Cyp2c44,EDNRB,EPHX1,FABP7,FBXO32,G0S2,GADD45A,IGF1,INSIG1,MAFB,MMP11,NUPR1,THRB,TOB1
fluocinolone acetonide	chemical drug	0.000171	ANGPTL4,BMP3,HSD11B2,OCA2,WNT4
OSTM1	other	0.000174	ATP6V0D2,CTSK,MAFB
dexamethasone	chemical drug	0.000175	ANGPTL4,APLN,APOA1,CA2,CDK5,CRYAB,CTSK,CYP24A1,CYP26A1,DNER,EDNRB,FBXO32,G0S2,GADD45A,GLI1,HP,HSD11B2,IGF1,IL16,MFGE8,MMP14,NOS1,NPPC,NREP,OCA2,PCDH9,PLK2,PLOD2,PPARGC1A,PTHLH,SERPINE2,SHBG,SLC5A1,TNFAIP2
LEP	growth factor	0.000178	ANGPTL4,APOA1,CIDEA,CYP24A1,GADD45A,GDNF,IGF1,MCHR1,MMP14,MSMO1,NOS1,NPPC,PPARGC1A,SYN1
TP73	transcription regulator	0.000188	CNTFR,CRYAB,GADD45A,GPNMB,MMP14,NUPR1,PLK2,PSRC1,SERPINE2,TNFAIP2,TPP1,WNT4
bexarotene	chemical drug	0.000201	CTSH,CYP26A1,FABP7,GDNF,GSX2,NOS1,PLOD2,SRSF2
Insulin	group	0.000222	ANGPTL4,APLN,APOA1,CHRM1,CIDEA,DBI,FBXO32,IGF1,PPARGC1A,PTHLH,SRSF3,WNT4
fenofibrate	chemical drug	0.000257	ANGPTL4,APOA1,Cyp2c44,DBI,FBXO32,GADD45A,HP,THRB,TPP1,VEGFB
IGF1	growth factor	0.0003	Acan,FBXO32,GDNF,HSD11B2,IGF1,IL16,MMP14,NUPR1,SHBG,SRSF3,SYN1,THY1,WNT4
PPARG	ligand-dependent nuclear receptor	0.00031	ANGPTL4,APOA1,CA2,CIDEA,CYP26A1,EPHX1,HP,IGF1,INSIG1,MANBA,MMP14,PID1,PPARGC1A,SHBG
pirenzepine	chemical drug	0.000322	CHRM1,NOS1
HRAS	enzyme	0.000324	Acan,ANTXR1,CYP24A1,DNER,EPHX1,IFI30,MFGE8,MMP14,MSMO1,PGF,PLOD2,PTHLH,SERPINE2,SOX4,SPRY2,SYN1
RXRG	ligand-dependent nuclear receptor	0.000329	APOA1,CRYAB,CYP24A1,MMP11
PRKAG3	other	0.000364	ANGPTL4,IFI30,NOS1,PPARGC1A,RHOU,TMEM100,WNK2,WNT4
EGFR	kinase	0.000372	CRYAB,CTSK,FABP7,GADD45A,HP,HSD11B2,IGF1,MMP14,PBX1,SERPINE2,SPRY2
RXRA	ligand-dependent nuclear receptor	0.0004	APOA1,CIDEA,CRYAB,CTSH,CYP24A1,CYP26A1,EPHX1,INSIG1,MMP11,TPP1
CEBPA	transcription regulator	0.000467	APLN,CA2,CTSK,EPHX1,G0S2,GADD45A,GLI1,GPR84,HP,IGF1,PLOD2,PPARGC1A,THRB
KIAA1524	other	0.000471	C4BPA,CRYAB,GADD45A,GPNMB,SERPINE2
Ins1	other	0.000487	ANGPTL4,APLN,APOA1,CRYAB,HP,HSD11B2,IGF1,NOS1,PIK3R2,SYT3,THY1
halofuginone	chemical drug	0.000599	ACP5,CYGB,EDNRB,EPHX1,NUPR1,PIK3R2,SCPEP1
Rxr	group	0.000636	ANGPTL4,CYP24A1,CYP26A1,GADD45A,INSIG1,MMP11
RAB23	enzyme	0.000641	Acan,GLI1
Sapk	group	0.000641	FBXO32,GADD45A
ACSL5	enzyme	0.000683	GFPT2,MDK,PPP4R4
TFEB	transcription regulator	0.000712	CTSK,SCPEP1,SGSH,TPP1
nicotine	chemical drug	0.00072	ATP6V0D2,CA2,CHRNA3,CTSK,DBI,HCRTR1,IGF1,PTHLH
dopamine	chemical - endogenous mammalian	0.000743	CTSK,HRH3,KCND2,MCHR1,OPRK1,SCN1A
HNRNPA2B1	other	0.000804	DNER,GABRB2,PBX1,PLOD2,PPARGC1A,USH1C,WNT4
hydrogen peroxide	chemical - endogenous mammalian	0.000852	C4BPA,CRYAB,FBXO32,GADD45A,GLI1,INSIG1,MDK,MSMO1,NOS1,NUPR1,PGF,PPARGC1A,WNT4
PKNOX1	transcription regulator	0.000958	FABP7,PBX1,PPARGC1A
TWIST1	transcription regulator	0.000982	Acan,C1QTNF1,FIBIN,GLI1,MFGE8,MXRA8,PAMR1
HES3	other	0.00103	IFI30,MFGE8,PSPC1,RBM3
ATPase	group	0.00106	CTSK,MMP14
CITED1	transcription regulator	0.00106	CYP24A1,IGF1
ITGA11	other	0.00106	IGF1,MMP14
FGF2	growth factor	0.0011	ANGPTL4,CRYAB,CTSK,EDNRB,GADD45A,GDNF,GLI1,GPNMB,IGF1,SHBG,SPRY2
Cg	complex	0.00113	APLN,BCAT1,CYP26A1,DBI,G0S2,HSD11B2,IGF1,LRRN3,RGS20,SPRY2,WNT4
cholic acid	chemical - endogenous mammalian	0.00113	APOA1,EPHX1,FABP7,MDK,PPARGC1A
GLI1	transcription regulator	0.00119	GLI1,IGF1,INSIG1,MMP11,NREP,PCOLCE2,PTHLH,TMEM100
SMARCA4	transcription regulator	0.0012	APOA1,CTSH,FMO2,GADD45A,GLI1,HEXB,IFI30,IGF1,MFGE8,MYBPH,PMEL,PTHLH,SERPINE2,SPRY2,THY1
miR-27a-3p (and other miRNAs w/seed UCACAGU)	mature microrna	0.00149	IGF1,SPRY2,THRB
cyclic AMP	chemical - endogenous mammalian	0.00161	ANTXR1,CA2,CDK5,CRYAB,IGF1,NOS1,PFKFB1,PPARGC1A,PTHLH
NR3C1	ligand-dependent nuclear receptor	0.00161	ANGPTL4,C1QTNF1,C1QTNF2,CIDEA,CRYAB,DBI,DNER,DPP7,GADD45A,HSD11B2,IGF1,PLK2,RABGGTB,RNF11,SOX4,TNFAIP2
nitroprusside	chemical drug	0.00169	HSD11B2,IGF1,OPRK1,PPARGC1A
deferoxamine	chemical drug	0.00171	ANGPTL4,APLN,CYP24A1,GADD45A,IGF1,PFKFB1,SERPINE2
IRS1	enzyme	0.00178	CIDEA,FBXO32,IGF1,MMP14,PPARGC1A,RHOU
SMAD4	transcription regulator	0.00184	Acan,ANGPTL4,APOA1,GADD45A,GLI1,HP,NPPC,PTHLH
actinomycin D	chemical drug	0.00184	APOA1,ARHGEF26,CYP24A1,GADD45A,PSRC1,PTHLH,THRB,TNFAIP2
PD98059	chemical - kinase inhibitor	0.00184	APOA1,CA2,CTSH,CTSK,CYP24A1,EDNRB,GADD45A,GDNF,HSD11B2,IGF1,MMP14,PFKFB1,PTHLH,SPRY2
PDGF BB	complex	0.00195	BMP3,CRYAB,EDNRB,GADD45A,GDNF,GFPT2,IGF1,MMP14,PLK2,TOB1
lipopolysaccharide	chemical drug	0.00209	ACP5,ANGPTL4,APOA1,CRYAB,CTSK,FBXO32,G0S2,GADD45A,GPR84,HP,IGF1,IL16,INSIG1,JCHAIN,MAFB,MMP14,NOS1,NPPC,NUPR1,PCOLCE2,PLK2,PPARGC1A,PTHLH,SCUBE2,SERPINE2,SLC39A14,SLC5A1,THRB,THY1,TNFAIP2
ORAI1	ion channel	0.0022	ATP6V0D2,CTSK
SNTA1	other	0.0022	IGF1,NOS1
AGT	growth factor	0.00228	APLN,Cyp2c44,EDNRB,IGF1,MSMO1,NOS1,NREP,PGF,PPARGC1A,PTHLH,SOX4,SRGAP3
MSTN	growth factor	0.00242	FBXO32,IGF1,PID1,PPARGC1A
SERPINF1	other	0.00259	CRYAB,G0S2,GDNF,PPARGC1A
DRD2	g-protein coupled receptor	0.00272	CRYAB,EDNRB,IGF1
3-deazaneplanocin	chemical drug	0.00277	C1QL2,FBXO32,GPNMB,NUPR1
HTT	transcription regulator	0.0029	APOA1,BMP3,CDK5,CPNE5,CRYAB,EDNRB,FABP7,MMP14,NOS1,NREP,OPRK1,PPARGC1A,RPS29,SRSF2,SYN1,THRB
triciribine	chemical drug	0.00291	ANGPTL4,CIDEA
Ubiquitin	group	0.00302	CRYAB,NOS1,OPRK1
titanium dioxide	chemical drug	0.00302	CRYAB,HLA-DOA,IGF1
mibolerone	chemical drug	0.00308	CCNL2,CYP4V2,DBI,GPNMB,HEXB,IGF1
RBPJ	transcription regulator	0.00308	BMP3,GDNF,IGF1,MDK,PGF,SOX4
FOXO1	transcription regulator	0.00322	ANGPTL4,ATP6V0D2,CA2,CIDEA,CTSK,FBXO32,GADD45A,IGF1,PPARGC1A,WNT4
ADCYAP1	other	0.00328	C1QL2,CNTNAP2,GABRB2,GLI1,MOG,NOS1,NPY5R,SERPINE2
bezafibrate	chemical drug	0.00335	ANGPTL4,APOA1,DBI,INSIG1,PPARGC1A
MITF	transcription regulator	0.00345	ACP5,CTSK,EDNRB,FBXO32,GLI1,GPNMB,MMP14,PMEL
D-glucose	chemical - endogenous mammalian	0.00346	Acan,APLN,BCAT1,DBI,FBXO32,HP,IGF1,KCNF1,MAFB,MMP14,PPARGC1A,SLC5A1,SRSF2
NR1H3	ligand-dependent nuclear receptor	0.0035	APOA1,CIDEA,PFKFB1,PPARGC1A,THRB
ADRB	group	0.00355	ANGPTL4,CRYAB,GADD45A,INSIG1,MSMO1,PPARGC1A
prostaglandin E2	chemical - endogenous mammalian	0.00361	Acan,ANGPTL4,IGF1,IL16,MAFB,MMP14,PGF,PLK2,SLC5A1
TENM1	peptidase	0.00371	EDNRB,GPNMB
hexarelin	chemical toxicant	0.00371	INSIG1,PPARGC1A
HSD11B1	enzyme	0.00405	ANGPTL4,APOA1,PPARGC1A
ACOX1	enzyme	0.00407	CYP26A1,GADD45A,IGF1,MFGE8,NUPR1,RBM3
KLF2	transcription regulator	0.0045	APLN,GADD45A,MMP14,PGF,PLOD2,PTHLH
ESR2	ligand-dependent nuclear receptor	0.00456	BCAT1,CA2,CHRM1,CHST15,COMP,EHMT2,EPHA8,IGF1,LRRN3,MMP14,SOX4
trifluoperazine	chemical drug	0.00461	CHRM1,NOS1
PAX3	transcription regulator	0.00473	DPEP1,FABP7,G0S2,PGF,PTHLH,SOX4,SRSF3
AR	ligand-dependent nuclear receptor	0.00497	DBI,EDNRB,EPHX1,GDNF,IGF1,MSMO1,NUPR1,PLOD2,PTHLH,SHBG,TNFAIP2
HGF	growth factor	0.00557	ANGPTL4,CNTFR,CRYAB,CTSK,IGF1,INSIG1,MMP14,PGF,PTHLH,RGS20,SPRY2,TNFAIP2
Fcor	enzyme	0.0056	GADD45A,PPARGC1A
PPP3CB	phosphatase	0.0056	FBXO32,GADD45A
mir-515	microrna	0.0056	ANGPTL4,PTHLH
mir-373	microrna	0.0056	ANGPTL4,PTHLH
Vegf	group	0.00575	ANGPTL4,APLN,C1QTNF1,CA2,CNTFR,CRYAB,INSIG1,PGF,PLOD2,PTHLH,RGS20,VEGFB
gemfibrozil	chemical drug	0.00587	APOA1,GADD45A,MOG,TPP1
CTNNB1	transcription regulator	0.00595	Acan,C14orf37,CNTFR,CYP24A1,DPEP1,GDNF,GLI1,JCHAIN,MFGE8,MMP14,PCDH9,SERPINE2,SOX4,UPB1,WNT4
asoprisnil	chemical drug	0.0062	G0S2,IGF1,WNT4
IL13	cytokine	0.00623	CA2,CTSH,CTSK,G0S2,GPNMB,IGF1,MMP14,MSMO1,PID1,PPARGC1A
gefitinib	chemical drug	0.00636	BDH2,FMO2,GLB1L,GLI1,IGF1,MMP11
pirinixic acid	chemical toxicant	0.00641	ANGPTL4,APOA1,CIDEA,Cyp2c44,DBI,ELOC,G0S2,GADD45A,INSIG1,PPARGC1A,THRB
RET	kinase	0.00642	EDNRB,MMP14,NOS1,PLOD2,RNF11
triamcinolone acetonide	chemical drug	0.00666	ANGPTL4,INSIG1,NOS1,NTM,OCA2,PLK2,SOX4
SULF2	enzyme	0.00667	Acan,GLI1
CHRM1	g-protein coupled receptor	0.00667	CHRM1,NOS1
PTGER1	g-protein coupled receptor	0.00667	ANGPTL4,GDNF
U18666A	chemical reagent	0.00667	CTSK,MMP14
diethylstilbestrol	chemical drug	0.007	BCAT1,COMP,GADD45A,IGF1,MAFB,MFGE8,WNT4
conjugated linoleic acid	chemical drug	0.00721	ANGPTL4,CTSK,PPARGC1A
NSD2	enzyme	0.00721	CA2,GADD45A,IGF1
MECP2	transcription regulator	0.00743	EHMT2,KCNF1,KCNJ6,SYN1,SYN3
HDAC4	transcription regulator	0.00743	ANGPTL4,GABRB2,GADD45A,NTM,SYN1
ENPP2	enzyme	0.00783	CIDEA,PPARGC1A
pentylenetetrazol	chemical drug	0.00783	GABRB2,SYN1
clenbuterol	chemical drug	0.00783	FBXO32,PPARGC1A
cyclomaltodextrin	chemical drug	0.00783	CTSK,MMP14
maxacalcitol	chemical drug	0.00783	ACP5,PTHLH
nitrofurantoin	chemical drug	0.00803	C4BPA,DBI,GADD45A,GPNMB,IGF1,MMP14
Alpha catenin	group	0.00825	ADAMTS12,C1QTNF2,IGF1,MMP11,TNFAIP2
SUZ12	enzyme	0.00854	CNTFR,CYP26A1,FBXO32,INSIG1,TNFAIP2
spironolactone	chemical drug	0.00861	CIDEA,EDNRB,GDNF,PGF
ascorbic acid	chemical - endogenous mammalian	0.00861	Acan,APOA1,GLI1,IGF1
APP	other	0.00864	AMPH,CDK5,DBI,GDNF,IGF1,KCND2,MAFB,MDK,MMP14,NOS1,SCN1A,SHISA3,SYN1,THY1,TNFAIP2,TPP1,VEGFB
CEBPB	transcription regulator	0.00881	ANTXR1,APLN,CYP24A1,FBXO32,GADD45A,HP,IGF1,MMP11,NUPR1,PPARGC1A
FGF21	growth factor	0.00891	CIDEA,IGF1,PPARGC1A
GLI3	transcription regulator	0.00891	GLI1,GSX2,PTHLH
COL9A1	other	0.00907	COMP,MFGE8
forskolin	chemical toxicant	0.00914	Acan,ACP5,APOA1,GADD45A,GLI1,HP,HSD11B2,IGF1,MFGE8,MSMO1,NNAT,OCA2,PPARGC1A,PTHLH
epigallocatechin-gallate	chemical drug	0.00932	ACP5,CA2,CTSK,GADD45A,GLI1,NOS1,SYT3
EGR1	transcription regulator	0.00948	APOA1,GADD45A,GDNF,MMP14,SYN1,WNT4
SHH	peptidase	0.00948	GDNF,GLI1,GSX2,IGF1,PGF,PTHLH
MTORC1	complex	0.00952	INSIG1,MOG,PPARGC1A
KLF11	transcription regulator	0.00952	CHRM1,CHRNA3,PPARGC1A
HDAC2	transcription regulator	0.00976	APOA1,CD27,COMP,GLI1,IGF1
SIRT1	transcription regulator	0.00976	APLN,FBXO32,GADD45A,GLI1,IGF1,MYL6B,PPARGC1A
SNCA	enzyme	0.00982	GDNF,IGF1,SYN1,SYN3
RXRB	ligand-dependent nuclear receptor	0.0102	CRYAB,CYP24A1,MMP11
AVP	other	0.0102	APLN,EDNRB,NOS1
U73122	chemical reagent	0.0102	CHRM1,MMP14,NOS1
lactic acid	chemical - endogenous mammalian	0.0104	IGF1,PPARGC1A
isoquercitrin	chemical drug	0.0104	INSIG1,MSMO1
FGFR2	kinase	0.0104	CA2,CTSH,IGF1,NNAT,PTHLH
INS	other	0.0104	APOA1,CIDEA,IGF1,NOS1,PPARGC1A
6-thioguanylic acid	chemical reagent	0.0104	PTHLH
nicotinamide-beta-riboside	chemical - endogenous mammalian	0.0104	PPARGC1A
endocannabinoid	chemical - endogenous mammalian	0.0104	APOA1
AMG-9810	chemical reagent	0.0104	PPARGC1A
FOXJ2	transcription regulator	0.0104	C4BPA
CD3-TCR	complex	0.0104	TOB1
GABARAPL1	other	0.0104	OPRK1
SDR9C7	enzyme	0.0104	MMP11
SGMS2	enzyme	0.0104	APOA1
UHRF1BP1	other	0.0104	THRB
CYTL1	cytokine	0.0104	IGF1
ZNF687	other	0.0104	THRB
SYN1	transporter	0.0104	SYN3
SYN2	other	0.0104	SYN3
NTNG2	other	0.0104	LRRC4
KIF5A	transporter	0.0104	GABRB2
IGFALS	other	0.0104	IGF1
HTR1A	g-protein coupled receptor	0.0104	NOS1
EAF1	transcription regulator	0.0104	WNT4
GW 6471	chemical reagent	0.0104	PPARGC1A
PTS	enzyme	0.0104	IGF1
MARK3	kinase	0.0104	ACP5
NOCT	transcription regulator	0.0104	IGF1
NPNT	other	0.0104	GDNF
SIPA1L1	other	0.0104	THRB
IRX5	transcription regulator	0.0104	KCND2
VWA8	other	0.0104	THRB
RDH16	enzyme	0.0104	CYP26A1
IGHMBP2	enzyme	0.0104	APOA1
2,3,3',4,4',5'-hexachloro-1,1'-biphenyl	chemical toxicant	0.0104	THRB
ethylketocyclazocine	chemical drug	0.0104	OPRK1
asimadoline	chemical drug	0.0104	OPRK1
salvinorin a	chemical drug	0.0104	OPRK1
bremazocine	chemical drug	0.0104	OPRK1
nalfurafine	chemical drug	0.0104	OPRK1
oleoyl-coenzyme A	chemical - endogenous mammalian	0.0104	SHBG
6-thioguanosine	chemical reagent	0.0104	PTHLH
mesterolone	chemical drug	0.0104	NOS1
benserazide	chemical drug	0.0104	GDNF
agar	chemical - endogenous non-mammalian	0.0104	RBM3
SP1	transcription regulator	0.0109	APOA1,CHRNA3,CRYAB,CYP26A1,HSD11B2,IGF1,MMP11,MMP14,NOS1,SERPINE2,SLC5A1,THRB
L-triiodothyronine	chemical - endogenous mammalian	0.0109	APOA1,CTSH,HP,IGF1,MMP14,MYBPH,PPARGC1A,SHBG,THRB
glutamine	chemical - endogenous mammalian	0.0111	BCAT1,GADD45A,PPARGC1A,SRSF2
Akt	group	0.0114	CIDEA,FBXO32,GLI1,IGF1,MMP14,NOS1,PPARGC1A
EFNA5	kinase	0.0115	NOS1,NTM,PTHLH
ADAM10	peptidase	0.0116	CRYAB,FABP7,MCHR1,NOS1
PD173074	chemical reagent	0.0118	ANXA9,GDNF
aroclor 1254	chemical toxicant	0.0118	NOS1,THRB
SOX4	transcription regulator	0.012	IFI30,IGF1,LRRN3,MMP11,NREP,SERPINE2
cholecalciferol	chemical - endogenous mammalian	0.0121	CTSK,CYP24A1,IGF1,PTHLH
GDF2	growth factor	0.0126	CDH6,CRYAB,IGF1,SERPINE2
MAX	transcription regulator	0.0126	FBXO32,GADD45A,LRRN3,SCPEP1
topotecan	chemical drug	0.0126	CNTNAP2,NNAT,PCDH9,PLK2,SOX4,SRSF3
MYD88	other	0.0127	CCNL2,CTSK,EDNRB,FBXO32,HP,IGF1,MMP14
RARB	ligand-dependent nuclear receptor	0.0131	APOA1,CRYAB,GADD45A,MMP11
WNT7A	cytokine	0.0133	SYN1,WNT4
2-arachidonoylglycerol	chemical - endogenous mammalian	0.0133	ANGPTL4,PPARGC1A
MYOC	other	0.0136	CA2,DPP7,FBXO32,MFAP2
FGF8	growth factor	0.0141	CRYAB,MDK,PCOLCE2,SPRY2
Ctbp	group	0.0148	CTSK,GADD45A
PTPN2	phosphatase	0.0148	CIDEA,PPARGC1A
BID	other	0.0148	CTSH,CTSK
retinol	chemical drug	0.0148	CYP26A1,IL16
ASCL1	transcription regulator	0.0152	CDK5,GSX2,SLC35D3,THRB
MGEA5	enzyme	0.0153	CDK5,CYP4V2,DPEP1,FABP7,GADD45A,IGF1,MMP14,MSMO1,SERPINE2
WNT3A	cytokine	0.0153	Acan,GDNF,GLI1,GPNMB,MMP14,RHOU,THY1
FST	other	0.0153	CIDEA,HP,PPARGC1A
cadmium chloride	chemical toxicant	0.0153	GADD45A,HP,SLC5A1
methapyrilene	chemical drug	0.0154	C4BPA,DBI,GADD45A,IGF1,UPB1
17-alpha-ethinylestradiol	chemical drug	0.0163	BCAT1,FABP7,IFI30,IGF1,SHBG
cisplatin	chemical drug	0.0163	CDK5,CYP26A1,DPYSL5,GABRB2,GADD45A,GPNMB,NREP,PLK2,PPARGC1A,PSRC1,RBM3,TOB1,WNT4
DAG1	transmembrane receptor	0.0165	NOS1,SGCA
acetyl-L-carnitine	chemical - endogenous mammalian	0.0165	GADD45A,PPARGC1A
riboflavin	chemical - endogenous mammalian	0.0165	GLI1,WNT4
CD44	other	0.0167	CIDEA,CTSK,GADD45A,MMP14,PTHLH,THY1
PTEN	phosphatase	0.0171	CA2,G0S2,HEXB,IFI30,IGF1,MMP14,PPARGC1A,SOX4,SPRY2,VEGFB
4-hydroxytamoxifen	chemical drug	0.0172	CA2,IGF1,PPARGC1A,THRB,TMOD1
Jnk	group	0.0175	APLN,FBXO32,GADD45A,GDNF,IGF1,MMP14
SOD1	enzyme	0.0175	CDK5,CRYAB,GDNF,IGF1,NOS1,RBM3
NR1I2	ligand-dependent nuclear receptor	0.0177	CYP24A1,Cyp2c44,CYP4V2,IGF1,INSIG1
HMGA1	transcription regulator	0.0177	CRYAB,CTSH,IGF1,INSIG1,SOX4
FGF10	growth factor	0.0179	CTSH,MMP14,SPRY2
mir-23	microrna	0.0182	FBXO32,SPRY2
LCAT	enzyme	0.0182	APOA1,PPARGC1A
NR2C2	ligand-dependent nuclear receptor	0.0182	CNTFR,CYP24A1
2-mercaptoacetate	chemical - endogenous non-mammalian	0.0182	IGF1,MFGE8
glucocorticoid	chemical drug	0.0186	APLN,CYP24A1,IL16,NOS1,PPARGC1A,PTHLH,SHBG
RNA polymerase II	complex	0.0186	CYP24A1,GADD45A,HSD11B2,IGF1,KCNF1,KSR2,PBX1
ciprofibrate	chemical drug	0.0186	CIDEA,CYP26A1,DBI,IGF1,RBM3
bee venom	chemical - endogenous non-mammalian	0.0188	GADD45A,GPR84,NUPR1,TNFAIP2
L-glutamic acid	chemical - endogenous mammalian	0.0194	FMO2,Kcnn2,NOS1,PPARGC1A
EBF2	transcription regulator	0.02	NTM,SHISA3
SCX	transcription regulator	0.02	Acan,COMP
Mapk	group	0.0201	APLN,APOA1,IGF1,NOS1
1-alpha,24(R),25-trihydroxyvitamin D3	chemical - endogenous mammalian	0.0207	CYP24A1
24R,25-dihydroxyvitamin D3	chemical - endogenous mammalian	0.0207	CYP24A1
Mitochondrial complex 1	complex	0.0207	PPARGC1A
lysine clonixinate	chemical drug	0.0207	NOS1
LEPROT	other	0.0207	IGF1
CRTC3	other	0.0207	PPARGC1A
GNAT3	enzyme	0.0207	SLC5A1
THOC5	other	0.0207	APOA1
ZNF76	other	0.0207	NOS1
ARMCX3	other	0.0207	CHRNA3
LEPROTL1	other	0.0207	IGF1
MEX3C	other	0.0207	IGF1
smilagenin	chemical drug	0.0207	GDNF
ADGRG1	g-protein coupled receptor	0.0207	IGF1
Mi2	group	0.0207	CTSK
ITGA8	other	0.0207	GDNF
TJP1	other	0.0207	MMP14
miR-1195 (miRNAs w/seed GAGUUCG)	mature microrna	0.0207	IGF1
FERMT2	other	0.0207	GLI1
GABARAP	transporter	0.0207	OPRK1
NUP153	transporter	0.0207	THRB
ZNF350	transcription regulator	0.0207	GADD45A
TLE6	other	0.0207	ACP5
GAS1	other	0.0207	GLI1
Hsf4	transcription regulator	0.0207	CRYAB
CXCL14	cytokine	0.0207	NOS1
cyclic des-acyl ghrelin (6-13)	biologic drug	0.0207	PPARGC1A
17beta-estradiol dendrimer conjugate	chemical reagent	0.0207	CTSK
EVC	other	0.0207	GLI1
etorphine	chemical drug	0.0207	OPRK1
talarozole	chemical drug	0.0207	CYP26A1
3,3'-iminodipropionitrile	chemical toxicant	0.0207	CDK5
phenol	chemical - endogenous mammalian	0.0207	NOS1
lanreotide	chemical drug	0.0207	IGF1
ropinirole	chemical drug	0.0207	GDNF
protamine zinc insulin	chemical drug	0.0207	IGF1
methyl alpha-D-glucopyranoside	chemical reagent	0.0207	SLC5A1
1beta,25-dihydroxyvitamin D3	chemical drug	0.0207	CYP24A1
TGFB2	growth factor	0.0208	ANGPTL4,CYP24A1,PLOD2,PTHLH
alitretinoin	chemical drug	0.0212	APOA1,CIDEA,CYP24A1,CYP26A1,MMP11
TGFB3	growth factor	0.0214	CDH6,PLOD2,PPARGC1A,SERPINE2
NR1I3	ligand-dependent nuclear receptor	0.0214	APOA1,EPHX1,INSIG1,TNFAIP2
SCD	enzyme	0.0217	ANGPTL4,GADD45A,PPARGC1A
SKI	transcription regulator	0.0218	CYP26A1,GLI1
CTGF	growth factor	0.0221	Acan,IGF1,MMP14,SOX4
calcitriol	chemical drug	0.0222	APOA1,CA2,CTSK,CYP24A1,GADD45A,IGF1,KSR2,NUPR1,SPRY2,TMEM100
streptozocin	chemical drug	0.0227	APLN,FBXO32,HSD11B2,IGF1,NOS1,PPARGC1A
PRL	cytokine	0.0232	CTSH,ELOC,GPNMB,HSD11B2,MFGE8,MMP14,NUPR1
CD38	enzyme	0.0234	IFI30,JCHAIN,PPARGC1A,THY1,UPB1
KAT5	transcription regulator	0.0236	APOA1,CHRM1,OPRK1,SRSF2
RAF1	kinase	0.0236	CA2,CRYAB,CTSH,HSD11B2,PTHLH,SPRY2
TICAM2	other	0.0237	CTSK,MMP14
Calmodulin	group	0.0237	CPNE5,LGI3,NOS1
MMP9	peptidase	0.0237	GADD45A,MMP14,SERPINE2
dihydrotestosterone	chemical - endogenous mammalian	0.0241	CNTNAP2,DBI,FBXO32,G0S2,HSD11B2,IGF1,NOS1,PTHLH,RPS29,SERPINE2,WNT4
5-N-ethylcarboxamido adenosine	chemical reagent	0.0243	GADD45A,GDNF,MMP11,PLK2
PTHLH	other	0.0248	Acan,CTSK,IGF1
BCL2	transporter	0.0251	Acan,CTSH,GADD45A,NNAT
CASR	g-protein coupled receptor	0.0257	Acan,PTHLH
PRKAA2	kinase	0.0258	CA2,CIDEA,NOS1,PPARGC1A
HIC1	transcription regulator	0.0259	CA2,CYP24A1,KCNJ6
PPARGC1A	transcription regulator	0.0266	CIDEA,COMP,FBXO32,INSIG1,PPARGC1A,SLC39A14
vitamin E	chemical drug	0.027	APOA1,MMP14,NOS1
KDM1A	enzyme	0.027	BARX2,GLT8D2,SCN1A
CREB1	transcription regulator	0.0272	AQP11,FAM188A,GADD45A,GPNMB,KCND2,MSMO1,NNAT,NOS1,NREP,PLPPR1,PPARGC1A
estrogen	chemical drug	0.0275	APOA1,DPEP1,IGF1,NOS1,OPRK1,SERPINE2,SRSF2
Smad	complex	0.0277	ANGPTL4,PTHLH
FOXL2	transcription regulator	0.0281	PPARGC1A,PTHLH,SOX4
IL5	cytokine	0.0285	ACP5,GADD45A,IFI30,JCHAIN,RBM3,THY1,UPB1
PI3K (complex)	complex	0.0285	APLN,FBXO32,GLI1,IGF1,MMP14,NUPR1,PMEL
NRG1	growth factor	0.0287	BDH2,PFKFB1,SGSH,SHBG,SOX4,VEGFB
IGF2	growth factor	0.029	FABP7,GADD45A,IGF1,MMP11,PSPC1
OTX2	transcription regulator	0.0293	GPNMB,OCA2,PMEL
benzo(a)pyrene	chemical toxicant	0.0293	APOA1,C1QTNF2,EPHX1,HP,IGF1,TNFAIP2
mir-126	microrna	0.0298	PIK3R2,PLK2
CCR1	g-protein coupled receptor	0.0298	ATP6V0D2,CTSK
trabectedin	chemical drug	0.0298	GADD45A,PMEL
THRA	ligand-dependent nuclear receptor	0.0299	ANGPTL4,APOA1,CTSH,THRB
U0126	chemical - kinase inhibitor	0.0301	Acan,ANGPTL4,CYP24A1,EDNRB,G0S2,GDNF,GFPT2,NNAT,NREP,PLK2
SMARCB1	transcription regulator	0.0303	AMPH,GADD45A,HP,PFKFB1,TMOD1
NEUROG1	transcription regulator	0.0305	GFPT2,LRRN3,PLK2
TSC2	other	0.0307	CRYAB,DPP7,GPNMB,SCPEP1
pregnenolone sulfate	chemical - endogenous mammalian	0.031	SYN1
PTCHD4	other	0.031	GLI1
Gα12/13	group	0.031	IGF1
ZFAS1	other	0.031	MMP14
cetylpyridinium	chemical drug	0.031	CTSK
GLDN	other	0.031	SPTBN4
NPAS4	transcription regulator	0.031	SYN1
Integrin alpha 4 beta 1	complex	0.031	MMP14
GNPTAB	enzyme	0.031	MANBA
CNDP2	peptidase	0.031	MMP11
ACOT11	enzyme	0.031	PPARGC1A
GSK0660	chemical reagent	0.031	FBXO32
HMG20B	transcription regulator	0.031	SCN1A
NRCAM	other	0.031	SPTBN4
HAO1	enzyme	0.031	PPARGC1A
EAF2	transcription regulator	0.031	WNT4
IL4I1	enzyme	0.031	TOB1
TRIM63	enzyme	0.031	FBXO32
SLN	other	0.031	PPARGC1A
STK16	kinase	0.031	NPPC
SGCG	other	0.031	SGCA
GC	transporter	0.031	CYP24A1
USP37	peptidase	0.031	SYN1
MPO	enzyme	0.031	EDNRB
GRB10	other	0.031	IGF1
RAPGEF4	other	0.031	CTSK
EPHA4	kinase	0.031	IGF1
Npy4r	g-protein coupled receptor	0.031	IGF1
endosulfan	chemical toxicant	0.031	NOS1
SK & F 86002	chemical - kinase inhibitor	0.031	Acan
BB-2116	chemical - protease inhibitor	0.031	MMP14
PTIO	chemical reagent	0.031	OPRK1
arzoxifene	chemical drug	0.031	IGF1
trimetazidine	chemical drug	0.031	PPARGC1A
10-decarbamoylmitomycin C	chemical toxicant	0.031	GADD45A
manganese chloride	chemical reagent	0.031	SLC39A14
cabergoline	chemical drug	0.031	GDNF
phosphoramidon	chemical - endogenous non-mammalian	0.031	EDNRB
LEPR	transmembrane receptor	0.031	ANGPTL4,APOA1,IGF1,MMP14,PPARGC1A
EGF	growth factor	0.0316	APOA1,CDK5,FABP7,GADD45A,IGF1,PFKFB1,PTHLH,SOX4,SPRY2,SYT3
GDNF	growth factor	0.0317	HSD11B2,NNAT,RNF11
picrotoxin	chemical toxicant	0.032	CHRM1,OPRK1
JAK	group	0.032	FBXO32,IGF1
CASP3	peptidase	0.032	CTSK,IL16
REN	peptidase	0.032	APLN,Cyp2c44
KEAP1	transcription regulator	0.032	ATP6V0D2,CTSK
CIDEC	other	0.032	CIDEA,PPARGC1A
FOXO3	transcription regulator	0.0323	ATP6V0D2,FBXO32,GADD45A,IGF1,PPARGC1A
KRAS	enzyme	0.0324	AMPH,CRYAB,GADD45A,GLI1,SERPINE2,SPRY2,THY1,TNFAIP2
CSF1	cytokine	0.0331	ACP5,CTSK,IGF1,MAFB,PIK3R2
PPARA	ligand-dependent nuclear receptor	0.0336	ANGPTL4,APOA1,CIDEA,DBI,G0S2,INSIG1,MSMO1,PPARGC1A,TPP1
1-methyl-4-phenyl-1,2,3,6-tetrahydropyridine	chemical toxicant	0.0342	CDK5,GDNF,NOS1
MAPK11	kinase	0.0342	ACP5,PPARGC1A
SIAH2	transcription regulator	0.0342	CYP24A1,DBI
SOX10	transcription regulator	0.0342	CHRNA3,EDNRB
PTCH1	transmembrane receptor	0.0342	GADD45A,GLI1
NF1	other	0.0342	GLI1,MDK
crocidolite asbestos	chemical toxicant	0.0342	BCAT1,GADD45A
DMD	other	0.0345	FBXO32,NOS1,PAMR1,PPARGC1A,SGSH
ALOX5	enzyme	0.0365	ATP6V0D2,CTSK
SND1	enzyme	0.0365	ANGPTL4,SOX4
chrysotile asbestos	chemical toxicant	0.0365	CTSK,JCHAIN
fluticasone propionate	chemical drug	0.0367	ANGPTL4,HLA-DOA,MFGE8,PCOLCE2,PPARGC1A
SREBF2	transcription regulator	0.0368	DBI,INSIG1,MSMO1
bromobenzene	chemical toxicant	0.0368	GADD45A,MSMO1,NUPR1
VDR	transcription regulator	0.0371	CYP24A1,GADD45A,GLI1,KSR2
LDL	complex	0.0371	CTSK,EDNRB,G0S2,IGF1,INSIG1,MMP14
BDNF	growth factor	0.0373	CAMK1G,CYGB,NOS1,SBK1,SPRY2,SYN1,TPP1
sulindac sulfide	chemical drug	0.0381	GADD45A,INSIG1,MSMO1
Nuclear factor 1	group	0.0389	FABP7,HSD11B2
NPPB	other	0.0389	MSMO1,PPARGC1A
IFRD1	other	0.0389	IGF1,SYN1
IKBKG	kinase	0.039	KCND2,PLD3,SERPINE2,TNFAIP2
LIPE	enzyme	0.039	CA2,G0S2,PFKFB1,PPARGC1A
AKT1	kinase	0.0391	Acan,CIDEA,FBXO32,MMP14,MSMO1,PPARGC1A
MYC	transcription regulator	0.0391	BCAT1,CHST15,CNTNAP2,CRYAB,CYP26A1,DBI,FBXO32,GADD45A,HSD11B2,MYBPH,OPRK1,PFKFB1,SCPEP1,SERPINE2,SRSF2,THY1,TOB1
DNMT1	enzyme	0.0395	ASIP,CYP24A1,MYL6B
MAP2K6	kinase	0.0395	ACP5,CRYAB,PPARGC1A
PAX7	transcription regulator	0.0395	CNTFR,LMBRD1,TOB1
cyclosporin A	biologic drug	0.04	BCAT1,EDNRB,GPNMB,IL16,MMP14,NOS1,PTHLH,RBM3,SLC8A3
cadmium	chemical toxicant	0.0408	CYP26A1,EPHX1,SLC5A1
mir-223	microrna	0.041	EYA1,IGF1,MSMO1,TOB1
Nfatc	group	0.0411	PPARGC1A
1-O-hexadecyl-2-N-methylcarbamol-sn-glycerol-3-phosphocholine	chemical - endogenous mammalian	0.0411	MMP14
1-methyl-2-pyrrolidinone	chemical toxicant	0.0411	CTSK
sucralose	chemical reagent	0.0411	SLC5A1
NPSR1	g-protein coupled receptor	0.0411	GADD45A
ATOH7	other	0.0411	SOX4
HCAR1	g-protein coupled receptor	0.0411	PPARGC1A
LEO1	other	0.0411	SOX4
ASPN	other	0.0411	Acan
WNT9B	other	0.0411	WNT4
proanthocyanidin derivative	chemical - other	0.0411	MFGE8
JDP2	transcription regulator	0.0411	CTSK
GPIIB-IIIA	complex	0.0411	MMP14
ABL2	kinase	0.0411	MMP14
SUFU	transcription regulator	0.0411	GLI1
PKIA	other	0.0411	IGF1
miR-129-5p (miRNAs w/seed UUUUUGC)	mature microrna	0.0411	SOX4
miR-193a-3p (and other miRNAs w/seed ACUGGCC)	mature microrna	0.0411	SRSF2
miR-320b (and other miRNAs w/seed AAAGCUG)	mature microrna	0.0411	IGF1
TIMP4	other	0.0411	MMP14
TAF12	transcription regulator	0.0411	JCHAIN
ELL2	transcription regulator	0.0411	CYP26A1
ABCC9	ion channel	0.0411	PPARGC1A
RAPSN	other	0.0411	CNTFR
UBE2D1	enzyme	0.0411	NOS1
HOXD11	transcription regulator	0.0411	GDNF
GABRA1	ion channel	0.0411	GABRB2
PDK4	kinase	0.0411	PPARGC1A
APOC3	transporter	0.0411	APOA1
PPP2R5B	phosphatase	0.0411	SERPINE2
NTRK3	kinase	0.0411	SYN1
pterosin B	chemical reagent	0.0411	PPARGC1A
5,6,7,8-tetrahydrobiopterin	chemical - endogenous mammalian	0.0411	NOS1
gabapentin	chemical drug	0.0411	NOS1
marimastat	chemical drug	0.0411	MMP14
nevirapine	chemical drug	0.0411	APOA1
chloral hydrate	chemical drug	0.0411	GLI1
1,1-diethyl-2-hydroxy-2-nitrosohydrazine	chemical toxicant	0.0411	GADD45A
9-cis-retinal	chemical - endogenous mammalian	0.0411	CYP26A1
valspodar	biologic drug	0.0411	SLC8A3
nor-binaltorphimine	chemical reagent	0.0411	OPRK1
pentazocine	chemical drug	0.0411	OPRK1
phosphorus	chemical reagent	0.0411	CYP24A1
duvoglustat	chemical drug	0.0411	SLC5A1
D-alpha-hydroxyglutarate	chemical - endogenous mammalian	0.0411	GLI1
SCARB1	transporter	0.0413	APOA1,FBXO32
INHBA	growth factor	0.0415	IGF1,MAFB,PCDH9,PLOD2,SOX4
SFTPA1	transporter	0.0423	ANGPTL4,GFPT2,PMEL
IFNG	cytokine	0.0424	ANGPTL4,AQP11,CTSH,CTSK,CYP24A1,EDNRB,GDNF,HLA-DOA,IFI30,IGF1,MCHR1,MMP11,NOS1,NUPR1,PMEL,PPARGC1A,PTHLH,THY1,TMOD1,TNFAIP2
VHL	transcription regulator	0.0431	MMP14,NREP,PTHLH,SEC61G
thyroid hormone	chemical - endogenous mammalian	0.0431	DBI,IGF1,NNAT,SERPINE2,THRB
Fgf	group	0.0437	IGF1,SPRY2
Foxp1	transcription regulator	0.0437	DNER,SOX4

## Sheet: 12 h post-oestrus
Supplementary Table 7C: IPA upstream regulators at 12 h post-oestrus relative to the onset of oestrus. Regulators with predicted activated state are shaded in orange, those with predicted inhibited state are shaded in blue, and those with a predicted neutral state are not shaded.
IPA Upstream Regulator	Molecule Type	P-value	Target molecules in dataset
aldosterone	chemical - endogenous mammalian	3.88e-05	ATP1B1,ATP6V0A4,EMB,FXYD4
ESR2	ligand-dependent nuclear receptor	0.000435	CADM3,EMB,KRT14,PDZK1,SMOC1
LHX1	transcription regulator	0.00056	ATP1B1,EMB,PDZK1
TGFB1	growth factor	0.000671	ADAMTS12,AGR2,ALOX15,CHST8,EPCAM,GPRC5B,KRT14,NPTXR,NUCB2
ciprofibrate	chemical drug	0.00149	C9,PDZK1,PIPOX
OSI-461	chemical drug	0.00155	ALOX15
TLR2/3/4	group	0.00155	STAT4
DSG3	other	0.00155	KRT14
FOXA2	transcription regulator	0.00267	AGR2,ALOX15,EPCAM
CREBBP	transcription regulator	0.00286	KRT14,PIPOX,SMOC1,STAT4
E. coli serotype 0127B8 lipopolysaccharide	chemical - endogenous non-mammalian	0.00298	CHST8,DNAJC3,GPRC5B
PIM1	kinase	0.00307	STAT4,TNFRSF18
HAT1	enzyme	0.0031	KRT14
XBP1	transcription regulator	0.00375	DNAJC3,NUCB2,SEC11C
ATF6	transcription regulator	0.00378	DNAJC3,NUCB2
EP300	transcription regulator	0.00381	KRT14,PIPOX,SMOC1,STAT4
GCG	other	0.00543	FAM46A,PDZK1
ZNF217	transcription regulator	0.00558	AGR2,PIPOX
CBFB	transcription regulator	0.00589	STAT4,TNFRSF18
BTNL2	transmembrane receptor	0.00604	EMB,EPCAM
POU2F3	transcription regulator	0.00619	KRT14
diethylnitrosamine	chemical toxicant	0.00753	C9,EPCAM
exisulind	chemical drug	0.00773	ALOX15
naphthalene	chemical toxicant	0.00773	KRT14
PDLIM2	other	0.00897	SMOC1,STAT4
PDZK1IP1	other	0.00927	PDZK1
CXXC5	other	0.00927	KRT14
PCBP1	translation regulator	0.0108	ALOX15
SDC1	enzyme	0.0123	GALNT3
IFNG	cytokine	0.0124	ALOX15,ATP1B1,CHST8,GPRC5B,KRT14,STAT4
staurosporine	chemical - kinase inhibitor	0.0131	KRT14,STAT4
corticosterone	chemical - endogenous mammalian	0.0135	ATP1B1,FXYD4
PIM3	kinase	0.0139	STAT4
DOK1	kinase	0.0139	STAT4
PA2G4	transcription regulator	0.0139	AGR2
dexamethasone	chemical drug	0.0139	ATP1B1,DNAJC3,FXYD4,KRT14,LAMA4,NUCB2,TNFRSF18
Alpha catenin	group	0.0147	ADAMTS12,LAMA4
REST	transcription regulator	0.0154	KCNH6,NPTXR
FGF23	growth factor	0.0154	PDZK1
APR-246	chemical drug	0.0154	KRT14
CXCL13	cytokine	0.0154	CHST4
ARID4B	enzyme	0.0154	EMB
TNFSF18	cytokine	0.0154	TNFRSF18
ERN1	kinase	0.0156	DNAJC3,EPCAM
IL10	cytokine	0.0164	GPRC5B,PDZK1,STAT4
ARID4A	transcription regulator	0.0169	EMB
beta-estradiol	chemical - endogenous mammalian	0.017	ALOX15,ATP1B1,COL6A6,DNAJC3,NUCB2,PDZK1,SMOC1
KRAS	enzyme	0.0172	ATP1B1,EPCAM,SEC11C
UCP1	transporter	0.0191	CCDC136,EMB
chondroitin sulfate A	chemical - endogenous mammalian	0.02	STAT4
miR-31-5p (and other miRNAs w/seed GGCAAGA)	mature microrna	0.02	KRT14
FRS2	kinase	0.02	KRT14
LAMA2	other	0.02	LAMA4
POU3F1	transcription regulator	0.02	KRT14
17-alpha-ethinylestradiol	chemical drug	0.0202	FXYD4,KRT14
ACOX1	enzyme	0.021	C9,PIPOX
E2F3	transcription regulator	0.021	FAM46A,LAMA4
IFNA10	cytokine	0.0215	STAT4
IFNA21	cytokine	0.0215	STAT4
IFNA5	cytokine	0.0215	STAT4
IFNA17	cytokine	0.0215	STAT4
IFNA7	cytokine	0.0215	STAT4
SPHK2	kinase	0.0215	STAT4
IFNA14	cytokine	0.0215	STAT4
IFNA6	cytokine	0.0215	STAT4
COL6A1	other	0.0215	COL6A6
IFNA8	cytokine	0.023	STAT4
PIM2	kinase	0.023	STAT4
IFNA16	cytokine	0.023	STAT4
NDN	transcription regulator	0.023	NUCB2
CD38	enzyme	0.0241	ATP1B1,CRELD2
SCP2	transporter	0.0245	PDZK1
glycyrrhetinic acid	chemical drug	0.0245	ATP1B1
8-(4-chlorophenylthio)-guanosine-3', 5'-cyclic monophosphate	chemical reagent	0.026	ALOX15
miR-181a-5p (and other miRNAs w/seed ACAUUCA)	mature microrna	0.026	EPCAM
LTB	cytokine	0.026	CHST4
IFNW1	cytokine	0.0276	STAT4
MPZ	other	0.0276	DNAJC3
NPC2	other	0.0276	STAT4
CREB3L1	transcription regulator	0.0276	AGR2
vitamin K2	chemical drug	0.0291	GPRC5B
ionomycin	chemical reagent	0.0292	DNAJC3,TNFRSF18
NR4A1	ligand-dependent nuclear receptor	0.0295	EPCAM,NUCB2
GATA6	transcription regulator	0.0301	ALOX15,KRT14
carbenoxolone	chemical toxicant	0.0306	FXYD4
SALL4	transcription regulator	0.0321	EPCAM
AChR	complex	0.0321	EPCAM
MAT1A	enzyme	0.0321	ATP1B1
PD 153035	chemical drug	0.0321	KRT14
RNF31	enzyme	0.0336	PDZK1
RAG2	enzyme	0.0336	ALOX15
TRPS1	transcription regulator	0.0351	GALNT3
IFNK	cytokine	0.0351	STAT4
IFNA4	cytokine	0.0366	STAT4
TNF	cytokine	0.0389	CHST4,GPRC5B,LAMA4,NUCB2,STAT4,TNFRSF18
GATA3	transcription regulator	0.0395	KRT14,STAT4
tetrodotoxin	chemical drug	0.0396	ATP1B1
prostaglandin D2	chemical - endogenous mammalian	0.0411	ALOX15
mir-132	microrna	0.0411	STAT4
THBS4	other	0.0411	CRELD2
vinblastine	chemical drug	0.0411	CHST4
1,2-dithiol-3-thione	chemical reagent	0.0412	DNAJC3,NUCB2
phorbol 12,13-didecanoate	chemical toxicant	0.0426	KRT14
LRP6	transmembrane receptor	0.044	EPCAM
HNRNPK	transcription regulator	0.044	ALOX15
chrysotile asbestos	chemical toxicant	0.044	DNAJC3
deoxynivalenol	chemical toxicant	0.044	DNAJC3

## Sheet: 48 h post-oestrus
Supplementary Table 7D: IPA upstream regulators at 48 h post-oestrus relative to the onset of oestrus. Regulators with predicted activated state are shaded in orange, those with predicted inhibited state are shaded in blue, and those with a predicted neutral state are not shaded.
Supplementary Table 7D: IPA upstream regulators at 48 h post-oestrus relative to the onset of oestrus. Regulators with predicted activated state are shaded in orange, those with predicted inhibited state are shaded in blue, and those with a predicted neutral state are not shaded.	Molecule Type	P-value	Target molecules in dataset
beta-estradiol	chemical - endogenous mammalian	3.53e-24	ABCA3,ADAMTS1,ADM,AGTR1,ALOX15,ANXA4,ART3,ATP1B1,BMPR2,C1QTNF6,CALR,CCDC80,CCL5,CCND3,CCR1,CD14,CD3EAP,CD86,CDH2,CDKN2B,CFB,CFTR,COCH,COL6A6,CP,CPT1A,CPXM1,CSF3R,CSTB,CTPS1,CYP24A1,CYP51A1,CYTH4,DNAJC3,EGR2,EGR3,ELF5,ETV4,FASN,FOSB,FOSL1,FOXP3,GALNT7,GFAP,GIPC2,GK,GP2,GPD2,GPX3,GREB1,GREM1,HADH,HBEGF,HDAC11,HMGCR,HMGCS1,HMOX1,HPCAL4,HSD11B1,HSD11B2,HSD17B12,HSD17B6,HSP90B1,IARS,IDE,IFI30,IGF1,IGF…
dexamethasone	chemical drug	3.93e-22	ABCC8,ABHD2,ADAMTS1,ADGRF4,ADHFE1,ADM,ALDH1L1,APLN,ASPN,ATP1B1,B3GALNT1,BNIP3,C10orf10,CALR,CCL5,CCND3,CCR1,CD3D,CD3E,CD86,CDKN2B,CES1,CFB,CHAD,CP,CSF1R,CTNNAL1,CTSV,CYP24A1,CYP27A1,CYP51A1,DAPK1,DHCR24,DNAJC3,ECHDC3,EGR2,EGR3,ELOVL6,FAM107A,FAM129A,FASN,FOSB,FOSL1,FOXP3,FXYD4,GPC3,GPLD1,HAPLN1,HBEGF,HLA-DMA,HMOX1,HMOX2,HSD11B1,HSD11B2,IDE,IGF1,IGFBP5,IGFBP6,IL10RA,IL1B,IL1RN,ITGAM,JUNB,KCNJ1,KCN…
XBP1	transcription regulator	3.43e-16	ARCN1,ARFGAP3,CALR,COPB1,COPB2,DNAJC10,DNAJC3,FASN,FKBP14,FKBP7,GGCX,GOLGA3,HLA-DRA,HMOX1,HSP90B1,KDELR2,KDELR3,LMAN1,MOGS,NUCB2,PDIA3,PDIA4,PDIA6,PGC,PHLDA2,RABAC1,RPN2,SEC22B,SEC23A,SEC24D,SERP1,SPCS3,SRPRB,SSR3,TRAM1,USO1
TGFB1	growth factor	2.79e-14	Acan,ADAMTS3,ADGRA1,ADM,AGR2,ALOX15,APLN,AQP9,ASPN,CCL5,CCND3,CCR1,CD14,CD68,CD86,CDH2,CDKN2B,CHST8,COL8A1,CPXM1,CRYGS,CSF1R,CTPS1,CYP7A1,DAPK1,EGR2,EGR3,EPCAM,FAM107A,FBXW10,FOSB,FOXP3,FXYD6,GDF6,GDPD5,GFAP,GPRC5B,GREM1,GRHL1,H1FX,HADH,HAS3,HBEGF,HLA-DMA,HMOX1,HMOX2,HRH2,HSD17B6,IARS,IDI1,IFI30,IGF1,IGFBP5,IGFBP6,IL10RA,IL1B,IL1RN,ITGAM,JADE2,JUNB,KDELR2,KDELR3,KRAS,KRT7,LOX,MFAP4,MGMT,MGP,MMP11…
cholesterol	chemical - endogenous mammalian	1.87e-13	ADGRE1,AQP9,C15orf48,CD14,CD68,CYP27A1,CYP7A1,DBI,EPHX1,FASN,FDPS,HBEGF,HMGCR,HMGCS1,HSP90B1,IDI1,IL10RA,IL1B,IL1RN,ITGAM,LAPTM5,LYZ,MME,MPEG1,MSMO1,NSDHL,PLTP,RDH11,SAA1,SCD,SLC2A4,SLC7A5,SQLE
D-glucose	chemical - endogenous mammalian	5.02e-13	Acan,AGTR1,APLN,ART3,CALR,CCND3,CTSV,CYP7A1,DBI,DNAJC3,ELOVL6,FAM3B,FASN,FBP1,FBP2,GFAP,GFPT1,GPD1,GPLD1,GREM1,HAPLN1,HIST1H4J,HMGCR,HMOX1,IDH1,IGF1,IL1B,JUNB,KCNF1,KDELR2,NEU1,NKX6-1,NPY,NPY1R,NTS,PDIA3,PDIA4,PDIA6,PDYN,PNPLA3,PON2,PTGDS,PTPRN,PYCR1,RDH16,SCD,SERPINB2,SIRT3,SLC25A5,SLC2A4,SLC35B1,SSR3,TFRC,TXNIP
tretinoin	chemical - endogenous mammalian	6.29e-13	ABHD2,ADGRE1,ADM,AGTR1,APLN,AQP9,ATP1B3,BMPR2,BNIP3,CALR,CCL22,CCL24,CCND3,CCR1,CD14,CD68,CD86,CDKN2B,CES1,CFTR,CLDN10,CLTC,CP,CPT1A,CSF1R,CSF3R,CYP7A1,DBI,DPYSL5,EPCAM,EPHX1,FOSL1,FOXP3,FUT4,GFAP,GIMAP6,GREM1,HBEGF,HES2,HMOX1,HSD11B1,HSD17B6,IDE,IGF1,IGFBP5,IGFBP6,IL10RA,IL1B,ISLR,ITGAM,JAML,KRT1,KRT7,LBP,LGALS9,LSP1,LTF,MAP7,MDK,MERTK,MGP,MMP11,MMP7,MUC5AC,NDRG1,NKX6-1,NME2,NODAL,NOV,NRIP1,OLFM…
TNF	cytokine	1.45e-12	Acan,ADM,AGTR1,APLN,AQP9,ASGR1,BMPER,C10orf10,CALR,CCDC80,CCL22,CCL5,CCND3,CCR1,CD14,CD3E,CD86,CDC42EP5,CDH2,CFB,CFTR,CP,CPT1A,CSF1R,CSF2RB,CST7,CTSF,CYP27A1,CYP7A1,DBI,DSC3,DUSP2,EGR2,ENPP3,ENTPD5,FASN,FDPS,FOSB,FOSL1,FOXO4,FOXP3,FUT4,GFAP,GPD1,GPD2,GPRC5B,HAPLN1,HBEGF,HLA-DRA,HMGCR,HMOX1,HSD11B1,IDE,IGF1,IGFBP5,IGFBP6,IL10RA,IL1B,IL1RN,INSIG1,ITGAM,JUNB,KCNJ1,KRT23,LBP,LGALS9,LOX,LRG1,LSS,MAP3K…
forskolin	chemical toxicant	4.62e-12	Acan,ADAMTS1,ADGRA1,AGTR1,ATP1B1,CALR,CCL5,CCND3,CD14,CD68,CD86,CDH2,CDKN2B,CFTR,CGREF1,CTSV,DAPK1,FOSB,FOSL1,GALNT14,GFAP,GK,GPRC5B,HAPLN1,HAS3,HLA-DRA,HMOX1,HSD11B1,HSD11B2,IGF1,IGFBP5,IGFBP6,IL1B,JUNB,LTF,MSMO1,NDP,NNAT,NPY,NPY1R,OSTN,PDXK,PDYN,PGR,POMC,PRKAR2B,PROS1,PTHLH,PTPRN,SERPINB2,SLC2A4,SLC5A5,SLC7A8,ST8SIA2,TH,TNFRSF11B,TXNIP,VDR,VNN2,WT1
SREBF2	transcription regulator	1.46e-10	CYP51A1,DBI,ELOVL6,FASN,FDPS,HMGCR,HMGCS1,IDH1,IDI1,INSIG1,LSS,MSMO1,MVD,NSDHL,RDH11,SCD,SQLE
IFNG	cytokine	3.96e-10	ADGRA1,ADM,AGTR1,ALDH1L1,ALOX15,AQP9,ARFGAP3,ATP1B1,C10orf10,CCL22,CCL5,CCR1,CD14,CD86,CDKN2B,CFB,CFTR,CHST8,CIRBP,CLEC10A,CP,CSF1R,CSF2RB,CTSV,CYP24A1,CYP27A1,DAPK1,DBP,EGR2,EGR3,ENTPD2,FAH,FAM107A,FASN,FBP1,FCN1,FOSB,FOXP3,GAL3ST1,GFAP,GPRC5B,GRM8,HBEGF,HLA-DMA,HLA-DRA,HMGCR,HMGCS1,HMOX1,IDE,IDI1,IFI30,IGF1,IL10RA,IL1B,IL1RN,ITGAM,JUNB,KCNJ1,KRAS,LCP2,LGALS9,LOX,MAN2A1,MERTK,MMP11,NKX6-1,OSM,P2…
progesterone	chemical - endogenous mammalian	4.83e-10	ADAMTS1,ADM,AGTR1,ALOX15,ART3,ASGR1,ATP1B1,B3GALNT1,CCND3,CD86,CDH2,CDKN2B,CES1,CFB,CFTR,CP,CSF3R,CTSF,CTSV,DBP,FOXP3,GFAP,GREB1,HBEGF,HMGCR,HSD11B1,HSD11B2,IDE,IGF1,IGFBP5,KRT7,LTF,MME,MMP7,NDRG1,NME2,NPY,NPY1R,PGR,POMC,PROS1,PRSS35,PTGDS,RAB27B,SCD,SFI1,SLC2A3,TBC1D8,VDR,WFDC2,WNT6,ZFHX3
CREB1	transcription regulator	6.57e-10	ADGRA1,ADM,BNIP3,CACNA2D1,CADPS2,CCND3,CD3D,CD68,CDH2,CGREF1,COCH,CPT1A,CYP51A1,EDIL3,EGR2,FAM46A,FASN,FOSB,FOXP3,HLA-DRA,HMGCR,HMGCS1,HMOX1,HSD11B1,IDI1,IGSF10,IL1B,JUNB,KCND2,KDELR3,LSS,MFSD2A,MSMO1,MUC5AC,MVD,NNAT,NPY,PDXK,PDYN,PTPRN,SCD,SERINC5,SLC2A3,SLC2A4,SYN2,TACR3,TFRC,TH,YPEL1
LY294002	chemical - kinase inhibitor	1.04e-09	ADAMTS1,ART3,CCL5,CCND3,CCR1,CD14,CD86,CDKN2B,CP,DHCR24,EGR2,EGR3,FASN,FOSB,FOSL1,GFAP,GK,GPD1,GPD2,HAPLN1,HBEGF,HMGCR,HMGCS1,HMOX1,HSD17B6,IDE,IDI1,IGF1,IGFBP5,IL1B,IL1RN,ITGAM,JUNB,KRAS,NDRG1,NTS,OPRK1,RORC,SCD,SEMA3C,SLA,SLC2A4,SLC5A5,SQLE,ZBTB16,ZFP36L2
SCAP	other	1.87e-09	CYP51A1,ELOVL6,FASN,FDPS,HMGCR,IDI1,INSIG1,LSS,MSMO1,MVD,NSDHL,RDH11,SCD,SQLE
cycloheximide	chemical reagent	2.96e-09	Acan,ADM,AGTR1,CALR,CCND3,CCR1,CYP24A1,FOSB,GREB1,HBEGF,HMOX1,HSD11B1,IGF1,IGFBP5,IGFBP6,IL1B,IL1RN,ITGAM,JUNB,KCND2,KCND3,MME,MMP11,MMP7,OSM,PERP,PGR,PRKAR2B,PTGDS,PTHLH,SCD,SERPINB2,SHBG,SLC5A5,THRA,TNFRSF11B,VDR
tunicamycin	chemical - endogenous non-mammalian	3.64e-09	Acan,CALR,CCND3,CPT1A,DNAJC3,GOLGA3,HAPLN1,HMOX1,HSD11B1,HSP90B1,IL1B,LMAN1,MVD,NDRG1,PDIA6,SCD,SEC22B,SEC24D,SLC25A28,SLC35B1,SLC38A5,SLC5A5,SSR3,TMED3,TXNIP,USO1
ATP7B	transporter	3.95e-09	CP,CYP51A1,CYP7A1,ELOVL6,FASN,FDPS,HMGCR,HMGCS1,IDI1,LSS,MSMO1,SQLE
SREBF1	transcription regulator	5.04e-09	ATOX1,CYP51A1,CYP7A1,DBI,ELOVL6,FASN,FDPS,GPX3,HMGCR,HMGCS1,HMOX1,IDH1,IDI1,IL1B,INSIG1,KCNA2,LSS,MSMO1,MVD,NKX6-1,NSDHL,PNPLA3,PTGDS,RDH11,SCD,SQLE
mibolerone	chemical drug	7.61e-09	CALR,CCDC80,CLTC,CYP51A1,DBI,FDPS,GPC3,HMGCS1,HSP90B1,IGF1,LRG1,LSS,MAN2A1,MME,NME2,SERP1,SLC25A5,SPOCK1,SQLE,TMED3,USO1
IL1B	cytokine	8.46e-09	Acan,ADAMTS1,ADM,AGTR1,ALOX15,CCL22,CCL24,CCL5,CCR1,CD14,CD86,CFB,CFTR,CP,CSF2RB,CTSF,CYP7A1,DBI,DBP,FAM129A,FOSB,FOSL1,GRB7,H1FX,HBEGF,HLA-DRA,HMOX1,HSD11B1,IGF1,IGFBP5,IGFBP6,IL10RA,IL1B,IL1RN,ITGAM,JUNB,KCNJ1,LBP,LGALS9,LOX,MMP11,MMP7,MUC5AC,NKX6-1,NPY,OSM,OXTR,POMC,PTGDS,PTHLH,PTPRN,RORA,RORC,SAA1,SCUBE1,SERPINB2,SIRT3,SLC25A25,SLC2A4,SRGN,TNFRSF11B,TXNIP,VDR
chloropromazine	chemical drug	1.02e-08	C10orf10,FDPS,HMGCR,HMGCS1,IDI1,IL1B,LSS,MSMO1,RDH11,SCD,SLC2A3,SQLE
POR	enzyme	1.31e-08	CPT1A,CYP51A1,CYP7A1,DHCR24,ELOVL6,ENTPD5,FDPS,FLVCR2,GREB1,HLA-DMA,HMGCR,HMGCS1,HMOX1,HSD17B12,IDI1,INSIG1,LSS,MSMO1,MVD,NSDHL,SCD,SDS,SQLE,SUSD2
lipopolysaccharide	chemical drug	1.44e-08	ADGRE1,ADM,AGTR1,ALOX15,CALR,CCL22,CCL24,CCL5,CCR1,CD14,CD37,CD3E,CD86,CDH2,CFB,CFTR,CP,CSF1R,CSF2RB,CSF3R,CSTB,CTSV,CYP27A1,CYP7A1,DHCR24,DUSP2,DVL2,EGR2,EGR3,EPHX2,FASN,FOSB,FOXL1,GFAP,GK,GPD1,H1FX,HBEGF,HLA-DMA,HMGCR,HMOX1,HSP90B1,IDH1,IDO2,IGF1,IGFBP5,IL10RA,IL1B,IL1RN,IL2RG,INSIG1,ITGAM,ITIH4,JUNB,KCNJ1,KCNJ10,LBP,LCP2,LGALS9,LTF,LYZ,MME,MMP7,MUC5AC,NFIX,NOD1,NPPC,NTS,OSM,P4HA1,PCOLCE,PCOLCE…
phorbol myristate acetate	chemical drug	4.04e-08	Acan,ADAMTS1,ADM,AGTR1,CCL5,CCND3,CD14,CD68,CDKN2B,CES1,CFTR,CMPK1,CSF1R,CTSV,CYP24A1,CYP7A1,DBP,DNAJC3,DUSP2,EGR2,EGR3,FOSB,FOSL1,FOXP3,GAL3ST1,H1FX,HBEGF,HLA-DRA,HSD11B1,IGF1,IGFBP5,IGFBP6,IL1B,IL1RN,IL2RG,ITGAM,JUNB,KCNJ10,KEL,KRT83,LBH,LYZ,MME,MMP11,MMP7,MUC5AC,NEU1,NME2,NPY,NTS,OSM,OSR2,PGR,POMC,PRKAR2B,PTGDS,PTPRN,RGN,RORC,SELL,SERPINB2,SLC12A2,SLC23A1,SLPI,SRGN,TEF,TH,TNFRSF11B,TNFRSF18,VD…
rosuvastatin	chemical drug	4.79e-08	CYP51A1,CYP7A1,FDPS,FOXP3,HMGCR,HMGCS1,HMOX1,IDI1,MVD,WT1
FOXA2	transcription regulator	5.27e-08	ABCA3,ABCC8,AGR2,ALOX15,CCL22,CCL24,CPT1A,EPCAM,EPHX1,HADH,IGF1,IGFBP5,LYZ,MUC5AC,NKX6-1,PROS1,PTGDS,RORA,RORC,SAA1,SCD,SLC2A4,TH
TO-901317	chemical reagent	6.51e-08	ADM,CCL24,CPT1A,CYP7A1,ELOVL6,EPHX1,FASN,FBP1,FDPS,GAMT,GBE1,GPD1,HSD11B1,HSD17B12,IGF1,IL1B,ITIH4,KNG1,MPEG1,PLTP,PNPLA3,PTGDS,RDH16,SCD,SLC2A4,THRA
glucocorticoid	chemical drug	7.27e-08	ABCC8,APLN,CCL5,CCND3,CSF1R,CYP24A1,CYP7A1,DBP,FASN,FOXP3,FUT2,GPX3,HMOX1,IL10RA,IL1B,IL1RN,NOD1,NPY,POMC,PTHLH,SHBG,SLPI,TH,TNFRSF11B,TNFRSF18,TXNIP,VDR,ZBTB16
PEX5L	ion channel	7.65e-08	CYP27A1,CYP7A1,FDPS,HCN1,HMGCR,IDI1,LSS
bucladesine	chemical toxicant	7.87e-08	ABCA3,Acan,ADAMTS1,CCL22,CD14,CD86,CDH2,CPT1A,CYP7A1,EGR2,GALNT14,GFAP,HMGCR,HMOX1,HSD11B1,IGF1,IGFBP5,IGFBP6,IL1B,JUNB,MAN2A1,OSM,PGR,POMC,QSOX1,RGN,SLC2A4,SLC5A5,SRGN,TH,VDR
CEBPB	transcription regulator	1.07e-07	APLN,CCL5,CD14,CDKN2B,CFTR,CIRBP,CP,CPT1A,CSF1R,CSF3R,CYP24A1,DAPK1,ENTPD2,GFAP,HIST1H4J,HSD11B1,IGF1,IL11RA,IL1B,IL1RN,LBP,LCP2,MGP,MMP11,NFATC2,OXTR,POMC,PRKAR2B,RBBP7,RORA,SCD,SERP1,SERPINB2,SLC12A2,UGT1A6,VDR
25-hydroxycholesterol	chemical reagent	1.4e-07	CYP7A1,FASN,FDPS,FOSB,FOSL1,GPX3,HMGCR,HMGCS1,HMOX1,IL1B,INSIG1,JUNB,SCD
fluticasone propionate	chemical drug	1.51e-07	ADM,AQP9,CCL22,CCL5,CD86,CES1,CFB,FCN1,HLA-DMA,HLA-DRA,HSD11B1,IL1B,IL1RN,MERTK,MMP7,MUC5AC,PCOLCE2,RARRES1,SERPINB2,SLA,SLPI,TBC1D16
ERN1	kinase	2.05e-07	DNAJC3,EPCAM,FASN,GOLGA3,HSP90B1,IL1B,MVD,PROS1,SCD,SEC22B,SEC24D,SERPINB2,SLC25A28,SLC35B1,SSR3,ST14,TMED3,USO1
isoquercitrin	chemical drug	2.7e-07	CYP51A1,FASN,FDPS,HMGCR,INSIG1,MSMO1,SQLE
LEP	growth factor	2.86e-07	ADGRE1,AQP9,CCL5,CD14,CD68,CPT1A,CYP24A1,CYP7A1,EGR2,ELOVL6,EPHX2,FASN,FBP2,GFAP,HMGCR,IDH1,IGF1,IL1B,IL1RN,ITGAM,JUNB,MMP7,MSMO1,MUC5AC,NPPC,NPY,NPY1R,NTS,PGR,POMC,RORC,SCD,SLC25A5,SLC2A4,TH,TNFRSF11B,TSPO
prostaglandin E2	chemical - endogenous mammalian	2.91e-07	Acan,ADAMTS1,ALOX15,CCL22,CCL5,CCR1,CD14,CD86,CST7,EGR2,ENPP3,FASN,FOSB,FOSL1,FOXP3,GFAP,HMOX1,IGF1,IGFBP5,IL1B,IL1RN,IL2RG,ITGAM,MUC5AC,MYOZ1,OSM,PGR,RORC,TNFRSF11B
CSF3	cytokine	3.52e-07	ADGRE1,AGTR1,CCL5,CCND3,CD14,CSF3R,EGR2,EGR3,GFAP,HLA-DRA,HMOX1,IGF1,IL1RN,ITGAM,LBP,LTF,LYZ,NME2,RORC,SELL,TFRC
PD98059	chemical - kinase inhibitor	3.73e-07	AGTR1,BNIP3,CCL5,CCR1,CD14,CD37,CD86,CDH2,CDKN2B,CYP24A1,EGR2,EGR3,FAH,FAM3B,FASN,FOSB,FOSL1,GFPT1,HBEGF,HMOX1,HSD11B2,IGF1,IL1B,IL1RN,ITGAM,JUNB,MMP7,MUC5AC,NPY,OPCML,PGR,PHLDA2,POMC,PTHLH,SELENBP1,SELL,SERPINB2,SLC35B1,SQLE,TH,TXNIP,VDR,ZFP36L2
pitavastatin	chemical drug	3.78e-07	CYP51A1,FDPS,HMGCR,HMGCS1,IDI1,LSS,MVD,SQLE
IGF1	growth factor	3.78e-07	Acan,ADM,CCL5,CCND3,EGR2,FASN,FOSB,GFAP,GPD1,GPD2,HAPLN1,HMGCR,HMOX1,HSD11B1,HSD11B2,IGF1,IGFBP5,IGFBP6,IL1B,JUNB,MUC5AC,PCOLCE,PDYN,PGR,PPP1R1B,SCD,SEC23A,SHBG,SLC2A4,SLC5A5,SLPI,SQLE,TH,TNFRSF11B,WT1
pirinixic acid	chemical toxicant	4.5e-07	AQP9,BNIP3,CCL5,CCND3,CDH2,CPT1A,CYP27A1,CYP7A1,DBI,ELOVL6,FASN,FBP1,FBP2,GBE1,GPD1,GPD2,HADH,HMGCR,HMGCS1,HMOX1,IL1B,IL1RN,INSIG1,ITGAM,JUNB,PCSK5,PERP,PLIN5,PLTP,PPIC,RORA,SAA1,SCD,SLC23A1,SLC2A4,THRA,TSPO
Ins1	other	4.52e-07	APLN,CA14,CCL5,CCND3,COX7A2,CYP7A1,EGR2,ELOVL6,FASN,FBP2,GPD1,GPLD1,GREB1,HMGCR,HMGCS1,HSD11B2,IDE,IGF1,IGFBP5,IL1B,JUNB,NPY,OSTN,PGR,PIK3R2,POMC,PTPRN,RGN,SCD,SLC2A4
AGT	growth factor	4.76e-07	ADGRE1,ADM,AGTR1,ALOX15,APLN,ATP1B1,CALR,CCL5,CCND3,CD86,CGREF1,COX7A2,CP,FASN,GFPT1,HBEGF,HMGCR,HMGCS1,HMOX1,IDH1,IDI1,IGF1,IGFBP5,IL1B,KCND3,LSS,MSMO1,NDRG1,NPY,PTHLH,SELL,SERPINB2,SRGAP3,TFRC,TH,TXNIP,WNK4
FOS	transcription regulator	6.42e-07	AGTR1,AMIGO1,ANXA4,APLN,CD14,CD68,CHODL,CTSV,EGR2,ELOVL6,EPHX2,FASN,FOSB,FOSL1,GREB1,HMOX1,HSP90B1,IGFBP5,JUNB,KLK12,LOX,LRP8,MMP7,NPY,NRIP1,NSDHL,NTS,OXTR,PGR,POMC,PTGDS,PTPRN,RBBP7,SCD,SELENBP1,SEMA6D,SERPINB2,SLPI,TH,TNFRSF11B,TNFRSF18,WNT6
U0126	chemical - kinase inhibitor	6.61e-07	Acan,ADGRE1,ALDH1L1,CCL5,CCND3,CFTR,CRY2,CSF1R,CYP24A1,CYP7A1,DBP,EGR3,FLT3LG,FMO3,FOSB,FOSL1,FUT6,GAMT,GFAP,HAPLN1,HBEGF,HMOX1,IL1B,JUNB,MUC5AC,NNAT,NPY,PDYN,PGR,PRSS22,RORC,SERPINB2,SFI1,SLC2A3,SLC5A5,TH,TNFRSF11B,WT1,WWTR1
valproic acid	chemical drug	7.38e-07	C1QTNF6,CALR,CCR1,COCH,CPT1A,CTPS1,CYP24A1,CYP51A1,DBI,DNAJC3,ELOVL6,FAM107A,FDPS,GFAP,GREB1,HAPLN1,HMGCS1,HMOX1,HSD17B6,IDI1,LRP8,MSMO1,MVD,MYH3,NSDHL,PDIA6,PLTP,PNPLA3,RDH16,SCD,SEL1L3,SEMA3C,SERP1,SLC35D1,SLC7A8,SQLE,TH
rifampin	chemical drug	7.61e-07	ABHD2,AGTR1,CD14,CES1,CTNNAL1,CYP24A1,CYP7A1,FMO4,GPRC5B,IL1B,ITGAM,MGP,MME,RGS10,TGIF2,TMPRSS4,TNFRSF11B,UGT1A6,WT1
EGF	growth factor	8.13e-07	ALOX15,CCND3,CSF1R,DVL2,EGR2,EGR3,EZH1,FABP7,FASN,FOSB,FOSL1,FUT2,GAL3ST1,GFAP,GFPT1,GRB7,HAS3,HBEGF,HMGCS1,HMOX1,IDH1,IDI1,IGF1,IGFBP5,IL1B,ITGAM,JUNB,KRAS,LTF,MUC5AC,PGR,PHLDA2,PTHLH,PTPRN,SCD,SLC2A4,TH,VDR,ZFP36L2
INSR	kinase	8.32e-07	CSTB,CTSV,CYP51A1,EGR2,EZH1,FASN,FBP1,FDPS,GRB7,HBEGF,HMGCR,HMGCS1,IDH1,IDI1,IGF1,JUNB,LSS,LYZ,MMP11,MPEG1,MSMO1,MVD,NDN,NDRG1,NSDHL,PHLDA2,PTPRN,SKAP2,SLC2A4,SQLE,ST8SIA2,THRA
HRAS	enzyme	1.07e-06	Acan,ADM,BNIP3,CCDC80,CCL5,CCND3,CDKN2B,CFB,CGREF1,COPB2,CPT1A,CTSV,CYP24A1,EPHX1,FAM213A,FASN,FOSB,FOSL1,GIMAP1,GPX3,HMOX1,IFI30,IGFBP5,IL1B,ITGAM,JUNB,KRAS,LSP1,LYZ,MSMO1,OSM,PDIA5,PKP1,PLOD2,PLTP,PPIC,PTHLH,RBBP7,SERP1,SERPINB2,SLC5A5,SQLE,SSR3
IgG	complex	1.09e-06	ADM,ARSB,ATP1B1,ATP1B3,CALR,CCL5,CD86,CDKN2B,CYP27A1,FOSB,FOXP3,GFAP,IL1B,IL1RN,LY9,PHLDA2,RND2,SLAMF7,SLC2A3,ST14
RAB1B	other	1.13e-06	ARL1,GOLGA3,KDELR3,RABAC1,SEC22B,SEC24D,SERP1,SLC5A5,USO1
CEBPE	transcription regulator	1.17e-06	CD14,CLEC10A,CSF1R,CSF3R,CTSV,IL1RN,ITGAM,LTF,LYZ,SELL,SERPINB2
NR1H2	ligand-dependent nuclear receptor	1.24e-06	CCL5,CYP7A1,ELOVL6,FASN,FDPS,HMGCR,HSD11B1,IL1B,IL1RN,LRP8,PLTP,SCD,SLC2A4,THRA
IL1	group	1.55e-06	ADAMTS1,CCL5,CFB,CP,CPT1A,CSF1R,CSF2RB,CYP27A1,CYP7A1,GFAP,HMGCR,HMOX1,HSD11B1,IGF1,IL1B,IL1RN,ITGAM,LOX,LYZ,MMP7,NFATC2,POMC,RORA,RORC,SAA1,SELL,SERPINB2,SHBG,SLC2A3,TNFRSF11B
17-alpha-ethinylestradiol	chemical drug	1.61e-06	ADGRE1,AQP9,CCL5,CCR1,CD68,CSF1R,CYP7A1,FABP7,FXYD4,IFI30,IGF1,KRT7,PERP,PTGDS,SHBG,SLC25A5,SLC34A2,SPOCK2
Il3	cytokine	1.8e-06	ADGRE1,CCND3,CD14,CD68,CSF1R,CSF3R,IGF1,ITGAM,LTF,LYZ,OSM,ZNF346
ESR1	ligand-dependent nuclear receptor	1.85e-06	ABCA3,ABHD2,ANXA4,AQP9,ATP1B1,BMPR2,C1QTNF6,CCND3,CD3EAP,CDKN2B,CERS1,COL8A1,CP,CYP7A1,FASN,FLT3LG,FOSB,FOSL1,FOXO4,FOXP3,FXYD6,GALNT7,GFAP,GNG12,GREB1,GREM1,HBEGF,HDAC11,HMGCR,HSP90B1,IGF1,IGFBP5,IL1B,JUNB,KCNK6,KRAS,KRT7,LAPTM5,LBP,LOXL4,LTBP4,LTF,MAP3K14,MAP3K3,MAP7,MAST2,MUC5AC,NOV,OXTR,PGR,PLOD2,PLS1,PLXDC1,PYCR1,RORC,RTN4RL1,SELL,SEMA3C,SHROOM1,SIGIRR,SLC1A4,SLC2A12,SLC2A4,SLC7A5,SLC7A8,SSR…
mifepristone	chemical drug	1.85e-06	Acan,ADM,ALOX15,CD14,CFTR,CLEC3B,CTSF,EGR2,EPCAM,HBEGF,HSD11B1,IL1B,ITGAM,JUNB,KRAS,LOX,LTF,MME,NDN,NDP,NDRG1,NME2,NPY,NPY1R,OXTR,PGR,VDR
TP53	transcription regulator	2.04e-06	AGTR1,ALOX15,ANXA4,APOBEC2,BNIP3,CCDC80,CCND3,CGREF1,COPB1,COQ8A,COX7A2,CP,CSF1R,CSF3R,CSTB,CTSF,CYP24A1,CYP51A1,DAPK1,DBI,DBP,DHCR24,DSC3,DUSP2,EDIL3,EGR2,EGR3,EPHX1,F5,FASN,FDPS,FOSL1,FOXP3,GPX3,HADH,HBEGF,HMGCR,HMGCS1,HMOX1,IDH1,IFI30,IGF1,IGFBP5,IL10RA,IL1B,JUNB,LOX,LSP1,LSS,LYZ,MAN2A1,MGMT,MVD,NDRG1,NEIL2,P4HA1,PDIA5,PDIA6,PDYN,PERP,PGLYRP2,PLOD2,PLTP,PPIC,PPP1R13B,PTGDS,RBBP7,RPN2,S100A2,SE…
CYP51A1	enzyme	2.2e-06	DHCR24,HMGCR,LSS,MSMO1,NSDHL,SQLE
FOXO4	transcription regulator	2.23e-06	BNIP3,CDKN2B,CYP51A1,DHCR24,ELOVL6,FASN,HMGCR,HMGCS1,IDI1,SCD
CBX5	transcription regulator	2.43e-06	AGR2,C15orf48,CD68,CDH17,FKBP14,MMP7,PROM2,RORA,SBSPON,SELENBP1,SLC2A10,SLC2A3,SLC7A8,TMEM30B,TSPAN13,TXNIP
FOXO1	transcription regulator	2.52e-06	AQP9,CDKN2B,CTSV,CYP7A1,DAPK1,EGR2,ELOVL6,FASN,FDPS,FOSB,FOXP3,GPD1,GPD2,HMGCR,HMOX1,IGF1,IL1B,JUNB,MVD,NDN,NOV,NPY,POMC,SCD,SELL,SEMA6D,SERPINB2,SLC2A4,SQLE,TXNIP
5-N-ethylcarboxamido adenosine	chemical reagent	2.86e-06	ADM,CDKN2B,CES1,CSF2RB,EGR2,EPCAM,HLA-DRA,HMOX1,IL1B,JUNB,KCNA2,MAP3K3,MMP11,TXNIP,VDR
dihydrotestosterone	chemical - endogenous mammalian	3e-06	ADAMTS1,ADM,AGTR1,ARFGAP3,ATP13A2,CCND3,CDH2,CPT1A,DBI,DHCR24,DPM3,FASN,FOXP3,GFAP,GPD1,GPX3,HMGCR,HSD11B2,IGF1,IGFBP5,KRT1,LOX,LYZ,MME,MMP7,NDRG1,OXTR,PDYN,POMC,PROS1,PTHLH,RASSF9,RGN,SCD,SELENBP1,SLC1A4,SLC2A3,SLC2A4,SLC7A8,SQLE
rosiglitazone	chemical drug	3.19e-06	ADAMTS1,ADGRE1,CCL5,CD68,CD86,CPT1A,CYP24A1,EPHX2,FASN,FOSL1,GK,GPD1,HADH,HLA-DRA,HMOX1,HSD11B1,IGF1,IGFBP5,IGFBP6,IL1B,IL1RN,INSIG1,ITGAM,LOX,LRG1,NPY,PLIN5,PLTP,RORA,SCD,SEMA3C,SHBG,SLC2A4,WWTR1
tamoxifen	chemical drug	3.37e-06	ADM,AQP9,C10orf10,CCDC80,CDH2,CYP7A1,EPHX1,ETV4,FASN,GREB1,HMGCR,HMGCS1,HSP90B1,IGF1,IL1RN,JUNB,LSS,MUC5AC,OXTR,PGR,SCD,SDS,SLC2A3,SLC7A5,VDR
AR	ligand-dependent nuclear receptor	3.93e-06	ADM,BMPR2,CDH2,CKAP4,DAPL1,DBI,DHCR24,EPHX1,GFAP,HMGCR,IGF1,IGFBP5,KDELR2,LMAN1,MME,MSMO1,NDRG1,P4HA1,PDIA5,PDYN,PGC,PGR,PLOD2,POMC,PROS1,PTGDS,PTHLH,RARRES1,SERP1,SHBG,SLC2A3,SLC38A5,WT1,ZBTB16
PPARA	ligand-dependent nuclear receptor	3.93e-06	AQP9,CPT1A,CYP27A1,CYP51A1,CYP7A1,DBI,ELOVL6,FASN,FDPS,GPD1,GPD2,HADH,HMGCR,HMGCS1,HMOX1,IDI1,IGFBP5,IGFBP6,IL1RN,INSIG1,KRT23,LSS,MGMT,MSMO1,MVD,NSDHL,PLIN5,PLTP,SAA1,SCD,SELENBP1,SLC2A4,SQLE,TSPO
IL5	cytokine	4.7e-06	ATP1B1,BNIP3,CCL22,CCND3,CCR1,CKAP4,CRELD2,CSF2RB,CSF3R,EGR2,EGR3,GK,HBEGF,HMGCR,HSP90B1,IDI1,IFI30,IL2RG,ITGAM,LCP2,NDRG1,P4HA1,PDIA6,PYCR1,QSOX1,SLC7A5
PTH	other	4.76e-06	Acan,ADAMTS1,ALOX15,CYP24A1,EGR2,FOSB,GNG12,IGF1,IGFBP5,MGP,MME,PALM,PPP1R1B,SEC22B,SLC2A4,ST14,TNFRSF11B,VDR
WT1	transcription regulator	4.91e-06	CIRBP,CMPK1,CSF1R,CTSV,FDPS,FOSB,HBEGF,HSP90B1,IDI1,IGF1,IL1B,ITGAM,JUNB,KRAS,LMAN1,LSS,NDRG1,PDIA4,SEC13,SLC2A3,SQLE,VDR,WT1
NR1H3	ligand-dependent nuclear receptor	5.4e-06	CCL24,CCL5,CYP7A1,FASN,FBP1,FDPS,HMGCR,HSD11B1,IL1B,IL1RN,PLTP,SCD,SLC2A4,THRA
INSIG2	other	6.04e-06	ELOVL6,FASN,FDPS,HMGCR,INSIG1,SCD
haloperidol	chemical drug	6.92e-06	CCND3,FOSB,GFAP,GRM4,HMGCR,HMGCS1,KRAS,NTS,POMC,PPP1R1B,PRKAR2B,SYN2,TH
wortmannin	chemical - kinase inhibitor	7.51e-06	AGTR1,CCL5,CCND3,CD14,CDKN2B,FAM3B,FASN,GPD1,HAPLN1,HMOX1,IDE,IGF1,IL1B,ITGAM,KRAS,P4HA1,PGR,SAMSN1,TFRC,TH
NR4A1	ligand-dependent nuclear receptor	7.96e-06	ADM,CCL5,CST7,EPCAM,FASN,FBP1,FBP2,FOXP3,GPD1,HMOX1,MMP7,MUC5AC,NPY,NUCB2,PDIA3,POMC,PTGDS,SCD,SLC2A4
AKT1	kinase	8.07e-06	Acan,CCL5,CCND3,CD86,COL8A1,CTSV,CYP7A1,FASN,FOSB,FOXP3,HMGCR,HMGCS1,HMOX1,IGFBP5,LSS,MSMO1,NFATC2,PCOLCE,PGR,PPP1R1B,SCD,SEMA6D,SLC5A5
IL4	cytokine	8.24e-06	ADGRE1,ALOX15,ARSB,BNIP3,CCL22,CCL24,CCL5,CCND3,CD14,CD3EAP,CD86,CLEC10A,Cmah,CSF2RB,CSF3R,CST7,EBNA1BP2,EGR2,EPHX1,FLT3LG,FOSB,FOXP3,GBE1,HLA-DMA,HMGCR,HSD11B1,IDE,IFI30,IGF1,IL10RA,IL1B,IL1RN,JUNB,KRT1,LSP1,MERTK,NDRG1,NFATC2,OSM,PLOD2,PROS1,PTHLH,SAMSN1,SELL,SLAMF7,SLC23A1,SLC25A25,TFAP4,TMED5,TNFRSF11B,VDR
JUN	transcription regulator	8.74e-06	CCND3,CD14,CD68,CSF1R,CYP7A1,EPHX2,FABP7,FOSL1,GREB1,HMOX1,IL1B,ITGAM,JUNB,LBP,MMP7,MOGS,MVD,NOV,NTS,OSM,OXTR,PGLYRP2,PGR,PTGDS,PTHLH,PTPRN,RGN,SAA1,SCD,SERP1,SERPINB2,TH,VDR
methotrexate	chemical drug	9.26e-06	ANXA4,CCL5,CES1,CFB,CPT1A,CTSV,CYP7A1,ENTPD2,FASN,HMGCS1,HMOX1,HSD11B1,IGFBP5,IL1B,ITIH4,LBP,PEX7,SCD,SDS,SELL,TEF,TNFRSF11B,UGT1A6
TGM2	enzyme	9.77e-06	Acan,AQP9,ATP1B3,BNIP3,CCL22,CCL24,CD86,GIMAP6,IL10RA,IL1B,ITGAM,JAML,LGALS9,LSP1,MERTK,MGP,OLFM4,SELL,SERPINB2,SLAMF7,SLPI,TNFRSF11B
ERBB2	kinase	9.78e-06	AGR2,ATP1B3,BNIP3,CCDC80,CCL5,CCND3,CDH2,CDKN2B,CES1,CLEC3B,CSF1R,EPHX2,ETV4,FAM134B,FASN,GALNT3,GBE1,GPD2,GPX3,HBEGF,HES2,IDH1,IGFBP5,IGFBP6,IL1B,JUNB,KRT7,MME,MMP11,MMP7,NDRG1,NUCB2,PDIA4,PHLDA2,SERP1,SKP1,SLPI,SPOCK1,SQLE,TNNT3,UGT1A6,VDR,WT1,ZFP36L2
INSIG1	other	9.8e-06	CCL22,CCL5,CD68,CYP51A1,DHCR24,ELOVL6,FASN,FDPS,HMGCR,HMGCS1,IDI1,LSS,SCD,SQLE
streptozocin	chemical drug	1.09e-05	APLN,AQP9,ATP1B1,CCND3,CPT1A,CYP7A1,ELOVL6,FASN,GFAP,GREM1,HMOX1,HSD11B2,IGF1,IL1B,NPY,OSTN,PTPRN,SCD,SLC25A5,SLC2A3,SLC2A4
KLF2	transcription regulator	1.19e-05	ADM,APLN,CCL5,CCND3,CDH2,FOXP3,IL1B,JUNB,LBP,LGALS9,NDRG1,PLOD2,PROS1,PTGDS,PTHLH,SELL,TFRC
VIP	other	1.23e-05	CCL5,CCND3,CD86,CFTR,EGR2,EGR3,FOXP3,IGF1,IL1B,LYZ,NFATC2,POMC,SIGIRR,TH
PI3K (complex)	complex	1.4e-05	APLN,CCND3,CCR1,CD86,CDH2,CDKN2B,CYP7A1,FOSL1,HAS3,HBEGF,HMGCR,HMOX1,IGF1,IL1B,IL1RN,ITGAM,KRAS,LSP1,PPP1R1B,PRKAR2B,SELL,SEMA6D,SLC5A5,TXNIP,WT1
ritonavir	chemical drug	1.43e-05	ABHD2,CTNNAL1,FDPS,HMGCR,IDI1,IL1B,MME,MSMO1,RDH11,RGS10,SCD,SQLE,TGIF2,TMPRSS4,UGT1A6,WT1
CALCA	other	1.47e-05	CD86,CYP24A1,GFAP,GNG12,IGF1,JUNB,MME,PALM,POMC,PPP1R1B,SEC22B,SLC2A4,ST14
arsenic trioxide	chemical drug	1.57e-05	BNIP3,CYP51A1,DHCR24,FASN,FDPS,HMGCR,HMGCS1,HMOX1,IDI1,ITGAM,LSS,MSMO1,SCD,SQLE,TFRC,VDR
NFE2L2	transcription regulator	1.66e-05	AOX1,BNIP3,CCL5,CD86,DNAJC3,ENTPD5,EPHX1,GBE1,GFAP,GPX3,HMOX1,HSP90B1,IDE,IL1B,IL1RN,KCNB2,MOGS,MSMO1,NUCB2,PDIA3,PDIA4,PDIA6,RBBP7,SAA1,SEC23A,SLC1A4,SLC35B1,SLC7A8,SYN2,UGT1A6,USO1
trichostatin A	chemical drug	1.88e-05	ADAMTS1,ADGRE1,ADGRL2,C1QTNF6,CD14,CD86,CDKN2B,CGREF1,CLDN10,CLEC3B,COCH,CSF3R,CTPS1,DIRAS3,FASN,FOXP3,GREB1,HDAC11,HLA-DRA,HMGCR,HMGCS1,HSD11B2,IL10RA,IL1B,ITGAM,LMX1A,LRP8,MGMT,MMP7,MYH3,NDRG1,OPRK1,OSM,OXTR,PGR,SDC2,SEMA3C,SLC5A5,SLC7A8,TXNIP
UDP-D-glucose	chemical - endogenous mammalian	1.93e-05	CALR,HSP90B1,PDIA3,PDIA4
CEBPA	transcription regulator	2e-05	ABCA3,APLN,CCR1,CD14,CKAP4,CPT1A,CSF1R,CSF3R,CYP7A1,EGR2,EPHX1,FASN,H1FX,HMGCR,HMOX1,HSD11B1,IGF1,IL1RN,ITGAM,JUNB,KRT7,LTF,NFATC2,OXTR,PLOD2,RORA,SAA1,SCD,SERPINB2,SLC2A4,THRA,VDR
ezetimibe	chemical drug	2.05e-05	CYP51A1,FDPS,HMGCR,HMGCS1,IDI1,MVD
FDFT1	enzyme	2.05e-05	CYP27A1,CYP7A1,FASN,FDPS,HMGCR,SQLE
testosterone propionate	chemical drug	2.17e-05	ADM,CALR,CLTC,FDPS,NPY,OXTR,PGR,PTGDS,SAA1
decitabine	chemical drug	2.45e-05	ABCC8,ADGRL2,BMPR2,BNIP3,CCL5,CCND3,CDH2,CDKN2B,CFTR,CGREF1,CYP24A1,DAPK1,DIRAS3,EGR3,GPAT2,GPC3,HBEGF,IL1B,JUNB,KRT7,LOX,MGMT,MMP7,NDRG1,PGR,PKP2,RARRES1,S100A2,SELL,SLC2A3,SLC5A8,ST14,TFAP4,TFRC,WT1
CFTR	ion channel	2.46e-05	CCL5,CFTR,EPHX2,FDPS,HADH,IDI1,KCNJ1,LRG1,SAA1,SCD,SLC7A8,SQLE
TAC1	other	2.46e-05	FOSB,FOXL1,GFAP,HMOX1,IL1B,IL1RN,KCND2,MME,PDYN,SERPINB2,TH,TNFRSF11B
prostaglandin D2	chemical - endogenous mammalian	2.6e-05	ALOX15,CCL5,ENPP3,HMOX1,ITGAM,PTGDS,TNFRSF11B
DBI	other	3e-05	ELOVL6,FASN,HMGCR,LSS,SQLE
RORA	ligand-dependent nuclear receptor	3.02e-05	ATP1B1,CCL24,CCL5,CYP27A1,DHCR24,ELOVL6,FASN,HMGCR,IGF1,IL1B,LRTM1,NSDHL,RDH16,RORA,RORC,SCD,SELENBP1,SLC2A3,SLC2A4
gefitinib	chemical drug	3.08e-05	ADAMTS1,COL8A1,CTNNAL1,EGR3,ETV4,FOSL1,GLB1L,HMOX1,HSP90B1,IGF1,IGFBP5,LTF,MMP11,OSM,SLC2A3,SLPI,VILL
cholecalciferol	chemical - endogenous mammalian	3.14e-05	CCL5,CD14,CD86,CYP24A1,FOXP3,IGF1,ITGAM,PTHLH,RORC,TNFRSF11B,VDR,WT1
MYC	transcription regulator	3.28e-05	ADAMTS1,ADM,ANXA4,ATP13A2,BMPER,CCND3,CD86,CDH2,CDKN2B,CHP1,CLEC3B,COL8A1,CPT1A,CSTB,CTSV,DBI,DUSP2,EGR2,EPCAM,EZH1,FAM129A,FASN,FOSL1,GAMT,GFPT1,GPC3,GREB1,HAPLN1,HMOX1,HMOX2,HSD11B2,IDH1,ITGAM,KRAS,KRT7,LOX,LYZ,MAN2A1,MGP,MMP7,MOGS,MUC5AC,MYBPH,NDRG1,NME2,NPY,OPRK1,PERP,PYCR1,RARRES1,RBBP7,RPL22,SLC25A5,SLC2A3,SLC7A5,TFRC,TNNT3,TSPO,TXNIP,UGT1A6
1,2-dithiol-3-thione	chemical reagent	3.32e-05	BNIP3,DNAJC3,ENTPD5,EPHX1,GBE1,HMOX1,HSP90B1,IDE,MSMO1,NUCB2,PDIA3,PDIA4,PDIA6,RBBP7,SAA1,SEC23A,SLC35B1,TFRC,UGT1A6,USO1
L-dopa	chemical - endogenous mammalian	3.32e-05	ADGRB2,C1GALT1C1,CCDC190,CHST8,CINP,CNIH3,COCH,CRY2,CYTH4,DBP,EGR2,FAH,FAM114A1,FDPS,FOSB,FOSL1,GFAP,GPC3,GPD1,GPD2,HBEGF,IGFBP5,IL11RA,JUNB,KCND2,KCNK4,LAPTM5,LRRTM3,MFSD2A,MSANTD1,MSMO1,PALM,PDYN,PKP2,PLEKHA2,PPP1R13B,PPP1R1B,SCN4B,SMIM14,SRPRB,SYN2,TH,WWTR1,ZFHX3
IL2	cytokine	3.36e-05	CCL5,CCND3,CCR1,CD3D,CD86,CSF1R,CSF2RB,CTPS1,CYP27A1,CYTH4,DAPK1,DUSP2,FLT3LG,FOXP3,GFAP,GPLD1,HSP90B1,IDI1,IL10RA,IL1B,IL2RG,JAML,LAPTM5,LCP2,MME,NDRG1,OSM,PDIA3,PHLDA2,PROS1,PTHLH,RNF128,RORC,SELL,SLC2A3,TNFRSF11B,TNFRSF18,WT1
IL6	cytokine	3.42e-05	ADAMTS1,ADGRE1,CCL24,CCL5,CCR1,CD14,CD68,CD86,CDKN2B,CES1,CP,CSF2RB,CSF3R,DPP3,EGR2,FOXP3,GALE,GFAP,GREM1,HLA-DMA,HMOX1,IGF1,IGFBP5,IGFBP6,IL1RN,ITGAM,JUNB,LBP,LRG1,LTF,LYZ,MERTK,MMP7,NPY,NUCB2,OXTR,POMC,RORA,RORC,SAA1,SLC12A2,SLC2A4,TFRC,TH,TNFRSF11B
NR1I2	ligand-dependent nuclear receptor	3.52e-05	CES1,CPT1A,CYP24A1,CYP7A1,ELOVL6,ENTPD5,FASN,HMGCS1,IGF1,INSIG1,MGP,PDIA4,PIPOX,SCD,TNFRSF11B,UGT1A6
STAT5A	transcription regulator	3.59e-05	AGR2,C15orf48,CCND3,CD68,CDH17,FASN,FKBP14,FOSB,IGF1,MMP7,OSM,PROM2,RAB27B,RORA,SBSPON,SELENBP1,SLC2A10,SLC2A3,SLC34A2,SLC7A8,TMEM30B,TNFRSF18,TSPAN13,TXNIP
BDNF	growth factor	3.77e-05	CP,EGR2,ELOVL6,FOSB,GFAP,HMGCR,HSD17B12,MACROD1,MAN2A1,MVD,MYH3,NPY,P4HA1,PLTP,POMC,PPP1R1B,SYN2,TBC1D8,TFRC,TH,THRA,TMEM45A,TNFRSF11B,TXNIP,USO1
KITLG	growth factor	3.78e-05	CCL22,CCND3,CD14,CD3D,CD68,CDKN2B,CSF3R,DHCR24,GFAP,HMOX1,IL1B,IL1RN,LAPTM5,LTF,MME,OSM,RBBP7,RNF128,SAMSN1,SEC22B,TXNIP
HTT	transcription regulator	4.2e-05	ASGR1,CCL5,COCH,CSF1R,CYP51A1,DBP,DNAJC3,EGR2,FABP7,FASN,FDPS,FOSL1,FXYD6,GFAP,GPX3,HBEGF,HMGCR,HMGCS1,IGFBP5,IL11RA,JUNB,KCNJ1,KCNJ12,KRT1,LOX,LTF,MFAP4,MGP,MPEG1,NDUFB2,NODAL,NPY,NTS,OPRK1,PDXK,PPP1R1B,SCN4B,SEC22B,SIRT3,SLC12A2,SYN2,TFRC,TH,THRA,TNNT3
PPARGC1B	transcription regulator	4.36e-05	DHCR24,FASN,FDPS,HMGCR,LSS,MVD,SCD,SLC2A4,SQLE
GNA11	enzyme	4.38e-05	ADAMTS1,CTSV,EGR3,PGR
cholic acid	chemical - endogenous mammalian	4.66e-05	CIRBP,CYP27A1,CYP7A1,EPHX1,FABP7,FBP1,HMGCR,IGFBP5,MDK,PLTP,SQLE
hydrocortisone	chemical - endogenous mammalian	4.72e-05	ADM,ALDH1L1,ALOX15,BMPR2,CCND3,CD86,HSD11B1,IGF1,IGFBP5,IGFBP6,IL1B,ITGAM,NPY,TH,TNFRSF11B
FOXA1	transcription regulator	4.72e-05	AGR2,CFTR,EPHX1,GREB1,MGP,MUC5AC,NPY,NRIP1,PGR,RORA,RORC,S100A2,SLC12A2,SLPI,TH
deferoxamine	chemical drug	4.96e-05	ADM,ANGPT4,APLN,BNIP3,CCND3,CP,CYP24A1,FASN,HMOX1,IGF1,IGFBP5,NDRG1,NFATC2,SLC2A3,SLC5A5,TFRC,WT1
LMNB1	other	5.13e-05	CYP51A1,FASN,HBEGF,HMGCR,HMGCS1,MGP,MSMO1,SCD,SQLE
carrageenan	chemical - endogenous non-mammalian	5.27e-05	CCL5,EGR2,FOSB,FOSL1,GFAP,GRM8,IL1B,JUNB
STAT3	transcription regulator	5.35e-05	ADM,ALOX15,CCL5,CCR1,CD86,CDH2,CFB,EGR2,EGR3,FASN,FOXP3,FUT4,GFAP,HLA-DMA,HMOX1,IFI30,IGFBP5,IL1B,IL1RN,ITGAM,JUNB,LBP,LTF,LYZ,MMP7,NDRG1,NFATC2,NPY,NUMBL,PDIA4,PGR,POMC,RORA,RORC,SAA1,VDR
CREM	transcription regulator	5.35e-05	ANXA4,CD86,COL8A1,CYP51A1,EGR2,GPD2,HLA-DRA,HMGCR,HMGCS1,IDI1,JUNB,LSS,MSMO1,PDXK,PDYN,TH
DIO3	enzyme	5.46e-05	ABCC8,CIRBP,FXYD6,GPC3,KCNJ10,MAMDC2,PCSK4
JINK1/2	group	5.49e-05	CDH2,CYP7A1,FASN,FOXO4,SCD,SLC2A4
CTNNB1	transcription regulator	5.75e-05	Acan,ARFGAP3,CASC4,CDH2,CDKN2B,CTSF,CYP24A1,CYP51A1,EDIL3,EPCAM,ETV4,FGD2,FGF16,FOSL1,GFAP,GLTSCR2,GREM1,HAPLN1,IGFBP5,IL1B,KRT1,KRT7,LBH,LSP1,MME,MMP7,MPEG1,MYH3,NODAL,PHLDA2,PPP1R13B,PRSS35,RGN,SAA1,SCD,SDC2,SEMA3C,SLC12A2,SLC38A5,TNFRSF11B,TNFRSF18,USO1,WNT6,WT1
PRKAG3	other	5.78e-05	ATP1B1,CES1,CYP27A1,FXYD6,GBE1,GPX3,IFI30,IGFBP5,JUNB,NRIP1,RNF128,RORC,RPL22,SELENOS,SLC2A3,TFRC,TPPP3
lovastatin	chemical drug	6.26e-05	CCND3,CD86,EBNA1BP2,FASN,FDPS,GPX3,HMGCR,HMGCS1,HMOX1,IL1B,MVD,PTHLH,TH,TNFRSF11B
APOE	transporter	6.88e-05	ADGRE1,ARHGEF12,CALR,CCL5,CD68,CD86,CPT1A,CTSV,CYP7A1,GPX3,HMGCR,HMOX1,HSD11B1,IGFBP6,IL10RA,IL1B,IL1RN,ITGAM,LRP8,MGP
atorvastatin	chemical drug	6.98e-05	CYP27A1,CYP51A1,CYP7A1,DHCR24,ENPP3,FDPS,FOSB,HMGCR,HMGCS1,HMOX1,IDI1,JUNB,LSS,MSMO1,MVD,NSDHL,PDXK,SLCO2B1,SQLE
ACACB	enzyme	7.16e-05	FASN,HMGCR,MVD,SCD,SLC2A4
HOXB4	transcription regulator	7.16e-05	CCND3,FOSL1,GPX3,JUNB,PGR
CSF3R	transmembrane receptor	7.16e-05	CD14,CSF3R,ITGAM,LTF,LYZ
PRKCI	kinase	7.33e-05	ABCC8,COPB2,FASN,HMOX1,PLS1,SLC2A4
E. coli serotype 0127B8 lipopolysaccharide	chemical - endogenous non-mammalian	7.45e-05	ADGRA1,ALDH1L1,AQP9,CCL5,CD14,CHST8,DNAJC3,EGR2,FAM107A,GPRC5B,HMOX1,IGF1,IL1B,LOX,P2RY14,PPP1R1B,SLC7A5,TNFRSF11B
glucagon	biologic drug	8.19e-05	CYP7A1,GNG12,MME,PALM,PPP1R1B,PTPRN,SEC22B,SLC2A4,ST14
3,5-L-diiodothyronine	chemical - endogenous mammalian	8.52e-05	CPT1A,CYP7A1,GPD2,SCD
chlorpyrifos	chemical toxicant	8.52e-05	HMOX1,NPY,NTS,TH
CD38	enzyme	8.6e-05	ATP1B1,BNIP3,CCL22,CD86,CKAP4,CRELD2,CSF2RB,GBE1,IFI30,NDRG1,P4HA1,PDIA6,PYCR1,SELL,SLC7A5,TMED5
ADRB	group	9.3e-05	BNIP3,CD68,CYP51A1,FDPS,HMGCS1,HMOX1,IDH1,INSIG1,JUNB,LBH,LSS,MSMO1,MVD,NOD1,NSDHL
genistein	chemical drug	9.67e-05	ADM,ATP6V0A4,C16orf54,CCL5,CD68,CD86,CFTR,CTSF,CTSV,DIRAS3,GAL3ST1,GFPT1,HMGCR,HMOX1,IGF1,IL1B,JUNB,LAPTM5,LBP,LCP2,LTF,NEU1,PGR,PLTP,POMC,RPN2,SHBG,TNFRSF11B,VDR
Insulin	group	9.73e-05	AGTR1,APLN,AQP9,CCND3,CYP7A1,DBI,FASN,FOSB,GFAP,HMGCR,HMOX1,HSD11B1,HSP90B1,IDE,IGF1,NPY,NUCB2,POMC,PTHLH,PTPRN,SCD,SLC25A5,SLC2A3,SLC2A4,SLC5A5,SQLE
TNFRSF1A	transmembrane receptor	9.79e-05	CCL5,CD68,CD86,CDH2,GFAP,IGF1,IL1B,ITGAM,LBP,MMP7,RORC,SAA1,SELL,TH
SP1	transcription regulator	0.000102	ABCC8,ABHD2,ADAMTS1,AGTR1,CCL22,CCL5,CCND3,CDH2,CDKN2B,CES1,CIRBP,COL8A1,CYP51A1,DHCR24,FASN,FOSL1,FOXP3,GLTP,HMGCR,HMOX1,HSD11B2,IGF1,IL1B,ITGAM,MMP11,MUC5AC,NDRG1,PGR,PRKAR2B,SELL,SIGIRR,SLC25A5,SLC2A12,SLC2A3,TSPO,VDR
IL13	cytokine	0.000104	ALOX15,CCL22,CCL24,CCL5,CD14,CD37,CD3EAP,CD86,CTNNAL1,CTSV,DHCR24,FGD2,GPX3,HMOX1,HSD11B1,IARS,IGF1,IL11RA,IL1B,IL1RN,MSMO1,MUC5AC,QSOX1,RORC,SAMSN1,SLA,SLPI,TNFRSF11B
Z-551	chemical reagent	0.000104	ADGRE1,CD68,FASN,IL1B,ITGAM
zinc	chemical drug	0.000107	CD86,GPLD1,HMOX1,IDI1,IL1B,MGP,NPY,SCD,SELENBP1,SERPINB2,TFRC
PDGF BB	complex	0.000107	ADM,CCND3,CP,CSF1R,EGR2,EGR3,FASN,FOSB,FOSL1,GREM1,HBEGF,HMGCR,HMGCS1,HMOX1,IGF1,IL1B,JUNB,KRAS,LBP,PCOLCE,PRSS35,RPN2,SCD,SLC2A3,TH
troglitazone	chemical drug	0.000114	ABHD2,AGTR1,CCL5,CCND3,CD86,CTNNAL1,CYP7A1,DBI,ENTPD5,FASN,FOSL1,GPD1,HLA-DRA,HMOX1,IL1B,MGMT,MME,NDRG1,NKX6-1,NRIP1,P4HA1,RGS10,SCD,SLC2A4,TGIF2,TMPRSS4,UGT1A6,WT1
ESR2	ligand-dependent nuclear receptor	0.000116	ADAMTS1,ANXA4,BMPR2,CD3EAP,CDH2,CES1,CYTH4,EGR3,ENPP3,FASN,GALNT7,GFAP,GREB1,IGF1,IL1B,JUNB,KLHL38,LAPTM5,LOXL4,MYH3,NDRG1,NOV,PERP,PGR,PLXDC1,PTGDS,PYCR1,SCUBE1,TSPAN13,TSPO
S100A9	other	0.000116	ADAMTS1,APLN,CD27,CP,CSF2RB,ENTPD2,EPCAM,FOSL1,IGF1,IL1B,ITGAM,MGMT,SCUBE1,TXNIP,UGT1A6,WT1
potassium chloride	chemical drug	0.00012	ATP1B1,CALR,EGR2,HSP90B1,IGFBP5,IL1B,PDIA3,PDIA4,PDYN,TH,TXNIP
PTEN	phosphatase	0.000121	ADM,CCL5,CCND3,CDKN2B,CTSV,CYP27A1,EGR2,EZH1,FASN,GPX3,HADH,HLA-DMA,HMGCR,IDI1,IFI30,IGF1,IGFBP5,IGFBP6,IL1B,MME,MVD,NDRG1,NEU1,NTS,SCD,SEC23A,SELL,TH,TNFRSF11B,TRAM1,ZBTB16
IL27	cytokine	0.000127	ADGRE1,C10orf10,CCL5,CCND3,CD14,CD86,EGR2,FOXP3,HLA-DMA,HLA-DRA,IL1B,IL1RN,ITGAM,RORC
thioacetamide	chemical toxicant	0.000127	ADAMTS1,ANXA4,CD14,CDH17,CP,CTSF,EPHX1,FXYD6,GFAP,GPD1,GPX3,IGF1,IL1B,LOX,LRP8,NPY,PCOLCE,PIK3R2,SLC34A2,TMEM45A,UGT1A6
LIF	cytokine	0.000128	COCH,CSF1R,FBP1,FOXP3,GFAP,HBEGF,IGF1,IL1B,JUNB,KNG1,LBP,NPY,PAPPA2,PGR,POMC,TH,TNFRSF11B,WT1
IL10RA	transmembrane receptor	0.000131	ADGRL2,ASPN,BNIP3,CCL22,CCL5,CFB,CFTR,CSF3R,CST7,ENTPD5,IL1RN,IL2RG,LRG1,NOD1,NOV,PCOLCE,REG4,SELENBP1,SELL,SLCO2B1,TGM3,TMEM30B,TTLL6,WFDC2
FGF19	growth factor	0.000134	CYP7A1,FASN,FBP1,FDPS,HMGCR,IL1RN,MME,PTGDS,SCD,SLPI,SQLE
Tgf beta	group	0.000143	CCL5,CDH2,CDKN2B,CSF1R,EGR2,FOXP3,GREM1,HMOX1,IGF1,IGFBP5,IL1B,JUNB,KRT1,LOX,MMP11,MMP7,PTHLH,RORA,RORC,TNFRSF11B
GW3965	chemical reagent	0.000145	CCL5,CD86,CYP7A1,FASN,IL1B,IL1RN,PLTP,PRKAR2B,SCD,SLC2A4
ZXDC	transcription regulator	0.000155	CD14,HLA-DRA,ITGAM
GW501516	chemical drug	0.000157	CPT1A,CYP24A1,FASN,GPD1,IGFBP5,IGFBP6,IL1B,LTF,SAA1,SCD,SERPINB2,SLPI
TGFB2	growth factor	0.000157	ASPN,CYP24A1,EGR2,HBEGF,HMOX1,NFATC2,PLOD2,PTHLH,SCD,SELL,TNFRSF11B,VDR
hydrogen peroxide	chemical - endogenous mammalian	0.00016	CCND3,CD68,CD86,CSF3R,CYP51A1,DUSP2,FASN,FDPS,FOSL1,FOXO4,FXYD2,HBEGF,HLA-DRA,HMGCR,HMOX1,IDE,IL1B,INSIG1,KRAS,MDK,MSMO1,MUC5AC,PDIA3,PDIA4,PFDN5,RASSF8,SQLE,SRGN,TFRC,TXNIP,VDR
cobalt chloride	chemical reagent	0.000163	ADAMTS1,ADM,BNIP3,CP,HMOX1,HSD11B2,NDRG1,TFRC,TH,WT1
ATF6	transcription regulator	0.000166	CALR,CPT1A,DNAJC3,FDPS,HSP90B1,LMAN1,NUCB2,PDIA4,SLC35B1
F2	peptidase	0.000168	CALR,CD68,CKAP4,CTPS1,FAM46A,FOSB,FOSL1,GREM1,HBEGF,HMOX1,IGF1,IGFBP5,IL1B,JUNB,LBH,PDIA4,PGR,PROS1,SLC2A12,SLC2A3,SRGN
ADCYAP1	other	0.00017	CCL5,CD86,EDIL3,EGR2,EGR3,GALNT7,GFAP,GPC3,GREB1,HAPLN1,ITGAM,MME,NFATC2,NPY1R,NPY5R,NSDHL,POMC,SMPDL3B,TFPT,UGT1A6
MGEA5	enzyme	0.000174	ADGRL2,CCR1,CD14,CD68,CD86,CDKN2B,CSF1R,CSF2RB,EGR2,FABP7,FBP1,FDPS,GFOD1,HMGCR,HMGCS1,IGF1,IGFBP5,LSS,MAP3K3,MSMO1,NSDHL,S100A2,SIGIRR,ST14,THRA,TNFRSF11B,WWTR1
baicalin	chemical - endogenous non-mammalian	0.000174	CIRBP,FABP7,FOXP3,HMOX1,IGFBP5,IL1B,MDK,TNFRSF11B
H89	chemical - kinase inhibitor	0.000176	CCL5,CD14,EGR2,EGR3,FAM3B,HMOX1,IGF1,IGFBP5,IL1B,MUC5AC,NFATC2,NTS,PGR,POMC
Immunoglobulin	complex	0.000191	ADM,AQP9,CALR,CCL5,CCND3,CD86,CSF1R,CSF2RB,EGR2,FOSB,FOXP3,GFAP,HMOX1,IFI30,IL10RA,IL1B,PDIA6,RNF128,TFRC,ZBTB16
nitrofurantoin	chemical drug	0.000192	ADAMTS1,CES1,CP,CPT1A,CTSV,DBI,HMGCR,HMGCS1,HMOX1,IGF1,IL1B,ITIH4,LBP,LOX,SELENBP1,SLC34A2
IL3	cytokine	0.000201	ADGRE1,CALR,CCND3,CD14,CD3D,CD86,CPT1A,CSF1R,EGR2,EGR3,FASN,HBEGF,HSP90B1,IL1B,ITGAM,JUNB,LY9,NOV,OSM,PAPPA2,SELL,SERPINB2,SLAMF7,SLC2A3,ZSCAN21
LPIN1	phosphatase	0.000201	CPT1A,FASN,FDPS,HMGCR,IL1B,SCD
TGAL copolymer	chemical drug	0.000203	CCL5,FOXP3,IGF1,IL1B,IL1RN
methylprednisolone	chemical drug	0.000203	ADGRL2,ARSB,ATP1B1,CDH2,CTSV,EPHX1,EPHX2,FABP7,FAH,FBP2,GPD1,HMOX1,HSD17B12,HSP90B1,IDH1,IGF1,IL1B,IL1RN,INSIG1,KCNJ16,KRAS,LOX,LRP3,MGMT,MGP,MMP11,NPY,NSDHL,PHLDA2,PKP1,RAPGEF4,RGN,SDS,SLC2A3,TFRC
Pka	complex	0.000206	CCND3,CD14,CDH2,CYP51A1,HMGCR,HMOX1,IGF1,JUNB,NTS,OXTR,POMC,PPP1R1B,PTHLH,TNFRSF11B
cardiotoxin	chemical - other	0.000217	CCL5,CCND3,CCR1,CSF1R,CSF2RB,CSF3R,CTSV,FGF11,IGF1,IL10RA,IL1B,IL1RN,IL2RG,MERTK,TNFRSF18
NRG1	growth factor	0.000228	BNIP3,CCND3,EGR2,EGR3,EZH1,FOSB,GPX3,GRB7,HMGCR,HMOX1,IDI1,ITGAM,JUNB,MUC5AC,PGR,SHBG,SLC2A3,SLC2A4,ZFP36L2
SMARCA4	transcription regulator	0.00023	ABHD2,AGR2,CA14,CCR1,CDKN2B,CHODL,CP,ELOVL6,FBP1,HCN1,HLA-DRA,HYI,IFI30,IGF1,IGFBP5,IL1B,LOX,MGP,MMP7,MYBPH,MYH3,NTNG1,PERP,PHLDA2,PLS1,PTHLH,RHBDL2,S100A2,SDC2,SEL1L3,SERPINB2,SKAP2,SLC2A4,TNNT3,TSPAN13,TWF1,UNC13D
RXRA	ligand-dependent nuclear receptor	0.000233	CCL22,CCND3,CPT1A,CYP24A1,CYP7A1,EPHX1,FASN,GPD1,HMOX1,INSIG1,KNG1,LTF,MGP,MMP11,PLTP,PTGDS,RORA,RORC,SCD,SLC2A4,TH
RORC	ligand-dependent nuclear receptor	0.000233	ATP1B1,CCL5,DHCR24,ELOVL6,FOXP3,HMGCR,IL1B,LRTM1,NSDHL,RDH16,RORA,RORC,SELENBP1,SLC2A3,ZBTB16
HIF1A	transcription regulator	0.000236	ABCC8,ADAMTS1,ADM,APLN,AQP9,BNIP3,CDH2,CTPS1,GBE1,HMOX1,IGF1,IGFBP5,IL1B,LOX,MGMT,NDRG1,NODAL,NOV,P4HA1,PLOD2,RORC,SLC2A3,SLC2A4,TFRC,TMEM45A,TNFRSF11B,WT1
sphingomyelin	chemical - endogenous mammalian	0.000242	ELOVL6,FASN,PLTP,SCD
CSF1	cytokine	0.000253	CCL5,CD68,CSF1R,EGR3,HSP90B1,IGF1,IL10RA,IL11RA,IL1B,ITGAM,JUNB,MAP3K3,MERTK,PGR,PIK3R2,SERPINB2
calcitriol	chemical drug	0.000256	AGR2,CCND3,CD14,CES1,CSF1R,CYP24A1,DIRAS3,FAM107A,FASN,FOXP3,GDPD5,HBEGF,IDH1,IGF1,IGFBP5,IL10RA,IL1B,IL1RN,ITGAM,KRT23,LBH,LTF,OSTN,PGR,RARRES1,RORC,SLC2A4,THRA,TNFRSF11B,TXNIP,VDR
S100A8	other	0.00027	ADAMTS1,APLN,CP,CSF2RB,ENTPD2,EPCAM,FOSL1,HMOX1,IGF1,IL1B,ITGAM,MGMT,SCUBE1,TXNIP,UGT1A6,WT1
SIRT2	transcription regulator	0.000273	HMGCR,IDI1,LSS,MVD,SQLE
NFIA	transcription regulator	0.000273	CDH2,CSF1R,LOX,RGN,SLC25A5
SLC6A3	transporter	0.000273	FOSB,GFAP,NTS,PPP1R1B,TH
MPZ	other	0.000273	DNAJC3,HMGCR,HMGCS1,MVD,SQLE
ethanol	chemical - endogenous mammalian	0.000279	ADM,CCL5,CD14,CPT1A,EPHX1,FAM46A,FASN,FOSB,GFAP,HMOX1,HSP90B1,IL1B,IL1RN,ITGAM,LSS,MME,NPY,NSDHL,PDYN,PHLDA2,POMC,PPP1R1B,RORA,SCD,SEC23A,SQLE
SP600125	chemical - kinase inhibitor	0.000287	ADM,CCL5,CD86,COL8A1,COX7A2,CSF1R,FASN,FOSB,FOXP3,HIST1H2BN,HMOX1,IL1B,JUNB,PGR,PTGDS,SCD,TNFRSF18,VDR
cocaine	chemical drug	0.000289	ASGR1,CACNA2D1,CPT1A,EGR2,FOSB,FOSL1,JUNB,NPY,NTS,PDXK,PDYN,POMC,PPP1R1B,SEC24A,TH,TSPO
fenofibrate	chemical drug	0.000296	CDH2,CPT1A,CSF1R,CYP7A1,DBI,FASN,FBP1,FBP2,GAL3ST1,GBE1,HMOX1,MGMT,PLTP,PPIC,RORA,SCD,SLC2A4,SLCO2B1,THRA,TXNIP
EPAS1	transcription regulator	0.0003	ADM,BNIP3,CDC42EP5,CYP51A1,FASN,GAL3ST1,GBE1,HMGCS1,IGFBP5,LOX,NDRG1,PLOD2,SLC2A3,SLC2A4,SLC7A5,TMEM45A,TNFRSF11B
ANGPT2	growth factor	0.0003	AGTR1,CALR,CCL5,CD68,CFB,EPHX2,HMGCS1,HMOX1,IL1B,MGMT,MMP7,PDIA3,PDIA5,PDIA6,PROS1,PTHLH,TXNIP
sterol	chemical - endogenous mammalian	0.000311	CYP7A1,DBI,FASN,FDPS,HMGCR,IDH1
pregnenolone carbonitrile	chemical drug	0.000315	CPT1A,CYP24A1,CYP7A1,INSIG1,SCD,SLCO2B1,UGT1A6
TP63	transcription regulator	0.000331	ADAMTS1,ADM,AGR2,CCND3,CDH2,CDKN2B,CXCL17,FASN,GREM1,HAS3,HBEGF,IGFBP6,IL1B,JUNB,KRT1,KRT7,MLPH,NEIL2,PERP,PKP2,PTHLH,S100A2,SERPINB2,VDR,VILL,WFDC2
EGFR	kinase	0.000346	CCL5,COL8A1,EGR3,FABP7,FASN,FOSL1,GFAP,HBEGF,HSD11B2,HSP90B1,IGF1,IGFBP5,IL1B,JUNB,MME,MUC5AC,S100A2,SLC2A3,SLPI,TNFRSF11B,TNNT3,TXNIP,VDR
CD3	complex	0.000348	APBA1,CCL22,CCL5,CCND3,CCR1,CD27,CD3E,CD86,COPB2,DPYSL5,DUSP2,EDIL3,EGR2,EGR3,ELF5,FDPS,FMO3,FOXP3,HSP90B1,IGF1,IGFBP5,IGFBP6,IL1B,IL2RG,JUNB,KDELR2,LSP1,NFATC2,PDIA4,RNF128,RORA,RORC,SLC25A5,SLPI,SMPDL3B,SRGN,SRPRB,TFRC,TNFRSF18
OSM	cytokine	0.000356	ABCC8,ADAMTS1,AQP9,ARHGEF12,CCL24,CCL5,CDH2,COL8A1,CTSV,DAPK1,DHCR24,DNAJC3,EPCAM,FASN,GFPT1,HBEGF,HMOX1,HSD11B1,HSD11B2,IGFBP6,IL1B,JUNB,LBP,MGMT,OSM,P2RY10,POMC,QSOX1,RORA,SAA1,SLC7A8,SLPI,TNFRSF11B,VDR
vitamin K2	chemical drug	0.00036	AGTR1,CD14,GPRC5B,MGP,TNFRSF11B
BW 245C	chemical reagent	0.000379	ENPP3,GFAP,TNFRSF11B
GCK	kinase	0.00038	CPT1A,FASN,HADH,NPY,POMC,SCD
diethylstilbestrol	chemical drug	0.000383	AQP9,CD14,CFB,FDPS,GREB1,GREM1,HBEGF,HSP90B1,IGF1,IGFBP6,ITIH4,LTF,OXTR,PGR,RPN2,SERPINB2,SLPI,WFDC2
INS	other	0.000388	AQP9,CPT1A,FASN,FOSB,FOSL1,HMGCR,IGF1,IGFBP5,JUNB,NPY,RDH16,SCD,SLC2A4
L-triiodothyronine	chemical - endogenous mammalian	0.000408	ADM,ATP1B1,CPT1A,CYP7A1,DBP,EGR2,FASN,FKBP7,GPD2,HSD11B1,IGF1,KCNJ10,LYZ,MAMDC2,MUC5AC,MYBPH,NPY,NTNG1,PGR,PTGDS,RGN,SCD,SHBG,SLC2A4,THRA
IRF8	transcription regulator	0.000419	ADGRE1,CCL5,CD14,CD37,CD86,CFB,CSF1R,CSF3R,EGR2,IL1B,ITGAM,LSP1,ZFHX3
NOS2	enzyme	0.000424	BNIP3,CD14,CD3E,CD86,CP,CSF3R,FASN,GPD1,HMOX1,IL1B,IL1RN,ITIH4,MUC5AC,PERP,SLC2A4,TNNT3
TNFSF11	cytokine	0.000427	ADGRE1,AQP9,CCL5,CCND3,CCR1,CD14,CSF1R,EGR2,FOSL1,HMOX1,HRH2,IGF1,IL11RA,IL1B,IL1RN,ITGAM,JUNB,NFATC2,TNFRSF11B,TSPAN13
kainic acid	chemical toxicant	0.000434	CACNA2D1,CCL5,CLTC,CSF1R,EGR2,FOSB,FOSL1,GFAP,GRM4,HBEGF,IL1B,JUNB,MMP7,PDYN
homocysteine	chemical - endogenous mammalian	0.000434	CCL5,FDPS,HMGCR,HMOX1,IDI1,IL1B,ITGAM,NDRG1,OXTR,SAA1
S-nitrosoglutathione	chemical toxicant	0.000435	CCL5,CD86,GFAP,HLA-DRA,IGF1,ITGAM,OPRK1
tetrachlorodibenzodioxin	chemical toxicant	0.000443	ADM,CCL5,CD86,CES1,FMO3,FXYD4,HDAC11,HMOX1,IDH1,IL10RA,IL1B,KRT7,MUC5AC,PERP,PGR,PRKAR2B,RDH16,SAA1,SERPINB2,SLC25A5,SLC2A3,SLC2A4,SLCO2B1,SPOCK2,TH,UGT1A6
PTPN11	phosphatase	0.000443	ABCA3,CD14,CD68,CSF1R,CSF3R,FASN,LTF,OLFM4,PERP
ELANE	peptidase	0.000462	CD14,IL1B,MMP7,MUC5AC,OSM,SLPI
MLXIPL	transcription regulator	0.000462	CPT1A,ELOVL6,FASN,GPD1,SCD,TXNIP
ANXA1	enzyme	0.000462	ANXA4,IL1B,ITGAM,POMC,RORC,SELL
Nuclear factor 1	group	0.000462	FABP7,GFAP,HSD11B2,LOX,SLC25A5,SLC2A4
naloxone	chemical drug	0.000467	NPY,OPRK1,POMC,SLC2A4,TH
PPARG	ligand-dependent nuclear receptor	0.000476	ABCA3,CCL22,CCL5,CES1,CPT1A,CTPS1,ELOVL6,EPHX1,FASN,FBP2,FDPS,FOSL1,GPD1,HMGCR,HMOX1,IDH1,IGF1,IGFBP5,IGFBP6,IL1B,INSIG1,NDRG1,PLIN5,PPIC,RORC,SAA1,SCD,SHBG,SLC2A4,VDR
TREM1	transmembrane receptor	0.000484	ATP1B1,CCL5,CD14,CD86,CDKN2B,CFB,EGR2,EGR3,FOSL1,GREM1,HBEGF,IL1B,LY9,PHLDA2,SERPINB2,SIGIRR,SLAMF7
TSC2	other	0.000495	CCND3,CD68,CP,FAM107A,FAM129A,GFAP,HMOX1,MGP,NEU1,NSDHL,SCD,SNAP91
ciprofibrate	chemical drug	0.000499	ADAMTS1,CSTB,CTSV,CYP27A1,CYP7A1,DBI,FAH,HSD11B1,IGF1,PIPOX,RGN,SCD,SELENBP1,SLCO2B1
D-fructose	chemical - endogenous mammalian	0.000506	CD68,FASN,IL1B,ITGAM,SCD,SLC2A12,SLC2A4
MTORC1	complex	0.000506	FASN,FDPS,FOXP3,HMGCR,IDI1,INSIG1,SCD
SOX4	transcription regulator	0.00051	BLK,BMPR2,CDH2,FAM213A,GRB7,H1FX,IFI30,IGF1,LYZ,MAP7,MMP11,NOV,PPIC,RARRES1,SEL1L3,SELL
KRAS	enzyme	0.000525	AOX1,ATP1B1,BNIP3,CCDC80,CCND3,CDH2,EPCAM,FAH,FOSL1,GFAP,GPC3,HMOX1,IL1B,KRAS,LBH,LOX,LTBP4,MAN2A1,MMP7,NME2,PCOLCE,PDIA3,SLC35B1,TNFRSF11B,WT1
IGF2	growth factor	0.000528	CTSV,EGR2,EZH1,FABP7,HBEGF,IDH1,IGF1,IGFBP5,IGFBP6,JUNB,MMP11,NDRG1,SKAP2,SLC2A4,THRA
6-hydroxydopamine	chemical toxicant	0.000529	CALR,CCL5,FOSB,GFAP,IL1B,NPY,PDIA3,PDYN,SERP1,TH
mannose	chemical - endogenous mammalian	0.00054	FASN,GPD1,HSP90B1,PDIA3
PTGDR2	g-protein coupled receptor	0.00054	CCL22,CCL5,ENPP3,ITGAM
DL-fructose	chemical - endogenous mammalian	0.00054	ELOVL6,FASN,GPD1,SCD
Creb	group	0.00056	ADM,CD14,COL8A1,CPT1A,CSF1R,CYP51A1,FOSL1,IGF1,IL1B,ITGAM,JUNB,KRT1,MUC5AC,NDN,NTS,PCOLCE,PDYN,PTHLH,PYCR1,SERPINB2,SYT9,TNFRSF11B
EP300	transcription regulator	0.000563	CCND3,CDKN2B,CPT1A,CST7,CYP7A1,FASN,GREB1,HDAC11,HMGCR,HMOX1,HSD11B1,HSD11B2,IGF1,IL10RA,MGMT,MME,MMP11,MMP7,NDRG1,PERP,PGR,PIPOX,RAPGEF4,RORC,SCN4B,TMPRSS4,TXNIP,ZFP36L2
FBXO32	enzyme	0.000582	CALR,DNAJC3,GMPPB,IL1B,LBP,PDIA3,PYCR1,SELENOS,SERP1,SERPINB2
HNF1A	transcription regulator	0.000589	ANXA4,AQP9,ASGR1,CASC4,CPN1,CYP27A1,CYP7A1,FBP1,FBP2,FUT6,GBE1,GNG12,GOLT1A,HMGCR,HSD11B1,IGF1,ITIH4,KNG1,LBP,NKX6-1,NOD1,SFXN2,SLPI,TACR3,TEF,TFRC,TMED6,TMPRSS4,WNK4
zymosan	chemical - endogenous non-mammalian	0.000601	C10orf10,CCL24,CCL5,CD86,HMOX1,IL1B,ITGAM,LGALS9
TWIST1	transcription regulator	0.000612	Acan,ADAMTS1,CDH2,CHAD,ENPP3,FOSL1,HEG1,IGFBP5,IL1B,LRG1,MME,PCOLCE,SPOCK2,ST8SIA2
TCR	complex	0.000614	ADM,CCL22,CCL5,CCND3,CCR1,CD27,EBNA1BP2,EGR2,F5,FOXP3,HSP90B1,JUNB,LCP2,NFATC2,PDIA4,POMC,RNF128,SELL,SLC2A3,TNFRSF18,UNC13D,VDR
FOSL1	transcription regulator	0.000616	ADM,EGR2,FOSB,FOSL1,IL1B,JUNB,NTS,SEMA6D,SERPINB2
PRKCD	kinase	0.000639	BNIP3,CCL5,CD68,FOSL1,GFAP,IL1B,IL1RN,IL2RG,ITGAM,JUNB,LBH,MUC5AC,OSR2,SERPINB2,TNFRSF11B
LGALS3	other	0.00064	CCR1,CTSF,CTSV,IGF1,IGFBP5,ITGAM,KRAS,MUC5AC,NFATC2,SAA1
MYOD1	transcription regulator	0.000648	CCND3,ETV4,FOSL1,HADH,HDAC11,IGF1,IGFBP5,JUNB,MYBPH,MYH3,PRKAR2B,SDC2,SLC12A2,SLC2A4,SUSD2,TNNT3
Hdac	group	0.000655	ADAMTS1,AGTR1,CSF1R,CYP24A1,EGR3,FOSL1,HLA-DRA,IGF1,MGAT5B,RGS10,RORC,SEMA3C,TXNIP,WT1
quinolinic acid	chemical - endogenous mammalian	0.000678	FOSB,FOXP3,GFAP,JUNB,PDYN,RORC,TH
GNRH1	other	0.000678	EGR2,FOSB,HSD11B1,IGF1,IGFBP5,IL1B,JUNB,PGR
alitretinoin	chemical drug	0.000699	CCL24,CCND3,CD14,CD86,CYP24A1,FASN,FOXP3,GK,HLA-DRA,ITGAM,LTF,MMP11,PLTP,SCD
amphetamine	chemical drug	0.000702	CDH2,CSF1R,FOSB,FOSL1,GRM8,JUNB,NTS,PDYN,SELL,TH
FOXO3	transcription regulator	0.000723	BNIP3,CDKN2B,CPT1A,CTSV,EGR2,FASN,FOSB,FOXO4,FOXP3,HMGCR,IARS,IGF1,JUNB,SLC1A4,TXNIP
CYP3A	group	0.000738	CYP7A1,HMGCS1,SQLE
OBP2B	transporter	0.000738	CPT1A,FASN,SCD
3-hydroxyanthranilic acid	chemical - endogenous mammalian	0.000738	FOXP3,HMOX1,RORC
MED13	transcription regulator	0.00075	ELOVL6,GPD1,GPD2,KNG1,PRKAR2B
LTF	peptidase	0.00075	CCL5,CD86,PGR,SKP1,TNFRSF11B
MBTPS1	peptidase	0.000759	FASN,FDPS,HMGCR,SCD
methamphetamine	chemical drug	0.000759	ADGRE1,FOSB,GFAP,HMOX1,IL1B,NPY,NTS,PDYN,TH
MLX	transcription regulator	0.000759	ELOVL6,FASN,SCD,TXNIP
ELK4	transcription regulator	0.000759	EGR2,EGR3,FOSL1,JUNB
NHLH2	other	0.000759	ADGRE1,CD68,NDN,POMC
thapsigargin	chemical toxicant	0.000768	Acan,CALR,CD86,CP,EGR2,HAPLN1,HMGCR,HMOX1,HSP90B1,IGF1,IL1B,LBH,LMAN1,SLC38A5,SLC5A5
N-nitro-L-arginine methyl ester	chemical drug	0.00077	ADM,AGTR1,APLN,CD68,CD86,GFAP,HMGCR,HMOX1,IL1B,PERP
MTOR	kinase	0.000807	ADM,BNIP3,CAB39L,CD86,CLTC,FASN,FDPS,FOXP3,HSD11B1,HSP90B1,KCND2,PGP,PGR,PRKAR2B,RORC,SEC22B,SELL,SLC12A2,TNFRSF11B,UGGT1
Pkc(s)	group	0.000845	ADM,APLN,CCND3,CPT1A,DBP,DNAJC3,EGR2,FOSL1,HMGCR,HMOX1,HSP90B1,JUNB,MUC5AC,PDIA4,PTPRN,TH,VDR
USF2	transcription regulator	0.000857	APLN,CFTR,CPT1A,FASN,HMOX1,P4HA1,RORC,SHBG
resveratrol	chemical drug	0.000864	CCL5,CD14,CPT1A,CSF1R,CYP7A1,DAPK1,FASN,FOSL1,FOXO4,HMGCR,HMOX1,IL1B,MUC5AC,NRIP1,PGR,PPP1R13B,SIRT3,SLC5A5,TFRC,TNFRSF11B,VDR
PPARD	ligand-dependent nuclear receptor	0.000864	CD68,CPT1A,FABP7,FASN,FBP1,GPD1,GPD2,MERTK,MFSD2A,MPEG1,NPY,SCD,SFI1,SLC2A4,TCEA3,TNFRSF11B
CD40	transmembrane receptor	0.000891	AGTR1,CCL22,CCL5,CCND3,CD27,CD86,FLT3LG,IL10RA,IL1B,IL1RN,ITGAM,MAP3K14,SAMSN1,SELL,SLAMF7,TNFRSF11B,ZBTB16
IRAK1	kinase	0.000931	CCL5,FOXP3,IL1B,MUC5AC,NFATC2,RORC
IL10	cytokine	0.000935	ADM,C10orf10,CCL22,CCL5,CCND3,CCR1,CD14,CD68,CD86,CSF1R,CSF2RB,FOXP3,GPRC5B,HMOX1,IL10RA,IL1B,IL1RN,MERTK,MUC5AC,OSM,RARRES1,SELL,SERPINB2,TFRC
IKBKG	kinase	0.000983	CCL5,CCR1,CP,CTSF,IGFBP6,IL1B,IL1RN,JUNB,KCND2,MGP,SEMA3C,SERPINB2
methapyrilene	chemical drug	0.000988	CES1,CP,CPT1A,CTSV,CYP7A1,DBI,FBP1,HMGCR,HMOX1,IGF1,ITIH4,SCD,SERP1
RAF1	kinase	0.000991	CD37,CDKN2B,DUSP2,EGR3,HBEGF,HSD11B2,IL1B,ITGAM,NPY,OPCML,PHLDA2,PTHLH,SELENBP1,SERPINB2,SQLE,TXNIP,ZFP36L2
phorbol esters	chemical - other	0.001	CDH2,CYP24A1,DUSP2,IL1B,ITGAM,JUNB,OSM,PTGDS,SLC12A2,VDR
BTNL2	transmembrane receptor	0.00102	DAPL1,EPCAM,FAM213A,FOXP3,GPD2,KCNK6,PLXDC1,SELL,ST14
ginsenoside Rb1	chemical - endogenous non-mammalian	0.00103	FASN,HBEGF,PGR,SCD
GHRHR	g-protein coupled receptor	0.00103	CCND3,HSD11B1,HSD11B2,IL1B
onapristone	chemical drug	0.00103	ADAMTS1,HBEGF,NPY1R,PGR
ERK	group	0.00105	CCND3,CCR1,EGR2,FOSL1,FOXP3,GK,HAS3,HBEGF,HMOX1,IL1B,ITGAM,JUNB,MUC5AC,NDRG1,RAB7B,RORC,SELL,SERPINB2
aldosterone	chemical - endogenous mammalian	0.00106	ADAMTS1,ADM,APLN,ATP1B1,ATP6V0A4,FXYD4,KRAS,LOX,NFATC2,SLC12A2,WNK4,ZBTB16
JUNB	transcription regulator	0.00106	AGTR1,CD68,FASN,FOSL1,FOXP3,HMOX1,JUNB,MVD,POMC,SCD,SERP1,SERPINB2
LCN2	transporter	0.00107	CCL22,CCL5,CDH2,GFAP,HMOX1,IL1B,IL1RN,TNFRSF11B
Secretase gamma	complex	0.00114	CD86,KCNE1B,MME,MUC5AC,RORC
cyclosporin A	biologic drug	0.00115	AGTR1,CCL5,CD14,CD68,CD86,CLDN22,CP,CYP27A1,CYP7A1,EDIL3,EGR2,F5,FASN,FLT3LG,FOXP3,GFAP,HMGCR,HMOX1,IL1B,MYO1A,PERP,PRTFDC1,PTHLH,RORC,SCD,SELL,SLC34A2,SMPDL3B
n-3 fatty acids	chemical drug	0.00116	ELOVL6,FASN,HMOX1,IL1B,RGN,SCD,SLC2A4
15-keto-13,14-dihydroprostaglandin E2	chemical - endogenous non-mammalian	0.00117	GFAP,OSM
Tgf beta receptor	complex	0.00117	FOXP3,RORC
NPBWR1	g-protein coupled receptor	0.00117	NPY,POMC
RNF139	enzyme	0.00117	FASN,HMGCR
linalool	chemical - endogenous non-mammalian	0.00117	HMGCR,NPY
3-hydroxykynurenine	chemical - endogenous mammalian	0.00117	FOXP3,RORC
fluorocitric acid	chemical reagent	0.00117	GFAP,IL1B
CCR2	g-protein coupled receptor	0.0012	CCL22,CCL24,CCL5,CCR1,CD86,IGF1,IL1B,SLPI
CD28	transmembrane receptor	0.0012	CCND3,CD27,CD3E,CD86,EGR2,FDPS,FOXP3,IGFBP5,IGFBP6,IL10RA,IL1B,KDELR2,LSP1,NFATC2,RNF128,RORA,RORC,SLC25A5,SLC7A5,SRGN,SRPRB,TFRC,TNFRSF18
fluoxetine	chemical drug	0.00124	C10orf10,FOSB,LSS,NME2,NPY,POMC,PPP1R1B,SLC2A3,TH
MFGE8	other	0.00126	CCND3,CDH2,EDIL3
ciprofloxacin	chemical drug	0.00128	ADGRE1,CCR1,CD68,CD86,CSF2RB,CTSV,DNAJC3,EDIL3,IMPAD1,MPEG1,SIGIRR
nitroprusside	chemical drug	0.00131	ADM,HMOX1,HSD11B2,IGF1,OPRK1,SLC1A4,TNFRSF11B
AGPAT2	enzyme	0.00137	ELOVL6,FASN,SCD,SLC2A4
CYP7A1	enzyme	0.00137	CYP7A1,FASN,FDPS,HMGCR
SLC9A3R1	other	0.00137	CCL5,CFTR,OPRK1,SLC34A2
LBP	transporter	0.00137	CD14,IL1B,IL1RN,LBP
FCGR1A	transmembrane receptor	0.00137	IL1B,IL1RN,ITGAM,LSP1
A23187	chemical reagent	0.00138	AGTR1,CALR,CD14,CD86,FOSB,FOSL1,HSP90B1,IGF1,JUNB,PON2,S100A2
NCOR-LXR-Oxysterol-RXR-9 cis RA	complex	0.00139	CYP51A1,CYP7A1,FASN,PLTP,SCD
imipramine	chemical drug	0.00139	C10orf10,LSS,SLC2A3,TH,TSPO
GLI1	transcription regulator	0.00141	C11orf96,EGR3,FOXL1,GPC3,IGF1,IGFBP6,INSIG1,MMP11,MUC5AC,PCOLCE2,PHLDA2,PLXDC1,POMC,PTHLH,REG4,RGS10
metribolone	chemical reagent	0.00141	ADAMTS1,ATP1B1,CDKN2B,DHCR24,FASN,FDPS,GFPT1,HMGCR,IGF1,IGFBP5,MERTK,NDRG1,PROS1,RDH11,REG4,TXNIP
R5020	chemical reagent	0.00147	ABCC8,HBEGF,HSD11B2,PGC,PGR,SAA1,TXNIP,ZBTB16
ADRA1A	g-protein coupled receptor	0.00148	CTSV,EGR2,LOX,MMP7,NFIX,PRRX1,PTHLH
cyclic AMP	chemical - endogenous mammalian	0.0015	CD86,CDH2,EGR2,EPCAM,HBEGF,IGF1,IGFBP5,IL1B,IL1RN,JUNB,MME,PGR,POMC,PPP1R1B,PRKAR2B,PTHLH,SERPINB2,SLC5A5,TH
indomethacin	chemical drug	0.00154	ADAMTS1,ALOX15,CD14,CP,CPT1A,CSF2RB,FASN,HMOX1,IGF1,IL1B,ITGAM,PGR,POMC,PRTFDC1,SELL,SLC34A2,SLC7A5,VDR
CSF2	cytokine	0.00156	CCND3,CCR1,CD14,CD86,CDKN2B,COL8A1,CSF1R,CSF2RB,EGR2,EGR3,EPCAM,FOSL1,FOXP3,GK,HBEGF,IGF1,IL1B,IL1RN,ITGAM,LY9,MFSD2A,MME,NFATC2,OSM,QSOX1,SLAMF7,TNFRSF18,VDR
estrogen	chemical drug	0.00158	ART3,CFTR,CRY2,HBEGF,HMGCR,IGF1,IGFBP5,IGFBP6,IL1B,JUNB,LTF,MVD,NRIP1,NTS,OPRK1,OXTR,PGR,PTGDS,TNFRSF11B,VDR
thyroid hormone	chemical - endogenous mammalian	0.00162	CDKN2B,CPT1A,CYP7A1,DBI,DNAJC3,FASN,FDPS,GPD2,HMGCR,IGF1,NNAT,PTGDS,ST14,TCEA3,ZSCAN21
lipoteichoic acid	chemical - endogenous non-mammalian	0.00163	AGTR1,CCR1,CD14,CD86,HMOX1,IL1B,IL1RN,TNFRSF11B
GLI2	transcription regulator	0.00165	CCL22,CCL24,CCL5,CCR1,IL1B,JUNB,KRT1,PGC,PTHLH,VDR
EGLN1	enzyme	0.00167	Acan,ADM,CD86,CDKN2B,IL1B,SELL,TNFRSF11B
AHI1	other	0.00167	CMTM7,GNAT1,GRHL1,IL1RN,LAPTM5
TSC22D3	transcription regulator	0.0017	CCL5,CD86,EDIL3,EGR2,EGR3,IL1B
YWHAZ	enzyme	0.00178	FOSL1,HSP90B1,MMP7,OPRK1
magnesium	chemical - endogenous mammalian	0.00178	MGP,TH,TNFRSF11B,VDR
GDNF	growth factor	0.0018	EGR2,FOSB,GFAP,HSD11B2,NNAT,PDYN,PPP1R1B,TH
MAP3K7	kinase	0.0018	CCL5,CD14,CFB,HMOX1,IL1B,MUC5AC,SAA1,SLPI
FSH	complex	0.00184	ADAMTS1,ADM,BMPR2,CDH2,DAPK1,FOSB,FOSL1,GK,GPRC5B,HSD11B1,IL1RN,JUNB,LOX,MSMO1,NPPC,NPY,NPY1R,PDXK,PDYN,PGR,PTPRN,SHBG,TFRC,TNFRSF11B,WT1
NFYA	transcription regulator	0.00193	CALR,EPHX1,FASN,HLA-DRA,IGF1,JUNB,LMAN1,SCD,TXNIP
JAG2	growth factor	0.00196	CCL24,CCL5,CCR1,IL10RA,IL1B,IL1RN
TFEB	transcription regulator	0.00196	ARSB,CCL5,CTSF,IL1B,NEU1,WT1
AHR	ligand-dependent nuclear receptor	0.00196	ADM,ASPN,CCL5,CCND3,CDH2,CDKN2B,CGREF1,FMO3,FOSL1,FOXP3,HMGCR,IL1B,ITGAM,JUNB,LBP,RDH16,RORC,SAA1,SERPINB2,SLC1A4,TH,UGT1A6
TRIB1	kinase	0.00196	CPT1A,FASN,SCD
ACACA	enzyme	0.00196	ELOVL6,FASN,SCD
U1 snRNP	complex	0.00196	CCL5,LY9,SLAMF7
methoxychlor	chemical toxicant	0.00196	HSP90B1,LTF,PGR
aplidine	biologic drug	0.00196	FOSB,FOSL1,JUNB
IL6R	transmembrane receptor	0.00199	CCL5,GREM1,IGF1,IGFBP5,NPY,SAA1,TH,TNFRSF11B
CDK5	kinase	0.002	CD14,LRG1,PPP1R1B,SPOCK1,TH
NOTCH1	transcription regulator	0.00208	CCND3,CD14,CD68,CSF1R,CSF2RB,FABP7,FOSB,FOSL1,GFAP,ITGAM,LOX,MUC5AC,PDIA3,PTGDS,RORC,SLC5A5,TH
DUSP1	phosphatase	0.00208	CD86,CLEC10A,FOSL1,IL1B,IL1RN,LTF,MERTK,MUC5AC,OSM,SERPINB2
FANCC	other	0.00209	AQP9,ATP1B1,IL1B,MMP7,PHLDA2,SKAP2,WWTR1
TRAF3	enzyme	0.0021	ADM,ANXA4,CCL5,CCR1,EPCAM,IL1B,MAP3K14,MPEG1,NDRG1
chenodeoxycholic acid	chemical - endogenous mammalian	0.0021	CPT1A,CYP27A1,CYP7A1,FASN,FBP1,KNG1,PLTP,SLC5A8,VDR
AG490	chemical - kinase inhibitor	0.0021	CCL5,CCND3,CD68,CFTR,FOXP3,GFAP,IGF1,IL1B,SAA1
paclitaxel	chemical drug	0.0022	ADGRE1,ALDH1L1,CD86,CRY2,FLT3LG,FMO3,FOSL1,FUT6,GAMT,GFAP,HBEGF,IL1B,LCP2,NNAT,PRSS22,SERPINB2,SFI1,SLC12A2,SLC2A3,WWTR1
Rxr	group	0.00224	CPT1A,CYP24A1,CYP7A1,EFNB3,INSIG1,KNG1,LTF,MGP,MMP11,PLTP
NO 1886	chemical drug	0.00226	CES1,CHST1,CYP7A1,GAL3ST1
CRHR1	g-protein coupled receptor	0.00226	HSD11B1,HSD11B2,SLC2A3,TH
KCNIP3	transcription regulator	0.00226	FOSB,GFAP,KCND2,PDYN
SUV39H1	enzyme	0.00226	CSF1R,CYTH4,FOXP3,SERPINB2
KL	enzyme	0.00236	CRYGS,MERTK,MMP7,TNFRSF11B,VDR
SIAH2	transcription regulator	0.00236	CYP24A1,DBI,DHCR24,MME,NDRG1
TGFB3	growth factor	0.00241	ASPN,CDH2,CDKN2B,FOSB,MGP,NOV,PLOD2,SCD,TNFRSF11B,TSPAN13
MAPK14	kinase	0.00243	CALR,CCL5,CD86,CYP51A1,CYP7A1,FASN,FDPS,HMGCR,HMOX1,IL1B,JUNB,NPY,SIGIRR,VDR
EGR1	transcription regulator	0.00243	CCR1,EGR2,FOSL1,FOXP3,HMGCR,HMOX1,IL1B,ITGAM,JUNB,LYZ,NDRG1,SLC12A2,SQLE,TH
testosterone	chemical - endogenous mammalian	0.00246	ATP1B1,CDH2,CYP51A1,DHCR24,FOSB,FOSL1,HMGCR,HPCAL4,IGF1,IL1B,KRAS,MEP1B,MMP7,NDRG1,NPY,PDIA4,PDYN,POMC,SHBG,SLC38A5,SLC5A5,TNFRSF11B
BMP2	growth factor	0.00258	Acan,ASGR1,BMPR2,EPHX2,EVC2,FOSB,GFAP,GREM1,IGFBP5,JUNB,NFYC,TH,TNFRSF11B,VDR,ZBTB16
Alpha catenin	group	0.00259	ADAMTS1,CTSV,IGF1,IGFBP6,IL1B,IL2RG,ITGAM,LYZ,MMP11,NOV,SAA1
CAV1	transmembrane receptor	0.00259	CD14,CSF1R,GIPC2,HMOX1,HSD17B12,KRT7,SLC12A2,SLC2A3,SLC5A5,WFDC2,WNT6
peptidoglycan	chemical - endogenous non-mammalian	0.0026	CCL5,CD86,FOXP3,HMOX1,IL1B,IL1RN,JUNB,MUC5AC,SELL,VDR
NR0B2	ligand-dependent nuclear receptor	0.0026	CPT1A,CYP51A1,CYP7A1,FASN,FBP1,HMGCR,SCD
PLAG1	transcription regulator	0.0026	CHST1,ETV4,LSP1,PPIC,QSOX1,S100A2,TNNT3
PGR	ligand-dependent nuclear receptor	0.00262	ADAMTS1,ALOX15,ATP1B1,CCND3,CKAP4,ELF5,GREB1,HBEGF,HSD11B2,IGFBP5,NDRG1,PGR,PRRX1,RAB27B,SFI1,SLC7A5,SMPDL3B,TBC1D8,VDR
SB203580	chemical - kinase inhibitor	0.00264	Acan,AQP9,CCL5,CD86,CDH2,CST7,FOSB,GK,HMOX1,IL1B,IL1RN,ITGAM,JUNB,KRT23,MUC5AC,P4HA1,POMC,PTGDS,PTHLH,SLC5A5,SLPI,TNFRSF11B,VDR
GW9662	chemical reagent	0.00269	AGR2,CD14,CD86,FASN,HLA-DRA,INSIG1,RORA,RORC,SHBG
methylselenic acid	chemical reagent	0.00274	ADAMTS1,CDK2AP2,DHCR24,DNAJC3,EPHX1,HSP90B1,IGF1,JUNB,NDRG1,PDIA4,PFDN5,RABAC1,RAPGEF4,RDH11,RGS10,SCD,SEC24D,ZBTB16
3-methyladenine	chemical toxicant	0.00277	CD86,GFAP,HMOX1,HSP90B1,IL1B
carbohydrate	chemical - endogenous mammalian	0.00277	CPT1A,ELOVL6,FASN,PNPLA3,SCD
LRP6	transmembrane receptor	0.00277	CD68,EPCAM,NODAL,PNPLA3,SLC2A3
HMOX1	enzyme	0.00279	CD14,FOXP3,HMOX1,IGF1,IL1B,IL1RN,ITGAM,RORC,SLC25A5,TH
dopamine	chemical - endogenous mammalian	0.00279	GPC3,GPRC5B,GRM4,HMOX1,KCND2,KCNK6,OPRK1,POMC,PPP1R1B,TH
ETS1	transcription regulator	0.00281	CCL5,CD14,CD27,CSF1R,CYP24A1,FOXP3,HMOX1,INSIG1,JUNB,MMP7,MUC5AC,PERP,PHLDA2,PTHLH,SELL,SRGN
Pdgf Ab	complex	0.00283	COL8A1,HBEGF,HMOX1,SCD
methylphenidate	chemical drug	0.00283	FOSB,GFAP,NPY,TH
cuprizone	chemical toxicant	0.00283	CCL5,GFAP,IGF1,IL1B
ACVR1C	kinase	0.00283	CDKN2B,JUNB,NODAL,NPY
leukotriene B4	chemical - endogenous mammalian	0.00283	ENPP3,FASN,IL1B,ITGAM
tannic acid	chemical toxicant	0.00287	AGTR1,CFB,FASN
NPY2R	g-protein coupled receptor	0.00287	IGF1,NPY,POMC
LOC102724428/SIK1	kinase	0.00287	FASN,GPD1,SCD
domoic acid	chemical toxicant	0.00287	GFAP,IL1B,KRAS
aurothioglucose	chemical drug	0.00287	HMOX1,NPY,POMC
EFNA4	kinase	0.00288	FOSL1,FOXJ2,KRT1,KRT7,PKP1,PTHLH
NCOR2	transcription regulator	0.00288	IGF1,IL1B,OSM,PGR,POMC,RORC
okadaic acid	chemical toxicant	0.00291	BNIP3,CCND3,CYP24A1,FOSB,IL1B,IL1RN,JUNB,NDRG1,SAA1
NKX2-1	transcription regulator	0.003	AGR2,CD14,CDKN2B,CHAD,EDIL3,FAM3D,IGFBP6,LRG1,LSP1,LYZ,QSOX1,SCD,SLC34A2,SLC5A5
Sb202190	chemical - kinase inhibitor	0.00314	CCND3,CD86,CFTR,HAPLN1,HMOX1,IL1B,JUNB,P4HA1,PGR,PTHLH,VDR
isobutylmethylxanthine	chemical toxicant	0.00317	APLN,CCL22,CD14,IL1B,IL2RG,JUNB,MERTK,PDYN,PGR,PTPRN,SCD,TH
pyrrolidine dithiocarbamate	chemical reagent	0.00321	CCL5,CFTR,FAM3B,HLA-DRA,HMOX1,IGF1,IL1B,MMP7,SAMSN1,SLC2A4
NPPB	other	0.00324	HMGCR,HMGCS1,IDI1,LSS,MSMO1
KRT17	other	0.00324	CCL22,CCL24,CCL5,CCR1,IL1B
PTX3	other	0.00324	CCL5,EGR2,EGR3,IGF1,IL1B
EFNA3	kinase	0.00325	FOSL1,FOXJ2,KRT1,KRT7,PKP1,PTHLH
SOD1	enzyme	0.0033	ATP6V1G2,CD14,CDH2,CP,CSF1R,GFAP,GPX3,HMOX1,IGF1,IL1B,JUNB,NPY,PRRX1,SKP1,TFRC
SMAD7	transcription regulator	0.00335	Acan,BMPR2,CCL5,CDH2,CDKN2B,CGREF1,HBEGF,HMOX1,IL1B,SCD,SLC5A5
BMP7	growth factor	0.00335	BMPR2,EPCAM,FASN,GREM1,IGF1,IGFBP5,IGFBP6,IL1B,NDRG1,POMC,SLC2A4
TCF3	transcription regulator	0.00337	ABCC8,CCND3,CD3E,CDKN2B,CGREF1,CTSV,FOXP3,GPLD1,HSD17B14,IL1B,MSMO1,NDN,RORA,RORC,SLC12A2,SLC7A5
ELOVL2	enzyme	0.00343	FASN,SCD
NOP58	enzyme	0.00343	LTF,PGR
SMYD2	enzyme	0.00343	GREB1,PGR
MSRA	enzyme	0.00343	HMOX1,MSRB2
SLA	other	0.00343	CD3E,SLA
LYZ	enzyme	0.00343	IL1B,LYZ
P4HB	enzyme	0.00343	PDIA3,PDIA4
SDHA	enzyme	0.00343	HMOX1,SLC2A4
GFRA2	transmembrane receptor	0.00343	EGR2,FOSB
PTIO	chemical reagent	0.00343	ITGAM,OPRK1
chlordecone	chemical toxicant	0.00343	LTF,PGR
phloretin	chemical - endogenous non-mammalian	0.00343	HMOX1,TXNIP
silver nitrate	chemical drug	0.00343	HMOX1,SAA1
dextromethorphan	chemical drug	0.00343	POMC,TH
2R,4R-4-aminopyrrolidine-2,4-dicarboxylic acid	chemical reagent	0.00343	GFAP,IL1B
pioglitazone	chemical drug	0.00347	CD86,CYP7A1,FBP1,FBP2,FOSL1,FOXP3,GFAP,HMOX1,IL1B,IL1RN,ITGAM,RORA,SLC2A4
thioridazine	chemical drug	0.00349	C10orf10,LSS,NTS,SLC2A3
RARRES2	transmembrane receptor	0.00349	CCL5,FASN,IL1B,SLC2A4
IL1A	cytokine	0.00353	ADAMTS1,CCL5,CD86,HMOX1,HSD11B1,HSD11B2,IGF1,IGFBP5,IL1B,IL1RN,LGALS9,LOX,NPY,POMC,SAA1,TNFRSF11B
CREBBP	transcription regulator	0.00355	CCL5,CCND3,CST7,CYP24A1,CYP7A1,EGR2,EGR3,FDPS,FOSB,HDAC11,HLA-DRA,HMGCS1,HSD11B1,IL10RA,MGMT,MMP11,NDRG1,PGR,PIPOX,RAPGEF4,SCN4B,TH,TMPRSS4,ZFP36L2
miR-16-5p (and other miRNAs w/seed AGCAGCA)	mature microrna	0.00356	CACNA2D1,CCND3,GALNT7,GFPT1,HMOX1,IGF1,SEC24A,SLC12A2,SLC38A5,SRPRB,TPPP3
PML	transcription regulator	0.00356	ANXA4,CDKN2B,CPT1A,FASN,HLA-DRA,HMGCR,HMOX1,IL1B,LYZ,NDRG1,SCD
IL15	cytokine	0.0036	APBA1,CCL5,CCND3,CCR1,CD86,CDKN2B,COPB2,CPT1A,DPYSL5,EGR2,FLT3LG,FMO3,FOXP3,IL2RG,JUNB,LSP1,PDIA3,PDIA4,SELL,SLC25A5,SRGN,TFRC,VDR
MAPK1	kinase	0.00364	ARSB,ATP1B1,CCL5,CDH2,CFB,DUSP2,EGR2,FOSB,FOXP3,GFOD1,GRB7,HLA-DMA,HMOX1,IL1B,IL1RN,JUNB,MUC5AC,OSM,PLXDC1,PROS1,SPOCK1,VDR
niacinamide	chemical - endogenous mammalian	0.00366	CD14,FASN,ITGAM,JUNB,KRAS,SLC34A2
ADRA1B	g-protein coupled receptor	0.00366	CTSV,EGR2,LOX,NFIX,NPY,PRRX1
oleic acid	chemical - endogenous mammalian	0.00368	AQP9,FASN,HMGCR,HMOX1,IGF1,NPY,PLIN5,PNPLA3,SCD,SLC2A4
PRDM1	transcription regulator	0.00369	CADPS2,CD86,EGR2,F5,FAR2,FOSL1,GBE1,HLA-DRA,IL1B,IRF2BP2,MYO1A,SCARA5,SLC5A8,SLCO2B1,SMPDL3B,ST14
SFTPA1	transporter	0.00373	AGR3,FOSB,FOXP3,HBEGF,IL1B,LOX,TCEA3,TH
BCR (complex)	complex	0.00379	CALR,CCND3,CD27,CD86,FOSB,HLA-DMA,HSP90B1,JUNB,SELL,SLAMF7,ZBTB16
ACOX1	enzyme	0.00399	ADAMTS1,CSTB,CTSV,FAH,FASN,HSD11B1,IGF1,KRT23,PIPOX,RGN,SELENBP1,SLCO2B1
CTSV	peptidase	0.004	CTSV,IL1B,NPY
c-Src	group	0.004	GFAP,HMOX1,OSM
NCF4	enzyme	0.004	CCR1,FUT4,IL1B
RGCC	other	0.004	CDH2,FASN,SCD
TNFSF18	cytokine	0.004	AGTR1,FOXP3,TNFRSF18
clomipramine	chemical drug	0.004	C10orf10,LSS,SLC2A3
VHL	transcription regulator	0.00403	BNIP3,CDH2,CLTC,GAL3ST1,GBE1,HMOX1,NDUFB1,PTHLH,TFRC,TH,TMED3
nifedipine	chemical drug	0.00405	ABCC8,FAM3B,HMGCR,IGFBP5,IL1B,SERPINB2,SLC2A4,TH
EFNA5	kinase	0.00411	FOSL1,FOXJ2,KRT1,KRT7,PKP1,PTHLH
FAS	transmembrane receptor	0.00411	CCL5,CCR1,CD86,COL8A1,EGR2,F5,FOSB,GPLD1,IL10RA,IL1B,MERTK,MGP,MME,OSM,P2RY10,PHLDA2,PTPRN,RND2,SERPINB2,SLPI,TFRC,TGM3,TNFRSF11B
benzo(a)pyrene	chemical toxicant	0.00421	ASPN,BLK,CDK2AP2,COL8A1,ENTPD5,EPHX1,FASN,HMOX1,IGF1,IGFBP6,IL1B,NUMBL,SELENBP1,SLC1A4,UGT1A6,WT1
ELOVL5	enzyme	0.00425	ELOVL6,FASN,PLTP,SCD
2-mercaptoacetate	chemical - endogenous non-mammalian	0.00425	CD68,IGF1,IL1B,TREML2
salvin	chemical toxicant	0.00425	CD14,CES1,ITGAM,VDR
carbenoxolone	chemical toxicant	0.00425	FASN,FXYD4,HMGCR,MUC5AC
DUSP5	phosphatase	0.00425	DUSP2,EGR3,SERPINB2,SLPI
K-252	chemical - kinase inhibitor	0.00425	CD14,ITGAM,NDRG1,PPP1R1B
carvedilol	chemical drug	0.00425	FASN,HMOX1,IL1B,TH
BSCL2	other	0.00427	CLEC10A,GPD1,GREM1,IGFBP5,SLC2A4,SLPI,SUCNR1
Cg	complex	0.00447	ADAMTS1,ADM,APLN,CDH2,CTSV,DBI,ENPP3,FAM3D,HMGCR,HSD11B1,HSD11B2,IGF1,IL1B,NRIP1,NUCB2,OXTR,PDYN,PGR,RORA,SCUBE1,SLC5A5,TSPAN13
daidzein	chemical drug	0.00455	C16orf54,CD86,FOSB,GFAP,HMGCR,LAPTM5,LCP2,MUC5AC,SHBG
POMC	other	0.00455	FOSL1,HMOX1,HSD11B2,JUNB,PCSK5,PDYN,POMC,SDC2,TH
VitaminD3-VDR-RXR	complex	0.00459	CCL5,CD14,CYP24A1,IGFBP5,IGFBP6,WT1
CRH	cytokine	0.00468	IL1B,IL1RN,JUNB,KRT1,POMC,SLC2A3,VDR
clozapine	chemical drug	0.00468	FASN,FDPS,HMGCR,HMGCS1,NTS,PRKAR2B,SCD
EGR2	transcription regulator	0.0047	CSF1R,CYP51A1,EGR2,HMGCR,IL1B,MME,PTHLH,SCD,SLC12A2,SQLE,TFRC,ZBTB16
Ap1	complex	0.0047	CCL5,FOSL1,GFAP,HMOX1,HSP90B1,IGF1,IL1B,MMP7,MUC5AC,NDRG1,TH,VDR
CLOCK	transcription regulator	0.0047	CD86,CYP51A1,DBP,ELOVL6,FASN,JUNB,KCND3,MGP,MMP7,TEF,TMED3,WNK4
USF1	transcription regulator	0.00476	APLN,CPT1A,FASN,P4HA1,POMC,RORC,SHBG,TXNIP
cerivastatin	chemical drug	0.00476	DBI,ENPP3,FDPS,HMGCR,HMGCS1,HMOX1,IDI1,PTGDS
CEBPD	transcription regulator	0.00489	CD14,CSF1R,CSF3R,GFAP,IGF1,IGFBP5,IL1B,ITGAM,SLC5A8
LEPR	transmembrane receptor	0.00499	ADGRE1,ALOX15,CD68,FASN,GFAP,HMGCR,IGF1,IL1RN,ITGAM,MMP7,NPY,POMC,SLC2A4
SIRT1	transcription regulator	0.005	ACD,APLN,BNIP3,CDH2,CDKN2B,CPT1A,DBP,FASN,HMOX1,IGF1,IL1B,MYL6B,NPY,PNPLA3,SDS,SIRT3
STAT6	transcription regulator	0.00503	ALOX15,CCL22,CCL24,CCL5,Cmah,CST7,EGR2,EPHX1,FOXP3,HMGCR,IGF1,IL10RA,IL1RN,NFATC2,PROS1,SAMSN1,SELENBP1,SLC25A25
NFkB (complex)	complex	0.00507	ADGRE1,CCL22,CCL5,CD86,CFB,CFTR,CGREF1,CST7,DBP,DUSP2,EPCAM,FAM46A,FOXP3,GFAP,HMOX1,IL10RA,IL1B,IL1RN,ITGAM,JUNB,KCND3,LSP1,MUC5AC,NUMBL,PKP1,SAA1,SERPINB2,SLC2A12,SLC2A4,SLC7A5,SLPI,TFRC,TNFRSF11B
RET	kinase	0.00509	ANXA4,CTSV,DNAJC3,IL1B,LOX,MMP7,NOV,PLOD2,SELL,TH
staurosporine	chemical - kinase inhibitor	0.00509	CFTR,CSF3R,FOSL1,HMOX1,IGF1,IGFBP5,IL1B,MME,SELL,VDR
P38 MAPK	group	0.0051	BNIP3,CCL5,CD86,EGR2,HMOX1,IGFBP5,IL1B,IL1RN,ITGAM,JUNB,KDELR3,MUC5AC,MYBPH,MYH3,NFATC2,RAB7B,SDC2,SERPINB2,SLC5A5,TH,TNNT3,VDR
RNASE1	enzyme	0.00511	CCL22,CCL24,CCL5,OSM
alendronic acid	chemical drug	0.00511	CCL24,HMGCR,IL1B,TNFRSF11B
FYN	kinase	0.00511	EGR2,FOXP3,HMOX1,IL1B,RORA,RORC
HNF4A	transcription regulator	0.00513	ACD,ADGRB2,ALDH1L1,AQP9,ARL1,ASGR1,C10orf10,C14orf1,CD3EAP,CDK2AP2,CHP1,COPB1,COPB2,COQ8A,COX7A2,CPT1A,CYP27A1,CYP51A1,CYP7A1,DBP,EPCAM,EPHX1,FAHD2A,FAM46A,FBP1,FDPS,FUT6,FXYD6,GBE1,GGCX,GIPC2,GLTSCR2,GOLT1B,GPLD1,GRHL1,HMOX2,HSD11B1,HSP90B1,IFI30,IGF1,IL10RA,IL11RA,ISOC1,ITIH4,JUNB,KCNJ12,KNG1,KRT7,LBP,MAP3K3,MAP7,MSRB2,MYO1A,NDRG1,NDUFB1,P2RY14,PDIA5,PERP,PKP2,PTGDS,PTPRN,RABAC1,RDH11,RORA,RORC…
SOD2	enzyme	0.00524	ANKRD29,HMOX1,IL1B,JADE2,KLK12,KNG1,MMP7,PRRX1,SKP1
camptothecin	chemical drug	0.00532	ANXA4,BLK,CCR1,CD86,EGR2,F5,FOSB,GAMT,GPLD1,HBEGF,IL10RA,IL1B,INSIG1,MERTK,MGMT,MICAL3,OLFM4,OSM,OSR2,P2RY10,PERP,PHLDA2,PRKAR2B,PTPRN,RND2,SAA1,SERPINB2,SLC25A5,SLC2A4,SLPI,TFRC,TGM3,WT1
PLA2G2D	enzyme	0.00535	CD68,IL1B,ITGAM
FABP2	transporter	0.00535	CPT1A,FASN,HMGCR
LY6E	other	0.00535	CD14,HLA-DRA,IL1B
Ncoa6	transcription regulator	0.00535	CYP7A1,FASN,SCD
Fe2+	chemical - endogenous mammalian	0.00535	HMGCR,HMOX1,TFRC
melatonin	chemical - endogenous mammalian	0.00542	ALOX15,CRY2,FASN,GFAP,HMOX1,IGF1,IL1B,JUNB,NPY,SLC2A4
10E,12Z-octadecadienoic acid	chemical - endogenous mammalian	0.0056	CPT1A,FASN,IGF1,IL1B,PBXIP1,SCD,SLC2A4
Ccl2	cytokine	0.00567	CCL5,CD14,CTSV,IGF1,IL1B,SLC2A4
NRF1	transcription regulator	0.00567	ATP1B1,COX7A2,HMOX1,IDE,IL1RN,MOGS
NFIX	transcription regulator	0.00608	CLEC3B,GFAP,NFIX,SLC25A5
FGF4	growth factor	0.00608	FOXO4,HMGCR,HMGCS1,SCD
p70 S6k	group	0.00608	CCND3,CDH2,FASN,SCD
Sch-23390	chemical drug	0.00608	EGR2,FOSB,FOSL1,NTS
bexarotene	chemical drug	0.00612	C10orf10,EFNB3,EGR3,FABP7,GFAP,IGFBP6,IL1B,MERTK,NTS,PLOD2,SCD,SLC7A5
CNTF	cytokine	0.00646	FASN,GFAP,JUNB,LBP,NPY,POMC,PPP1R1B,SCD
JUND	transcription regulator	0.00664	AGTR1,CCL5,FOSL1,HMOX1,NTS,SERPINB2,TH
Akt	group	0.00665	ADM,CCND3,CP,CPT1A,EGR2,FOSL1,FOXP3,HMOX1,IGF1,IL1B,NDRG1,PGR,PPP1R1B,SEMA6D,SLC2A4,WT1
repertaxin	chemical drug	0.0067	IL1B,ITGAM
Bvr	group	0.0067	HMOX1,HMOX2
CYP	group	0.0067	CD86,HMOX1
ZNF282	transcription regulator	0.0067	GREB1,PGR
B3GNT2	enzyme	0.0067	CD14,IL1B
TNFRSF10A	transmembrane receptor	0.0067	CD14,ITGAM
CELA2A	peptidase	0.0067	MUC5AC,SLPI
HMGCR	enzyme	0.0067	HMGCR,IL1B
CD163	transmembrane receptor	0.0067	HMOX1,IL1B
LY86	other	0.0067	CD14,CD86
IGKC	other	0.0067	IL2RG,VDR
CSTB	peptidase	0.0067	GFAP,IL1B
OTUB1	enzyme	0.0067	GREB1,PGR
limonene	chemical - endogenous non-mammalian	0.0067	IL1B,NPY
plicamycin	chemical drug	0.00685	FASN,GLTP,GPD1,HMGCR,HMOX1,MUC5AC,PLXDC1,PPP1R1B,VDR
N-cor	group	0.00695	CCL5,CCR1,ELOVL6,FASN,IDH1,IGF1,SCD,SLC2A4
chlorcyclizine	chemical drug	0.00696	C10orf10,LSS,SLC2A3
BPIFA1	other	0.00696	IL1B,LTF,MUC5AC
STAR	transporter	0.00696	CCL5,CD86,POMC
CDK5R1	kinase	0.00696	CD14,PPP1R1B,TH
PRKAR2B	kinase	0.00696	NTS,PDYN,PRKAR2B
SR 144528	chemical reagent	0.00696	CCR1,IL1B,IL1RN
LDL	complex	0.0072	CCL5,CD68,DUSP2,EGR3,ELF5,FDPS,FOSB,HAS3,HMGCR,HMOX1,HSP90B1,IGF1,IL10RA,IL1B,IL1RN,INSIG1
linoleic acid	chemical - endogenous mammalian	0.00722	CPT1A,FASN,HSP90B1,IL1B,PLIN5,SCD,SLC2A4
PRNP	other	0.00722	CCL5,CHST8,FOSL1,HSP90B1,IL1B,PDIA3,TH
RNASE2	enzyme	0.00724	CCL22,CCL24,CCL5,CD86,OSM
NEDD9	other	0.00724	ADM,AOAH,BNIP3,PLOD2,TXNIP
TSC1	other	0.00724	EGR2,FAM129A,FOXP3,HMOX1,RNF128
22(R)-hydroxycholesterol	chemical - endogenous mammalian	0.00724	CYP7A1,FASN,HAS3,HSD11B1,PLTP
ARNTL	transcription regulator	0.00724	DBP,ELOVL6,FASN,NPY,SCD
lipoxin A4	chemical - endogenous mammalian	0.00724	CFTR,GREB1,HMOX1,IL1B,PGR
Ca2+	chemical - endogenous mammalian	0.00727	Acan,CALR,CCND3,CD86,DBP,FASN,FOSL1,HMGCR,IL1B,JUNB,KCND2,KRT1,MGP,NDRG1,NPY,SERPINB2,VDR
E. coli B4 lipopolysaccharide	chemical toxicant	0.00728	CCL5,CD86,CYP27A1,CYP7A1,CYTH4,F5,FOSB,HMOX1,IL1B,IL1RN,LCP2,PPP1R1B,PROS1,RAB7B,SAMSN1,TH,TSPO,TXNIP
NCOR1	transcription regulator	0.00747	CSF3R,CYP7A1,DBI,DHCR24,FASN,LYZ,MME,NDRG1
ADIPOQ	other	0.0075	CCL5,CLEC10A,CYP7A1,FASN,FOXP3,GPD1,HBEGF,HMOX1,SCD,SLC2A3,SLC2A4
TLR4	transmembrane receptor	0.00767	ADM,CCL5,CD14,CD86,CFB,DUSP2,FLT3LG,GFAP,HBEGF,HMOX1,IL1B,ITGAM,MERTK,MUC5AC,PGR,SIGIRR,SIRT3,SLA,SMPDL3B,TFRC,TSPO
E. coli B5 lipopolysaccharide	chemical - endogenous non-mammalian	0.00783	ADAMTS1,CCL22,CCL24,CCL5,CCR1,CD86,CES1,CSF3R,CYP7A1,DBI,FASN,FOXP3,HMOX1,HSD11B1,IL1B,JUNB,SELENBP1
ATP-gamma-S	chemical reagent	0.00783	CCL22,CCL24,CCR1,CD86,CSF1R,CST7,MPEG1
allopurinol	chemical drug	0.00801	ADAMTS1,CD14,CP,HMOX1,IL1B,PRTFDC1,SLC34A2,TXNIP
amiodarone	chemical drug	0.00814	HMOX1,LSS,SCD,SLC2A3,SLCO2B1
GW7647	chemical drug	0.00836	CPT1A,IGFBP5,IGFBP6,SLC23A1
arotinoid acid	chemical toxicant	0.00836	PLTP,PTHLH,RARRES1,SCD
DPP4	peptidase	0.00836	CD86,EGR2,IL1RN,SLC2A4
gemcitabine	chemical drug	0.00839	FOSL1,HLA-DRA,HMOX1,IL1B,MDK,WT1
1-methyl-4-phenyl-1,2,3,6-tetrahydropyridine	chemical toxicant	0.00848	ADGRE1,EGR3,FOSB,GFAP,IL1B,OSM,TH
RIPK2	kinase	0.00848	CCL5,CD86,CYP7A1,FASN,HMGCR,MUC5AC,SCD
nitric oxide	chemical - endogenous mammalian	0.00866	AGTR1,BNIP3,FOXP3,HMOX1,IL1B,JUNB,NDRG1,NPY,PDIA4,TFRC,WT1,ZFHX3
salmonella minnesota R595 lipopolysaccharides	chemical - endogenous non-mammalian	0.00868	CCL22,CCL5,CD86,FOSB,FOSL1,HLA-DMA,HLA-DRA,IL1B,JUNB,SERPINB2
FGF2	growth factor	0.00869	CCND3,EPCAM,FOSL1,FOXO4,FUT2,GFAP,GREM1,HBEGF,IGF1,IGFBP5,IL1B,JUNB,KRAS,LOX,MGMT,MGP,MUC5AC,NOV,NPY,SCD,SHBG
isoproterenol	chemical drug	0.00877	ALOX15,APLN,FOSL1,HMOX1,HMOX2,IL1B,JUNB,MERTK,OSTN,SCD,TH
HOXA10	transcription regulator	0.00878	ADM,B3GALNT1,CDKN2B,CSF3R,CTSV,DBP,EGR2,HMGCR,IGFBP5,LTF,LYZ,PROS1,SCD
perhexiline	chemical drug	0.00882	C10orf10,LSS,SLC2A3
CSF2RA	transmembrane receptor	0.00882	ADGRE1,ITGAM,JUNB
gamma-linolenic acid	chemical - endogenous mammalian	0.00882	FASN,HMOX1,PLIN5
galactose	chemical - endogenous mammalian	0.00882	FASN,GPD1,VDR
CASZ1	enzyme	0.00911	Acan,KCND2,MYH3,MYOZ1,PPP1R1B
ADRB2	g-protein coupled receptor	0.00911	ATP1B1,CD86,IDE,MME,TNFRSF11B
IRS1	enzyme	0.00917	CDKN2B,DVL2,FASN,HMGCR,IGF1,NDN,SLC2A4,THRA,TNNT3,WNT6
interferon beta-1a	biologic drug	0.00917	AOAH,CD3D,CSF1R,CST7,IL1RN,KRT1,LTF,NDUFB2,PFDN5,RPL22
FGF10	growth factor	0.0092	CYP51A1,LSS,MUC5AC,NKX6-1,PERP,SCD
chromium	chemical drug	0.0092	CDK2AP2,ENTPD5,NUMBL,PGR,SELENBP1,SLC1A4
CDX2	transcription regulator	0.00936	CDH17,ELF5,FUT2,KRT23,LMX1A,MUC5AC,NTS,PGC,SLC7A8
RARA	ligand-dependent nuclear receptor	0.00939	ABHD2,CP,CYP7A1,EGR2,EGR3,FOXP3,FUT4,GREB1,IDE,LTF,MGP,MMP11,RORC,SELL,SHROOM1,TH,YPEL1
butyric acid	chemical - endogenous mammalian	0.00939	ALOX15,CCR1,CD86,DAPK1,DHCR24,FASN,HLA-DRA,IFI30,IL1B,ITGAM,KRAS,MMP7,MYH3,NEU1,NFATC2,PDIA3,PDYN,PTGDS,PTPRN,SERPINB2,SLC5A5,SPOCK1,THRA,TWF1,WT1
androgen	chemical drug	0.00951	AGR2,CALR,CCND3,CTSV,DHCR24,EZH1,FOSL1,FUT2,IGF1,IGFBP5,ITGAM,WT1
amitriptyline	chemical drug	0.00969	C10orf10,LSS,NPY,SLC2A3
PPP3R1	phosphatase	0.00969	ABCA3,LYZ,SCD,SLC34A2
acetylcholine	chemical - endogenous mammalian	0.00969	AGTR1,NPY,POMC,TNFRSF11B
Tnf (family)	group	0.00971	CCL5,CD86,CIRBP,HSD11B1,IGF1,IL1B,LGALS9,POMC,SAA1,SELL,SHBG
bromobenzene	chemical toxicant	0.00989	CTSV,FDPS,FMO3,HMGCS1,HMOX1,MSMO1,RPL22
N-acetyl-L-cysteine	chemical drug	0.00992	ADM,CCL5,CD86,CFTR,FAM3B,FASN,HBEGF,HLA-DRA,HMOX1,IL1B,ITGAM,MUC5AC,PGR,SLC2A4
Sos	group	0.00992	AMIGO1,APLN,ELOVL6,HMOX1,IGFBP5,KLK12,KRAS,LRP8,NRIP1,NSDHL,SCD,SEMA6D,SLPI,TNFRSF18
SIRT6	enzyme	0.0101	DBP,ELOVL6,FASN,HMGCR,LSS,SCD
HDAC5	transcription regulator	0.0101	CD27,DAPK1,HLA-DRA,MAP3K3,SCD,SLC2A4
HDL	complex	0.0102	AGTR1,CCL5,CD86,IL1B,ITGAM
Nr1h	group	0.0102	ATP1B1,CCL5,CYP7A1,FASN,IL1B,MERTK,PLTP,RGN,SCD,SLC2A4,ZBTB16
mir-223	microrna	0.0102	C15orf48,EGR2,EGR3,GFPT1,HMGCS1,IGF1,IL1RN,MSMO1,SERPINB2,SLC2A4
GATA3	transcription regulator	0.0103	ADM,CCL5,CCR1,CD3D,CD3E,CDH2,CSF1R,ELOVL6,FOXP3,GREB1,LOX,MMP11,SLPI,ZBTB16
SPI1	transcription regulator	0.0103	ADGRE1,CCL22,CD14,CD68,CSF1R,CSF2RB,CSF3R,IL1B,IL1RN,ITGAM,LTF,LYZ,MME,P2RY10
TCF7L2	transcription regulator	0.0104	AQP9,CTNNAL1,CYP51A1,CYP7A1,DHCR24,ENTPD5,EPCAM,FBP1,FBP2,GLTP,IDH1,LBH,MAP7,NFASC,RHBDL2,SDC2,SLC12A2,SMCO3,TWF1
norepinephrine	chemical - endogenous mammalian	0.0104	CRY2,ELOVL6,FOXP3,GALNT14,GPD1,HMOX1,IL1B,MAN2A1,NPY1R,POMC,SLC2A4,TFRC
MYOC	other	0.0105	ADAMTS1,EGR2,IGFBP5,NFASC,PGR,PHLDA2,RAB27B,SLC2A3
HMGA1	transcription regulator	0.0107	CYP7A1,HMGCR,IDI1,IGF1,INSIG1,JUNB,MVD,NFIX,NFYC,PHLDA2,WNT6
GCG	other	0.0107	CPT1A,FAM46A,FASN,FDPS,HMGCR,SDS,SLC2A4
TGFBR1	kinase	0.0107	CD86,EGR2,FOXP3,HMOX1,NFATC2,NODAL,SLC5A5
beta-glucan	chemical drug	0.0109	IL1B,IL1RN
exisulind	chemical drug	0.0109	ALOX15,PGR
edratide	biologic drug	0.0109	EGR2,EGR3
KDM3A	transcription regulator	0.0109	ADM,HMOX1
CREB3L4	transcription regulator	0.0109	AQP9,KDELR3
ghrelin	biologic drug	0.0109	FASN,SCD
PITX3	transcription regulator	0.0109	POMC,TH
FES	kinase	0.0109	CSF3R,ITGAM
HPGDS	enzyme	0.0109	ITGAM,PTGDS
HPX	transporter	0.0109	AGTR1,ITGAM
WNK4	kinase	0.0109	CFTR,WNK4
GHSR	g-protein coupled receptor	0.0109	IGF1,NPY
CITED1	transcription regulator	0.0109	CYP24A1,IGF1
PINK1	kinase	0.0109	BNIP3,TH
NPY5R	g-protein coupled receptor	0.0109	NPY,POMC
Sik1	kinase	0.0109	FASN,GPD1
MIA-602	chemical reagent	0.0109	IGF1,IL1B
potassium perchlorate	chemical reagent	0.0109	SLC2A4,SLC5A5
1-chloro-2,4-dinitrobenzene	chemical drug	0.0109	HMOX1,IL1B
Hg2+	chemical - endogenous non-mammalian	0.0109	FXYD2,HMOX1
DICER1	enzyme	0.0109	C10orf10,CDKN2B,DHCR24,EGR2,EGR3,EPCAM,FOXP3,HMGCR,IL1B,KRAS,PROS1,PTPRN,SERPINB2
CSF2RB	transmembrane receptor	0.0109	ADGRE1,ITGAM,JUNB
COL6A1	other	0.0109	COL6A6,FASN,IDH1
GAB1	kinase	0.0109	CCL5,EGR2,IL1B
zymosan A	chemical - endogenous non-mammalian	0.0109	CD86,IL1B,SAA1
hyperforin	chemical drug	0.0109	CYP24A1,MGP,TNFRSF11B
GHRL	growth factor	0.011	CPT1A,FASN,IL1B,NPY,POMC,SCD
CCR1	g-protein coupled receptor	0.0112	CCL5,CCR1,CTSV,ITGAM
ASXL2	other	0.0112	GPD2,HSD11B1,SCD,SLC2A4
FGF8	growth factor	0.0112	CMTM3,LMX1A,MDK,PCOLCE2,RTN4RL1,SLPI,TH,VDR
Hbb-b2	other	0.0113	CMTM3,IL10RA,IL1B,IL2RG,TFRC
Vegf	group	0.0113	ADAMTS1,ADGRL2,ANGPT4,APLN,CD3EAP,FGF16,FOSB,FOSL1,FXYD4,GPRC5B,HBEGF,HMOX1,INSIG1,LRP8,MGP,NDP,OXTR,P2RY14,PHLDA2,PKDCC,PLOD2,PPP1R1B,PTHLH,SERPINB2,SLCO2B1,TBC1D8,TNFRSF11B
lysophosphatidylcholine	chemical - other	0.0113	CCL5,FASN,HBEGF,HMGCR,IL1B
poly rI:rC-RNA	biologic drug	0.0115	BNIP3,CCL22,CCL5,CCND3,CD14,CD86,CDH2,CFB,EFNB3,IGF1,IGFBP6,IL10RA,IL1B,IL2RG,ITGAM,JUNB,LGALS9,LTF,LYZ,SFXN2,SLC5A5,SLPI,SRGN,TNFRSF11B
GnRH-A	chemical reagent	0.0115	CD68,EGR2,FOSB,FOSL1,HADH,JUNB,PTGDS
ZNF217	transcription regulator	0.0115	ADM,AGR2,CDKN2B,COL8A1,HAPLN1,PIPOX,PKP2
NEUROG3	transcription regulator	0.0115	ABCC8,CDH2,CTSV,NKX6-1,NUMBL,SEMA3C,ZBTB16
(+)-MK-801	chemical drug	0.0115	FOSB,HPCAL4,ITGAM,JUNB,NPY,NTS,SELL
TGFBR2	kinase	0.0119	CCND3,CD14,CDH2,CDKN2B,GFAP,HSD11B1,IL1B,KRAS,NIPA2,PTHLH,SLC2A3,TNFRSF11B,TXNIP
CD40LG	cytokine	0.0119	ARSB,BNIP3,CCL22,CCL5,CCND3,CCR1,CD27,CD86,DUSP2,FOSB,IL10RA,IL1B,ITGAM,JUNB,MMP11,SAMSN1,SELL,SLC23A1,TFAP4,TFRC,TNFRSF11B,TNPO1
BMP6	growth factor	0.0119	ADAMTS1,ADGRL2,EPHX1,FOSL1,HBEGF,HMOX1,PCOLCE2,TEF
arachidonic acid	chemical - endogenous mammalian	0.0119	CD86,ELOVL6,FASN,FOSL1,HMOX1,PLTP,SCD,SLC2A4
desmopressin	biologic drug	0.0119	ADM,GNG12,MME,PALM,PPP1R1B,SEC22B,SLC2A4,ST14
di(2-ethylhexyl) phthalate	chemical toxicant	0.0119	ALOX15,FOSB,KRAS,PGR,SLCO2B1,TSPO
TSH	complex	0.0119	CCND3,IGFBP5,IL1RN,JUNB,SLC2A4,SLC5A5
3-deazaneplanocin	chemical drug	0.0119	KRT7,MAP3K14,PLXNB1,PPP1R18,SELENOS,SLPI
YY1	transcription regulator	0.0121	CALR,CD3D,CFTR,CYP24A1,FDPS,GPC3,HLA-DRA,HMGCR,HMOX1,IGFBP5,IL1B,LMAN1,MYH3,NNAT,PERP,WT1
SPARC	other	0.0125	CTSF,GPD1,LOXL4,LRP8,NDRG1,NPY,SLC34A2,TMEM45A,WNK4
dimethyl sulfoxide	chemical drug	0.0126	BNIP3,CALR,CCND3,HMOX1,IL1B,ITGAM,LOXL4,PBXIP1,TFRC,TNFRSF11B
TNFSF12	cytokine	0.0127	CCL24,CCL5,CCR1,CD68,IL1B,ITGAM,MAP3K14,SLC2A4
ECSIT	transcription regulator	0.0127	HMOX1,IL1B,IL1RN,JUNB
ALOX15	enzyme	0.0127	ALOX15,HMOX1,IL1B,MUC5AC
PD 123319	chemical drug	0.0127	FASN,MYH3,POMC,TH
IGHM	transmembrane receptor	0.0127	CCL5,CD86,IL1B,SLAMF7
NR1D1	ligand-dependent nuclear receptor	0.0127	BNIP3,CTSV,RORC,TH
EFNA2	kinase	0.013	FOSL1,FOXL1,KRT1,KRT7,PKP1,PTHLH
rotenone	chemical toxicant	0.013	GFAP,HMOX1,IL1B,ITGAM,SELL,TH
sirolimus	chemical drug	0.0132	ADM,CCND3,CD68,CD86,FASN,FOXP3,GPD1,HMOX1,HSP90B1,IDH1,IDI1,IGFBP5,IL1B,JUNB,NEU1,NTS,RORC,RPN2,SCD,SELL,SLC25A5,SLC2A3,SLC2A4,SQLE,TNFRSF11B
isotretinoin	biologic drug	0.0132	AGTR1,FASN,RARRES1,S100A2,SLC12A8,TFRC,TMPRSS4
orotic acid	chemical - endogenous mammalian	0.0133	FASN,SCD,SLC2A4
monophosphoryl lipid A	chemical reagent	0.0133	CD86,IL1B,IL1RN
PLC	group	0.0133	EGR3,TH,TNFRSF11B
GRK2	kinase	0.0133	CDKN2B,HRH2,TNFRSF11B
CACNA1A	ion channel	0.0133	CD68,IL1B,ITGAM
TLR2	transmembrane receptor	0.0136	CCL5,CCR1,CD86,FOXP3,HMOX1,IL1B,IL1RN,MUC5AC,OXTR,SCD,VDR
ABCA1	transporter	0.0138	CPT1A,CYP51A1,HMGCR,IL1B,SLC2A4
RETN	other	0.0138	FASN,HMOX1,NPY,SCD,SLC2A4
Salmonella enterica serotype abortus equi lipopolysaccharide	chemical toxicant	0.0142	ATP1B1,CCL5,CDKN2B,CFB,DUSP2,EGR3,FOSL1,IL1B,NDP,PHLDA2,SERPINB2,SLAMF7
formaldehyde	chemical - endogenous mammalian	0.0145	EGR2,FOSB,FOSL1,JUNB
suramin	chemical drug	0.0145	CD86,CDH2,HMOX1,LOX
nitroarginine	chemical reagent	0.0145	HMGCR,HMOX1,IL1B,SLC2A4
TAB1	enzyme	0.0145	CCL5,CFB,IL1B,SAA1
MAPK11	kinase	0.0145	CALR,HMOX1,SLC5A5,VDR
CTF1	cytokine	0.0145	FASN,JUNB,LBP,POMC
HMGN1	transcription regulator	0.0145	CSF2RB,FOSB,GP2,KNG1
THRA	ligand-dependent nuclear receptor	0.0147	CIRBP,CPT1A,CYP7A1,FASN,HMOX1,KCNJ10,MMP7,PGR,SLC2A4
raloxifene	chemical drug	0.0148	CCL5,EGR3,GREB1,HMOX1,IFI30,IGF1,KRT7,NDRG1,PGR,SELENBP1,TFRC,TNFRSF11B
dinoprost	chemical - endogenous mammalian	0.0152	Acan,ADM,ANXA4,HSD11B2,IL1B,PDIA4,PGR
NPC1	transporter	0.0152	CD68,CYP27A1,CYP7A1,HMGCR,SCD
RXRB	ligand-dependent nuclear receptor	0.0152	CCL22,CYP24A1,FASN,LYZ,MMP11
SMAD4	transcription regulator	0.0152	Acan,AGR2,CDH2,CDKN2B,COCH,DAPK1,FBXW10,FOXP3,HMOX1,HRH2,IL1B,NPPC,PTHLH,SCD
GPD1	enzyme	0.0152	CGREF1,ELOVL6,FAM129A,FMO3,GPD2,KRT23,RARRES1,SUCNR1
SLC25A13	transporter	0.0152	CGREF1,ELOVL6,FAM129A,FMO3,GPD2,KRT23,RARRES1,SUCNR1
curcumin	chemical drug	0.0153	ATOX1,CCL5,CCND3,CD86,CRY2,DAPK1,ENTPD5,FOSB,FOSL1,GFAP,HMOX1,HSP90B1,IGFBP5,IL1B,ITGAM,JUNB,LSP1,SLC2A4,TFRC,YPEL1
psychosine	chemical - endogenous mammalian	0.016	FOSL1,IL1B
F Actin	complex	0.016	CD86,CTSV
MN1	other	0.016	CYP24A1,TNFRSF11B
MEFV	other	0.016	IL1B,LYZ
CBLB502	biologic drug	0.016	HMOX1,IL1B
KCNIP2	other	0.016	FOSB,KCND2
mir-320	microrna	0.016	IGF1,TFRC
PPM1B	phosphatase	0.016	HBEGF,SLA
TAF10	transcription regulator	0.016	HLA-DRA,IGF1
IGFBP4	other	0.016	IGF1,IGFBP6
LMO4	transcription regulator	0.016	NDN,PGR
SOAT1	enzyme	0.016	FASN,HMGCR
Fructus xanthii aqueous extract	chemical - endogenous non-mammalian	0.016	FASN,SCD
PMCH	other	0.016	POMC,SCD
6,7-dinitroquinoxaline-2,3-dione	chemical reagent	0.016	FOSB,JUNB
warfarin	chemical drug	0.016	MGP,PROS1
ibandronic acid	chemical drug	0.016	HMGCR,TNFRSF11B
risedronic acid	chemical drug	0.016	HMGCR,PDIA3
quinapril	chemical drug	0.016	ADM,PTHLH
GLP-1 (7-36) amide	chemical drug	0.016	FASN,SCD
heroin	chemical drug	0.016	FOSB,PDYN
misoprostol	chemical drug	0.016	CSF1R,IL1B,MUC5AC
CXCL2	cytokine	0.016	CCL5,IL1B,ITGAM
FABP5	transporter	0.016	FOXP3,RORA,RORC
101.10 peptide	chemical reagent	0.016	IL1B,IL1RN,OXTR
silicon dioxide	chemical drug	0.016	FOSL1,IL1B,JUNB
sulfasalazine	chemical drug	0.016	FOXP3,IL1B,MMP7
pilocarpine	chemical drug	0.016	FOSB,JUNB,NPY
PKD1	ion channel	0.0161	ATP1B1,CLDN10,EDIL3,EZH1,FOSB,GREM1,HBEGF,IDH1,KNG1,LOX,PKNOX2,SFI1
2,4,5,2',4',5'-hexachlorobiphenyl	chemical toxicant	0.0162	AOX1,ELOVL6,FASN,HMGCR,PIK3R2,SLC1A4,SLC23A1
PITX2	transcription regulator	0.0162	ATP1B1,CCND3,CDH2,FGF16,PLOD2,POMC,WNT6
ascorbic acid	chemical - endogenous mammalian	0.0162	Acan,IGF1,IGFBP5,MGP,NDRG1,TH,TNFRSF11B
bryostatin 1	chemical drug	0.0163	CCL5,CD86,IL1B,IL2RG
ketoconazole	chemical drug	0.0163	FASN,HMGCR,TH,VDR
chrysotile asbestos	chemical toxicant	0.0163	DNAJC3,HSP90B1,IL1B,PDIA4
HNRNPK	transcription regulator	0.0163	ALOX15,IGSF10,IL2RG,KNG1
PTHLH	other	0.0164	Acan,ADAMTS1,CDKN2B,IGF1,TNFRSF11B,VDR
SGK1	kinase	0.0164	CFTR,KCNA2,KCNJ1,SLC2A3,SLC2A4,SLC34A2
VEGFA	growth factor	0.0165	ADAMTS1,CSTB,CTSV,ETV4,EXOC3L2,FOSB,HBEGF,HMOX1,IGFBP5,IL1B,JUNB,NFATC2,NME2,SLC25A5,TBC1D8,TSPO
Hbb-b1	transporter	0.0167	CMTM3,IL10RA,IL1B,IL2RG,TFRC
brefeldin A	chemical - endogenous non-mammalian	0.0167	HMOX1,KCND2,KCND3,OPRK1,SLC38A5
bezafibrate	chemical drug	0.0171	BNIP3,CYP7A1,DBI,FASN,INSIG1,MGMT,SCD,TSPO
ESRRA	ligand-dependent nuclear receptor	0.0171	CDH2,CYP51A1,HMGCR,HMGCS1,IDI1,LTF,SIRT3,THRA
HDAC3	transcription regulator	0.0173	Acan,CDH2,ELOVL6,FASN,HMOX1,LGALS9,SCD
PPARGC1A	transcription regulator	0.0176	BNIP3,CD68,CPT1A,CYP7A1,FASN,GK,HAPLN1,IL1RN,INSIG1,PLIN5,SCD,SIRT3,SLC2A4,THRA
morphine	chemical drug	0.0177	ADM,FOSB,FOSL1,GFAP,IL1B,ITGAM,JUNB,PDYN,POMC,TH
ATF4	transcription regulator	0.0177	CALR,FASN,HSP90B1,IARS,IGFBP5,NDRG1,PSPH,PYCR1,SLC7A5,TNFRSF11B
STAT4	transcription regulator	0.0182	ARFGAP3,DPM3,GBE1,IL10RA,KDELR2,NDRG1,PGP,PKP2,PLOD2,RNF128,RORA,SELENBP1,SLC2A3,UNC13D
Pam3-Cys	chemical toxicant	0.0183	CCL5,CD14,CD86,IL1B,IL1RN
candesartan	chemical drug	0.0183	ADM,GFPT1,POMC,PTHLH,TH
NCOA4	transcription regulator	0.0184	HSD17B6,MME,PLTP,ST14
daunorubicin	chemical drug	0.0184	ABCA3,ABCC8,CFTR,IL1B
FECH	enzyme	0.0184	CYP27A1,CYP51A1,CYP7A1,HMOX1
imiquimod	chemical drug	0.0184	CCL22,FOSL1,HMOX1,IL1B,IL1RN,JUNB,SELL
HGF	growth factor	0.0187	ADAMTS1,ADGRL2,ANGPT4,CCL5,CD3EAP,CDKN2B,COPB1,EPCAM,FGF16,FOSB,FOSL1,HBEGF,HMOX1,IGF1,IL1B,INSIG1,LRP8,MERTK,NRIP1,PHLDA2,PTHLH,SERPINB2,ST14,TBC1D8,VDR,WT1
RELA	transcription regulator	0.0188	ARFGAP3,CCL22,CCL5,CD14,CFB,CFTR,FOXP3,HMOX1,IGF1,IL1B,IL1RN,JUNB,MGMT,PTGDS,RORC,SAA1,SFI1,SHBG,SLC2A4,TNFRSF11B,WT1
ID3	transcription regulator	0.0189	BLK,EGR2,ELOVL6,FLT3LG,FOXP3,IL10RA,MAP3K14,MAP3K3,RAPGEF4,RORA,SELL,ZBTB16
PRKDC	kinase	0.0189	EGR2,FASN,GREB1
IL2RA	transmembrane receptor	0.0189	CCND3,CD86,PTHLH
IGHE	other	0.0189	CCL22,CCL5,ENPP3
LTB	cytokine	0.0189	IL1B,MAP3K14,SELL
CD69	transmembrane receptor	0.0189	CCL5,IL1B,RORC
7-nitroindazole	chemical reagent	0.0189	FOSB,GFAP,TH
quinpirole	chemical reagent	0.0189	JUNB,NPY,POMC
glyburide	chemical drug	0.0189	HMOX1,POMC,TH
ETS2	transcription regulator	0.0191	CSF1R,CYP27A1,HMOX1,JUNB,LYZ,PTHLH
L-glutamic acid	chemical - endogenous mammalian	0.0192	CDH2,CYP7A1,FASN,FOSB,IL1B,JUNB,NPY,POMC
EIF2AK3	kinase	0.0192	DNAJC3,FOSL1,IARS,IGF1,NDRG1,PON2,SLC1A4,TXNIP
PIK3CA	kinase	0.0199	CD14,CDH2,FASN,ITGAM,SLC5A5
F3	transmembrane receptor	0.0205	DUSP2,IL1B,ITGAM,KRAS,MDK,MMP7
FOXL2	transcription regulator	0.0205	GPRC5B,HRH2,NFATC2,OSR2,PTHLH,SERPINB2
KNG1	other	0.0205	CALR,IDE,IGF1,IL1B
linsidomine	chemical drug	0.0205	CD86,ETV4,HMOX1,OPRK1
NPY	other	0.0205	NPY,NPY5R,POMC,TH
SCARB1	transporter	0.0205	CCL5,HMGCR,IL1B,IL1RN
TRAF2	enzyme	0.0209	ADM,ANXA4,CCL5,CCR1,EPCAM,MPEG1,NDRG1
PI3K (family)	group	0.0209	ADM,CCND3,CDKN2B,FASN,FOXO4,HMOX1,TXNIP
simvastatin	chemical drug	0.0213	CD14,ETV4,FOXP3,HMGCR,HMOX1,IL1B,MUC5AC,NFIX,NRIP1,RORC,SLC2A4,SOCS4,TNFRSF11B
miR-30c-5p (and other miRNAs w/seed GUAAACA)	mature microrna	0.0214	GALNT7,GPD2,IDH1,KDELC2,RAB27B,SEC23A,TMED3,TMED7
EBI3	cytokine	0.0217	CCND3,CD86,HLA-DMA,HLA-DRA,RORC
aldesleukin	biologic drug	0.0217	CALR,CD86,HLA-DRA,IFI30,PDIA3
ADRA1D	g-protein coupled receptor	0.0217	CTSV,EGR2,LOX,NFIX,PRRX1
SNED1	other	0.0219	IGF1,SLC2A4
ADAM21	peptidase	0.0219	FAM43A,TPPP3
IgG2a	complex	0.0219	HMOX1,IL1B
CYP11A1	enzyme	0.0219	HSD11B1,POMC
SWAP70	other	0.0219	CD86,ITGAM
CLIC4	ion channel	0.0219	CCL5,IL1B
CHGA	other	0.0219	IL1B,TH
SH2B1	other	0.0219	CDH2,NPY
PPP1CA	phosphatase	0.0219	CDH2,WWTR1
ANPEP	peptidase	0.0219	IL1RN,NDRG1
GALP	other	0.0219	IL1B,POMC
QKI	other	0.0219	CSF1R,GFAP
HIST1H4C	other	0.0219	FOSB,PGR
Pde4d	enzyme	0.0219	CTSV,PGR
NCR3	transmembrane receptor	0.0219	CCL5,CD3E
phytoestrogen	chemical drug	0.0219	LTF,PGR
DDT	chemical toxicant	0.0219	LTF,PGR
manidipine	chemical drug	0.0219	HMGCR,IL1B
RUNX1	transcription regulator	0.0219	BLK,CCND3,CDKN2B,CSF1R,CSF2RB,FOXP3,HAPLN1,KRT1,LCP2,RORC,ZBTB16
MAP2K1/2	group	0.022	EGR2,FOSL1,FOXP3,HMOX1,IL1B,PGR
Collagen type I	complex	0.022	CCL5,CDH2,EXOC3L2,PGR,PLOD2,PRRX1
IL17A	cytokine	0.022	CCL22,CCL5,CD14,CD68,EDIL3,FOSL1,HBEGF,IL1B,IL1RN,LOX,MERTK,MUC5AC,TNFRSF11B
INHBA	growth factor	0.0221	CDKN2B,IGF1,JUNB,KRAS,LOX,MGP,NODAL,PCSK5,PLOD2,POMC,SERPINB2,SLC5A8
SMAD2	transcription regulator	0.0222	Acan,CDH2,CDKN2B,DAPK1,FOXP3,HMOX1,PTHLH
MSR1	transmembrane receptor	0.0222	CCL5,IL1B,PGR
FMO3	enzyme	0.0222	ELOVL6,FASN,SCD
CREB3L1	transcription regulator	0.0222	AGR2,HSP90B1,SLC1A4
miR-155-5p (miRNAs w/seed UAAUGCU)	mature microrna	0.0222	AGTR1,CSF1R,CYP51A1,HSD17B12,IL1B,KRAS,RAB27B,SLA,TRAM1,TWF1
MKNK1	kinase	0.0225	CP,FOSB,MAN2A1,PLTP,SYN2,THRA,TXNIP,USO1
EZH2	transcription regulator	0.0226	C15orf48,CCL5,CCND3,CDKN2B,CLDN10,CLEC3B,CSF3R,FOXP3,HSD11B2,IL10RA,MMP7,MYL6B,NKD2,OXTR,SAA1,SPOCK2
F7	peptidase	0.0228	FOSL1,HBEGF,IL1B,SERPINB2
2,4-dinitrophenol-ovalbumin conjugate	chemical reagent	0.0228	FOSB,FOXL1,PDYN,SERPINB2
Gm15807/Hmgn5	other	0.0228	CSF2RB,GP2,POMC,TNNT3
methylnitrosourea	chemical toxicant	0.0228	ATP1B3,CCL5,FASN,KRAS
PLAU	peptidase	0.0235	CCL5,HLA-DMA,IGF1,IL1B,NPY,SLPI
MKL2	transcription regulator	0.0235	CCL5,DHCR24,FCN1,LTF,RAB27B,SERPINB2,SLPI
tributyrin	chemical drug	0.0235	ADM,HBEGF,IL1B,MME,NDRG1,SERPINB2
LTBR	transmembrane receptor	0.0235	CD86,COCH,DSC3,LYZ,PLXNB1
fish oils	chemical drug	0.0235	CPT1A,FASN,IL1B,NRIP1,NUCB2
CTGF	growth factor	0.0237	Acan,ADAMTS1,COL8A1,HAPLN1,IGF1,LOX,NOV,P4HA1
2-amino-5-phosphonovaleric acid	chemical - other	0.0243	ADAMTS1,EGR2,EGR3,FAM105A,FOSB,JUNB,KCNK6,LBH,NPY1R,ZNF750
CHUK	kinase	0.0245	CCL5,CCR1,CP,CTSF,HMOX1,IGFBP6,IL1RN,JUNB,MGP,NOV,SEMA3C,SERPINB2,TNFRSF11B
AGN194204	chemical drug	0.0247	CD3E,CPT1A,CYP51A1,FDPS,IDI1,LSS,NRIP1,NSDHL,PROS1,RGS10,SCD
Mek	group	0.0247	CCND3,CSF1R,EGR2,EGR3,ETV4,FASN,FOXP3,IL1B,LRP8,OSM,SLC5A5
nicotine	chemical drug	0.0248	CACNA2D1,CD86,DBI,HMOX1,IGF1,IL1B,ITGAM,JUNB,MMP7,POMC,PTHLH,TH
RASSF1	other	0.0249	BMPR2,CDH2,HBEGF,MDK,MGMT,PROS1,RASGEF1A
ADAM10	peptidase	0.0249	ATP6V0A4,CACNA2D1,FABP7,MYO15A,PDIA3,RDH11,TH
CTCF	transcription regulator	0.0252	GAL3ST1,LYZ,MUC5AC,PBXIP1,RORC,ZBTB16
CD3E	transmembrane receptor	0.0252	BNIP3,CCL22,CD3D,CD3E,KRAS,LCP2
andrographolide	chemical drug	0.0253	HMOX1,IL1B,OXTR,RGN
choline	chemical - endogenous mammalian	0.0253	COL8A1,HMOX1,NPY5R,OXTR
TERC	other	0.0253	CCL5,GFAP,HMGCR,THRA
NR1H4	ligand-dependent nuclear receptor	0.0253	CYP7A1,FABP7,FASN,IL1B,ITGAM,KNG1,PLTP,PNPLA3,TCEA2,TXNIP
WNT1	cytokine	0.0255	CCDC80,CCND3,ETV4,IGF1,ISLR,JUNB,LBH,LMX1A,SEMA3C
Ras	group	0.0255	BNIP3,CCND3,CDKN2B,CSF3R,CYP24A1,FOSL1,HMOX1,IGF1,NPY
glucosamine	chemical - endogenous mammalian	0.0255	FASN,GPD1,HSP90B1,SLC25A5,TXNIP
PDCD1	phosphatase	0.0255	CD3D,CST7,FAR2,HLA-DMA,SLC7A5
prednisolone	chemical drug	0.0256	BNIP3,DAPK1,GK,GPX3,IGF1,IL1B,ITGAM,POMC,SDC2,SRGN,TNFRSF11B,TXNIP,ZBTB16,ZFP36L2
prostaglandin E1	chemical - endogenous mammalian	0.0257	Acan,CD14,CD86
CYB5R4	enzyme	0.0257	FASN,HMOX1,SCD
IL31	other	0.0257	CD86,JUNB,MUC5AC
FGFR4	kinase	0.0257	CDH2,CYP7A1,NRIP1
PPP1R13L	transcription regulator	0.0257	DSC3,PERP,PKP1
GADD45A	other	0.0257	FOSB,IL1B,MMP7
ATOH1	transcription regulator	0.0257	ANXA4,MGAT5B,SRRM4
CYP27A1	enzyme	0.0257	CYP7A1,HMGCR,HMGCS1
dichloroacetic acid	chemical drug	0.0257	FOXP3,SLC2A3,SLC2A4
hydroxypropyl-beta-cyclodextrin	chemical drug	0.0257	CD68,CYP7A1,HMGCR
mono-(2-ethylhexyl)phthalate	chemical toxicant	0.0257	COX7A2,FAM98A,FASN,FBP2,GFPT1,GPD1,HADH,IL1B,JUNB,SLC2A4,TSPO
LHX1	transcription regulator	0.0263	ATP1B1,CADPS2,FAM213A,FBP1,MEP1B,PKDCC,SEMA6D,SLC5A8
NR3C2	ligand-dependent nuclear receptor	0.0263	ADAMTS1,ATP1B1,GPX3,HMOX2,IL1B,RAPGEF4,SEMA3C,TNNT3
5-O-mycolyl-beta-araf-(1->2)-5-O-mycolyl-alpha-araf-(1->1')-glycerol	chemical - endogenous non-mammalian	0.0264	AQP9,EGR2,HBEGF,IL1B,PCSK5,SERPINB2,SLAMF7
NR5A2	ligand-dependent nuclear receptor	0.0264	CYP7A1,FASN,HMGCR,IL1B,JUNB,PTGDS,SAA1
mycophenolic acid	chemical drug	0.0264	ADM,CCND3,HBEGF,IL1B,MME,NPY,SERPINB2
HNRNPA2B1	other	0.0264	CP,GPRC5B,MYO1A,NTS,P4HA1,PLOD2,RASSF8,SFI1,TM4SF18,USH1C
ELK1	transcription regulator	0.0276	BMPR2,EGR2,FOSL1,FUT4,JUNB
fluocinolone acetonide	chemical drug	0.0276	HSD11B2,LSP1,SAA1,UBR7,ZBTB16
IL11	cytokine	0.0276	IGF1,IL1B,JUNB,LBP,POMC
propylthiouracil	chemical drug	0.0277	ABCA3,ART3,CCND3,FMO3,MAN2A1,PCOLCE2,SLC5A5,THRA
vancomycin	biologic drug	0.0279	ADAMTS1,CD14,CP,HMOX1,PRTFDC1,SCD,SLC34A2
IL22	cytokine	0.0279	CCL22,HMOX1,IL1B,KRT1,LBP,MUC5AC,SAA1
monocrotaline	chemical toxicant	0.0279	BMPR2,HMOX1,IL1B,TH
SYK	kinase	0.0279	CCL5,CFTR,FOSL1,IL1B
MAPK7	kinase	0.0279	CDH2,HMOX1,IL1B,TH
ASXL1	transcription regulator	0.0279	GPD2,HSD11B1,SCD,SLC2A4
bile acid	chemical - endogenous mammalian	0.0279	CYP7A1,EPHX1,FMO3,PLTP
NLRP12	other	0.0279	FLT3LG,IL1B,IL1RN,MAP3K14
FOSB	transcription regulator	0.0279	FOSB,FOSL1,SERPINB2,TH
mercuric chloride	chemical toxicant	0.0279	CDH2,HBEGF,HMOX1,JUNB
SP3	transcription regulator	0.0281	APBA1,CDH2,CES1,CYP51A1,FOSL1,FOXP3,GLTP,HSD11B2,IGF1,MUC5AC,PGR,SLC2A3,TSPO
saikosaponin A	chemical reagent	0.0285	CDKN2B,JUNB
PPT1	enzyme	0.0285	GFAP,OSM
TCIRG1	enzyme	0.0285	CD86,SELL
PNPLA8	enzyme	0.0285	HMOX1,HSP90B1
MED12	transcription regulator	0.0285	EGR2,FOXP3
L1CAM	other	0.0285	IDI1,SQLE
PDGF (family)	group	0.0285	CALR,PDIA3
CBX1	transcription regulator	0.0285	FOXP3,PROS1
miR-217-5p (and other miRNAs w/seed ACUGCAU)	mature microrna	0.0285	FASN,SCD
ACLY	enzyme	0.0285	FASN,SCD
POU3F3	transcription regulator	0.0285	FABP7,KCNJ1
PRKCG	kinase	0.0285	NPY,OXTR
DLG4	kinase	0.0285	KCND2,LRP8
ARF6	transporter	0.0285	CCL5,IL1B
NPC1L1	transporter	0.0285	HMGCR,HMGCS1
SDC1	enzyme	0.0285	GALNT3,JUNB
CISH	other	0.0285	CSF3R,OSM
ATF5	transcription regulator	0.0285	SAA1,TXNIP
NCOA6	transcription regulator	0.0285	CYP7A1,FASN
butylhydroxybutylnitrosamine	chemical toxicant	0.0285	HBEGF,UGT1A6
cholestyramine	chemical drug	0.0285	CYP27A1,CYP7A1
coumestrol	chemical toxicant	0.0285	HSP90B1,PGR
cerulenin	chemical drug	0.0285	ETV4,FASN
8-hydroxy-2-(di-n-propylamino)tetralin	chemical reagent	0.0285	FOSB,POMC
ziprasidone	chemical drug	0.0285	HMGCR,HMGCS1
oleoylethanolamide	chemical - endogenous mammalian	0.0285	CPT1A,FOSB
estradiol benzoate	chemical drug	0.0286	NPY,NPY1R,OXTR,PDIA3,PGR,SLC2A4
tyrphostin AG 1478	chemical - kinase inhibitor	0.0286	COL8A1,GFPT1,HBEGF,ITGAM,MME,MUC5AC
CTLA4	transmembrane receptor	0.0286	CD3D,CD86,FAR2,FOXP3,NFATC2,SLC7A5
medroxyprogesterone acetate	chemical drug	0.0292	CCL5,FASN,HSD11B1,IL1B,JUNB,PGR,POMC,SCD,SLPI
peoniflorin	chemical drug	0.0295	HMOX1,PDIA3,PPP1R1B
OSMR	transmembrane receptor	0.0295	FASN,LBP,SCD
SOCS6	other	0.0295	HBEGF,IL1B,SLA
tamibarotene	chemical drug	0.0295	APLN,HMOX1,RORC
farnesol	chemical reagent	0.0295	HSP90B1,PDIA4,PHLDA2
NRAS	enzyme	0.0295	CCL5,CD86,CDKN2B,DUSP2,GALE,KRAS,SLC2A4
TCF	group	0.0295	CYP24A1,EPCAM,JUNB,MME,MMP7,SAA1,SEMA3C
vitamin D	chemical drug	0.0297	ADAMTS1,CYP24A1,IL1B,MGP,VDR
IL1R1	transmembrane receptor	0.0297	CCL5,GFAP,IL1B,LBP,SAA1
5-hydroxytryptamine	chemical - endogenous mammalian	0.0305	HBEGF,IGF1,IL1B,NUCB2,POMC,SERPINB2
E. coli lipopolysaccharide	chemical - endogenous non-mammalian	0.0305	CCL22,CCL5,CD86,FOXP3,HSP90B1,IL1B
ANXA7	ion channel	0.0305	ALOX15,CDH2,IGF1,ITGAM,SLA,WT1
fenamic acid	chemical reagent	0.0305	ADAMTS1,CD14,CP,PRTFDC1,SELL,SLC34A2
EBF1	transcription regulator	0.0305	CCL5,FASN,FBP2,KRAS,PIK3R2,PRKAR2B,SCD,SLC2A4,SOCS4
IKBKB	kinase	0.0308	CCL5,CCR1,CP,CTSF,FASN,HMOX1,IGFBP6,IL1B,IL1RN,JUNB,MGP,MUC5AC,SEMA3C,SERPINB2,TNFRSF11B
cisplatin	chemical drug	0.0308	ADAMTS1,ADGRE1,ANXA4,CCL5,CCR1,CD14,CDKN2B,CP,CPT1A,DPYSL5,FASN,FOSL1,GAMT,HMGCR,HMGCS1,HMOX1,IL10RA,IL1B,LBP,LYZ,MARCH8,MGP,NRIP1,PRTFDC1,RAB27B,RGN,SLC2A3,SLC34A2,SUSD2,UGT1A6,WT1
STAT5a/b	group	0.0311	DUSP2,FOXP3,IDI1,IGF1,LCP2,OSM,SLC2A3
RNA polymerase II	complex	0.0317	ATP13A2,CCL5,CD14,CD3E,CYP24A1,CYP7A1,FOSL1,HSD11B2,IGF1,IL1B,IL1RN,JUNB,KCNF1,POMC,RORC
IL12A	cytokine	0.032	CCL5,CCND3,CD86,IL1B,MMP7
CDX1	transcription regulator	0.032	KRT23,MUC5AC,NTS,PGC,SLC7A8
salirasib	chemical drug	0.032	ADM,BNIP3,KRAS,P4HA1,PLOD2
AICAR	chemical - endogenous mammalian	0.032	FASN,FOXO4,HSD11B1,NPY,SCD
platelet activating factor	chemical - endogenous mammalian	0.032	CDH2,EGR2,ITGAM,MUC5AC,SELL
MOG	other	0.032	CCL5,CCR1,CD86,FOXP3,IGF1
FLI1	transcription regulator	0.032	CCL5,CCND3,CSF1R,LOX,SRGN
actinomycin D	chemical drug	0.0321	ADM,CDH2,CYP24A1,FASN,HBEGF,HMOX1,IGFBP5,NPY,OSM,PERP,PTHLH,THRA,VDR
fulvestrant	chemical drug	0.0327	BMPR2,CCDC80,CCL5,EGR3,GREB1,IGF1,IGFBP5,IL1B,LRP8,LTF,PGR,SLC25A5,SLC7A5,TFRC,TNFRSF11B
MAT1A	enzyme	0.0335	ATP1B1,GAMT,SAA1
PTH1R	g-protein coupled receptor	0.0335	CSF1R,PTHLH,TNFRSF11B
CFLAR	other	0.0335	HMOX1,IL1B,NFATC2
nickel	chemical toxicant	0.0335	CD86,IL1RN,PGR
CD36	transmembrane receptor	0.0336	CD86,FASN,SCD,SLC2A4
NCSTN	peptidase	0.0336	CD14,CD68,CSF1R,CSF2RB
GNAS	enzyme	0.0336	FASN,MUC5AC,PTHLH,SLC5A5
TLR5	transmembrane receptor	0.0336	CCL5,CD86,IL1B,MUC5AC
NR2F1	ligand-dependent nuclear receptor	0.0336	CYP7A1,LTF,POMC,TH
SRF	transcription regulator	0.034	CCL5,EGR2,EGR3,FCN1,FOSB,FOSL1,IGF1,ITGAM,JUNB,LBH,LTF,MAP3K14,NFATC2,RAB27B,SEMA6D,SERPINB2,SLPI,WT1
EDN1	cytokine	0.0341	ANXA4,APLN,CDH2,FOSB,FOSL1,ITGAM,JUNB,MMP7,PDIA6,POMC,SELL,SERPINB2
12(R)-hydroxyeicosatetraenoic acid	chemical - endogenous mammalian	0.0342	MUC5AC
6-thioguanylic acid	chemical reagent	0.0342	PTHLH
guanosine	chemical - endogenous mammalian	0.0342	HMOX1
acyclovir	chemical drug	0.0342	DUSP2
buspirone	chemical drug	0.0342	POMC
3-aminoisobutanoate	chemical - endogenous mammalian	0.0342	CPT1A
OSI-461	chemical drug	0.0342	ALOX15
GPSM3	other	0.0342	IL1B
etalocib	chemical drug	0.0342	ITGAM
FD & C Yellow no. 6	chemical toxicant	0.0342	CD3E
Ggt	group	0.0342	SLC7A5
IRAK1/4	group	0.0342	IL1B
CREB-NFkB	complex	0.0342	SERPINB2
2-dimethylamino-4,5,6,7-tetrabromo-1H-benzimidazole	chemical - kinase inhibitor	0.0342	CCL24
CYP2R1	enzyme	0.0342	VDR
SEC16B	other	0.0342	RGN
Il1bos	other	0.0342	IL1B
FBXL17	other	0.0342	HMOX1
LOC299282	other	0.0342	CYP27A1
PELI3	enzyme	0.0342	IL1B
ZNF407	other	0.0342	SLC2A4
TET3	enzyme	0.0342	MGAT5B
BRIP1	enzyme	0.0342	HMOX1
HDLBP	transporter	0.0342	CSF1R
GABARAPL1	other	0.0342	OPRK1
LMAN1	other	0.0342	F5
canakinumab	biologic drug	0.0342	IL1B
SDR9C7	enzyme	0.0342	MMP11
CYTL1	cytokine	0.0342	IGF1
B4GALT6	enzyme	0.0342	GFAP
QRFP	other	0.0342	NPY
PFDN1	transcription regulator	0.0342	PFDN5
BTN2A2	other	0.0342	FOXP3
GPX6	enzyme	0.0342	PPP1R1B
blood urea nitrogen	chemical - endogenous mammalian	0.0342	SCUBE1
AZD1981	chemical drug	0.0342	ITGAM
eprotirome	chemical drug	0.0342	CYP7A1
SPR	enzyme	0.0342	TH
AZD2014	chemical drug	0.0342	HMOX1
CSRP3	other	0.0342	TXNIP
DNAJC14	other	0.0342	AGTR1
KCNAB1	ion channel	0.0342	KCND3
SLC10A2	transporter	0.0342	CYP7A1
SLC2A4RG	transcription regulator	0.0342	SLC2A4
PRPF4	other	0.0342	CCL5
IGFALS	other	0.0342	IGF1
VPS45	transporter	0.0342	SLC2A4
SOS2	other	0.0342	SELL
AQUAPORIN	group	0.0342	IL1B
PROTOR	group	0.0342	FOXP3
PFDN4	other	0.0342	PFDN5
LINC00853	other	0.0342	CMPK1
DOK3	other	0.0342	NFATC2
PTS	enzyme	0.0342	IGF1
TONSL	transcription regulator	0.0342	CCL5
TSHB	other	0.0342	SLC5A5
PRB1/PRB2	other	0.0342	SERPINB2
AZ 11645373	chemical reagent	0.0342	SELL
MAT2A	enzyme	0.0342	HMOX1
PLEKHA1	other	0.0342	CD86
PKD1L3	ion channel	0.0342	PKD2L1
Uox	enzyme	0.0342	IL1B
KRT18	other	0.0342	KRT7
THOC1	transcription regulator	0.0342	CALR
WNK3	kinase	0.0342	SLC12A2
TBX19	transcription regulator	0.0342	POMC
PLEKHA2	other	0.0342	CD86
NOCT	transcription regulator	0.0342	IGF1
ASGR2	transmembrane receptor	0.0342	ASGR1
ITIH4	other	0.0342	VDR
ADAM19	peptidase	0.0342	EGR2
CYFIP2	other	0.0342	KRAS
F12	peptidase	0.0342	IL1B
SECISBP2	translation regulator	0.0342	GPX3
COL14A1	other	0.0342	SLC2A4
SEPHS1	enzyme	0.0342	GPX3
PDCD5	other	0.0342	FOXP3
INHBE	growth factor	0.0342	JUNB
GTx-560	chemical reagent	0.0342	PROS1
KLHL3	other	0.0342	WNK4
IRX5	transcription regulator	0.0342	KCND2
Slc25a1	transporter	0.0342	KCNB2
ESX1	transcription regulator	0.0342	KRAS
NLRP1	other	0.0342	IL1B
Kcnip2	other	0.0342	KCND3
LEFTY1	growth factor	0.0342	NODAL
minozac free base	chemical reagent	0.0342	IL1B
angiotensin-converting enzyme inhibitor	chemical drug	0.0342	KNG1
lipophosphonoglycan	chemical - endogenous non-mammalian	0.0342	IL1B
ethylketocyclazocine	chemical drug	0.0342	OPRK1
polyhydroxyethyl methacrylate	chemical reagent	0.0342	CALR
2-amino-2-norbornanecarboxylic acid	chemical toxicant	0.0342	CCND3
U-69593	chemical reagent	0.0342	TH
asimadoline	chemical drug	0.0342	OPRK1
toxaphene	chemical toxicant	0.0342	PGR
bathophenanthroline	chemical reagent	0.0342	CP
roquinimex	chemical reagent	0.0342	SERPINB2
creatinine	chemical - endogenous mammalian	0.0342	SCUBE1
tetrabenazine	chemical drug	0.0342	PPP1R1B
aceclofenac	chemical drug	0.0342	SELL
D-lactic acid	chemical - endogenous mammalian	0.0342	ITGAM
enclomiphene	chemical drug	0.0342	PGR
pantoprazole	chemical drug	0.0342	HMOX1
remoxipride	chemical drug	0.0342	NTS
anthraquinone	chemical toxicant	0.0342	CCL5
nortriptyline	chemical drug	0.0342	TH
benzo(a)pyrene-3,6-quinone	chemical toxicant	0.0342	HMOX1
isoferulic acid	chemical - endogenous mammalian	0.0342	SLC2A4
dextrorphan	chemical - endogenous mammalian	0.0342	POMC
4-cresol	chemical toxicant	0.0342	ITGAM
rhapontin	chemical - endogenous non-mammalian	0.0342	FASN
D-JNK inhibitor I	chemical drug	0.0342	CSF1R
salvinorin a	chemical drug	0.0342	OPRK1
luteolin 7-O-beta-D-glucoside	chemical - endogenous non-mammalian	0.0342	HMOX1
cytisine	chemical drug	0.0342	FOSB
bremazocine	chemical drug	0.0342	OPRK1
nalfurafine	chemical drug	0.0342	OPRK1
ferricyanide	chemical reagent	0.0342	HMOX1
17S-hydroperoxy-docosahexaenoic acid	chemical - endogenous mammalian	0.0342	IL1B
oleoyl-coenzyme A	chemical - endogenous mammalian	0.0342	SHBG
6-thioguanosine	chemical reagent	0.0342	PTHLH
cladribine	chemical drug	0.0342	IL1B
pregabalin	chemical drug	0.0342	CACNA2D1
OSU8-1	chemical - protease inhibitor	0.0342	HBEGF
P2y Receptor	group	0.0342	SLC2A3
allose	chemical - endogenous mammalian	0.0342	TXNIP
3-deoxyglucosone	chemical - endogenous mammalian	0.0342	HBEGF
Fe3+	chemical - endogenous mammalian	0.0342	HMGCR
sulindac sulfide	chemical drug	0.0344	ALOX15,INSIG1,MMP7,MSMO1,MYOZ1,PGR
FLT3LG	cytokine	0.0344	CD3D,CD86,FOXP3,ITGAM,TNFRSF18
PIM1	kinase	0.0344	CCND3,FOSL1,IGFBP5,PROS1,TNFRSF18
iron	chemical - endogenous mammalian	0.0344	CCND3,HMOX1,NDRG1,SUCNR1,TFRC
SMARCA2	transcription regulator	0.0344	CP,CYP7A1,IGFBP5,ITGAM,VDR
trinitrobenzenesulfonic acid	chemical reagent	0.0346	CCL24,CCL5,CCR1,CD68,IL1B,ITGAM,PTGDS
lactacystin	chemical - protease inhibitor	0.0352	CCND3,CYP24A1,EBNA1BP2,FBP1,FOSL1,GFAP,HMOX1,HSP90B1,IGFBP5,MMP11,VDR,ZFP36L2
estradiol valerate	chemical drug	0.0359	PGR,POMC
cytidylyl-3'-5'-guanosine	chemical reagent	0.0359	CD86,IL1B
HTR2B	g-protein coupled receptor	0.0359	CDH2,SERPINB2
TENM1	peptidase	0.0359	MGP,SLC1A4
Ferritin	complex	0.0359	CCL5,IL1B
Torin1	chemical reagent	0.0359	CCND3,NTS
TYRO3	kinase	0.0359	EGR2,IL1B
SERPINB2	other	0.0359	CD14,SERPINB2
LHX3	transcription regulator	0.0359	IGF1,POMC
CD53	other	0.0359	FAM43A,TPPP3
GUSB	enzyme	0.0359	CTSV,EGR2
NPY1R	g-protein coupled receptor	0.0359	NPY,POMC
AIMP2	other	0.0359	KRAS,SLC2A4
IAPP	other	0.0359	NPY,POMC
STK25	kinase	0.0359	FASN,FBP1
Mup1 (includes others)	other	0.0359	FASN,SCD
SRY	transcription regulator	0.0359	FOSL1,PTGDS
asbestos	chemical toxicant	0.0359	FOSL1,JUNB
pargyline	chemical drug	0.0359	GFAP,TH
tiron	chemical reagent	0.0359	HMOX1,KRAS
nickel chloride	chemical toxicant	0.0359	IL1B,NDRG1
carnosine	chemical - endogenous mammalian	0.0359	FASN,HMGCR
L-N6-(1-iminoethyl)-lysine	chemical reagent	0.0359	HMOX1,ITGAM
phosphate	chemical - endogenous mammalian	0.0364	CYP24A1,FOSL1,SLC25A5,SLC34A2,ZFHX3,ZFP36L2,ZNF346
enterotoxin B	biologic drug	0.0365	CCL22,CCL24,CCL5,CSF2RB,IL1B,WT1
CCL5	cytokine	0.0365	CCL5,CCR1,IL1B,PTGDS,SERPINB2,SQLE
mevalonic acid	chemical - endogenous mammalian	0.0367	FASN,HMGCR,IL1B,RORC
HDAC6	transcription regulator	0.0367	ADAMTS1,GDF6,IGF1,JUNB
beta-carotene	chemical - endogenous mammalian	0.0367	DBI,ELOVL6,IL1B,SLC2A4
xanthohumol	chemical - endogenous non-mammalian	0.0367	FASN,HMOX1,IL1B,SCD
nafenopin	chemical drug	0.0367	CPT1A,HSD11B1,HSP90B1,SHBG
adenosine	chemical - endogenous mammalian	0.0369	CCL5,CD86,HMOX1,IL1B,TXNIP
IgG1	complex	0.0378	CD14,CD86,PDIA3
SLPI	other	0.0378	CCL5,CD86,LOX
FASN	enzyme	0.0378	ETV4,FASN,SCD
beta-glycerophosphoric acid	chemical - endogenous mammalian	0.0378	Acan,MGP,TNFRSF11B
ilomastat	chemical drug	0.0378	CCL5,HBEGF,IL1B
sucrose	chemical - endogenous mammalian	0.0378	FASN,FOSB,PDIA3
fatty acid	chemical - endogenous mammalian	0.0383	CYP7A1,FASN,HMOX1,IL1B,ITGAM,PLIN5,SCD
PDLIM2	other	0.0383	FBP1,FXYD6,HBEGF,MME,RASGEF1A,RNF128,TXNIP
dehydroisoandrosterone	chemical - endogenous mammalian	0.0387	CPT1A,GFAP,HSD11B1,IGF1,SCD,SHBG
THRB	ligand-dependent nuclear receptor	0.0389	CCND3,CCR1,CPT1A,CYP7A1,FASN,FDPS,FOSL1,LYZ,MMP7,PTGDS,SLC2A4,TCEA3
leukotriene D4	chemical - endogenous mammalian	0.0395	ADAMTS1,EGR2,EGR3,HBEGF,NDRG1
diphenyleneiodonium	chemical reagent	0.0395	DUSP2,HMOX1,IL1B,MUC5AC,SELL
TCF12	transcription regulator	0.0395	CDKN2B,HSD17B14,IL10RA,MVD,POMC
SMAD3	transcription regulator	0.04	ASPN,CDH2,CDKN2B,CYP7A1,DAPK1,FOXP3,HBEGF,HMOX1,IL1B,JUNB,NODAL,PTHLH,SLC5A5
H2AFY	other	0.04	CDKN2B,FASN,KRT23,SERPINB2
Hsp27	group	0.04	CD14,CD86,CSF1R,PPP1R1B
NEUROD1	transcription regulator	0.04	ABCC8,MGAT5B,NKX6-1,POMC
MAFB	transcription regulator	0.04	ADGRE1,EGR2,NKX6-1,SPOCK1
memantine	chemical drug	0.04	FOXP3,GFAP,HPCAL4,NPY
ATN1	transcription regulator	0.0409	ASGR1,ATP1B1,ATP1B3,DBP,HBEGF,IGFBP5,IL11RA,KCNA2,THRA
GATA2	transcription regulator	0.041	AQP9,CCL5,CES1,CSF1R,CST7,FCN1,ITGAM,KEL,LTF,OLFM4,S100A5,SERPINB2,SUCNR1,TFRC,TMPRSS3,UGT1A6
NFKBIA	transcription regulator	0.0414	BNIP3,CCL5,CCR1,CD86,CFTR,CP,CTSF,GPX3,HMOX1,IGFBP6,IL1B,IL1RN,JUNB,MGMT,MGP,MUC5AC,SEMA3C,SERPINB2,SLC12A2,SPOCK1,TFRC,TNFRSF11B
corticosterone	chemical - endogenous mammalian	0.042	ATP1B1,FASN,FXYD4,GFAP,HSD11B1,IDE,NPY,POMC
glutathione	chemical - endogenous mammalian	0.0422	GPX3,HMOX1,IL1B,NDRG1,TH
MAP2K7	kinase	0.0422	CCL5,JUNB,LSP1,PDIA3,VDR
PLN	transporter	0.0422	BLK,HSP90B1,KCNJ12,MYH3,SEC22B
docosahexaenoic acid	chemical drug	0.0422	CD86,CPT1A,ELOVL6,FASN,FOXP3,HMOX1,IL1B,LOX,PLTP,SCD
CTR9	other	0.0424	EGR3,GREB1,PGR
CLEC7A	transmembrane receptor	0.0424	CCL22,IL1B,MUC5AC
ALDH2	enzyme	0.0424	PSPH,SLC1A4,SLC7A5
MST1	growth factor	0.0424	FOXP3,GPC3,IL1RN
UCN	other	0.0424	CCL5,IL1B,NPY
RC3H1	enzyme	0.0424	CCL24,CCL5,IL1B
PF4	cytokine	0.0424	CCL22,CD86,IL1B
paroxetine	chemical drug	0.0424	ADM,BNIP3,IL1B
9Z,11E-octadecadienoic acid	chemical - endogenous non-mammalian	0.0424	FASN,IL10RA,SLC2A4
SYVN1	transporter	0.0425	ATP1B3,CTPS1,FASN,GGCX,RPN2,SLC2A3,SLC7A5,TFRC,UNC13D
epinephrine	chemical - endogenous mammalian	0.0433	NPY,NPY1R,OSTN,POMC,SELL,TFRC
CCL2	cytokine	0.0433	CCL5,CD86,IGF1,IL1B,PTGDS,RNF128
captopril	chemical drug	0.0433	CP,EPHX2,HMOX1,IGFBP6,IL1RN,SLC34A2
verapamil	chemical drug	0.0434	CYP24A1,HMGCR,IL1B,TXNIP
bromocriptine	chemical drug	0.0434	NPY,NTS,POMC,TH
SB 216763	chemical toxicant	0.0434	FASN,FOSB,IL1B,SCD
ADAM17	peptidase	0.0434	KRT1,MUC5AC,SELL,TNFRSF11B
CBL	transcription regulator	0.0434	CD3E,CDKN2B,CFTR,CSF2RB
MAPK8	kinase	0.0438	CCL5,CDH2,CYP27A1,CYP7A1,FOSL1,FOXO4,HMOX1,IL1B,VDR,WNT6
digoxin	chemical drug	0.0438	FASN,NDRG1
CPT1C	enzyme	0.0438	CPT1A,NPY
SIRT3	enzyme	0.0438	IL1B,SCD
PELI1	enzyme	0.0438	CCL5,IL1B
NTS	other	0.0438	NTS,TH
RLIM	enzyme	0.0438	CDH2,CDKN2B
ITGA4	transmembrane receptor	0.0438	IL1B,IL1RN
DYRK1B	kinase	0.0438	CCND3,CP
NMNAT1	enzyme	0.0438	NPY1R,RAPGEF4
WWP2	enzyme	0.0438	CCL5,EGR2
IL9R	transmembrane receptor	0.0438	JUNB,SELL
BCAR1	enzyme	0.0438	CDKN2B,MMP7
PDE4B	enzyme	0.0438	CCL5,MUC5AC
NCR1	transmembrane receptor	0.0438	CCL5,CD3E
TNNI3	transporter	0.0438	CCL5,CCR1
FTH1	enzyme	0.0438	CD86,TFRC
ARID4B	enzyme	0.0438	FOXP3,PTGDS
RV 538	chemical reagent	0.0438	ATP13A2,GFAP
lapatinib	chemical drug	0.0438	HBEGF,PGR
calcifediol	chemical - endogenous mammalian	0.0438	CYP24A1,VDR
(5-(4-N-methyl-N(2-pyridyl)amino)ethoxy)benzyl thiazolidine-2,4-dione	chemical reagent	0.0438	ITGAM,SCD
tin protoporphyrin IX	chemical reagent	0.0438	CD86,HMOX1
CA074-methyl ester	chemical reagent	0.0438	GFAP,IL1B
E64d	chemical - protease inhibitor	0.0438	HLA-DMA,ITGAM
S-equol	chemical drug	0.0438	CD86,PGR
TET2	enzyme	0.0439	CPN1,FAM129A,FCN1,FOXP3,FXYD4,IL1B,JAML,ZBTB16

## Sheet: Day 7 (luteal phase)
Supplementary Table 7E: IPA upstream regulators at Day 7 post-oestrus (luteal phase) relative to the onset of oestrus. Regulators with predicted activated state are shaded in orange, those with predicted inhibited state are shaded in blue, and those with a predicted neutral state are not shaded.
IPA Upstream Regulator	Molecule Type	P-value	Target molecules in dataset
beta-estradiol	chemical - endogenous mammalian	1.42e-34	A4GALT,ABHD5,ABLIM1,ACAA2,ACER2,ACPP,ACSL1,ADAMTS5,ADCY9,ADIRF,ADK,ADM,ADORA1,AEBP1,AES,AGTR1,ALDH18A1,ALOX15,ANGPT1,ANPEP,ANXA1,ANXA4,APOE,AQP1,ARAF,ARID5B,ARNT2,ATF3,ATP1B1,ATP2B1,BACE2,BCAS1,BCAT1,BCL2,BCL2L1,BCL6,BDNF,BLNK,BMP2,BMP4,BMPR1B,BTG2,CACNA1D,CALB1,CALR,CAMK4,CASP9,CAST,CAV1,CCL2,CCL25,CCNB1,CCND3,CD276,CD3EAP,CD44,CDC123,CDCA7,CDH2,CDK1,CDK5R1,CDKN1A,CDKN1B,CDKN2B,CFB,CFTR,CHI3L1,C…
TGFB1	growth factor	2.4e-32	ABCD1,ABCG1,ABLIM3,ACAA2,Acan,ACPP,ACSL3,ADAM12,ADAM17,ADAMTS2,ADAMTS3,ADCY9,ADK,ADM,ADORA1,ADORA2B,ADRA2A,AGR2,ALDH18A1,ALDH3A2,ALOX15,AMOTL2,ANGPT1,ANPEP,APOE,AQP1,ARHGEF19,ARID5B,ARNT2,ASGR2,ASPN,BCL2,BCL2L1,BCL6,BDH1,BDNF,BMF,BMP2,BMP4,BMP6,CADM1,CALCOCO2,CASP9,CAT,CAV1,CCL2,CCNB1,CCND3,CCT5,CCT6A,CD4,CD44,CD59,CDH2,CDK1,CDK5R1,CDKN1A,CDKN1B,CDKN2B,CDT1,CHI3L1,CITED2,CLIC4,CLU,COL12A1,COL16A1…
dexamethasone	chemical drug	1.52e-31	AACS,ABCC1,ABCC3,ABCC8,ACADS,ACKR4,ACOT7,ACSL1,ACTR3,ADAM12,ADAM17,ADAM9,ADAMTS19,ADAMTS2,ADGRF4,ADHFE1,ADM,ADRA2A,AEBP1,AKAP12,AKAP6,AKIRIN1,AKR1C3,ALAS1,ALDH18A1,ANO1,ANO4,ANXA1,APOE,AQP1,ARHGEF19,ARHGEF2,ARL4C,ARMC8,ASPN,ATP11A,ATP1A1,ATP1B1,ATP2B1,B3GALNT1,B4GALT4,BCAT2,BCL2,BCL2L1,BCL2L2,BCL6,BDNF,BMP2,BTG2,CALB1,CALR,CAPN1,CASP9,CAT,CAV1,CBR1,CCDC102B,CCL17,CCL2,CCL25,CCND3,CD3E,CD44,CD59,C…
progesterone	chemical - endogenous mammalian	1.38e-30	ACOT7,ACPP,ACSL1,ADARB1,ADCYAP1R1,ADM,ADRA2A,AEBP1,AGTR1,AKR1C3,ALOX15,ALPL,APOE,AQP1,ARNTL,ASGR2,ATF3,ATP1A2,ATP1B1,B3GALNT1,BCAT1,BCL2,BCL2L1,BCL6,BDNF,BMP2,CADM1,CAPRIN2,CAV1,CCL2,CCNB1,CCND3,CD1D,CDH2,CDKN1A,CDKN1B,CDKN2B,CDT1,CES1,CFB,CFTR,CITED2,CLCA1,CLDN3,CNDP2,COL15A1,CP,CRCP,CRHR1,CRYAB,CSF1,CYP1A1,CYP2B6,CYP3A4,DBP,DKK1,EDN3,EFNA1,ELOVL2,ENC1,ENG,ENPP1,ESR2,F2R,F2RL1,F3,FGFR2,FKBP5,FOX…
TNF	cytokine	3.13e-28	A4GALT,ABCC1,ABCC3,ABTB2,ACADS,Acan,ACSL1,ADAM17,ADAMTS5,ADAMTS7,ADCY5,ADM,ADORA1,ADORA2B,AEBP1,AGFG2,AGTR1,AKAP12,AKR1B1,ANGPT1,ANGPT2,ANPEP,ANXA1,APOE,AQP1,ARHGAP18,ARHGDIB,ATF3,ATP1A1,ATP2B1,BCKDHB,BCL2,BCL2L1,BCL2L2,BCL6,BDNF,BMP2,BMP4,BMPER,BTG2,BTG3,CALR,CAT,CAV1,CCK,CCL17,CCL2,CCL28,CCND3,CCR8,CD1B,CD3E,CD4,CD44,CD59,CDH2,CDK5R1,CDKN1A,CFB,CFTR,CH25H,CHI3L1,CHST2,CHST4,CHST7,CIB2,CITED2,CL…
ESR1	ligand-dependent nuclear receptor	6.38e-23	ABCB9,ABCC3,ABLIM1,ADA,ADAM17,ADAMTS13,ADORA1,AES,AFMID,ANGPTL2,ANXA4,APOE,AQP1,ARAF,ARFGAP1,ARHGAP18,ARHGEF2,ARL4D,ARNTL,ATF3,ATP11A,ATP1B1,ATP2A3,ATP2B1,BCAT1,BCL2,BCL2L1,BCL2L2,BCL6,BMP2,BMP4,C1QTNF5,CACNA1D,CALB1,CAMK2B,CASQ2,CAV1,CBLC,CCL2,CCNB1,CCND3,CD3EAP,CD59,CDC42SE2,CDK1,CDK5R1,CDKN1A,CDKN1B,CDKN2B,CEP135,CHST2,CLCN3,CLDN1,CLDN8,CLIC3,CLIC6,CLN3,CLN8,CNOT4,COBL,COG2,COL13A1,COL16A1,COL…
D-glucose	chemical - endogenous mammalian	7.03e-23	ABCG1,ACAA2,Acan,ACHE,ACSL1,ADA,ADAM17,ADARB1,AGTR1,AKR1B1,ALDOC,ANGPT2,ANO1,ANXA1,AQP1,ARNTL,ATF3,ATP2B1,B3GNT6,BCAT1,BCL2,BCL2L1,BMP2,BMP4,CACNA1D,CALB1,CALR,CAT,CAV1,CCL2,CCNB1,CCND3,CD59,CDK1,CDK5R1,CDKN1A,CDKN1B,CDT1,CLU,COL2A1,CTGF,CTSB,DBI,DCN,DDIT4,DFNA5,DNAJB11,ELOVL6,ERFE,ERO1B,FABP5,FBP2,FBXO32,FGF2,FST,FUT1,G6PD,GCDH,GDF15,GFAP,GFPT1,GJA1,GPD1,GPLD1,GREM1,HAPLN1,HGF,HK2,HPRT1,HSPA5,IC…
TP53	transcription regulator	2.44e-22	ABAT,ABCC1,ACAA2,ACP2,ACSL3,ADA,ADGRE5,ADORA2B,AEN,AGTR1,AKAP12,AKR1B1,AKT3,ALDH18A1,ALOX15,AMOTL2,ANAPC4,ANGPT1,ANXA1,ANXA4,APOBEC2,APOE,ARAP2,ARHGEF2,ARPC1B,ASL,ASTN2,ATF3,ATP1A1,BCAP31,BCL2,BCL2L1,BMF,BTG2,CALU,CAMK2B,CASP9,CAT,CAV1,CCL2,CCNB1,CCND3,CD44,CD59,CDC25B,CDK1,CDKN1A,CDKN1B,CDT1,CEP170B,CERS6,CHMP4C,CISD1,CITED2,CLIC4,CLU,COL14A1,COL1A2,COL2A1,CP,CRYAB,CSF1,CTGF,CTIF,CTSB,CTSD,CTSH,…
ERBB2	kinase	1.25e-21	ABHD5,ABRACL,ACAA2,ACSL4,ADAM12,ADAM17,ADAMTS16,ADAMTS5,ADIPOR2,AGR2,AIM1,ALAS1,ALDOC,ANGPTL2,APLP2,BCAT2,BCKDHB,BCL2,BCL2L1,BTG2,CADM1,CAPZA2,CCNB1,CCND3,CD59,CDH2,CDK1,CDKN1A,CDKN1B,CDKN2B,CDT1,CES1,CHCHD10,CHST2,CLDN3,CLDN7,CLEC3B,CLU,CMAS,COL6A3,COL7A1,CTGF,CTSB,CYP2J2,DGAT1,EHF,EHHADH,EPHB2,EPHX2,ESR2,ETV4,ETV5,ETV6,F2R,FAM134B,FOXA1,FOXO1,GALNT3,GHR,GJA1,GNAI1,GOLPH3,GPD2,GPX3,HES1,HES2,HMG…
IL1B	cytokine	1.34e-20	A4GALT,ABCC3,ABCD3,Acan,ACHE,ACPP,ADAMTS5,ADM,AGTR1,AKR1B1,ALOX15,ALPL,ANGPT1,ANXA1,ANXA9,APOE,AQP4,ASAH2,ATF3,ATP1A1,BCL2,BCL2L1,BMF,BMP2,BMP4,BTG2,CALB1,CAT,CCKAR,CCL17,CCL2,CCL28,CCR8,CD4,CD44,CDKN1A,CFB,CFTR,CHI3L1,CLIP2,COL2A1,CP,CRHR1,CRYAB,CSF1,CTGF,CTSB,CTSZ,CYP1A1,CYP2B6,CYP2C9,CYP3A4,DBI,DBP,DCN,DDIT4,DPY19L4,DUSP5,EFNA1,EHF,ENG,ENPP1,F2RL1,F3,FABP5,FGF2,FGFR2,FKBP5,FOXO1,FST,G6PD,GADD4…
FOS	transcription regulator	2.9e-20	ABCC1,ADAM12,ADD2,AGTR1,AKR1C3,ALAS1,ANXA4,APLP2,ARID3A,ASAP1,ASL,ATF3,BCAR3,BDNF,CADM1,CALU,CAST,CAT,CCL2,CD164,CD44,CERS4,CHI3L1,CLU,CMTM4,COL16A1,COL8A2,CRABP2,CTGF,CTNND1,CTSB,CTSH,CYP2J2,DAPK2,DIO2,ELOVL6,EPHX2,EPS8,F3,FGF2,FOXA1,FZD3,FZD5,GAS1,GBA,GJA1,GM2A,GREB1,HPGD,HSD17B10,HSP90B1,HSPA5,ICAM1,IGDCC3,IGFBP1,IKBKAP,IL27,ITGA6,ITGB1,ITGB4,KRT13,LAMA3,LGALS3,LGALS4,LIN9,LOX,LPCAT3,LPL,LRP8,…
tretinoin	chemical - endogenous mammalian	3.21e-17	ABCG1,ABI3BP,ABLIM1,ACSL1,ADA,ADAM11,ADAMTS5,ADCYAP1R1,ADGRE1,ADM,AFDN,AGTR1,AKAP12,ALAS1,ALPL,ANPEP,ANXA1,ANXA5,APOE,AQP1,ATOH8,ATP2A3,BCL2,BCL2L1,BCL6,BMP2,BMP4,BMP6,BMPR1B,BPIFA1,BTG2,CALB1,CALR,CASP9,CBR1,CCK,CCL2,CCNB1,CCND3,CCT5,CD1D,CD44,CD53,CD93,CDCA7,CDK5R1,CDKN1A,CDKN1B,CDKN2B,CES1,CFTR,CITED2,CLDN1,CLDN10,COL1A2,COL2A1,COL9A2,COX11,CP,CPE,CPT1A,CRABP2,CRAT,CTGF,CTSB,CTSC,CTSD,CTSK,CTS…
PGR	ligand-dependent nuclear receptor	8.48e-17	ACSL1,ADARB1,AKR1C3,ALOX15,ATP1B1,BCL2L1,BCL6,CCNB1,CCND3,CD44,CD59,CDH12,CDK1,CDKN1A,CDKN1B,CKAP4,CLDN7,CTSD,EIF1AX,ELF5,ENC1,F2RL1,F3,FKBP5,FOXO1,GAL,GPR160,GPRC5A,GRB10,GREB1,GRIA3,GSTM3,HES1,HPGD,HSPA2,HSPB11,ICAM1,IER3,IGFBP1,ITGA6,ITGB1,ITGB4,LDLRAD4,MAT2A,MSX2,MYC,MYCN,NFKBIA,NQO2,P2RX4,P4HA2,PFN2,PGR,PIP5K1B,PLAU,PLK2,PNMT,POSTN,PPM1H,PRLR,PRRX1,PTGES,RAB27B,RUNX1,SDC1,SELENOP,SERPINA1,SL…
methylprednisolone	chemical drug	9.48e-17	ABAT,ACSL1,ADAM17,ADGRL2,ADK,AKR1C3,ALAS1,ALDH3A2,ANGPTL2,ANPEP,ANXA1,ARNTL,ATP1A1,ATP1B1,ATRN,B4GALT6,BDH1,BDNF,C1QBP,CACNA1D,CCT6A,CD44,CDH2,CDKN1A,Chn2,CITED2,CLDN3,CLDN7,CROT,CTGF,CTSC,CTSH,CYB5B,CYC1,CYP4F3,DDIT4,DSC2,EFNA1,ELOVL5,EPHX2,F3,FABP5,FABP7,FAH,FBLN5,FBP2,FBXO30,FBXO32,FDFT1,FOXA1,GADD45A,GBP2,GCLC,GHR,GJB3,GLUD1,GPD1,GSTA1,HNMT,HSD17B10,HSP90B1,HSPH1,IDH1,IDH2,IFNGR1,IGF1,IGFBP1,…
ESR2	ligand-dependent nuclear receptor	1.57e-16	A4GALT,ABLIM1,ADAMTS5,ADORA1,AES,AKAP12,ANGPTL2,ANPEP,ANXA4,APOE,ARID5B,ARNT2,ARRDC4,ATF3,ATP2B1,BCAT1,BCL2,BCL2L1,BMP2,BMP4,CACNA1D,CAV1,CCL2,CD3EAP,CD93,CDH2,CDK5R1,CDKN1A,CDKN1B,CES1,CHRM1,CHST15,CHST2,CLDN1,CLIC5,COL13A1,COL16A1,COMP,CRIM1,CTGF,CTSD,DKK1,ENPP3,ESR2,F2RL1,FAM84A,FOXA1,FOXO1,FOXO3,GALNT7,GCLC,GFAP,GJB1,GJB3,GLRX,GM2A,GREB1,HMGA2,HPGD,HSD17B4,HSPA2,HTR1A,IGF1,IGFBP3,ITGB1,JAG1,K…
IFNG	cytokine	2.7e-16	ABCA6,ABCD3,ABLIM3,ADCY5,ADM,ADORA1,ADORA2B,ADRA2A,AGTR1,ALOX15,AQP1,ARAP2,ARNT2,ATF3,ATP1A1,ATP1B1,BCL2,BCL2L1,BCL2L2,BDNF,BLNK,BMF,BMP6,CALB1,CALCOCO2,CAMK4,CASP9,CAT,CAV1,CCKAR,CCL17,CCL2,CCL25,CCL28,CD1D,CD276,CD4,CD44,CDK5R1,CDKN1A,CDKN1B,CDKN2B,CERS6,CFB,CFTR,CH25H,CHAC1,CHST7,CIRBP,CLEC10A,CLIC4,CLIC5,CLIP2,COL1A2,CP,CSF1,CTGF,CTSB,CTSC,CTSD,CTSH,CTSK,CTSZ,CYP27A1,CYP2C9,CYP3A4,CYSLTR2,DBP…
lipopolysaccharide	chemical drug	5.51e-16	ABCC1,ABCC3,ABCG1,ACSL1,ADA,ADGRE1,ADM,ADORA1,ADORA2B,ADRA2A,AGTR1,ALOX15,ANGPT2,ANGPTL2,ANKRD22,ANXA1,ANXA5,APOE,AQP1,AQP4,ARL4C,ARPC1B,ASAP1,ATF3,ATP1A1,ATP1A2,ATP2B1,BAG3,BCL2,BCL2L1,BCL6,BDNF,BMP2,BMP4,CALR,CAV1,CCL17,CCL2,CCNB1,CCR8,CD1D,CD276,CD3E,CD4,CD44,CD53,CD59,CDH2,CDK5R1,CDKN1A,CFB,CFTR,CH25H,CHI3L1,CHST7,CITED2,CLDN1,CLIC3,CLIC4,COL12A1,COL1A2,COL5A3,CP,CRHR1,CRYAB,CRYBA4,CSF1,CSPG4…
SP1	transcription regulator	7.98e-16	ABCC8,ACSL1,ADA,AEBP1,AGTR1,AKAP12,ALDH3A2,ALPL,APOE,ATF3,ATP2A3,B4GALT5,BACE2,BCL2,BDNF,BMP4,C1QBP,CAT,CAV1,CCL2,CCND3,CD59,CDC25B,CDC42BPG,CDH2,CDK1,CDKN1A,CDKN1B,CDKN2B,CES1,CHI3L1,CHRNA3,CIRBP,CITED2,COL1A2,COL2A1,COL7A1,COL8A1,CRABP2,CRYAB,CTGF,CTSD,CYBRD1,CYC1,ENG,F10,F2R,F3,FDX1,FGF2,FGFR4,FOXP3,GDF15,GHR,GJA1,GLTP,GRIA1,HDAC2,HGF,HK2,HSPA5,ICAM1,IFITM5,IFNGR1,IGF1,IGFBP1,IGFBP3,IL21R,INSR…
estrogen receptor	group	3.07e-15	ABCG1,AGO2,AKT3,ANXA1,ANXA9,BCL2,BDNF,CALB1,CAV1,CD44,CD59,CDH12,CLDN23,CLDN3,CLN8,COL12A1,COL13A1,COL7A1,COL9A2,CTGF,CYP1A1,CYP2B6,DCHS1,DSC2,DSP,FGF1,FGFR2,FGFR4,GAL,GJB3,GREB1,HSP90AA1,ICAM1,ICAM3,IGF1,IGF2BP3,ITGA3,ITGB1,JAG1,KLF10,KRT19,KRT7,LAMC2,LOXL2,LY6E,MAN1A1,MAPK12,MAPT,MMP1,MMP14,MSN,MYC,NRIP1,OXTR,PCDH10,PCDH18,PDGFC,PGR,PLAU,PLAUR,PLEK2,PRLR,SAT1,SMAD1,SMAD3,SMAD6,SYP,TGFB1,TGFB3,T…
forskolin	chemical toxicant	3.47e-15	Acan,ACPP,ADCY9,AGTR1,AKAP12,ALDOC,ALPL,ARL4C,ATF3,ATP1B1,AVPI1,BAG3,BCL2,BDNF,BTG2,CABIN1,CALR,CARD10,CASP9,CCK,CCNB1,CCND3,CCR8,CD4,CD44,CDH2,CDK14,CDK16,CDKN1A,CDKN1B,CDKN2B,CFTR,CITED4,CLU,COL15A1,CRHR1,CSF1,CTGF,CTNND1,CYP27B1,CYP2C9,DDIT4,DIO2,DUSP14,DUSP9,ERFE,ESR2,FBLN5,FDX1,FGFR2,FKBP5,FOXO1,FST,GADD45A,GADD45B,GAL,GFAP,GJA1,GNA14,GPRC5B,GRIA1,GRIP1,GRK5,HAPLN1,HAS3,HK2,HOXA5,HPGD,HSD11B…
PDGF BB	complex	4.06e-15	ACAT2,ADARB1,ADM,AKAP12,ARAF,ASAH2,ATF3,ATP2B1,BMP3,BMP4,BMP6,CBX4,CCL2,CCND3,CD44,CDK1,CDKN1A,CDKN1B,CP,CRYAB,CSF1,CSRP2,CTGF,DCBLD2,DCN,DGAT1,DUSP5,ELOVL2,ENPP1,F3,FBLN5,FHL2,FXYD5,GADD45A,GBP2,GDF15,GHR,GJA1,GREM1,HES1,HMGCS1,HOMER2,IER3,IGF1,INHBA,ITGB1,KLF10,LBP,LGALS3,LIF,MAT2A,MMP1,MMP12,MMP14,MMP3,MYC,NAMPT,NOX4,NPR3,ODC1,OLR1,PAWR,PCOLCE,PFN2,PIM1,PLAU,PLK2,POSTN,PRRX2,PRSS35,RND3,RXRG,S…
MYC	transcription regulator	4.07e-15	ACSL4,ADARB1,ADK,ADM,AKAP12,ALDH18A1,ANGPT1,ANGPT2,ANXA4,ANXA5,AQP1,ARAF,ASPRV1,BCAT1,BCKDHB,BCL2,BCL2L1,BCL6,BDNF,BMPER,C1QBP,CASP9,CAST,CAV1,CBX4,CCNB1,CCND3,CD44,CDC25B,CDC34,CDCA7,CDH2,CDK1,CDKN1A,CDKN1B,CDKN2B,CHP1,CHST15,CLDN7,CLEC3B,CLIC4,CLPB,CLU,CNTNAP2,COL14A1,COL15A1,COL1A2,COL2A1,COL6A3,COL8A1,CPT1A,CRABP2,CRYAB,CSPG4,CSRP2,CTSB,CTSD,CYP2C9,DBI,DDIT4,DKK1,DSP,DUSP5,EED,EPCAM,EVPL,EZH2…
PD98059	chemical - kinase inhibitor	7.69e-15	ACAT2,ACOT7,ACTR3,AGTR1,AKAP12,ANGPT2,ANPEP,ANXA1,ATF3,BCL2,BCL2L1,BCL6,BDH1,BDNF,BMP2,CAV1,CCK,CCL2,CCNB1,CD4,CD44,CDH2,CDK5R1,CDKN1A,CDKN1B,CDKN2B,CLU,COL1A2,CTGF,CTSB,CTSH,CTSK,CTSL,CYP1A1,DCBLD2,DIO2,DUSP5,ENG,F2R,F3,FAH,FGF2,FGFBP1,FKBP5,GADD45A,GAS7,GFPT1,GJA1,GRIA1,HGF,HMGA2,HMGB3,HPGD,HSPA5,HYOU1,ICAM1,IER3,IGF1,IGF2BP2,IGFBP1,IGFBP3,INSR,ITGAV,ITGB1,ITGB5,KRT19,LAMA3,LIPG,LPL,MAPKAPK2,MA…
genistein	chemical drug	1.4e-14	ABCA9,ABCB9,ACP2,ACPP,ADK,ADM,AKR1C3,ALAS1,AP3B2,AP3S2,ATP6V0A4,ATP6V0D2,BCL2,BCL2L1,BDNF,BMP2,BTG3,CAT,CCL2,CCNB1,CD164,CD4,CD44,CDK1,CDKN1A,CFTR,CHD5,CHPF,CHST7,CITED2,CLN3,CLN5,CLU,CTGF,CTSB,CTSD,CTSH,CTSK,CTSL,CTSO,CYP1A1,DKK1,DNASE2,ESR2,F3,FUCA1,FXYD5,GALNS,GBA,GCLC,GDF15,GFPT1,GLMP,GM2A,GNPTAB,GNS,HEXA,HPGD,HS3ST3A1,HSPA5,ICAM1,IGF1,IKBKB,IRF7,LAPTM4B,LBP,LIPA,LPL,M6PR,MAL2,MANBA,MMP1,MMP1…
thioacetamide	chemical toxicant	3.67e-14	AACS,AKAP12,AKR1C3,ANXA1,ANXA4,B4GALT6,CD44,CDCP1,CDH17,CHRNA2,CLIP2,CLU,COL1A2,CP,CPA3,CSRP2,CTGF,CYGB,CYP1A1,DAB1,DKK3,EHD3,F2R,FBLN5,GDE1,GFAP,GPD1,GPNMB,GPX3,GSTM3,HGF,IER3,IGF1,IGFBP1,IGFBP3,ITGB4,LAMC2,LGALS1,LGALS3,LIN7A,LOX,LRAT,LRP8,LTBP1,LXN,LYVE1,MCM6,MLXIPL,MMP13,MMP14,MSH2,MYC,NPY,NUPR1,ODC1,PAX8,PCOLCE,PDGFB,PRLR,PROM1,RCN1,RFC4,RGCC,S100A11,SLC7A11,SMAD7,TCF4,TGFB1,TGFB3,TGM2,TIMP1…
EGF	growth factor	1.5e-13	ACSL4,ADA,ADAM17,ALOX15,ANGPT1,ANPEP,ARHGEF2,ATF3,B4GALT5,BCL2,BCL2L1,BTG2,CAV1,CCL17,CCNB1,CCND3,CD44,CDC34,CDK1,CDKN1A,CDKN1B,CLCN3,CLDN3,CLDN7,CLDN8,CLU,COL1A2,CTGF,CTSD,CXCL14,CYP1A1,CYP2B6,DCN,DIO2,DUSP5,DVL2,ESR2,F3,FABP7,FGF2,FST,GADD45A,GAS1,GATA2,GFAP,GFPT1,GGT5,GJA1,HAS3,HES1,HGF,HMGCS1,HPGD,ICAM1,IDH1,IER3,IGF1,IGFBP1,IGFBP3,INHBA,ITGB1,JAG2,KLF10,KRT19,LIMK2,LPCAT3,MAPK11,MMP1,MMP12,M…
Vegf	group	1.83e-13	ACKR4,ADGRL2,AGFG2,AKAP12,ANGPT2,ANGPT4,ANGPTL2,ANPEP,AQP4,ARHGAP18,ARNTL,ATF3,BCL2,BMP2,CALB1,CALCRL,CD3EAP,CD44,CD93,CDC14A,CDC25B,CDK1,CHI3L1,CHST7,CLCF1,CLDN1,CNTFR,COL4A3,CPA3,CRYAB,DCBLD2,DOK5,DTYMK,DUSP5,EFNA1,EHF,EMP2,ENTPD1,ETV5,F3,FAIM2,FGF16,FGF2,FKBP5,FRMD6,FST,FXYD4,GMNN,GPRC5B,GRB10,GRK5,HES1,HK2,ICAM1,IGFBP3,IHH,IL17RC,INHBA,INHBB,ISG20,ITGA6,ITGB1,LRAT,LRP2,LRP8,LY75,LYVE1,MAPKAPK…
indomethacin	chemical drug	1.84e-13	ABCD3,ACSL1,ADAMTS5,ALOX15,ANGPT1,ANGPT2,ANXA1,BCL2,BCL2L1,BDNF,BTG2,CBX4,CCL2,CCNB1,CD44,CDKN1A,CDKN1B,CLDN1,CLU,CP,CPT1A,CTSD,CYP2B6,DGAT1,FGF2,FXYD5,GBA,GDF15,GPNMB,GSTM3,HGF,IER3,IGF1,IGFBP1,INSR,ITGB4,LAMC2,LGALS3,LOXL2,LPL,LXN,MANF,MMP1,MMP12,MMP14,MYC,NOS1,P4HB,PGR,PIM1,PLAUR,PLIN2,PRKCA,PRLR,PROM1,PTGES,RCN1,RPS28,S100A11,SDC1,SLC15A1,SLC7A5,STAR,TACR1,TIMP1,TNFRSF12A,TNFRSF21,TUBB,UAP1,U…
raloxifene	chemical drug	5.81e-13	ADCY9,ADIRF,BCAS1,BCL2,BLNK,BMP2,BMP4,CCNB1,CDKN1A,CLU,CSF1,CTSH,CTSL,DDIT4,EDN3,ENG,ESR2,F2R,GNS,GPRC5A,GREB1,HES1,HOXC4,IDH2,IER3,IFI30,IGF1,INHBB,IRF6,ITGB1,KIAA0922,KRT7,LAMB1,LUM,MATN2,MIF,MMD,MMP13,MMP3,MYO1B,NCOA1,PGR,PLK2,PRSS23,PXDN,RFC4,SMAD3,SMAD7,SOD1,STC1,TGFB3,TIMP1,TM4SF1,TNFRSF11B,TTC9,TUBA4A,WISP2
AGT	growth factor	6.54e-13	ACAT2,ADAM12,ADAM17,ADAM23,ADAMTS5,ADGRE1,ADM,ADORA2B,Aff2,AGTR1,ALOX15,ANGPT1,ANGPT2,ASAH2,ASL,ATF3,ATP1A1,ATP1B1,ATP2B1,BCL2,BMP6,CALR,CAT,CAV1,CCL2,CCND3,CD44,CDK1,CDKN1A,CDKN1B,COL1A2,CP,CRABP2,CTGF,CYP2C9,CYP2J2,ENG,F3,FDFT1,FDX1,FGF2,FOXO3,FOXP2,GFPT1,GJA1,GRK5,HES1,HEY1,HGF,HMGCS1,ICAM1,IDH1,IGF1,IGFBP3,IL18R1,INHBB,INSR,ITGAV,ITGB1,ITGB5,JAG1,KCND3,LAMB1,LEPR,LIF,MAP1LC3A,MAPT,MATN2,MIF,M…
IGF1	growth factor	1.41e-12	Acan,ADA,ADM,ANGPT2,ANPEP,AQP4,ASGR2,BCL2,BCL2L1,BDNF,BMP2,BMP4,CCNB1,CCND3,CD44,CDK1,CDKN1A,CDKN1B,CLU,COL2A1,CSF1,CTGF,CTSD,DDIT4,EIF1AX,ESR2,ETV6,F3,FBXO32,FOXA1,FOXO1,GATA2,GFAP,GHR,GPD1,GPD2,GRM7,HAPLN1,HGF,HSD11B1,HSPA5,ICAM1,IER3,IFNGR2,IGF1,IGFBP1,IGFBP3,IGFBP6,IL16,INSR,ITGAV,ITGB5,LARP6,LEPR,LPL,MAFG,MAPT,MIF,MMP1,MMP13,MMP14,MMP3,MUC5AC,MYC,MYCN,NCF2,NFKBIA,NOX4,NTN1,NUPR1,ODC1,PCOLCE,…
dihydrotestosterone	chemical - endogenous mammalian	1.79e-12	ABCG1,ACPP,ADM,AES,AGTR1,AIG1,ALAS1,ANO1,APOE,AQP1,ASAP2,BCAP31,BCL2,BCL2L1,BMF,BTG2,CASP9,CCNB1,CCND3,CDCA7,CDH2,CDKN1A,CDKN1B,CHI3L1,CLIC6,CLU,CNTNAP2,COL5A3,CPT1A,CTGF,DBI,DIO2,EFNA1,ELOVL7,ESR2,F2R,FBXO32,FGF2,FKBP5,FOXO1,FOXP2,FOXP3,FST,GFAP,GHR,GNMT,GPD1,GPRIN2,GPX3,HACL1,HK2,HOMER2,HOXA5,HPGD,HSP90AA1,IGF1,IGFBP3,INHBB,INSR,ITGB1,JAG1,KLK1,KLK4,KRT1,KRT19,LGALS1,LOX,LPL,LTBP1,LY6E,ME1,MED1…
FGF2	growth factor	2.82e-12	ADAMTS5,AKR1B1,ANGPT1,ANGPT2,ANPEP,BCL2,BCL2L1,BCL6,BDNF,BMP4,BTG2,CALB1,CAPZA2,CAV1,CCK,CCL2,CCND3,CDKN1A,CDKN1B,COL1A2,CRYAB,CSF1,CTSK,CTSL,DCN,ENPP1,EPCAM,ETV5,F3,FDX1,FGF2,FGFR2,FGFR4,FOXO1,FOXO3,GADD45A,GFAP,GJA1,GPNMB,GREM1,GRIA1,GRIA3,GRIK4,GRM7,HGF,ICAM1,IGF1,IGFBP3,INHBA,ITGA3,ITGB1,KCNC1,LOX,LYVE1,MAPT,MGP,MIF,MITF,MMP1,MMP13,MMP3,MSX1,MUC5AC,MYC,Nes,NOV,NPY,ODC1,PDGFB,PDGFC,PENK,PGK1,P…
mifepristone	chemical drug	3.69e-12	ABCC3,Acan,ADM,ALAS1,ALOX15,ALPL,ANXA1,APOE,AQP1,ATF3,BCAT1,BCL2,BCL2L1,CAV1,CCL2,CDKN1A,CDKN1B,CFTR,CHI3L1,CLDN3,CLDN7,CLEC3B,CLU,COL15A1,CTGF,CTSD,CYP3A4,DDIT4,DIO2,DKK3,EPCAM,EPHB3,F3,FDFT1,FGF2,FKBP5,FST,GAL,GJA1,GSTM1,HPGD,HSD11B1,HSPA5,ICAM1,IGFBP3,INHBB,ITGB4,JAK3,LAMA2,LAMB3,LAMC2,LOX,MME,MMP1,MMP3,MYC,NCOA1,NDP,NFKBIA,NOX4,NPL,NPY,NPY1R,OXTR,PEPD,PGR,PLK2,POSTN,PTGER2,PTGIS,RARA,SOX17,SS…
ERK	group	8.53e-12	ACSL5,BCAR3,BCL2,BCL2L1,BMF,BTG2,BTG3,CAV1,CCK,CCL2,CCND3,CD1D,CDK5R1,CDKN1A,CDKN1B,CLU,CTGF,CTSK,CYP1A1,DIO2,EZH2,FGF2,FOXO1,FOXO3,FOXP3,FST,GCLC,GDF15,HAS3,HEY1,ICAM1,ICAM3,IER3,IFNAR1,IGFBP1,JAG1,KLF10,LAMB1,LIF,MAFB,MAP4K4,MMP1,MMP13,MMP14,MMP3,MUC5AC,MYC,ODC1,OSBPL10,PDGFC,PECAM1,PLAU,PTGES,RGS4,S100A12,SERPINB2,SNAI2,SORT1,SOX4,STMN4,TGM2,THBS1,TIMP1,TRPC3,TUBA1A,UGCG,VEGFA
ATF4	transcription regulator	1.08e-11	ATF3,BCAT1,CALR,CCL2,CDKN1A,CDKN1B,CHAC1,DDIT4,DDR2,ERO1A,GDF15,GHITM,GRB10,GYS1,HSP90B1,HSPA5,IHH,JAG1,LGALS3,MAP1LC3B,MARS,NUPR1,PENK,PHGDH,PRRX2,PSAT1,PYCR1,RBPJ,SEL1L,SIGMAR1,SLC1A5,SLC38A2,SLC38A3,SLC3A2,SLC7A1,SLC7A5,SNAI2,SREBF1,STC2,TNFRSF11A,TNFRSF11B,TNFRSF12A,TRIB3,VEGFA,WARS,WFS1,WNT11
valproic acid	chemical drug	1.2e-11	AACS,ABCG1,ABHD5,AKR1B1,AKR1C3,AMFR,ATF3,ATP11A,ATP2A3,BCL2,BCL2L1,BDNF,CALR,CASP9,CAT,CCL2,CD44,CDC123,CDCA7,CDKN1A,CDKN1B,CH25H,CHPT1,CITED4,COCH,COLQ,CPT1A,CRAT,CRHR1,CROT,CTPS1,CTSB,CYP1A1,CYP2B6,CYP2C9,CYP39A1,DAPK3,DBI,DNAJB11,DPP10,EHHADH,ELOVL2,ELOVL6,ETV6,FAM107A,FDFT1,FRMD6,GADD45B,GFAP,GREB1,GRM7,HAPLN1,HDAC5,HMGCS1,HSD17B6,HSPA5,ICAM1,LOXL3,LRAT,LRP8,MCM6,MICB,MMP1,MMP13,MTHFR,MYCN,NF…
phorbol myristate acetate	chemical drug	1.51e-11	Acan,ACHE,ACSL4,ADAM17,ADAM9,ADM,AGTR1,ALAS1,ANGPT1,ANGPT2,ANXA1,AQP4,ASAH2,ATP2A3,BCL2,BCL2L1,BDNF,BMP6,BTG2,C3orf52,CA11,CAV1,CCL2,CCND3,CD276,CD4,CD44,CDK1,CDK5R1,CDK5R2,CDKN1A,CDKN1B,CDKN2B,CES1,CFTR,CH25H,CLCF1,CLDN1,CPE,CRHR1,CSF1,CTGF,CTSB,CTSD,CYP1A1,CYP27B1,DBP,DDIT4,ESR2,F3,FDX1,FGF2,FGFBP1,FHL5,FKBP5,Folh1,FOXP3,FST,GAL,GATA2,GCLC,GDF15,GJA1,GPC2,GPRC5A,GRK5,GSTA1,GSTM1,H1FX,HES1,HGF,H…
cisplatin	chemical drug	2.34e-11	ABCC3,ADGRE1,AGFG2,AIFM1,ANPEP,ANXA1,ANXA4,ANXA5,AQP1,ASTN2,ATF3,BCL2,BCL2L1,BCL2L12,BMP4,BTG2,CAPN1,CAT,CAV1,CC2D1A,CCL2,CCNB1,CD44,CD53,CDC25B,CDCP1,CDK1,CDKN1A,CDKN1B,CDKN2B,CLCA1,CLU,CP,CPT1A,CSF1,CTGF,CTNND1,CTSB,CXCL14,CYP3A4,DDIT4,DGKA,DKK1,DRAM1,EEF2K,F3,FAM117A,FNDC3B,FXYD5,G6PD,GABPB2,GADD45A,GAMT,GAS1,GDF15,GGT1,GHR,GMDS,GPNMB,GRIA1,GSTA1,GSTM1,GSTM3,HK2,HMGCS1,HSPA5,ICAM1,IER3,IFITM1,…
MGEA5	enzyme	3.08e-11	ABLIM1,ABLIM3,ACSL4,ADGRL2,AIFM1,ALDOC,APOE,ARAF,BCL2,BCL2L1,CALB1,CALCRL,CAPN1,CASQ2,CAV1,CCBE1,CCL2,CD302,CD44,CD53,CD93,CDCA7,CDCA7L,CDKAL1,CDKN1A,CDKN2B,CH25H,CLDN1,CLDN7,CMTM8,CNOT1,CPE,CYP2B6,CYP4V2,EPHB3,EPS8,FABP3,FABP7,FDFT1,FGFBP1,FGFR4,FZD10,G6PD,GADD45A,GALNT6,GAS1,GDF10,GFOD1,HMGCS1,HPGD,HSDL1,IFNGR2,IGF1,IGF2BP3,IGFBP3,IL21R,IL6R,ITGB5,KREMEN1,LAMB1,MAP3K3,MMP14,NDUFC2,NOTCH2,OGDH,P…
Sos	group	3.52e-11	ABCC1,ADAM12,ADD2,AKR1C3,APLP2,ARID3A,ASAP1,BCAR3,CADM1,CAST,CAT,CD44,CERS4,CHI3L1,CMTM4,COL16A1,CRABP2,CTNND1,DAPK2,ELOVL6,EPS8,GBA,GM2A,HSD17B10,ITGA6,ITGB1,KRT13,LAMA3,LGALS4,LIN9,LRP8,LTBP3,MAP4K4,MMP3,MPZL2,MYO5B,NRIP1,ODC1,PIK3CB,PIP5K1B,PLAU,PLK2,PMEPA1,RAPGEF3,RIPK4,RUNX1,SEMA3E,SIRPA,SLPI,SMAD7,SMURF1,STMN1,TBL1X,TGFB1,TIPARP,TNFRSF18,TNMD,TPD52,TPP1,UGCG
HNF1B	transcription regulator	4.32e-11	AMBP,ANXA4,CD44,CDK1,CITED2,CLDN1,CLDN7,CPN1,EPS8,GSTA1,HGFAC,HMGA2,IGFBP1,IGFBP3,IHH,ITGA3,ITGB6,JAG1,KIFAP3,LAMB1,LUM,MAFB,MMP7,MPZL2,PDZK1IP1,PKD1,PKHD1,PLAU,PLAUR,PLEK2,PTGIS,SERPINA1,SERPINH1,SGK2,SLC26A3,SLC29A1,SLC5A1,SNAI2,TACSTD2,TM4SF4,TTR,UPP1
trans-hydroxytamoxifen	chemical drug	4.32e-11	ADCY9,ADIRF,ARNT2,BCAS1,BLNK,BMP4,CLU,CTSH,CTSL,DDIT4,EFNA1,ENC1,GCLC,GNS,GPRC5A,GREB1,HOXC4,IER3,IFI30,INHBB,IRF6,KIAA0922,KRT7,LAMB1,MAPT,MATN2,MMD,MYO1B,PDZK1,PLK2,PRSS23,PXDN,RAB31,RFC4,RND3,SLC39A6,SMAD3,STC1,TGFB3,TM4SF1,TTC9,WISP2
NFkB (complex)	complex	4.46e-11	ABCD3,ABCG1,ADGRE1,ADORA2B,ADRA2A,AMPH,APOE,ATF3,BCL2,BCL2L1,BCL2L2,BDNF,BMP2,BPIFA1,CALB1,CARD10,CASP9,CCK,CCKAR,CCL17,CCL2,CCNB1,CD44,CDC25B,CDKN1A,CFB,CFTR,CITED4,CLCF1,CLIP2,CLU,COL1A2,COL2A1,CRHR1,CSF1,CTGF,CYP3A4,DBP,DBT,DOK5,DUSP5,EFNA1,EHF,ENPP1,EPCAM,F2RL1,F3,FABP5,FAM46A,FGF1,FGF2,FOXP3,FST,FUCA1,GADD45A,GADD45B,GBP2,GCLC,GDF15,GFAP,GLA,GRK5,HERC5,HGFAC,HIF3A,HTR1A,ICAM1,IER3,IKBKE,IRF7…
Cg	complex	5.28e-11	ACPP,ACSL1,ADCYAP1R1,ADM,AKR1C3,BCAT1,BCL2,BCL2L1,BDNF,BMP2,BTG2,BTG3,CAMK4,CCL2,CD93,CDH2,CDKN1A,CDKN1B,CLU,DBI,EDN3,ENPP3,EPHA7,ESR2,F2RL1,FABP5,FAM3D,FJX1,FST,GAL,GAS1,GDF10,GJA1,GM2A,HK2,HMGA2,HPGD,HSD11B1,ICAM1,IER3,IGF1,IGFBP3,INHBA,INHBB,ITGAV,ITGB1,ITGB5,KHK,LEPR,LIF,LIMCH1,MAPKAPK2,MMP1,MMP19,NPR1,NPR3,NR2F6,NRIP1,NUCB2,OXTR,PAPPA,PECAM1,PGR,PLAU,PLAUR,PRLR,PTGER2,RECQL,RGS20,RGS4,RUNX1,…
metribolone	chemical reagent	5.56e-11	ACPP,ACSL3,AKAP12,ATP1B1,BCL2,BCL2L1,BMPR1B,CDK5R1,CDKN1A,CDKN1B,CDKN2B,CLU,CREB3L4,CRYAB,ELK4,FDFT1,FHL2,FKBP5,FOXO1,GDF15,GFPT1,GNMT,GRIP1,HES6,HK2,HOMER2,IGF1,ITGA6,ITGB4,KIAA0141,KLK1,KLK4,MARS,MCCC2,MMP1,NCOA2,PAX2,PFKFB2,PGM3,PHYH,PMEPA1,PRKACB,PROS1,REG4,SAT1,SELENOP,SMAD3,SMS,SORD,SREBF1,THBS1,TM4SF1,TMPRSS2,TPD52,TRPS1,UAP1,UGDH,UNC13B,VEGFA
triamcinolone acetonide	chemical drug	6.73e-11	ACKR4,ACSL1,AGXT,AIM1,AQP1,ARL4C,ATF3,B3GNT6,BCL2,BMP2,BMP4,BMP6,BTG2,CBX4,CD44,COL13A1,DCBLD2,DNA2,F10,FGFR2,FKBP5,FOXO3,FUT4,GAS1,HCK,IGFBP3,IRF7,KLF10,KLF15,LSP1,MDFI,MMP13,MYC,NFKBIA,NOS1,PDIA5,PER1,PEX6,PFAS,PLAU,PLK2,PTPN7,RASL11B,RGCC,RGS16,RHOBTB3,RUNX1,SCG2,SCNN1D,SEMA6A,SLC31A2,SOX4,STC2,STK10,TBC1D1,TREH,TSC22D3,TSPYL2,ZBTB16,ZFAND5,ZNF263
CTNNB1	transcription regulator	7.17e-11	ABCC1,Acan,ACTR3,ADAM17,ADSS,AES,AIM1,ALDH3A2,ANXA1,AQP4,BCAP31,BCL2,BCL2L1,BMF,BMP2,BMP4,CADM1,CAPN1,CD4,CD44,CDH2,CDKN1A,CDKN1B,CDKN2B,CLU,CNTFR,COL27A1,COL2A1,CRABP2,CRAT,CTGF,CTHRC1,CTSZ,DIO2,DKK1,EDN3,ENPP1,EPCAM,EPHB2,EPHB3,ESR2,ETV4,EYA2,F2R,FGF16,FGFBP1,FST,FZD3,GADD45B,GATA2,GFAP,GHR,GIPC1,GJA1,GJB1,GPA33,GPR137B,GREM1,HAPLN1,HES1,HOXA5,HTRA1,IFITM1,IGF2BP1,IHH,INHBB,IRF8,ITGA6,ITGB1,ITS…
cyclosporin A	biologic drug	7.73e-11	ABCD3,ABLIM1,ACHE,ACPP,ADORA1,ADORA2B,AGTR1,AIFM1,AKR1B1,ALAS1,ANXA1,APOE,ATF3,ATP1A1,BCAT1,BCL2,BCL2L1,BDNF,BMP2,CALB1,CAV1,CCL2,CD1D,CD44,CDKN1A,CDKN1B,CLU,CP,CTGF,CYP27A1,CYP2C9,CYP3A4,DDIT4,DGKA,F3,FDFT1,FKBP5,FLT3LG,FOXP3,FST,FXYD5,GFAP,GJA1,GPNMB,GSTM3,HSP90AA1,HSPA5,ICAM1,IER3,IFNGR1,IGFBP1,IL16,IL31RA,ITGAV,ITGB4,ITGB6,KCNA5,KCNK3,LAMA3,LAMC2,LGALS3,LXN,LYPD3,LYVE1,MICB,MIF,MMP1,MMP14,MMP…
nitrofurantoin	chemical drug	8.2e-11	AMACR,AMBP,ANXA5,APOE,ASL,BCL2L1,BTG2,CAT,CES1,CFI,CLU,COL2A1,CP,CPT1A,CTSB,DBI,EHHADH,GADD45A,GJB1,GPNMB,GSTM1,GSTM3,Gulo,HMGCS1,HSD17B4,HSPA5,IER3,IGF1,IGFBP1,IGFBP3,ITGB1,ITGB4,KRT19,LBP,LGALS3,LOX,MMP12,MMP14,MYC,NFKBIA,ODC1,S100A11,SDC1,SELENOP,SERPINA1,STMN1,TIMP1,TNFRSF12A,TTR,TUBA1A,TUBB,VEGFA
pirinixic acid	chemical toxicant	8.89e-11	ABCC1,ABCC3,ABCD3,ACAA2,ACADS,ACAT2,ACMSD,ACSL1,ACSL4,ACSL5,ADIPOR2,AHSG,AKR1C3,ALAS1,ALDH3A2,ALDOC,AP3M1,APOE,ASL,ATP11A,CAT,CCK,CCL2,CCNB1,CCND3,CCT6A,CCT7,CDH2,CDK1,CDKN1A,CDKN1B,CFI,CLU,CPT1A,CTSB,CYP1A1,CYP27A1,CYP2B6,CYP2C9,CYP2J2,CYP3A4,DBI,ECI2,EHHADH,ELOVL5,ELOVL6,ENTPD1,F3,FABP5,FADS2,FBP2,G6PD,GADD45A,GADD45B,GNB4,GPD1,GPD2,GSTM3,HADH,HGF,HMGCS1,HSD17B10,HSD17B4,HSP90AA1,IRF8,ITGB5,JAG…
TP73	transcription regulator	8.96e-11	ABCC1,ADA,ADAM17,ADAM23,ADORA2B,AEN,ARNTL,ATF3,BTG2,CADM1,CCL2,CCNB1,CCND3,CDK1,CDKN1A,CDKN1B,CLDN10,CLMN,CNTFR,CRYAB,CTSD,DAB1,DBP,DDIT4,DIMT1,DRAM1,FGF2,FOXO3,FST,G6PD,GADD45A,GPNMB,GPR137B,GRK5,HES1,IDH2,IER3,IGFBP3,ITGB4,JAG1,JAG2,LBH,LDHD,LTBP1,MMP13,MMP14,MMP19,MMP28,MPZL2,MYCN,NUPR1,P2RX4,PDGFB,PIEZO2,PIK3R3,PLK2,PSRC1,PTGES,ROBO4,RPRM,RUNX1,SAT1,SERPINA1,SHISA5,SNAI2,SPINT1,STMN1,TBL1X,TG…
HGF	growth factor	9.16e-11	ACKR4,ADGRL2,AIFM1,AKAP12,ANGPT2,ANGPT4,ANGPTL2,ARNTL,ATF3,BCL2,BCL2L1,BMP2,CALCRL,CAV1,CCL2,CD3EAP,CD44,CD93,CDC14A,CDC25B,CDK1,CDKN1A,CDKN1B,CDKN2B,CLCF1,CNTFR,COL1A2,COL2A1,CRYAB,CSF1,CTGF,CTSK,CYP2B6,DOK5,DTYMK,EHF,EMP2,ENTPD1,EPCAM,F3,FAIM2,FGF16,FKBP5,GBA,GMNN,GRB10,GRK5,HDAC5,HES1,HGF,HK2,ICAM1,IGF1,IGFBP3,IL17RC,INHBA,IRF8,ISG15,ISG20,ITGA6,ITGB1,KRT17,KRT19,LAMC2,LRP8,LY75,LYVE1,MAPKAPK2…
CREB1	transcription regulator	1.38e-10	ACHE,ADM,AKT3,ALAS1,ANGPTL2,APOE,ATF3,ATP1A1,BAG3,BCL2,BCL2L1,BDNF,BTG2,CAMK4,CCK,CCNB1,CCND3,CD4,CDH2,CDK14,CDKN1A,CH25H,COCH,CPEB1,CPT1A,CRIM1,CSRP2,DGKA,DIO2,DUSP14,ETV6,FAM46A,FGFR2,FOXP3,FRMD6,GADD45A,GADD45B,GAL,GALNT1,GLA,GPNMB,GRIA1,GRIA3,HMGCS1,HPCA,HPGD,HSD11B1,HSPA5,IER3,INHBA,IRF7,ITGBL1,KCND2,KDELR3,KYAT1,LAPTM4B,LPL,MAT2A,MCM6,MCTP1,MDGA1,MFSD2A,MMP1,MMP13,MRPL49,MUC5AC,MYC,MYO1B,NA…
TWIST1	transcription regulator	1.47e-10	Acan,BCL2,CBX2,CCK,CCL2,CD44,CDH2,CDKN1A,CHAD,CHI3L1,CLU,COL2A1,DCN,DKK3,ENPP3,EZH2,FAT4,FBN2,FGFR2,FIBIN,FOXO1,HEG1,IGFBP1,ITGA8,ITGB5,MFGE8,MME,MMP1,MXRA8,PAM,PAMR1,PCDH18,PCOLCE,PROM1,PRRX2,PXDN,SDC3,SEMA5A,SNAI2,SPHK1,SPOCK2,TGFB1,TGFBI,THBS2,TLL2,TNFRSF21,VEGFA,WISP1
PPARG	ligand-dependent nuclear receptor	1.6e-10	ABCG1,ACAA2,ACADS,ACSL1,ACSL4,ACSL5,ADIPOR2,APOE,ARL4D,ASAP1,BCL2,BCL2L1,BCL6,BDH1,CAT,CAV1,CCL17,CCL2,CDKN1A,CES1,COL1A2,CPT1A,CRABP2,CRAT,CTGF,CTPS1,CTSL,CXCL14,DGAT1,DGAT2,DGKA,EHHADH,ELOVL6,ERO1A,FABP3,FABP5,FAM20C,FBP2,FGF1,FST,GATA2,GDF15,GPD1,GSTA1,HES1,HGF,HK2,HYOU1,ICAM1,IDH1,IGF1,IGFBP1,IGFBP3,IGFBP6,IHH,INSR,IVD,KRT19,LAMB3,LPL,MANBA,MCTP1,ME1,MLYCD,MMP14,MUC13,NOX4,ODC1,OLR1,PDE3B,PEC…
VCAN	other	1.86e-10	ADM,AEBP1,APOE,ATRN,BDNF,CASQ2,CD59,CDKN1A,CLU,COMP,CPE,DCN,F3,FABP5,FBLN5,FST,HAS3,ICAM1,INHBB,ITGA3,ITGB1,LAMB1,LBP,LGALS3,LOXL4,MIF,NFKBIA,PAM,PCSK5,PENK,PRDX5,PTGIS,RBPJ,SMAD3,SMOC1,SORT1,SPATS2L,ST6GAL1,TGFB1,TGFB3,TIMP1,TTC27,VEGFA,WNT4
NR3C1	ligand-dependent nuclear receptor	1.93e-10	ADM,AIFM3,AKTIP,ANXA1,APOE,AQP1,ATP1B1,BAG3,BCL2,BCL2L1,BCL2L2,BCL6,BDNF,BMF,BMP2,CARD10,CASP9,CAT,CAV1,CBX4,CCL2,CDKN1A,CLCF1,CORO2A,CRYAB,CYP27A1,CYP2C9,CYP3A4,DAPK2,DAPK3,DBI,DBT,DDIT4,DEGS1,DGAT2,DPP7,DUSP22,EFNA1,ELMOD1,ENC1,F2R,F2RL1,F3,FKBP5,FOXO1,FOXO3,GADD45A,GADD45B,GAS1,GBP2,GNMT,GPX3,GRIA1,GRIA3,GRM7,GSTA1,HDAC2,HSD11B1,HTR1A,ICAM1,IDH1,IER3,IFT122,IGF1,IGFBP1,IKBKB,ING2,INHBA,INSR,IR…
mibolerone	chemical drug	2.03e-10	ACSL1,ALDH18A1,BMP6,CALR,CALU,CDK1,CLU,COL1A2,COL6A3,CYP4V2,DBI,DNAJB11,ERP29,F3,FKBP5,GMNN,GPNMB,HMGCS1,HSP90B1,HSPA5,HYOU1,IFNGR1,IGF1,IGFBP3,IRF7,KLF10,KLK1,LPL,MAN2A1,MAT2A,Mkrn1,MME,MMP1,MYC,P4HB,PGK1,SLC25A5,SPOCK1,SQLE,STMN1,TGFBI,TK1,TMPRSS2,TUBA1A,UCP2
fulvestrant	chemical drug	2.29e-10	ADCY9,ARAF,BCL2,BMP2,BMP4,CAST,CAV1,CCL2,CCNB1,CDC25B,CDK1,CDK8,CDKN1A,CDKN1B,CSF1,CTSL,DDIT4,EMC9,ESR2,F2R,G6PD,GADD45A,GAL,GHR,GJA1,GREB1,HES1,HOXC4,ICAM1,IER3,Ifi27,IGF1,INHBB,ITGB1,KLF10,LEPR,LPL,LRP8,MANF,MMD,MYC,MYO1B,NOS1,PDCD4,PGR,PLK2,PRSS23,RECQL4,RNASEH2A,SELENOP,SLC25A5,SLC7A5,SNAI2,SOD1,SSTR2,STAR,STC1,STMN1,TGFB1,TIMELESS,TK1,TNFRSF11B,TSC22D3,TTC9,TUBA4A,USP19,VEGFA,VIPR1,WISP2
FSH	complex	2.32e-10	ACP2,ACPP,ADAM17,ADCY9,ADM,AKAP12,ALDH3A2,ALPL,AMOTL2,ARL4C,ATP2B1,BCL2L2,BDNF,BMPR1B,BTG2,CAMK4,CARD10,CASP9,CDH2,CDK14,CDK16,CH25H,COL15A1,CPE,CTGF,CTNND1,DUSP14,DUSP9,EFNA1,ENC1,ESR2,FDX1,FGF2,FKBP5,FST,GCLC,GDE1,GPRC5A,GPRC5B,GRK5,HDAC5,HK2,HSD11B1,IGFBP3,IL6R,ING2,INHBA,INHBB,ISG20,ITGA3,ITGB5,KLF10,LOX,LYPD3,MAP1LC3B,MAP4K4,MYC,NLK,NPC2,NPY,NPY1R,P4HA2,PAWR,PENK,PGK1,PGR,PLA2G10,PLK2,PPP2R5…
OSM	cytokine	2.88e-10	ABCC1,ABCC3,ABCC8,ABCG1,ACSL3,ACSL5,ADAM17,ADAMTS5,AKR1C3,AMACR,ANGPT2,ANXA1,ANXA9,ARHGEF12,ARHGEF2,ARL4C,BCL2,CAT,CBX3,CCL2,CDH2,CDKN1A,CDKN1B,CH25H,CHI3L1,COL1A2,COL2A1,COL8A1,CTSH,CTSL,CYP4F3,DEGS1,DSC2,EPCAM,EPHB2,EVPL,F3,FGF2,GAS7,GBP2,GCA,GFPT1,GJB5,GNS,GPNMB,HGF,HK2,HSD11B1,HSPA2,HSPA5,ICAM1,IFNGR1,IGFBP6,IL6R,IRF7,ISG20,JAG1,KLF10,KLK1,KRT17,KRT19,LBP,LDLRAD4,LIF,LY6G6C,MARCKS,MLLT11,MMP1…
cycloheximide	chemical reagent	3.39e-10	Acan,ADM,AGTR1,AQP4,BCL2L1,BDNF,BTG2,CALR,CAMK2A,CAT,CAV1,CCK,CCL2,CCND3,CD4,CD44,CDKN1A,CDKN1B,CITED2,COL2A1,CSF1,CTGF,CYP1A1,CYP2B6,DDIT4,DIO2,DTYMK,ESR2,FDX1,FGF2,FST,GADD45A,GADD45B,GCLC,GJA1,GNAI1,GREB1,HEXA,HGF,HMGA2,HSD11B1,ICAM1,IGF1,IGFBP1,IGFBP6,IRF7,ISG20,ITGB5,KCND2,KCND3,KSR2,LARP6,LPL,MME,MMP1,MMP12,MMP13,MMP19,MMP7,MYC,MYCN,NFKBIA,OLR1,PDGFB,PDIA2,PGK1,PGR,PLAU,PLAUR,PNMT,PTGDS,PTG…
APP	other	3.69e-10	ABCD3,ABCG1,ACHE,AES,AIFM1,ALDOC,AMPH,ANKS4B,AP3B2,APLP2,APOE,ARNTL,ATOX1,ATP1A2,ATP1B1,ATP5H,BASP1,BCL2,BCL2L1,BCL2L2,BDNF,BMF,BMP4,BMP6,C1QBP,CALB1,CALR,CAPN1,CASP9,CAST,CAT,CCL2,CD44,CD59,CDC14A,CDH2,CDK1,CDK5R1,CH25H,CITED2,CLDN1,CLIC6,CLU,COL13A1,CP,CRABP2,CSF1,CTGF,CTSB,CTSD,DBI,DCN,DDX58,DKK1,ENG,EPHB2,F2RL1,F2RL3,FABP3,FGF2,FOXO3,FXYD1,FZD3,GALK1,GBP2,GDF15,GFAP,GHR,GLIS3,GRIA1,GSTM3,HES1…
SYVN1	transporter	5.56e-10	ABCC3,ACP2,ACSL3,ADAM9,ADCY9,AES,AMOTL2,APLP2,ATP1A1,BCAT1,CD44,CSPG4,CTPS1,DIO2,DPYD,F3,GGCX,GPRC5A,HERC5,IRAK2,ITGA3,ITGA6,ITGAV,ITGB1,ITGB4,NDFIP2,NFKB2,OLR1,PNPLA2,SCARA3,SETX,SLC12A3,SLC1A5,SLC27A3,SLC35C2,SLC3A2,SLC43A2,SLC43A3,SLC7A5,SLCO4A1,TARS,TNS4,UNC13D,VAMP7
U0126	chemical - kinase inhibitor	6e-10	Acan,ADGRE1,ADORA2B,AQP1,AQP6,ARHGEF2,ASGR2,ATF3,BCL2,BCL2L1,BDNF,BMP6,CASP9,CAV1,CCL17,CCL2,CCND3,CD44,CDK5R1,CDKN1A,CDKN1B,CFTR,CLCF1,COL2A1,CRY2,CTGF,CYP1A1,CYP2B6,CYP4F3,DBP,DCHS1,DUSP5,EEF1E1,EHF,EIF1AX,ENPP4,ETV5,F3,FGF2,FGFR2,FKBP5,FLT3LG,GADD45B,GAMT,GCLC,GDF15,GFAP,GJA1,GRAMD1B,HAPLN1,HMGB3,HPGD,HSPA5,ICAM1,IER3,IHH,INHBA,ITGA3,ITGA6,ITGB5,KIFC3,KLF10,LIF,LPL,MAT2A,MMP1,MMP12,MMP13,MMP3,…
KRAS	enzyme	6.52e-10	ACTR3,AMPH,ANPEP,AOX1,APLP2,ATP1B1,BCL2,BCL2L1,BDH1,BMP4,CAV1,CCND3,CD44,CDH2,CDKN1A,CDKN1B,CDT1,CLU,CRYAB,DUSP5,EFNA1,EPCAM,ERO1A,ETV5,F3,FAH,G6PD,GADD45A,GAS1,GBA,GCLC,GFAP,GGT1,GJA1,GMNN,HEXA,HSPA5,HYOU1,IER3,IFITM1,IGF2BP2,IP6K2,ISG15,LAMB3,LBH,LIPG,LOX,LTBP4,MAN2A1,MAP1LC3B,MAPK12,MICB,MMD,MMP3,MMP7,MTRR,MYC,MYCN,OAS1,PAK1,PAWR,PCOLCE,PDE4B,PIM1,PRDX4,RAB20,RNH1,SCMH1,SDC4,SIRPA,SLC3A2,SMPD3…
HRAS	enzyme	7.02e-10	Acan,ADARB1,ADGRE5,ADM,ADRA2A,AMACR,AMOTL2,ASAP1,BCL2,BCL2L1,BMP4,BTG2,CALU,CAV1,CCNB1,CCND3,CD44,CDK1,CDKN1A,CDKN1B,CDKN2B,CFB,CLCF1,CLU,COL1A2,COL2A1,CPT1A,CSF1,CSRP2,CTGF,CTSB,CTSC,CTSZ,CYP1A1,ENPP1,ERP29,F2R,F2RL2,FABP3,FAM213A,FDFT1,FGF2,FGFBP1,FOXO1,FRMD6,GDF10,GJA1,GJB3,GNA14,GPX3,H2AFY2,HES1,HEY1,HGF,HSP90AA1,HTRA1,ICAM1,Ifi27,IFI30,ITGA6,ITGAV,ITGB1,ITGB4,ITGB5,KCNC1,KRT19,LIPG,LRRC17,LS…
SMARCA4	transcription regulator	7.62e-10	ABLIM3,ABRACL,ACSL5,AGR2,AIM1,ANGPTL2,ANO1,ARHGDIB,ARL4C,ARRDC4,BMP4,C1orf105,CCL2,CCR8,CD44,CDKN1A,CDKN1B,CDKN2B,CLCF1,CLDND1,CLIC2,COL7A1,CP,CSF1,CTGF,CTSB,CTSH,CYP1A1,CYP3A4,EHF,ELOVL6,EPHB2,EVA1A,F3,FGFR2,FHL2,FMO2,FUT1,GADD45A,GCLC,GJB5,GYS1,HCN1,HEY1,HKDC1,HMGA2,HNMT,HPGD,HYI,ICAM1,IER3,IFI30,IFITM1,IGF1,INHBA,IRF6,ITGA3,ITGAV,ITGB1,KCNQ3,KIFAP3,KIFC3,LAMA3,LGALS1,LGALS3,LOX,LOXL2,LRAT,LUM,…
BMP2	growth factor	1.01e-09	Acan,ADAMTS7,BCL2,BCL2L1,BMP2,BMP4,BTG3,CALB1,CAMK4,CDKN1A,CDKN1B,CHRNA2,CLIC4,COL1A2,COL2A1,CSF1,CTSK,DKK1,EPHX2,F3,FGF2,FGFR2,FOXO1,FST,GADD45B,GFAP,GREM1,HEY1,IHH,KLF10,MMP13,MSX2,MYC,NFYA,PHOX2A,POSTN,RAD1,SLC26A2,SMAD1,SMAD6,SMAD7,SOX6,SOX9,SPINT1,STAR,TBC1D10A,TBX2,TGM2,TH,TIMP1,TNFRSF11B,TNNT1,VEGFA,WNT4,ZBTB16
calcitriol	chemical drug	1.25e-09	AAAS,ABCC3,ABLIM1,ACKR4,ADCY9,AGR2,ANGPT2,ATP2B1,BCL2,BCL2L1,CA11,CACNA1D,CALB1,CASP9,CCNB1,CCND3,CCR8,CDK1,CDK5R1,CDKN1A,CDKN1B,CDT1,CENPH,CES1,CSF1,CTSK,CYP1A1,CYP27B1,CYP2B6,CYP2C9,CYP3A4,DOK5,EHF,EPHB2,ETV5,EZH2,F3,FAM107A,FBN2,FDX1,FECH,FIGNL1,FOXP3,G6PD,GADD45A,GDPD5,GHR,GRK5,HPGD,HSD17B4,IDH1,IER3,IFITM1,IGF1,IGFBP3,IRF7,ISG15,KCNH1,KRT23,KSR2,LBH,LGALS1,LPL,LRRC17,LTBP1,MELK,MMP1,MMS22L,M…
AR	ligand-dependent nuclear receptor	1.34e-09	ABCG1,ACPP,ACTR3,ADGRA3,ADM,AKR1C3,ARMC12,ATP13A4,BASP1,BCL2L1,BMF,CALU,CAMK2A,CASQ2,CAST,CAV1,CDC25B,CDH2,CDK14,CDKN1A,CDT1,CKAP4,CLDN3,CTSO,CYC1,DAPL1,DBI,DEGS1,EHD3,ELK4,ELOVL2,ERO1A,FABP5,FGFR2,FKBP5,FOXA1,GDF15,GFAP,GJA1,GSTM1,HGF,HSPA5,HSPH1,IGF1,IGFBP3,ITGA6,ITGB4,KDELR2,MME,MSI1,MYC,MYO1B,NUPR1,ODC1,OVGP1,P4HA1,PDIA5,PENK,PER1,PFKFB2,PGR,PKMYT1,PLAU,PLOD2,PLS3,PMEPA1,PNMT,PRKCA,PROS1,PTGD…
SP3	transcription regulator	1.35e-09	ACSL1,AEBP1,AKAP12,ANGPT2,APBA1,ATF3,BMF,CDC25B,CDH2,CDK5R1,CDKN1A,CDKN1B,CES1,CHI3L1,CHRNA3,CITED2,COL1A2,COL2A1,COL7A1,F10,F2R,F3,FDX1,FOXP3,GDF15,GHR,GLTP,HGF,HSPA5,IFITM5,IGF1,IGFBP3,ITGB5,LAMA1,LPL,MAT2A,MUC5AC,MYCN,NCF2,NOS1,NPTXR,PADI1,PGK1,PGR,PHOX2A,PLAU,PLAUR,PREX1,PRLR,SCTR,SERPINH1,SLC19A1,SLC39A8,SREBF1,TIMP1,TSPO,TXNRD1,VEGFA
SB203580	chemical - kinase inhibitor	1.74e-09	Acan,ALPL,ANXA1,AQP1,AQP4,ARHGDIB,ATF3,BCL2,BMP2,BMP4,CCK,CCL17,CCL2,CDH2,CDK5R1,CDKN1A,CDKN1B,COL1A2,CTGF,CTSK,CYP1A1,CYP2J2,DCHS1,EFNA1,EHF,EMP2,ERP29,F3,FABP3,GADD45A,GBP2,GJA1,GLRX,HSPA5,ICAM1,IER3,IGFBP3,IQSEC1,IRF7,ISG15,ISG20,KRT23,MAPK12,MAT2A,MITF,MMP1,MMP12,MMP13,MMP3,MUC5AC,MYC,NAMPT,NFKB2,NPR1,OPTN,P4HA1,PAX2,PDE4B,PDGFB,PENK,PLAU,PLAUR,POSTN,PPARGC1B,PTGDS,PTGES,PTHLH,RCN3,RNF149,RUN…
JUN	transcription regulator	1.96e-09	ACAT2,AKAP12,AKT3,ALAS1,ANGPTL2,ANXA1,APOE,ATF3,BDNF,CAV1,CCL2,CCND3,CD164,CD44,CDK1,CDK5R1,CDKN1A,CDKN1B,CHST4,CLU,COL1A2,CSF1,CTGF,CTSL,CYGB,CYP2J2,DIO2,DKK1,EPHX2,F3,FABP7,FBLN5,FGF2,FOXA1,GCLC,GJA1,GREB1,HES1,HPGD,ICAM1,IGFBP1,IGFBP3,ITGAV,ITGB1,ITGB4,LBP,LGALS3,LIF,LTBP1,MAT2A,MMP1,MMP12,MMP13,MMP3,MMP7,MSH2,MTHFR,MYC,NCF2,NFKBIA,NGF,NOV,NTS,OXTR,PENK,PGR,PLAU,PLAUR,PTGDS,PTGES,PTHLH,PTPN6,P…
FAS	transmembrane receptor	2.14e-09	AIM1,AKAP8,ARAP2,ARFGAP1,BCL2,BCL2L1,BTG3,CABIN1,CAMK2B,CASP9,CAST,CCL2,CD1D,CD44,CD59,CD93,CDK5R1,CDKN1A,CDKN1B,COL15A1,COL1A2,COL6A3,COL8A1,CSF1,CTGF,CTNND1,CTSL,EFNA1,F2RL1,F3,FAIM2,FOXO1,FOXO3,GBP2,GDE1,GPLD1,GPNMB,GRIA3,GRK5,ICAM1,IER3,IL16,IL18R1,ITGAV,LGALS3,LUM,LY75,MAP4K4,MARK2,MGP,MIF,MME,MMP1,MMP13,MPZL1,MYO5A,NECTIN1,NFKBIA,OPTN,P2RX4,PECAM1,PHLDA2,PIK3CA,PLAU,PLIN2,PTGER2,RAPGEF5,RAR…
Insulin	group	3.09e-09	ACSL1,ADIPOR2,AEBP1,AGTR1,APOE,BCL2,BCL2L1,CCL2,CCND3,CDK8,CDKN1A,CDKN1B,CHRM1,CYP1A1,CYP2C9,DBI,DDIT4,ERO1A,FADS2,FBXO32,FGFR4,FOXO1,G6PD,GCLC,GFAP,GRB10,HES1,HIF3A,HSD11B1,HSP90B1,HSPA5,ICAM1,IGF1,IGFBP1,IGFBP3,INSR,LEPR,LPL,MAPT,MAT1A,MCM6,ME1,MLXIPL,MMP13,MMP3,MYC,NFKBIA,NPR1,NPY,NUCB2,ODC1,PCCB,PDK2,PER2,PGK1,PNPLA2,PPARGC1B,PRDX6,PRKCA,PTHLH,RBP4,SELENOP,SLC15A1,SLC25A11,SLC25A27,SLC25A5,SL…
halofuginone	chemical drug	3.21e-09	AACS,AKAP12,ANXA4,B4GALT6,CD44,CDH17,CLIP2,COL1A2,CP,CPA3,CTGF,CTHRC1,CYGB,DKK3,EHD3,F2R,FBLN5,GDE1,GPX3,IGFBP1,IGFBP3,LGALS1,LIN7A,LOX,LRAT,LTBP1,MLXIPL,MMP13,MMP3,NAB2,NUPR1,PAX8,PCOLCE,PRLR,PROM1,RGCC,SMAD7,TCF4,TGFB1,TGFB3,TGM2,TIMP1,USP2
PTH	other	3.41e-09	Acan,ALOX15,ANGPT1,BCL2,BMP2,CCL2,CDKN1A,CDKN1B,COL1A2,COL2A1,CSF1,CTGF,CYP27B1,CYP3A4,DISC1,GJA1,IGF1,IGFBP3,IL6R,ITGAV,KIF26A,LRBA,MGP,MME,MMP1,MMP13,MSX2,ODC1,PLAU,PLXDC2,POSTN,PPP1R1B,RUNX1,SDC4,SLC43A2,SMAD3,SMAD7,SMPX,SORT1,STC1,TGFB1,TNFRSF11B,WISP2,WNT10B,WNT4,WNT7A
Tgf beta	group	4.21e-09	ADAM12,ADGRE5,ASGR2,BCL2,BCL2L1,CCL2,CDH2,CDKN1A,CDKN1B,CDKN2B,CLU,COL1A2,COL7A1,CSF1,CTGF,CTSK,DCN,ENG,F10,FGF2,FOXP3,FST,GADD45B,GCLC,GREM1,HEY1,IGF1,IGFBP3,ITGB1,JAG1,KLF10,KRT1,LAMA3,LIF,LOX,MIF,MMP1,MMP13,MMP3,MMP7,MYC,MYCN,NOX4,PDGFB,PLAU,PMEPA1,POSTN,PROM1,PTGER2,PTHLH,RUNX1,RYR2,SKIL,SMAD7,SNAI2,TGFB1,TGFBI,TIMP1,TNFRSF11A,TNFRSF11B,VEGFA
KIAA1524	other	4.82e-09	BCL2,CALHM3,CDKN2B,CFB,COL15A1,COL8A1,CRYAB,DCN,DSC2,GADD45A,GPNMB,IER3,KIAA1524,LAMA1,LUM,LXN,MYC,PLAUR,PRG4,PXYLP1,RAB31,SAT1,SCIN,SLC22A4,SNCA,TUBA4A
fluticasone propionate	chemical drug	6.27e-09	ABCG1,ABLIM3,ADAM9,ADM,CCL2,CD4,CES1,CFB,CHI3L1,CYP27B1,DCN,DDIT4,FBLN5,FKBP5,GADD45B,GAL,GSTM1,HPGD,HSD11B1,HTRA1,IRF8,LPL,MDFIC,METTL7A,MFGE8,MMP19,MMP7,MUC5AC,NAMPT,OAS2,OLR1,PLAU,PLIN2,PTGER2,RARRES1,SDC4,SELENOP,SERPINA1,SERPINB2,SLC29A1,SLPI,SRPX,ST6GAL1,TCN2,TGFB1,TGM2,THBS1,TIMP1,TSC22D3,WARS
SMAD4	transcription regulator	7.97e-09	Acan,AGR2,ANGPT1,ANGPT2,BMP2,BMP4,CCL2,CDH2,CDKN1A,CDKN1B,CDKN2B,CITED2,CLDN7,COCH,COL1A2,COL7A1,CSF1,CTGF,CTSD,ENG,FOXP3,FST,GADD45A,GADD45B,GJA1,HMGA2,ICAM1,IER3,ITGA6,ITGB1,ITGB5,JAG1,JAG2,MMP1,MMP13,MSX2,MYC,MYCN,NAMPT,NFKBIA,PDGFB,PLAU,PTHLH,RGCC,RUNX1,SHISA5,SKIL,SMAD3,SMAD6,SMAD7,SMO,SNAI2,SSTR2,TGFB1,THBS1,TIMP1,VEGFA
L-dopa	chemical - endogenous mammalian	8.37e-09	ABHD14B,ACY1,AGFG2,AJAP1,ALPL,ARAF,ARHGEF19,ARL3,ATP2A3,BCL2,BCL2L1,CAMK1G,CCDC190,CHAC1,CIB2,CITED4,CLIC6,CMTM4,CMTM8,COCH,CORO2B,CRY2,CTNNBIP1,CTSB,CTSC,CTSZ,DAB1,DBP,DCAKD,DDIT4L,DDOST,DGAT2,DGKI,DLGAP1,DPP7,FAH,FAM114A1,FAM3A,FKBP5,FOXO1,FXYD5,GAS7,GDF10,GFAP,GNS,GPD1,GPD2,GRB10,GSTM1,HACD4,HEXA,HPCA,IER3,ITPKA,KCNA5,KCND2,KCNK4,KYAT1,LMTK2,LRRC1,LTBP1,MAPK11,MAT2A,MFSD2A,MIEN1,MITF,MMP14,MPP…
NFKBIA	transcription regulator	8.89e-09	ABCD3,ADAMTS5,ADGRE5,AEBP1,ATP11A,BCL2,BCL2L1,BCL2L2,BMP2,BPIFA1,BTG2,CAPZA2,CARD10,CCL2,CCNB1,CDC25B,CDKN1A,CFTR,CH25H,CHI3L1,CITED4,CLU,COL1A2,COL2A1,CP,CRYAB,CSF1,CTSB,CTSZ,DCN,ERO1A,F3,FGF2,FGFR4,FHL2,GADD45A,GADD45B,GBP2,GM2A,GPX3,GRK5,Gstt1,HES1,HEY1,HK2,HSPA5,ICAM1,IER3,IGFBP6,ISG15,ITGA3,ITGAV,ITGB1,LIF,LY6E,LYNX1,MFGE8,MGP,MMP1,MMP13,MMP14,MMP3,MUC5AC,MYC,NAGLU,NFKB2,NFKBIA,NGF,NLRP12,PI…
PRL	cytokine	9.84e-09	ACTR3,AKR1C3,ANXA5,ATP5H,BCL2,BCL2L1,BCL6,CAV1,CCL2,CCNB1,CCND3,CDKN1A,CLDN3,CLU,COL1A2,CTSB,CTSD,CTSH,DCN,DDX58,DHX58,ESR2,GPNMB,GSTM1,HERC5,IFITM1,IGFBP3,IRF7,ISG15,KRT19,LY6E,LYVE1,MAFG,MAGED1,MARS,MFGE8,MGP,MME,MMP14,MSN,MYC,NPY,NUPR1,OAS1,OAS2,ODC1,P4HB,PARM1,PCOLCE,PDIA4,PDIA5,PDK2,PENK,PIM1,PKIG,PRLR,RABAC1,RSAD2,SAMHD1,SDC1,SHISA5,SOD1,STAR,TDRD7,TGFB1,TIMP1,TUBA1B
WNT3A	cytokine	1.02e-08	Acan,ALPL,ANGPT1,ARHGAP18,ARRDC4,ATP1B1,BCL2,BDNF,BMP2,BMP4,CALR,CAMK4,CD44,CDH2,COL2A1,CTGF,DCN,DDIT4,DKK1,DVL2,ENG,ETV5,FHL2,GAS1,GPA33,GPNMB,HAS3,IGF2BP1,IKZF2,LBH,LRRC17,MITF,MMD,MMP13,MMP14,MSX2,MYC,NCALD,NDNF,NEK6,Nes,NUMB,PMEPA1,PXYLP1,RHOU,SDC4,SLC7A1,SLPI,SOX17,SOX9,SSTR2,TCF4,TGFB1,TGFB3,THBS1,THY1,TMEM158,TNFRSF11B,TRIB3,VEGFA,WISP1,WISP2,WNT11
UCP1	transporter	1.06e-08	ALAS1,ALDH18A1,ARHGEF2,BCAT2,BCKDHB,CCL25,CHCHD10,CLCN3,CYB5R1,DBT,DKK3,FBXO32,FUT1,G6PD,GADD45A,GDF15,GHITM,GNMT,GOLM1,GPX3,GSTM1,LRRC8D,MAP1LC3A,MTHFD1L,MYC,NUPR1,ODC1,OTUB2,PHGDH,PSAT1,PYCR1,REEP6,SHMT1,SLC3A2,SMOX,SMS,SMTNL2,TGFB1,TRIB3,TTLL7,UCP2,XPR1
HIF1A	transcription regulator	1.22e-08	ABCC8,ADAM17,ADM,ADORA2B,AKAP12,ALDOC,ANKRD37,APOE,AQP4,BCL2,BCL2L1,BMP2,CABIN1,CAV1,CD164,CD44,CDCP1,CDH2,CDKN1A,CDKN1B,CITED2,CLDN1,CTGF,CTPS1,CTSD,CYP4F3,EMC9,ENG,ERO1A,FAM162A,FHL2,GADD45B,GHR,GJA1,HES6,HIF3A,HK2,HSPA5,IGF1,IGFBP3,INHBB,ITGAV,KRT19,LGALS1,LOX,LOXL2,MANF,MIF,MITF,MMP1,MYC,NODAL,NOV,NOX4,P4HA1,P4HA2,PCDH10,PDGFB,PGF,PGK1,PLAUR,PLOD2,POLRMT,PRKCA,PROM1,PTGIS,RAB20,SCG2,SDC4,SLC2…
HNRNPA2B1	other	1.7e-08	ACSL5,ADORA2B,AKT3,BCL2L1,CADM1,CLDN1,CP,CPVL,DSE,EDAR,ELOVL2,ELOVL7,ENTPD1,GDF15,GJA1,GPRC5B,HMGB3,HNMT,INHBB,LEPR,MMD,MOCOS,MUC13,MYC,NPR3,NTS,OAS1,P4HA1,PAPPA,PDGFC,PEG10,PGM2L1,PLOD2,RASSF8,S1PR3,SERPINA1,SNAI2,SRPX,STK32B,TM4SF18,UBXN10,VIL1,WNT4
MAPK1	kinase	1.87e-08	ADAM12,ADAM17,AIM1,ANPEP,APOE,ATF3,ATP1A2,ATP1B1,BCL2,BDNF,CAV1,CCL2,CCNB1,CCR8,CDH2,CDK5R1,CDKN1A,CDKN1B,CFB,CHST2,CHST7,COL7A1,CPPED1,CRABP2,CTGF,CTSB,DDX58,DGKI,DSE,ENDOD1,ERP29,EVI5,FHL2,FOXP3,GBP2,GFOD1,GMNN,GRAMD1B,Gstt3,HERC5,HIC2,IFITM1,IGF2BP3,IRF7,ISG15,ISG20,ITGAV,KRT17,LGALS1,LGALS3,LIF,MITF,MMP1,MMP13,MMP28,MUC5AC,NMI,NUPR1,OAS1,OAS2,ORC1,OSBPL3,PDGFB,PLAU,PLXDC1,PROS1,PTGER2,PTPRK,R…
cholesterol	chemical - endogenous mammalian	2.27e-08	ABCA2,ABCA6,ABCG1,ACSL1,ADAM11,ADGRE1,APOE,ATF3,C15orf48,CAV1,CCL2,CTSK,CYB5B,CYP27A1,DBI,F3,FABP5,FDFT1,FGF2,GBA,GNAI1,GNMT,HES6,HMGCS1,HSP90B1,HSPA5,ICAM1,INHBA,KCNA5,LEPR,LGALS3,LPL,MANF,MAP1LC3B,MAPT,ME1,MITF,MME,MMP1,MMP14,NCF2,PLTP,PSAT1,RGCC,RGS16,RPS28,SLC28A3,SLC7A5,SQLE,SREBF1,STARD5,TGFB1,THBS1,TIMP1,UXT
TP63	transcription regulator	2.56e-08	ADA,ADM,AEN,AGR2,ARAF,BCL2L1,CAST,CCNB1,CCND3,CDH2,CDK1,CDKN1A,CDKN1B,CDKN2B,CITED2,CLDN3,COL4A3,CTSD,CXCL17,DDIT4,DKK1,ENG,F2R,F3,FGFR2,FOXO3,FST,FUT1,G6PD,GADD45A,GCNT3,GREM1,HAS3,HES1,HK2,HMGA2,HOXC4,IER3,IGFBP3,IGFBP6,IHH,INHBA,INSR,ITGA3,ITGB1,ITGB4,JAG1,JAG2,KHK,KRT1,KRT7,MFGE8,MMP13,MPZL2,MYC,NEIL2,PAK1,PIK3CA,PIK3R3,PLAU,POSTN,PRPF4,PTHLH,RNF113A,RUNX1,SERPINB2,SLC7A11,SMAD3,SNAI2,TGFB1,T…
EGFR	kinase	2.68e-08	ACOT7,ANXA1,BCL2,BCL2L1,BCL6,CAPZA2,CAV1,CCL2,CDCP1,CDK1,CDKN1A,CDKN1B,CHI3L1,COL8A1,CRYAB,CTGF,CTSK,DSC2,ESR2,F2R,F2RL1,F3,FABP7,GADD45A,GFAP,GHR,HK2,HMGA2,HMGB3,HSP90B1,HSPA5,ICAM1,IER3,IGF1,IGF2BP3,IGFBP3,ITGA6,ITGB5,JAG1,KRT17,MARCKS,MATN2,MME,MMP1,MMP13,MMP14,MMP3,MTHFR,MUC5AC,MYC,PLAU,PLAUR,POSTN,PROM1,PSMB3,PSMB6,PTGER2,PTGES,PTGIS,RUNX1,SLPI,SNAI2,SOX9,SPHK1,TBXAS1,TGM2,THBS1,TM4SF5,TNFRS…
LEP	growth factor	2.96e-08	ABCC3,ABCD3,ACSL5,ADGRE1,ANGPT2,ASL,BCL2,BCL2L1,BDNF,CASP9,CAV1,CCK,CCL2,CDKN1A,CDKN1B,COL2A1,CPT1A,CROT,CTSL,CYP27B1,DGAT1,EHHADH,ELOVL5,ELOVL6,EPHX2,ESR2,F3,FABP3,FADS2,FBP2,FDX1,FGFR2,FOXO3,GADD45A,GAL,GCLC,GFAP,GRIA1,HSPA5,ICAM1,IDH1,IGF1,IGFBP3,LEPR,LIF,LIPA,LPL,MAP1LC3B,MLX,MLXIPL,MMP1,MMP12,MMP13,MMP14,MMP19,MMP3,MMP7,MUC5AC,MYC,NAMPT,NCF2,NOS1,NPR1,NPY,NPY1R,NTS,PECAM1,PER2,PGR,PLIN2,PNPL…
rosiglitazone	chemical drug	3.37e-08	ABCG1,ACAA2,ACADS,ACSL1,ACSL5,ADA,ADGRE1,ADIPOR2,AHSG,APOE,ATP1A1,BCL2,BDNF,CAT,CAV1,CCKAR,CCL17,CCL2,CD164,CD1D,CDKN1A,CPT1A,CSF1,CTGF,CYP1A1,CYP2B6,CYP3A4,DGAT1,DGAT2,DIO2,EPHX2,F3,FABP3,FABP5,FAM3A,FDX1,FGF1,GBP2,GPA33,GPD1,GSTA1,HADH,HGF,HPGD,HSD11B1,HSPA5,ICAM1,IGF1,IGFBP1,IGFBP6,IL21R,INSR,LAMB3,LOX,LPL,MAT2A,MCM6,MLYCD,MUT,NGF,NOX4,NPY,OAS1,OAS2,OLR1,PCCA,PECAM1,PECR,PENK,PHYH,PLIN2,PLIN5,…
MAP2K1	kinase	3.46e-08	ABCC1,APOE,ASGR2,ATF3,BCL2,BCL2L1,CCL2,CD44,CDKN1A,CDKN1B,CDKN2B,COL1A2,CTGF,CTSB,DKK1,DUSP5,ETV5,F2R,F3,FGF2,GPRC5B,HSPA5,ITGB1,ITGB4,LGALS3,MITF,MMP1,MMP12,MMP13,MMP14,MMP3,MYC,MYCN,NFKBIA,OLFM4,PECAM1,PIM1,PLAUR,SERPINA1,SIRPA,SMAD3,SNAI2,SPDEF,STAR,TGM2,THBS1,TNFRSF11A,VEGFA
RAF1	kinase	3.87e-08	ACAT2,ACOT7,AKAP12,ANXA1,BCL2,BCL6,CD44,CDKN1A,CDKN1B,CDKN2B,CLDN1,CRYAB,CTSH,CTSL,DCBLD2,DIO2,DUSP5,FGFBP1,HMGA2,HMGB3,IER3,IGFBP3,ITGB1,ITGB4,ITGB5,LAMA3,LIF,MMP1,MMP13,MMP3,MYC,NGF,NPY,OPCML,PHLDA2,PLAU,PLAUR,PTHLH,RAN,RFFL,RND3,RTCB,SDC1,SERPINB2,SLC26A2,SQLE,TGM2,TIAM1,TIMP1,TUBA4A,TUBB2A,TUBG1,VEGFA,WISP2,ZFP36L2
Smad2/3-Smad4	complex	4.07e-08	BCL2,CDKN1A,CDKN1B,CDKN2B,COL1A2,HMGA2,IGFBP3,IRF7,ITGB5,MMP13,MYC,SMAD7
SMAD7	transcription regulator	4.15e-08	Acan,ADAMTS2,BMP2,BMPR1B,CCL2,CCNB1,CDH2,CDK1,CDKN1A,CDKN1B,CDKN2B,CITED2,COL1A2,COL2A1,COL6A3,CTGF,DCN,FST,GADD45A,ICAM1,ITGA6,ITGBL1,LTBP3,MATN2,MMP1,MMP12,MYC,NFKBIA,PMEPA1,PROM1,SMAD3,SMAD7,SOX9,TGFB1,TGFB3,TGFBI,TIMP1,VEGFA
EPAS1	transcription regulator	4.29e-08	ADM,AKAP12,ALDOC,ANGPT2,BCL2,CAT,CAV1,CDCP1,CITED2,CLDN1,CLK3,CNKSR2,CTGF,CYBRD1,GADD45B,GJA1,HMGCS1,HOXA5,HSPA5,IGFBP3,INHBB,ITGAV,LOX,LOXL2,MANF,MIF,MMP14,NDUFB6,PCDH10,PGF,PIK3CA,PLIN2,PLOD2,PRKCA,SFTPD,SLC29A1,SLC40A1,SLC6A8,SLC7A5,SOD1,SOX9,SPHK1,SREBF1,STC2,TGFB3,TMEM45A,TNFRSF11B,TPP2,VEGFA,WISP2,WNT10B
SMAD1	transcription regulator	4.93e-08	ALPL,BCL2L1,BTG2,CDKN1A,CDKN2B,COCH,COL1A2,COL2A1,CSF1,CTGF,GADD45B,HEY1,MYC,PDGFB,SMAD1,SMAD6,SMAD7,SOX9,VEGFA
E. coli serotype 0127B8 lipopolysaccharide	chemical - endogenous non-mammalian	5.5e-08	ADORA1,ADRA2A,ANXA1,AQP1,BDNF,CAV1,CCL17,CCL2,CHST7,CTGF,DIO2,F2R,F2RL1,FAM107A,FGF1,FGF2,GJA1,GNA14,GNB4,GPRC5B,GSTA1,HSPA5,IGF1,IL17D,LAMC2,LGALS3,LIF,LOX,MMP3,NCALD,NFKBIA,NGF,P2RY1,P2RY14,P2RY6,PDGFB,PPP1R1B,PRDX5,PTGES,RSAD2,S1PR3,SEMA4A,SEMA7A,SLC16A9,SLC7A11,SLC7A5,SMAD3,TNFRSF11B,VEGFA,VIPR1
arsenite	chemical toxicant	5.84e-08	ABCC1,ADAM12,ADAMTS16,ASPN,CAV1,CDK14,CDKN1A,COL8A1,CYP1A1,CYP2B6,FST,GADD45A,GCLC,HDAC2,HGF,IER3,IGF1,INHBA,INHBB,INSR,MAFG,MMP1,MYC,RNH1,SEMA5A,SLC38A2,SNAI2,ST8SIA5,TACR1,TGFB1,THBS1,TXNRD1,VEGFA,VEGFD
BDNF	growth factor	5.89e-08	ACOT7,ANXA5,BAG3,BCL2,BCL2L1,BCL2L2,BDNF,BMP2,CAMK1G,CAMK2A,CDKN1A,CELF4,CP,CSPG4,CYGB,ELOVL6,FRMD6,GFAP,GNAI1,GRIA1,HSD17B4,HSP90AA1,HSPA2,HSPA5,INHBB,KIF5A,KLF10,LGALS1,LIMK1,MAN2A1,MAPT,MMP1,MYCN,MYO5A,NAB2,NECAB3,NMB,NOS1,NPR1,NPY,NRXN1,P2RX3,P4HA1,PALMD,PENK,PER2,PLTP,PPP1R1B,RGS4,RNH1,RPRM,RYR2,SEMA3E,SERPINH1,SYN1,SYP,TBC1D8,TH,THBS1,TIAM1,TIPARP,TMEM45A,TNFRSF11B,TPP1,TRPC3,TUBA1A,VAMP2,V…
MITF	transcription regulator	6.36e-08	ABCB5,ACSL1,AIM1,ALDH16A1,AMDHD2,APOE,ATP1A1,BCL2,CCNB1,CD44,CDC25B,CDK5R1,CDT1,CENPH,COL2A1,CTSK,FBXO32,GM2A,GNPTAB,GPNMB,GPR137B,GPRIN1,GREB1,HAPLN1,HES1,HPGD,HPS4,IL6R,ITGA3,KAZN,LGALS3,MCM6,MGP,MITF,MMP14,OSTM1,PMEL,POLD1,PPM1H,PSEN2,RECQL4,SDC1,SEMA6A,SHTN1,SLC19A2,SLC45A2,SLC7A8,SORT1,SOX13,SOX6,SOX9,SPC24,SPC25,ST3GAL6,TBX2,TDRD7,UPP1,VAT1,XRCC3
tamoxifen	chemical drug	6.89e-08	ADM,ADORA1,AMBP,AQP1,BCL2,BCL2L1,BDNF,BMP2,BMP4,CASP9,CAT,CAV1,CDH2,CDKN1A,CDKN1B,CLIC3,CLU,CPE,CSAD,CTSD,CYP2B6,CYP3A4,ESR2,ETV4,ETV5,F2R,FADS2,FHL2,GDF15,GREB1,GSTA1,HES1,HGF,HMGCS1,HSP90B1,IER3,IGF1,IGFBP3,ISG20,LIF,MIF,MMP1,MUC5AC,MYC,NOS1,OXTR,PDZK1,PGR,PRSS23,PTGER2,SAMD11,SCTR,SDC3,SDS,SLC7A5,SMAD3,SMAD7,SOX9,SREBF1,SSTR2,UCP2,UGCG,VEGFA
PRKAG3	other	6.89e-08	ACTR1B,ALAS1,AQP1,ATP1B1,BTG2,CD93,CES1,CLCN3,CYP27A1,DDIT4L,FBXO6,GDAP1,GJA1,GLRX,GOLM1,GPX3,HSPA5,IFI30,ITGA6,JPH1,LMCD1,MAT2A,METTL7A,MMD,MTERF2,NAMPT,NOS1,NRIP1,ODC1,OXCT1,PAM,RASD2,REV3L,RGCC,RHOU,SHISA2,SLC40A1,SLC44A2,SMS,SORD,SOX17,SREBF1,TMEM37,WNK2,WNT4,XPR1
TCF	group	7.12e-08	AIM1,ALDH3A2,BCL2,BCL2L1,BMP4,CD44,CRAT,DIO2,EDN3,EPCAM,EPHB3,GJA1,HTRA1,IFITM1,IHH,INHBB,LGALS3,MME,MMP7,MSX2,MYC,PCCA,PLS3,RCN1,SERPINA1,SLC1A5,SLC26A2,TK1,TOB2,UGCG
TGFB3	growth factor	7.14e-08	ADAM12,ASPN,BCL2,CD59,CDH2,CDKN1A,CDKN1B,CDKN2B,COL1A2,COL2A1,ENG,F2RL1,FGF2,GJA1,HTRA1,ITGAV,MAPK11,MGP,MICAL2,MMP1,MMP3,NOV,PLAUR,PLOD2,SDC3,SKIL,SMAD7,SNAI2,TGFB1,TGFB3,THBS1,TNFRSF11B,VEGFA
JUND	transcription regulator	7.51e-08	AGTR1,ALAS1,CLU,F3,HPGD,IKZF2,ITGB4,MMP1,MMP13,MMP3,NCF2,NOX4,NTS,PENK,PLAU,PLAUR,SAT1,SDC1,SERPINB2,SFTPD,SOX4,TH,TIMP1,TK1,VEGFA
docosahexaenoic acid	chemical drug	7.52e-08	ABCD3,APOE,BCL2,BCL2L1,BDNF,CD44,CDKN1A,CDKN1B,CPT1A,CSF1,CTGF,ELOVL2,ELOVL6,FADS2,FOXO1,FOXO3,FOXP3,GDF10,HPGD,IGFBP1,LOX,LOXL2,LOXL3,MAPT,MLXIPL,MMP1,MMP13,MYC,NOX4,PDE5A,PLTP,PTGES,SDC1,SERPINH1,SMAD6,SMAD7,SPHK1,SREBF1,TGFB1,TGFB3,THBS1,THBS2,TIMP1,UCP2
camptothecin	chemical drug	7.74e-08	AEN,AIM1,AKAP8,AMACR,ANXA4,APOE,ARAP2,ARFGAP1,ATF3,BCL2,BCL2L1,BTG2,BTG3,CABIN1,CAMK2B,CASP9,CAST,CCL2,CCNB1,CD1D,CD53,CD59,CD93,CDK1,CDKN1A,CHAC1,CLN8,CSF1,CTNND1,CTSL,DKK1,ENC1,F2RL1,F3,FNDC3B,FOXO1,GADD45A,GADD45B,GAMT,GBP2,GDE1,GPHN,GPLD1,GPNMB,GRB10,GRIA3,GRK5,ICAM1,IGFBP3,IL16,IL18R1,ITSN1,LDLRAD4,LGALS3,LIMCH1,LIMK1,LY75,MAP4K4,MARK2,MELK,MEPCE,MMP1,MPZL1,MYC,MYO5A,NECTIN1,NFKB2,NFKBIA,OLF…
RASSF1	other	1.14e-07	ABAT,APOE,BCL2,CAV1,CDH2,CDKN1A,CLU,COL13A1,CPE,CRABP2,DACH1,DKK1,FGF2,GDF15,GHR,IGFBP3,KLF10,LIF,MYC,PAK1,PLK2,PROS1,RASGEF1A,RNF182,SELENOP,SOX9,SRPX,TGM2,TMEM158
tunicamycin	chemical - endogenous non-mammalian	1.26e-07	Acan,ADCYAP1R1,ADIPOR2,ATF3,CALR,CCND3,CDKN1A,CHAC1,COL2A1,CPT1A,DDIT4,DGAT1,DGAT2,DNAJB11,ERO1A,ERO1B,FITM2,GADD45B,GOLGA3,HAPLN1,HSD11B1,HSP90B1,HSPA5,ICAM1,IHH,MANF,MLXIPL,MTHFR,MYC,NFKBIA,P3H1,P4HB,PAX8,PDIA2,PDIA6,PDRG1,PLIN2,PROM1,SEC24D,SEL1L,SERINC3,SIGMAR1,SLC38A5,SLC7A11,STAR,STARD5,SYVN1,VEGFA,WARS,WBP1,WFS1
decitabine	chemical drug	1.41e-07	ABCC1,ABCC3,ABCC8,ADAM23,ADCY5,ADGRL2,AKAP12,APOE,ARHGDIB,BCL2L2,BMP4,BTG3,CADM1,CASP9,CAV1,CCND3,CD44,CDC42BPG,CDH2,CDK1,CDKN1A,CDKN1B,CDKN2B,CFTR,CHD5,CHI3L1,CLU,COL1A2,COL6A3,COL7A1,CTGF,CTNNBIP1,CYP1A1,CYP3A4,EHF,ESR2,FBN2,FECH,GADD45B,GDF15,GJB1,GLRX,HK2,HPGD,HPRT1,IFITM1,IGFBP3,IKBKAP,IRF7,ISG15,ITGA3,ITGAV,JAG1,KRT7,LAMA2,LAMA3,LEPR,LGALS3,LOX,LUM,LXN,LY96,MAFB,MAT1A,MIB2,MMP1,MMP13,MMP14,…
TGFBR2	kinase	1.47e-07	ACSL3,ADAMTS5,ADORA2B,ATP1A2,BDNF,BMP6,CCND3,CCT5,CD44,CDH2,CDKN1A,CDKN1B,CDKN2B,CLIC4,CLU,COL1A2,CRYAB,CTGF,FST,GADD45B,GAL,GFAP,GJA1,HGF,HPGD,HSD11B1,ICAM1,IHH,Kcnn2,MMP12,MMP13,MMP14,MMP3,PDGFB,PTHLH,SKIL,SLC12A4,SMAD1,SMAD3,SMAD7,TGFB1,TGFB3,THBS1,TIMP1,TNFRSF11B,TNFRSF12A,TTC22,VEGFA,ZMIZ1
APOE	transporter	1.49e-07	ABCA2,ADAMTS5,ADGRE1,APOE,ARHGEF12,BMP4,C5AR2,CALR,CAT,CAV1,CD44,CLU,CPT1A,CSF1,CTGF,CTSB,CTSD,CTSK,F2R,F2RL1,F3,FKBP5,GPX3,GRIA1,GRIA3,HSD11B1,ICAM1,IGFBP6,INSR,ITGA3,KCTD10,KREMEN1,LIPA,LIPG,LPL,LRP8,LTBP1,M6PR,MAPT,MGP,MMP3,MYO1B,NCF2,NOX4,PLAU,PMEPA1,SDC4,SMAD1,SOD1,SYP,TGFB1,THY1,TIAM1,TIMP1,WNT2
IL6R	transmembrane receptor	1.5e-07	ABCC1,ABCC3,CCK,CCL2,CDKN1A,COL1A2,COL2A1,GAL,GREM1,ICAM1,ICAM3,IGF1,IGFBP1,IL6R,MMP13,MMP3,NAMPT,NPY,PENK,TGFB1,TH,TIMP1,TNFRSF11A,TNFRSF11B,VEGFA
BMP4	growth factor	1.64e-07	BARX1,BCL2,BMP2,BMP4,CDKN1A,COCH,COL2A1,CXXC5,FGFR2,GATA2,GJA1,GREM1,HES1,HEY1,HMGA2,KLF10,MITF,MMP13,MMP14,MMP3,MSX1,MSX2,MYC,MYCN,NODAL,OVOL2,PAX2,POSTN,SMAD1,SMAD6,SMAD7,SNAI2,SOX9,SPINT1,STAR,TDGF1,TGM2,TNFRSF11B,VEGFA
bucladesine	chemical toxicant	1.76e-07	Acan,ANXA1,APOE,BCL2,BDNF,CAMK1G,CD44,CDH2,CDKN1A,CHST2,CITED4,CLCF1,CLU,CPT1A,CYP2C9,DGKQ,DIO2,ENPP1,F3,FDX1,FOXO1,FST,GADD45B,GALNT16,GDF15,GFAP,HSD11B1,ICAM1,IGF1,IGFBP1,IGFBP3,IGFBP6,INHBB,IRAK2,JAK3,LAMB3,LIF,LXN,MAN2A1,MAT2A,MMP1,MMP13,MMP14,MYC,NGF,ODC1,PDE4B,PGR,PLAU,QSOX1,Rcan1,RGN,RGS16,S100B,SCG2,SIGMAR1,SLC15A1,SMAD3,SOX17,ST8SIA5,STAR,STC1,SYP,TBC1D1,TC2N,TGFB1,TGFB3,TH,TIMP1,TINAGL1
Pdgf (complex)	complex	1.82e-07	BCL2,CAV1,CCL2,CD44,CDKN1A,CDKN1B,CDKN2B,F10,F3,FGF2,FOXO1,FOXO3,GJA1,GRIA1,HEY1,ICAM1,INHBA,JAG1,MCM6,MMP1,MYC,NOV,NOX4,ODC1,PIK3R3,PLAU,PLAUR,TGFB1,TGFB3,TIMP1,VEGFA
AHR	ligand-dependent nuclear receptor	2.08e-07	ADAMTS2,ADAMTS5,ADIPOR2,ADM,AFMID,ASPN,ATOH8,ATP2B1,BTG2,CBR1,CCNB1,CCND3,CDC25B,CDH2,CDK1,CDKN1A,CDKN1B,CDKN2B,CHD7,CHST2,COL12A1,COL13A1,COL14A1,COL16A1,COL1A2,COL27A1,COL6A3,COLQ,CTSD,CYP1A1,CYP2B6,CYP3A4,DACT2,DCN,FBLN5,FBN2,FGFR2,FMO2,FOXP3,GADD45A,GAS1,GHITM,GSTA1,HSP90AA1,HSPA5,HSPH1,ITGA6,ITGBL1,JAG1,LBP,LTBP1,LTBP3,MATN2,MYC,OLFML1,PDE4B,PDGFB,RDH16,SDC1,SERPINB2,SHB,SNAI2,SOD1,TGFB1,TGF…
SREBF1	transcription regulator	2.11e-07	AACS,ACADS,ACSL1,ACSL4,ACSL5,ALDOC,ATOX1,BCL2,BCL2L1,CCL17,CDKN1A,CSAD,CYP27B1,DBI,DGKQ,EHHADH,ELOVL6,ELOVL7,ETHE1,FABP5,FADS2,FBXO32,FDFT1,FOXO1,G6PD,GPX3,Gstt3,HK2,HMGCS1,HSPA5,IDH1,KCNA2,LGALS3,LPL,MAT1A,MLYCD,NCF2,NKX6-1,PIK3R3,PLA2G3,PLS3,PPAT,PTGDS,SQLE,SREBF1,STAR,TGFB1,TMEM97,UCP2,UQCRFS1,VEGFA
CHUK	kinase	2.29e-07	AEBP1,ATF3,BCL2L1,BMP2,CCL2,CCNB1,CDKN1A,CDKN1B,CH25H,CHST4,CLDN23,CLDN8,CLU,CP,CSF1,CTSB,CTSZ,DCN,F3,GADD45B,GBP2,GM2A,Gstt1,HES6,HEY1,HK2,HSP90AA1,ICAM1,IGFBP6,ISG15,KLF10,MAT2A,MGP,MMP13,MMP3,MYC,NAGLU,NFKB2,NFKBIA,NGF,NOV,NUMB,PLAU,PPARGC1B,RELB,RGS16,SERPINB2,SLC16A2,TK1,TNFAIP2,TNFRSF11B,VEGFA
N-cor	group	2.43e-07	ACSL1,ADIPOR2,ARNTL,ASAP1,CDKN1A,CXCL14,ELOVL5,ELOVL6,FADS2,FAM20C,G6PD,HES1,IDH1,IGF1,IGFBP3,MCTP1,MMP12,MMP13,OLR1,PID1,PLA2G3,PLIN2,RAB20,RGL1,SHISA5,SLC44A1,SREBF1,WIPF1
prostaglandin E2	chemical - endogenous mammalian	2.48e-07	ABCG1,Acan,ALOX15,ANGPT1,ANGPT2,ATF3,ATP2A3,BCL2,BCL2L1,BMP2,CCL2,CCNB1,CCR8,CD44,CDKN1A,CSF1,CTGF,DCN,DGAT1,ENPP3,F2R,F2RL1,FBXO31,FOXO1,FOXP3,FST,GFAP,GJA1,ICAM1,IER3,IFITM5,IGF1,IGFBP1,IL16,IL27,ITGB1,JAG2,JAK3,MAFB,MITF,MMP1,MMP13,MMP14,MMP19,MUC5AC,MYC,NFKBIA,PDE4B,PENK,PGF,PGR,PLAU,PLK2,PTGER2,PTGES,RAB5A,SLC5A1,SPHK1,ST3GAL1,STAR,TCF4,TGFB1,THBS1,TNFRSF11B,TSC22D3,UCP2,VEGFA
IL13	cytokine	2.65e-07	ACSL1,ADA,ADORA1,ADORA2B,ALOX15,ATF3,AVPI1,BCL2L1,BDNF,BPIFA1,CASP9,CCL17,CCL2,CCL25,CD1B,CD3EAP,CD4,CD44,CFI,CHI3L1,CHST2,CLCA1,COL1A2,CTGF,CTSB,CTSC,CTSH,CTSK,DNASE2,F3,FADS2,FAM162A,G6PD,GAS7,GPNMB,GPX3,HOMER2,HRH1,HSD11B1,HTRA1,ICAM1,IFNGR1,IFNGR2,IGF1,IL31RA,JAG1,KCNJ15,LIPA,LTBP1,MMP1,MMP12,MMP13,MMP14,MMP3,MUC5AC,PDGFC,PID1,PLAU,POSTN,PTGES,QSOX1,SEPT11,SERPINA1,SLC43A3,SLPI,SNAI2,SNCA,SOR…
tetrachlorodibenzodioxin	chemical toxicant	2.67e-07	ACHE,ADIPOR2,ADM,ANGPT1,ARNT2,ATOH8,ATP2B1,BACH2,BCAT1,BCL2,BDNF,BLNK,BMP4,CACNA1D,CALB1,CBR1,CCK,CCKAR,CDKN1A,CDKN1B,CES1,CHD7,CHST2,COL13A1,COL9A2,CTSD,CYP1A1,DACT2,DSC2,EPHB1,FMO2,FXYD4,GHITM,GSTA1,HDAC11,HDAC5,HES1,HSPA2,IDH1,IGFBP1,JAG1,KCNA5,KCNE3,KRT19,KRT7,LRP2,MANF,MDFI,MESP2,MMP1,MMP13,MMP14,MUC5AC,MYC,ODC1,PDE4B,PGR,RDH16,SDC1,SERPINB2,SERPINH1,SHB,SLC25A5,SLC38A3,SLC40A1,SLC9A4,SOD1,S…
bexarotene	chemical drug	2.74e-07	ADIRF,AKR1C3,AMOTL2,APOE,BCL2,BMP6,CCL2,CLIC6,CTSH,CYP3A4,DACH1,DDIT4,DKK1,DUSP5,EHHADH,FABP7,GFAP,ICAM1,IGFBP6,ITGB6,KLF10,KRT17,LOXL2,LPL,MLLT11,MMP1,Nes,NOS1,NTS,ODC1,PER2,PLAUR,PLOD2,RORB,SLC7A1,SLC7A5,SYP,TGFB1,TGM2,TM4SF1,TSC22D3,UAP1
NFE2L2	transcription regulator	2.88e-07	ABCC1,ABCC3,ACSL5,ALAS1,AOX1,ATP1A1,ATP6V0D2,BCL2,BCL2L1,BDNF,CA11,CALB1,CAT,CBR1,CCT7,CDC34,CDKN1A,CLPTM1L,CTGF,CTSD,CTSK,DNAJB11,ERP29,ETV6,F10,FKBP5,FOXO3,FXYD1,G6PD,GCLC,GFAP,GHR,GNA14,GPX3,GSTA1,GSTM1,GSTM4,Gstt1,HPCA,HPRT1,HSP90AA1,HSP90B1,IFNGR2,KCNB2,LPL,LY6E,M6PR,MAFG,MAP1LC3A,MAP1LC3B,ME1,NCF2,NFE2L3,NSMF,NUCB2,OSGIN1,P2RX4,PDIA4,PDIA6,PFN2,PSAT1,PSMB3,PSMB6,PSMD1,RAMP2,RAN,RGS11,SAT1,S…
3-deazaneplanocin	chemical drug	2.91e-07	BCL2L1,CDKN1A,EXOC3L4,EZH2,FBXO32,FOXA1,GPNMB,IGFBP3,KRT17,KRT7,LAMB3,MYC,NOTCH2,NUPR1,PLAU,PLXNB1,PRKCA,SEL1L,SLPI,TGFB1,TSC22D3,ZNF286A
cigarette smoke	chemical toxicant	2.91e-07	ADM,AOX1,BCL2,BCL2L1,CAT,CCL2,CCT5,CDC25B,CDKN1A,CYP1A1,CYP2B6,FABP5,FOXO3,G6PD,GCLC,GPX3,Gstt1,HAS3,HDAC2,HSP90AA1,HSPA5,ICAM1,IGF1,MAP1LC3A,MAP1LC3B,MMP1,MMP12,MMP3,MUC5AC,NOX4,OAS1,OAS2,P2RX4,P2RY6,PDGFB,PDK2,PGF,PRKCA,PRKCG,PSMD1,PTGES,RAMP2,RAPGEF3,SMAD7,SREBF1,TCN2,TGFB1,TIMP1,TREM2,TXNRD1,UGDH,USP19,VEGFA
IL5	cytokine	3.12e-07	ACAA2,ALDOC,ATP1B1,BCL2,BCL2L1,BCL6,CCL2,CCND3,CDC123,CDKN1A,CISD1,CITED2,CKAP4,CRELD2,CTSC,DUSP5,EPS8,ERO1A,FAM162A,GADD45A,GALK1,GBP2,GLIPR2,HEPACAM2,HSP90B1,HSPA5,HSPH1,ICAM1,IER3,IFI30,IL6R,IRF7,ITGAV,ITGB6,KLHDC2,LIMK2,LRRC8C,LUM,MANF,MAT2A,MKNK1,MMD,MYC,P4HA1,PDE4B,PDIA6,PIM1,PRDX4,PSAT1,PYCR1,QSOX1,SEMA4A,SLC1A5,SLC39A8,SLC7A5,SLFNL1,ST7,TGFB1,THY1,TMEM97,TNFRSF8,TNFRSF9,TUBB2B,UCK2,UPP1
paclitaxel	chemical drug	3.19e-07	ABCA2,ADGRE1,ADORA2B,ANXA5,AQP6,ARHGEF2,ATF3,BCL2,BCL2L1,BTG2,CAV1,CCL2,CD44,CD53,CDKN1A,CLU,CRY2,CTGF,CYP1A1,CYP2C9,CYP3A4,CYP4F3,DCHS1,DUSP5,EEF1E1,ENPP4,ETV5,FLT3LG,FOXO3,GADD45B,GAMT,GDF15,GFAP,GRAMD1B,HMGB3,HTR1A,ICAM1,IER3,IGFBP3,IHH,IKBKB,ITGA3,ITGA6,ITGB5,KIFC3,MYC,NFKBIA,PHGDH,PLAU,PLAUR,PNKD,SAT1,SERPINB2,SHB,SLC12A2,SNAI2,STC1,STMN1,THBS1,TMEM158,TUBA1B,TUBA4A,UGCG,UHRF1,WNT4,WWTR1
SP600125	chemical - kinase inhibitor	3.19e-07	ACAT2,ADM,AKR1C3,APOE,AQP1,ATF3,BCL2,BCL2L1,BCL2L2,BDH1,CCL2,CD44,CDK5R1,CDKN1A,CDKN1B,COL7A1,COL8A1,CSPG4,CTGF,CYP1A1,CYP27B1,DDIT4,DKK1,F3,FABP5,FOXP3,GADD45A,GNS,ICAM1,ISG15,ITGA3,ITGA6,ITGB4,ITGB5,MMP1,MMP12,MMP13,MMP3,MTHFR,P4HA2,PER1,PGR,POSTN,PTGDS,PTGES,RGS4,SREBF1,TGFB1,THBS1,THBS2,TNFRSF18,VEGFA
LIPE	enzyme	3.33e-07	ACSL1,AMACR,ANGPT1,AQP1,AQP4,ARNTL,ATF3,BCL6,CIB2,CITED2,COL1A2,CP,DMPK,FBP2,FKBP5,GJA1,GRB10,ITGA6,MAPKAPK2,MAPT,NCOA2,NPY,NRIP1,PAM,PER1,PLIN2,POSTN,RARA,RBP4,RRAD,RXRG,SDC4,SMAD7,SREBF1,STAR,VAMP7
S100A9	other	3.81e-07	ABCG1,ADAMTS5,AKAP12,ALPL,ATF3,BACE2,BMF,CD27,CHDH,CP,CXCL14,DDIT4,EFNA1,EPCAM,ETV5,FXYD1,GPRC5A,ICAM1,IGF1,ISG15,ITGB4,KCNMA1,KLF15,LTBP1,MMP1,MMP13,MMP3,OLR1,PDGFC,PER1,PIK3IP1,PLAU,POSTN,PTGES,RAB20,ROBO2,RXRG,SHC3,STAC2,TNFRSF9,TRAF3IP1,TUBA8,WISP2
GNA15	enzyme	3.97e-07	ADARB1,AKAP12,BMP3,CP,CRYAB,ELOVL2,ENPP1,FBLN5,FHL2,FXYD5,GADD45A,GBP2,HES1,LBP,LGALS3,MAT2A,MYC,NOX4,NPR3,ODC1,OLR1,PAWR,PFN2,PRRX2,PRSS35,SLC29A1,SLC7A1,TGFB3,TIMP1,TRIB3,UGDH
RUNX2	transcription regulator	4.19e-07	ALPL,BCL2,BMP2,CDH2,CDKN1A,CDKN1B,COL1A2,FGFR2,GADD45B,GALNT3,GDF10,HAPLN1,HTRA1,IHH,ITGB4,ITGBL1,LGALS3,LUM,MMP13,MMP14,MSX2,PCDH18,PIK3CB,PLAU,RUNX1,SMAD6,SNAI2,SOX6,TCF7,TIMP1,TNFRSF11B,UGCG,VEGFA
PPARA	ligand-dependent nuclear receptor	4.19e-07	ABCD3,ACAA2,ACADS,ACAT2,ACSL1,ACSL5,AGXT,ALDH3A2,APOE,ASL,BCL2,BCL2L1,CAT,CCNB1,CDK1,CDKN1A,CES3,CFI,CHRNA2,CPT1A,CROT,CSAD,CTSL,CYB5B,CYP1A1,CYP27A1,CYP2B6,CYP2C9,DBI,DIO2,ECI2,EHHADH,ELOVL5,ELOVL6,ENTPD1,ETHE1,FABP3,FABP5,FADS2,FDFT1,G6PD,GLUD1,GNMT,GPD1,GPD2,GSTM3,Gstt1,HACL1,HADH,HGF,HMGCS1,HSD17B10,HSD17B4,IGFBP1,IGFBP3,IGFBP6,KHK,KRT23,KYAT1,LAMB3,LGALS4,LIPG,LPCAT3,LPL,MAT2A,MLYCD,MMD,MYC,…
NKX2-1	transcription regulator	4.46e-07	AGR2,AKTIP,AQP1,BDH1,BTG3,CCKAR,CDKN2B,CHAD,CLU,CREB3L4,CYGB,DIO2,EMP2,ENC1,EPHB1,EPHB3,FAM3D,FGFR4,GJB3,HCK,IER3,IGFBP6,LRP2,LSP1,MAPT,NECTIN3,Nes,PFN2,PGM3,PRRX2,QSOX1,SCARA3,SFTPD,SMAD7,SNAI2,SOX17,TGFB1,THBS1,THY1,TMEM37,TOX,TSPAN7,VEGFA,WNT11,WNT4,WNT5B
doxorubicin	chemical drug	4.7e-07	ABCB9,ABCC1,ABCC3,ADM,ADORA2B,ANXA1,ATF3,BCL2,BCL2L1,BCL2L2,BMP4,BTG2,CASP9,CAT,CCNB1,CD44,CDC25B,CDCP1,CDK1,CDK14,CDKN1A,CLU,CP,CTGF,CTSB,CTSD,DRAM1,DUSP5,F3,FOXO3,FOXP3,GADD45A,GCLC,GDF15,GPNMB,GSTM3,IER3,IGFBP1,IGFBP6,IRF7,ITGB4,JAG1,LAMC2,LGALS3,LXN,MICB,MYC,NFKBIA,NOX4,NTN1,OSGIN1,PANK1,PIK3R3,PMEPA1,PSAP,PSRC1,PTGDS,RCN1,RGS16,RUNX1,RYR2,S100A11,SDC2,SIRT3,SLC19A2,SMAD3,SMAD7,SOD1,SOX9,SPHK…
CD38	enzyme	4.88e-07	ALDOC,ATP1B1,BCL6,CD44,CISD1,CITED2,CKAP4,CLCN3,CRELD2,EPS8,ERO1A,EVI5,FAM162A,GALK1,GBP2,GLIPR2,HEPACAM2,ICAM1,IFI30,IL6R,KLHDC2,LGALS3,LRRC8C,MANF,P4HA1,PDIA6,PIM1,PPP3CC,PRDX4,PSAT1,PYCR1,SDC1,SEMA4A,SLC39A8,SLC7A5,SLFNL1,ST7,THY1,TMEM97,TUBB2B,UCK2,ZCCHC18
EDN1	cytokine	4.91e-07	ADAM12,ANXA1,ANXA4,ANXA5,BCL2,CALCRL,CCL2,CDH2,CDK1,CDKN1B,COL1A2,COL7A1,COMP,CTGF,CTNND1,EDN3,FGF2,FST,GJA1,HEY1,HSPA5,ICAM1,INSR,ITGAV,ITGB1,LEPR,MITF,MMP1,MMP13,MMP3,MMP7,MSN,MYC,NUPR1,ODC1,OLR1,PDIA6,PLAU,PLAUR,PLOD1,PRKCA,PTGER2,SDC1,SERPINB2,SOD1,TGM2,THBS1,TIMP1,VEGFA
IgG	complex	5.16e-07	ADM,APOE,ATP1B1,BCL2L1,CALR,CCL2,CDKN1A,CDKN2B,CRABP2,CSF1,CTSC,CYP27A1,DEGS1,DSP,DUSP14,FABP5,FGFBP1,FOXP3,FST,GFAP,GPRC5A,HSPA5,IFITM1,IL16,ISG15,KRT13,LGALS1,LGALS3,MMP12,MYC,NGF,PHLDA2,PIM1,PLAUR,PLS3,PRSS8,RND2,RND3,SPINT1,TACSTD2,TGFB1,TUBB2A,UGCG,VEGFA
estrogen	chemical drug	5.24e-07	APOE,BCL2,BDNF,BMP2,CALB1,CCK,CCKAR,CCL2,CDKN1A,CDKN1B,CFTR,CLU,COL14A1,COL15A1,CRY2,CTGF,CTSD,ESR2,G6PD,GAL,GALK1,GJA1,GRIA1,HGF,HSPH1,HTR1A,ICAM1,Ifi27,IGF1,IGFBP6,IHH,IL27,ITGB1,KCNH1,LGALS1,LIF,LPL,MSX1,MTA3,MYC,NAMPT,NOS1,NRIP1,NTS,OXTR,PENK,PGR,PIM1,POLD1,PRDM15,PRLR,PTGDS,RARA,RFC3,SFTPD,SLC12A3,SMAD3,SOD1,SSTR2,TAC3,TGFB3,TNFRSF11B,UHRF1,VEGFA
HTT	transcription regulator	5.37e-07	ACAT2,ADAM23,ADAMTS2,ADAMTS5,ADCY5,AKAP12,ALDOC,AMACR,AQP1,ARNTL,ATF3,ATP1A1,ATP8A1,ATPAF2,BASP1,BCAP31,BCL2,BCL6,BDNF,BMP3,BTG3,C1QTNF3,CAMK2A,CAMK2B,CAMK4,CAST,CBR1,CCK,CDKN1A,CITED2,CLDN1,CLDN6,CLIC6,CLK3,COCH,COL16A1,COL6A3,CORO2B,CPNE5,CRYAB,CTGF,CTSD,CYC1,DBP,DCN,DIO2,DKK3,DUSP5,FABP7,FDFT1,FGF1,FOXO3,GAS7,GCLC,GFAP,GPX3,GRIA1,GRK5,HMGCS1,HPCA,HSPA5,ITGB1,KCNJ1,KCNK3,KRT1,LOX,MAN1A1,MGP,MMP…
IL4	cytokine	5.62e-07	ABCA2,ABLIM1,ACP2,ACSL1,ADGRE1,ALAS1,ALDOC,ALOX15,ANO1,APOE,BCAT2,BCL2,BCL2L1,BCL6,BDNF,BPIFA1,CAT,CBX3,CCL17,CCL2,CCL25,CCND3,CCR8,CD1B,CD276,CD3EAP,CD44,CDK1,CDKN1A,CDKN1B,CHST7,CITED2,CLCN3,CLEC10A,CLEC4G,COL1A2,COL6A3,CSF1,CTSC,CTSK,CYSLTR2,DGKA,EVI5,F2R,F2RL1,F2RL2,F3,FAM162A,FKBP5,FLT3LG,FOXP3,GBP2,GJA1,GLIPR2,GNA14,HCK,HGF,HK2,HOMER2,HPGD,HRH1,HSD11B1,ICAM1,IER3,IFI30,IFNAR1,IFNGR2,IGF1,IL…
EGR1	transcription regulator	5.74e-07	ACHE,ATF3,CASP9,CAV1,CCL2,CD44,CDK5R1,CDKN1A,CLU,COL1A2,COL2A1,CSF1,F3,FGF2,FOXP3,GADD45A,GADD45B,GDF15,GRIA1,HPGD,ICAM1,MAP1LC3B,ME1,MMP14,MYC,NAB2,PDGFC,PEG10,PLAU,PNMT,PNPLA2,PTGES,RRAD,SLC12A2,SNAI2,SOD1,SQLE,SYN1,TGFB1,TH,THBS1,TIAM1,TIMP1,VEGFA,WNT4
DICER1	enzyme	6.89e-07	AGO2,ANGPT2,ANPEP,ARID3A,BDNF,CAMK2A,CD44,CDKN1A,CDKN1B,CDKN2B,CHD7,ELOVL2,ENG,EPCAM,FOXP3,HES1,HIC2,ICAM1,IGDCC3,IGF2BP1,IGF2BP2,IGF2BP3,LIPG,LPAR3,MICB,MITF,MYC,OPTN,P2RX3,PDCD4,PELI2,PLAU,PRKCA,PRKCQ,PROS1,RGCC,RTN1,RUNX1,SERPINA1,SERPINB2,SERTAD4,SLC40A1,SLC4A4,THBS1,TM4SF1,TNNT1,TRPC3
ANGPT2	growth factor	7.46e-07	ABCC1,ADA,ADAM12,AGTR1,ARHGEF2,ARL4C,BCL2,CALR,CAT,CCT7,CDC34,CDKN1A,CFB,COL1A2,CRYAB,EPHX2,FKBP10,HDAC2,HDAC5,HMGCS1,HSP90AA1,HSPA2,HSPA5,ICAM1,LEPR,MAPK12,MFGE8,MIF,MMP1,MMP7,NOX4,OLR1,P4HB,PDCD4,PDIA5,PDIA6,PLAU,POLD1,POSTN,PROS1,PTGES,PTHLH,RFC4,SOD1,TCN2,THBS1,THBS2,TNFRSF12A
TERT	enzyme	7.64e-07	AMACR,ASAP1,ATF3,CALU,CAV1,CDKN1A,COLQ,CTGF,CTSC,F2R,F2RL2,FAM213A,FGF2,FRMD6,HTRA1,ICAM1,ISG15,ITGAV,KRT19,LIPG,MFGE8,MMP1,MMP14,MMP3,MTHFD1L,MYC,NFKBIA,PDGFC,PLOD2,PLTP,PROM1,PRSS23,RASA3,SASH1,SERPINB2,SMAD3,TK1
Lh	complex	7.85e-07	ACP2,ACPP,ADCY9,AKAP12,ALPL,ARL4C,ARNTL,ATP2B1,BDNF,CARD10,CASP9,CDK14,CDK16,COL15A1,CTNND1,DUSP14,DUSP9,FDX1,FKBP5,FST,GJA1,GPRC5B,GRK5,HK2,HSD11B1,INHBB,ITGA3,ITGB5,MAP1LC3B,MAP4K4,MMP19,NLK,NPC2,P4HA2,PAWR,PER1,PGK1,PGR,PPP2R5B,PRKX,PSMD1,RAB31,RAB5A,RAPGEF3,RGS16,RGS4,RPRM,RUNX1,SH3BP4,STAR,THBS1,THBS2,TK1,TNFRSF11B,TNFRSF12A,TUBA1A,UPP1,VEGFA
POR	enzyme	8.88e-07	ABCC3,ACAT2,ACSL1,ANXA5,BDH1,CAPRIN2,CHMP4C,CLDN3,CPA3,CPT1A,CSAD,CYB5B,CYP1A1,CYP2B6,CYP39A1,EHHADH,ELOVL2,ELOVL5,ELOVL6,ETHE1,FADS2,FDFT1,FGF1,GADD45B,GBP2,GPHN,GREB1,GSTM1,Gstt3,HMGCS1,HSD17B10,HSPH1,LGALS1,LPL,MSX2,PNPLA7,SDC4,SDS,SQLE,SUSD2,TMEM97,TUBB2B,UGDH,VEGFA,VNN1,ZMAT4
VGLL3	other	1e-06	ADM,COL12A1,COL1A2,GADD45B,MMP3,OSR2,SNAI2,SOX9,THBS1
4-hydroxytamoxifen	chemical drug	1.03e-06	ANGPTL2,BCL2,BCL2L1,CDCA7,CDKN1A,CDKN1B,CHST2,CLU,COL16A1,CTSD,CYP3A4,DDIT4,DUSP9,FOXA1,FOXO1,GLRX,GM2A,HTR1A,IER3,IGF1,IGFBP1,IGFBP3,KRT13,KRT19,MYC,NCOA1,NOV,PAK6,PDZK1,PGR,RARA,RBP4,SLC39A8,SNAI2,SPHK1,TM4SF1,TMEM97,TMOD1,TNPO1
palmitic acid	chemical - endogenous mammalian	1.05e-06	ACSL1,ADCYAP1R1,ADIPOR2,AHSG,ATF3,BCL2,BCL2L1,CASP9,CCL2,CDKN1A,CTGF,CTSB,DEGS1,DGAT2,EPHX2,F2RL1,FBXO32,GCLC,GDF15,GLP1R,HK2,HSPA5,ICAM1,IDH2,IGFBP1,IL6R,INSR,IRAK2,MAP1LC3B,MLXIPL,NCF2,NFKBIA,NPY,OLR1,PLIN2,PNPLA2,PPARGC1B,PTPN2,SORT1,SPHK1,SREBF1,TRIB3,UCHL1,UCP2
SOX4	transcription regulator	1.05e-06	ADGRE5,AES,B3GNT8,BCAR3,BCL2,CD1D,CD53,CDH2,CHAC1,CLIC6,CNRIP1,E130308A19Rik,EZH2,FAM213A,GLDC,H1FX,IFI30,IGF1,KIAA0922,KIAA1456,LUZP1,MAGED1,MEX3A,NOV,P2RX3,PECAM1,PPIC,PPM1F,PXYLP1,PYGL,RARRES1,SEL1L3,SLC5A9,SMAD1,SORT1,ST6GAL1,TAX1BP3,TDRKH,TEAD1,THSD1,TIAM1,TMEM98,TUBA1A,TUBB2B,UCHL1,ZCCHC18
S100A8	other	1.24e-06	ABCG1,ADAMTS5,AKAP12,ALPL,ATF3,BCL2,BCL2L1,BMF,CCL2,CHDH,CP,CXCL14,DDIT4,EFNA1,EPCAM,ETV5,FXYD1,GPRC5A,ICAM1,IGF1,ISG15,ITGB4,KCNMA1,KLF15,LTBP1,MMP1,MMP13,MMP3,NFKBIA,OLR1,PDGFC,PER1,PIK3IP1,PLAU,POSTN,PTGES,RAB20,ROBO2,RXRG,SHC3,STAC2,TRAF3IP1,TUBA8,WISP2
P38 MAPK	group	1.25e-06	ADAM17,ANGPT1,ANXA5,AQP4,ATF3,BCL2,BCL2L1,BDNF,BMP2,CAV1,CCK,CCL2,CD1D,CD44,CDKN1A,CRHR1,CTGF,CTSK,CYP1A1,CYP4F3,DGKA,DIO2,F3,FBXO32,FGF2,FST,GCLC,GJA1,HSPA5,HTRA1,ICAM1,IER3,INHBA,IRF6,IRF7,ITGAV,ITGB4,KDELR3,LAMA3,MAP4K4,MIF,MITF,MMP1,MMP12,MMP13,MMP3,MSH2,MUC5AC,MYC,Nes,NGF,NPR1,PLAU,PLAUR,POSTN,RAB5A,RARA,RGS4,RND3,RRAD,RUNX1,S100A12,SATB2,SDC2,SEPT4,SERPINB2,SMAD3,SORCS3,TGFB1,TH,THBS1,TIMP1…
gentamicin	chemical drug	1.33e-06	ABAT,ACADSB,ACSL3,ALPL,AQP1,ASL,ATF3,BTG2,BTG3,CALR,CCL2,CDC34,CLU,CPEB1,CSRP2,CTSD,CYP1A1,CYP2C9,DDX39A,EED,EPHX2,GADD45A,GDF15,GHR,HACL1,HSD17B4,HSP90AA1,HSP90B1,HSPA5,HYOU1,ICAM1,IDH1,IGFBP1,IGFBP3,IRF7,KLK1,MCM6,MPST,MYC,NR1D2,PDIA4,PHGDH,PLIN2,PLLP,PSAT1,PXMP2,RBP4,RGCC,Sult1a1,TARS,TGFB1,THY1,TIMP1,TTR,TUBB,VAT1,YWHAH
trichostatin A	chemical drug	1.36e-06	ABHD5,ADAMTS5,ADGRE1,ADGRL2,AKAP12,ALPL,AMACR,ANGPT1,APOE,BCL2,BCL2L1,BMP2,BMP4,CAST,CD1D,CD44,CDC123,CDC42BPG,CDCA7,CDK1,CDKN1A,CDKN1B,CDKN2B,CLDN1,CLDN10,CLEC3B,CLU,COCH,COL1A2,COL2A1,COL6A3,CPA3,CTPS1,CYP1A1,CYP3A4,DAPK3,DTYMK,ELOVL2,ESR2,F2R,F3,FGFR4,FOXP3,G6PD,GADD45A,GCLC,GHR,GREB1,GSTM4,HDAC11,HDAC2,HES1,HMGCS1,ICAM1,IFITM1,IGFBP1,IGFBP3,IRF8,LAMA2,LAMA3,LEPR,LMX1A,LRP8,MAT1A,MAT2A,MCM6,MM…
COL18A1	other	1.61e-06	BCL2,BCL2L1,CCL2,CDC25B,DDIT4,EFNA1,EPHB1,EPHB2,F10,F2R,F2RL1,F3,FGF2,GFAP,HGF,HK2,ICAM1,ITGAV,KNG1,MMP1,MYC,PECAM1,PLAU,SPOCK1,THBS1,TNFRSF21,TUBA1A,VEGFA
CD44	other	1.66e-06	ABCA2,ADGRE1,ARHGEF12,BCL2,BCL2L1,CALR,CD44,CDKN1A,CDKN1B,CLU,CRABP2,CTSK,FKBP5,GADD45A,HAS3,ITGA3,ITGAV,ITGBL1,KCTD10,KDM1A,KREMEN1,LAMB1,LGALS1,LGALS3,LTBP1,MMP12,MMP13,MMP14,MMP3,MMP7,MOGAT1,MYC,MYO1B,NFKB2,PDCD4,PECAM1,PLAU,PMEPA1,PTHLH,SDC4,SERPINA1,SMAD1,THBS1,THBS2,THY1,TIAM1,TNFRSF11A,WNT2
diethylstilbestrol	chemical drug	1.66e-06	ALPL,AMBP,AQP4,ARHGDIB,BCAT1,CDKN1A,CDKN1B,CFB,CITED2,CLN8,CLU,COMP,CPE,CRABP2,ENDOU,ESR2,FGFBP1,GADD45A,GAL,GLRX,GREB1,GREM1,GSTA1,GSTM3,HSP90B1,IGF1,IGFBP3,IGFBP6,INHBA,INHBB,KRT13,MAFB,MFGE8,MSX2,OXTR,PDGFB,PGR,PROM1,RIDA,RUNX1,SERPINB2,SLC6A20,SLPI,STAR,TBC1D1,TGFB1,TGFB3,VEGFA,VNN1,WNT4,WNT7A
KLF4	transcription regulator	1.86e-06	ADGRE1,ALPL,ANGPT1,ASPRV1,BCL2L1,BMPER,CCNB1,CDKN1A,CDKN1B,CDKN2B,CHST15,CLDN7,COL8A1,CRABP2,CYP1A1,DSP,DUSP5,EPCAM,EVPL,GPA33,GREB1,HES1,HEY1,INHBA,IRF6,KRT13,KRT17,KRT19,KRT7,LAMA1,MSX2,MYC,ODC1,PAX2,PCDH18,PECAM1,PLAUR,PROM1,SERPINA1,SERPINB2,SERPINH1,SLPI,SMAD1,SNAI2,SOX17,SPHK1,TDGF1,TEAD1,TEAD2,TGFB1,TGFB3,TXNRD1,VEGFA,WLS
SOX2	transcription regulator	1.89e-06	ABCC3,ANGPT1,ASPRV1,ATF3,BCL2L1,BMP4,BMPER,CDKN1A,CDKN1B,CHST15,CITED2,CLDN7,CRABP2,CTGF,CXCL14,DKK1,DKK3,DSP,DUSP5,EPCAM,ETV4,ETV5,EVPL,FABP7,FGFR4,FST,GADD45B,GATA2,GJA1,GREB1,HEY1,HOXC4,IGF1,INHBA,IRF6,JAG1,JARID2,KRT17,KRT19,KRT7,LLGL2,MSX2,MYCN,Nes,NFKB2,NODAL,PAX2,PCDH18,PECAM1,RBPJ,SERPINA1,SGK2,SMAD1,SOX13,SOX17,SOX6,TDGF1,TEAD1,TEAD2,TGFB1,TGFB3,TXNRD1,VEGFA,WISP1,WISP2,WLS,ZFHX3,ZFP57
Creb	group	1.9e-06	ADK,ADM,ATF3,BCAS1,BCL2,BDNF,BMP6,CCK,CD59,CDKN1A,CLMN,COL8A1,CPT1A,CTSB,EDAR,ETV5,GABPB2,GJA1,GNB4,GSTM3,GSTM4,HES1,HPGD,IER3,IGF1,INTS1,KCNC1,KRT1,LTBP3,MAT2A,MIF,MITF,MMP1,MSX2,MUC5AC,NCOA2,NDFIP2,NTS,OSBPL3,P2RX3,PCOLCE,PDE3B,PDE4B,PENK,PER1,PER2,PGK1,PRKCA,PTHLH,PYCR1,RNASEH2A,RYR2,SERPINB2,SKIL,SLC7A11,SOD1,SOX17,SOX4,SOX9,SSTR2,STAR,SYT9,TNFRSF11B,VEGFA,WISP1
RBPJ	transcription regulator	2.06e-06	BMP2,BMP3,CD44,CDCA7,CDKN1A,CDKN1B,CSF1,EZH2,FGF1,FGF2,GDF10,GNAI1,HES1,HEY1,HGF,IGF1,IKBKB,INHBA,INHBB,IRF8,JAG1,LIF,MESP2,MIB2,MMP13,MMP3,MYC,NGF,PDGFB,PGF,SDC1,SOX4,SOX9,TDGF1,TGFB3,VEGFA,VEGFD
miR-30c-5p (and other miRNAs w/seed GUAAACA)	mature microrna	2.11e-06	ANPEP,BCL6,BDNF,CDCP1,CPNE8,CTGF,FXR2,GALNT1,GALNT7,GPD2,IDH1,LRRC8C,MAP4K4,MAT2A,NPR3,P4HA2,PTPRK,PTRH1,RAB27B,RBMS1,SEC23A,SLC12A4,SLC38A1,SLC38A2,SLC7A1,SLC7A11,THEM4,TNFAIP2,TRPS1,UAP1
Ins1	other	2.12e-06	ADIPOR2,ALAS1,ASGR2,ATP1A1,ATP1A2,BDH1,BDNF,CCK,CCND3,CDKN1A,CDKN1B,CRAT,CRYAB,CYP1A1,DGAT2,ECI2,EHHADH,ELOVL6,ERP29,FABP3,FADS2,FBP2,FDFT1,FGF2,FOXA1,G6PD,GPD1,GPLD1,GREB1,HK2,HMGCS1,HSD17B4,IGF1,IGFBP1,IGFBP3,INSR,ITGA6,IVD,LPL,MAPT,MIF,MLXIPL,MMP1,MMP13,MMP3,MYC,NGF,NOS1,NPY,ODC1,OSTN,PDIA2,PER1,PGR,PLIN2,PRKCA,PRKCQ,PRLR,RGN,SLC37A4,SREBF1,SYP,THY1,TIMP1,TK1,TTF2,VAMP2,VEGFA
WT1	transcription regulator	2.14e-06	ADGRE5,ANPEP,APLP2,BCL2,BCL2L1,BTG2,CCL2,CDKN1A,CIRBP,CLIC4,CSF1,CSPG4,CTGF,EFNA1,ELK4,EPS8,FDFT1,FGF1,GRB10,HSP90B1,IGF1,INSR,IRF8,LGALS3,MMP13,MMP14,MMP3,MPP1,MYC,MYCN,NQO2,ODC1,PAX2,PDIA4,PECAM1,PLAUR,RARA,RBPJ,SDC1,SEC13,SMAD3,SNAI2,SOX9,SQLE,ST6GAL1,TARS,TGFB1,TGFB3,THBS1,TM4SF1,VEGFA,WARS,WNT4,ZMIZ1
HNF1A	transcription regulator	2.15e-06	ACAT2,AHSG,AKR1C3,ALS2,AMBP,ANKS4B,ANPEP,ANXA4,AP3M1,ASGR2,BCL2L1,BCL6,BMP3,CCL28,CD302,CDKN1B,CLIC5,COL27A1,CPN1,CTSZ,CYB5B,CYP27A1,CYP2C9,CYP4V2,ELOVL2,ETV5,FAM107B,FBP2,FNTB,GCNT3,GJB1,GLA,GLP1R,GMDS,GPR137B,GSTA1,HABP2,HACL1,HGFAC,HNMT,HSD11B1,HSPA5,IFNAR1,IGF1,IGFBP1,IHH,INSR,KIF12,KNG1,LBP,LIPA,LY6E,MCCC1,ME3,MLXIPL,NKX6-1,OGDH,PAFAH2,PAMR1,PFKFB2,PGK1,PKHD1,POU3F4,PRLR,SEL1L,SEMA4A,SERPINA…
medroxyprogesterone acetate	chemical drug	2.29e-06	ANGPT2,BCL2,BCL2L1,BDNF,BTG2,CAMK4,CCL2,CCNB1,CD44,CDK1,CDKN1B,CLDN1,COL4A3,CYP1A1,CYP3A4,DCN,F3,FGF2,FOXO1,HSD11B1,HTRA1,ICAM1,IGFBP1,IL6R,ITGB1,MMP1,MPZL2,MYC,PGR,PLAU,SLPI,SPC25,TGFB1,VEGFA,WNT4
deferoxamine	chemical drug	2.45e-06	ADM,ANGPT2,ANGPT4,BCL2,BDNF,CACNA1E,CCNB1,CCND3,CD59,CDKN1A,CITED2,CP,CYP3A4,DUSP5,F3,GADD45A,GADD45B,GDF15,HK2,ICAM1,IGF1,IGFBP3,ISG20,JAG2,LAMA3,LPL,MAP1LC3B,MMP1,MYC,MYCN,NFKB2,PGK1,PLA2G3,PLAUR,PRKCA,PROM1,RSAD2,SHMT1,SMAD7,SREBF1,TGFB1,VEGFA
troglitazone	chemical drug	2.54e-06	ABCG1,ACADS,ACSL1,AGTR1,ALAS1,ARHGEF19,ATF3,ATP2B1,BCL2,BCL2L1,CAV1,CCL2,CCNB1,CCND3,CD59,CDCA7L,CDKN1A,CDKN1B,CEP135,CHCHD10,CIB2,COL15A1,COL1A2,CRYAB,CYP1A1,CYP2B6,CYP2C9,CYP3A4,DBI,DCN,DGAT1,DGKA,ERO1A,FABP3,FABP5,FADS2,FGGY,GADD45A,GBP2,GDF15,GPD1,GSTA1,HGF,HMGB3,HSPA5,ICAM1,ITGA6,KRT13,LAMA3,LPL,ME1,MLXIPL,MME,MMP3,MYC,NFKBIA,NKX6-1,NRIP1,OSBP2,P4HA1,PDE3B,PFAS,PIK3CB,PLIN2,PTGES,PXMP2,SDC1,…
phosphate	chemical - endogenous mammalian	2.63e-06	ACADSB,ADAMTS2,ADK,AHSG,ALPL,AMBP,BMP2,CYC1,DCN,DIO2,ENPP1,F2R,FGFR2,GDF10,HK2,NCOA1,NDUFA12,PCCA,POSTN,SLC20A2,SLC25A5,STC1,STC2,TGFB1,TIMP1,ZFHX3,ZFP36L2,ZNF346
hydrocortisone	chemical - endogenous mammalian	2.64e-06	ACHE,ADM,ALDH18A1,ALOX15,AQP4,CCL17,CCL2,CCND3,CDK1,CTGF,CYP3A4,ERP29,FGF2,GADD45B,GPR153,HGF,HSD11B1,ICAM1,IGF1,IGFBP1,IGFBP3,IGFBP6,INHBA,LPL,LY75,NFKBIA,NPY,PRLR,SEMA6A,SMO,STC2,TH,TNFAIP2,TNFRSF11B,TUBB,VAMP2
EP300	transcription regulator	2.95e-06	ACHE,ADAM12,AKAP12,ANGPT1,ARID5A,BCL2L1,BCL6,BMF,CAMK2B,CAMK4,CCL2,CCND3,CD53,CD59,CDKN1A,CDKN1B,CDKN2B,CHPT1,COL1A2,COL2A1,CORO2B,CPT1A,CRABP2,CRIM1,CYP1A1,DUSP22,EPHB2,EYA2,FDX1,FNDC3B,FOXO1,FRMD4A,GM2A,GREB1,HDAC11,HES6,HSD11B1,IGF1,IL17RC,IL18R1,IRF6,ITGA6,LAMA3,LAMC2,MAFG,MMD,MME,MMP1,MMP7,MSH2,MSX1,MYC,NPR1,NTN1,OLR1,PGR,PIP5K1B,PIPOX,PRLR,RAPGEF3,RASA3,RGL1,RSAD2,SDC1,SDC4,SLC7A11,SMAD6,SM…
benzo(a)pyrene	chemical toxicant	3.08e-06	ADAM12,ADAMTS16,AGTPBP1,ANXA1,ASPN,BCL2,BTG3,CASP9,CDC25B,CDK14,CDK5R1,CDKN1A,COL8A1,CYP1A1,CYP3A4,DOK5,FST,G6PD,GCLC,GNA14,GNAI1,GSTA1,GSTM1,HDAC2,IER3,IGF1,IGFBP6,INHBA,INHBB,INSR,LIMK2,MAFG,ME1,MMP1,NMI,PRKCA,PRKCG,PRKCQ,PTGER2,REPS1,SEMA5A,SERPINA1,SNAI2,ST8SIA5,TACR1,TGFB1,THBS1,TNFAIP2,TOR1B,TXNRD1,VEGFA,VEGFD
SB-431542	chemical reagent	3.18e-06	ASPN,ATP1A2,BMP4,BMP6,CCL17,CD44,CLIC4,CTGF,GADD45B,GAL,GATA2,GFAP,GJA1,IGF1,Kcnn2,MAFB,MSX2,MYC,NODAL,PTPRK,SERPINB2,SMAD1,SMAD6,SMAD7,TGFB1,TNFRSF12A
carbon tetrachloride	chemical toxicant	3.2e-06	ABCC1,AOX1,APOE,ATF3,BCL2L1,BMP3,CAT,CDKN1A,CDKN1B,COL1A2,CTGF,DAGLA,FGFR4,FOXA1,GADD45A,GADD45B,GCLC,GDF15,GLUD1,GSTM1,HGF,HSP90AA1,ICAM1,IGF1,IGFBP1,IGFBP6,ITGA8,ITGB1,ME1,MMP13,MYC,ODC1,PDGFB,PDGFC,PECAM1,RAB13,RGN,S1PR3,SCTR,SKIL,SLCO1C1,SMAD1,SMAD3,SMAD7,SORD,SPHK1,TGFB1,TIMP1,TNFRSF12A
CEBPA	transcription regulator	3.25e-06	ACSL1,AKAP12,AKR1B1,AKR1C3,ANPEP,ANXA1,ARL4C,ASL,ASPRV1,B9D1,BCL2,BTG2,CDKN1A,CHI3L1,CKAP4,COL1A2,CPT1A,CRABP2,CSF1,CTSK,CYP2B6,CYP2C9,CYP3A4,DGAT2,EPHA7,EVPL,FOXO1,FOXO3,FXR2,GADD45A,GAL,GAS1,GATA2,GJA1,GLRX,H1FX,HGF,HPGD,HSD11B1,HSPA5,ICAM1,IER3,IGF1,IGFBP3,IL6R,INSR,IRF6,ISG15,ITGB5,KRT17,KRT7,LEPR,LGALS1,LPL,MAPKAPK2,MMP13,MSX2,MYC,MYCN,OAS2,OLR1,OXTR,PAX2,PFN2,PLIN2,PLOD2,PRLR,RAB31,SEMA3E,S…
F2	peptidase	3.41e-06	AKR1B1,ANGPT1,ANGPT2,CALR,CCL2,CD44,CDKN1A,CDKN1B,CITED4,CKAP4,CLU,CTGF,CTPS1,CYP2B6,DKK3,DOK5,ENTPD1,ERP29,F2R,F2RL1,F2RL3,F3,FAM46A,FGF2,GREM1,HSP90AA1,ICAM1,IER3,IGF1,ITGB1,LBH,LOXL2,MIF,MMP1,MYC,NCF2,NFKBIA,PDGFB,PDIA4,PGM2L1,PGR,PLAUR,PROS1,RELB,RNH1,S100B,SDC4,SLC2A12,SLC7A1,SYP,TGFB3,THBS1,TNFRSF12A,TRPC3,UCK2,VEGFA,YIF1A
tosedostat	chemical drug	3.79e-06	ATF3,CDKN1A,CHAC1,DDIT4,GADD45A,MARS,PSAT1,SDC1,SLC38A2,SLC7A11,STC2,TRIB3,VEGFA,WARS
curcumin	chemical drug	3.96e-06	A4GALT,ABCC1,ABCG1,ADAM17,ADAMTS5,APOE,AQP1,AQP4,ATOX1,ATP1B2,BCL2,BCL2L1,BDNF,CAV1,CCL2,CCNB1,CCND3,CD44,CDK1,CDKN1A,CDKN1B,COL1A2,CRY2,CTGF,CYP1A1,CYP3A4,ELOB,EZH2,F3,FGF2,GFAP,GRM7,HDAC2,HELZ,HGF,HPCA,HSP90B1,ICAM1,IKBKB,ITGA6,ITGB4,LPL,LSP1,MAPT,MIF,MMP1,MMP13,MMP14,MMP3,MYC,NAMPT,NFKBIA,NOTCH2,OGDH,OLR1,PAK1,PGF,PIM1,PLAU,PTGES,PTGIS,SFTPD,SLC37A4,SMAD7,SOD1,SOX9,SREBF1,TNFRSF11A,UBE2E2,UCP2…
PRKCD	kinase	4.04e-06	BCL2,BCL2L1,C3orf52,CCL2,CD4,CDKN1A,COL1A2,CTSB,GDF15,GFAP,GPRC5A,HRH1,ICAM1,LAMB3,LBH,LIF,LIPG,MAP1LC3B,MMP12,MMP13,MUC5AC,MYC,NFKB2,NFKBIA,OAS1,ODC1,OSR2,PALMD,PDCD4,PTPN6,RELB,SERPINB2,SLC15A1,SMAD6,SPHK1,STAR,TNFRSF11B,TPBG,TTC9,TUBB2A,UGCG,VEGFA
simvastatin	chemical drug	4.12e-06	ABCG1,ACMSD,ADAMTS13,ADCYAP1R1,AHSG,ANGPT2,ANXA1,ARHGEF2,ASL,BCL2,BCL2L1,BMP2,CCL2,CDKN1A,CDKN1B,CTGF,CYP2B6,CYP3A4,ENC1,ENTPD1,ETV4,F2R,F3,FADS2,FOXP3,GJA1,ICAM1,IGFBP3,IL27,ITGB4,LPL,MAP1LC3B,MMP1,MMP3,MPP6,MUC5AC,MYC,NCF2,NFKBIA,NRIP1,OLR1,RHOU,S1PR3,SDC4,ST6GALNAC4,TIMP1,TNFRSF11B,VEGFA
HNF4A	transcription regulator	4.22e-06	ABCA6,ABCB9,ABCC3,ABCG1,ABHD6,ACAA2,ACMSD,ACOX3,ACP2,ACSL1,ACSS3,ACTR3,ACY1,ADSS,AGTPBP1,AHSG,AKR1B1,AKR1C3,ALS2,AMACR,AMBP,ANPEP,ANXA5,ANXA9,AP3M1,APOE,AQP1,ARFGAP1,ARHGEF19,ARL4C,ARMC8,ASGR2,ASPRV1,ATAD5,ATG4D,AVPI1,BCL2L1,BCL6,BDH1,C11orf71,C14orf1,CACNA2D2,CAPZA2,CAV1,CBX3,CCNB1,CD1D,CD3EAP,CDC123,CDC14A,CDCA7L,CDK1,CDK8,CDKAL1,CDKN1A,CDKN1B,CEP85,CEP95,CHI3L1,CHP1,CLDN1,CLDN3,CLDND1,CLPB,COX…
ERK1/2	group	4.47e-06	AKR1C3,ANGPT2,BCL2,BCL2L1,BMP2,CALR,CAT,CAV1,CCK,CCL2,CD44,CDK1,CDKN1A,CDKN1B,COL2A1,CRHR1,CTGF,CTSB,DKK1,ESR2,F3,FGF2,FGFR2,FKBP5,FOXO1,GJA1,GRK5,HPGD,HSPA5,ICAM1,IGFBP3,ITGA3,KRT17,LEPR,MKNK1,MMP1,MMP12,MMP13,MMP3,MUC5AC,MYC,MYCN,NAMPT,NOX4,PLAU,PLAUR,POSTN,PSMB6,PTGER2,PTGES,SKIL,SLC12A4,SNAI2,SOX9,STAR,SYVN1,TACR1,TH,TIMP1,VEGFA,WISP1
KDM5B	transcription regulator	4.64e-06	CAV1,CCNB1,CDC14A,CDK1,CDKN1B,CLCF1,CLDN1,CTGF,FABP5,FGFR2,FJX1,FOXA1,FST,GADD45A,GAL,GCA,GREB1,HSD17B8,ISG15,JADE2,LIMCH1,LRCH4,NMB,PDE3B,PGR,PLS3,PRLR,RECQL,RNASET2,SAT1,SMOX,SOX9,SPTSSA,SWAP70,TGFB1,TUBB2A
XBP1	transcription regulator	4.77e-06	BCL2,CALR,CAT,COPE,DDOST,DNAJB11,DNAJC10,ERO1B,ERP29,FKBP10,FKBP7,GGCX,GOLGA3,GOLPH3,HSP90B1,HSPA5,HYOU1,ICAM1,KDELR2,KDELR3,MAP1LC3B,MYC,NUCB2,P3H1,PDIA2,PDIA4,PDIA6,PHLDA2,RABAC1,RCN3,SEC23A,SEC24D,SEC31A,SERPINA1,SOD1,SPCS3,SREBF1,SRPRB,SSR4,STARD5,STX18,SYVN1,TTR,VAMP2,VAMP7,WFS1,WNT10B,YIF1A
atorvastatin	chemical drug	4.77e-06	ABCC1,ABCC3,ABCG1,APOE,BCL2,BCL2L1,BDNF,BMP2,BMP6,CAT,CAV1,CCBE1,CCL2,CD59,CDKN1B,CRCP,CTGF,CYP27A1,CYP2B6,DKK1,ENG,ENPP3,F2R,F3,FDFT1,GADD45B,GJA1,HMGCS1,ICAM1,IER3,LIPG,LPL,MAP1LC3A,MMP3,NOS1,NOX4,OLR1,POSTN,RHEB,S100A12,S100B,SLCO1C1,SOD1,SQLE,TGFB1,TGFB3,TNFRSF11A,VEGFA
cyclophosphamide	chemical drug	4.84e-06	ATF3,BCL2,CAT,CD44,CLU,CP,CYP2B6,CYP3A4,FOXP3,IER3,IGFBP1,IL18R1,LAMC2,LGALS3,MYC,NGF,ODC1,S100A11,SOX9,THBS1,TIMP1,TNFRSF12A,UGCG,UPP1
isotretinoin	biologic drug	4.84e-06	ABCG1,AGTR1,ANXA9,BCL2,BCL2L1,CCL2,CDKN1A,CDKN1B,CRABP2,HOXA5,HPGD,IGFBP3,MMP1,MMP13,NFKB2,OAS1,ODC1,OLR1,PRKCA,PTGIS,RARA,RARRES1,TMPRSS4,TNFAIP2
FOXO1	transcription regulator	5.58e-06	ACSL5,AGXT,ALAS1,ANGPT2,ATP6V0D2,BACH2,BCL2,BCL2L2,BLNK,CAMK4,CAT,CCNB1,CDK1,CDKN1A,CDKN1B,CDKN2B,CITED2,CTGF,CTSK,DDIT4,ELOVL5,ELOVL6,FBXO32,FOXO1,FOXP3,GADD45A,GADD45B,GATA2,GPD1,GPD2,HSPA5,HYOU1,ICAM1,IER3,IGF1,IGFBP1,IKZF2,INSR,ITGA3,ITGAV,ITGB6,JAG1,LPIN2,LPL,ME1,MMP1,MMP3,MYC,NAMPT,NDUFA12,NDUFAF1,NOV,NPY,PIK3IP1,PNPLA2,PPARGC1B,PSMB6,Rcan1,RPS6KA3,SERPINB2,Slc25a1,SPC25,SQLE,SREBF1,TGFB1,T…
PDX1	transcription regulator	5.93e-06	AKR1B1,ARL4D,ARRDC4,ATF3,ATP2A3,ATP5H,CAT,CD44,CRELD2,CROT,DAPK3,DUSP5,EFNA1,EPHB1,ERO1B,F3,FGF1,FGF2,FUT1,GFAP,GLP1R,IDH1,IER3,IGFBP3,KLF10,LXN,MAN1A1,MAPT,MITF,MYC,NKX6-1,NUPR1,PDE4B,PDZK1IP1,PHGDH,PPP2R2C,PRSS23,RHOBTB1,RSAD2,SCG2,Slc25a1,ST18,TRPC3
IKZF3	transcription regulator	6.14e-06	BCL2,BCL2L1,BCL2L2,CCND3,CDKN1B,DDX58,IRF7,MYC
5-N-ethylcarboxamido adenosine	chemical reagent	6.35e-06	ADM,ADORA2B,BAG3,BTG2,CCL2,CDKN2B,CES1,COL1A2,CTGF,EPCAM,FGF2,FOXA1,GADD45A,GCLC,HK2,INHBA,KCNA2,MAP3K3,ODC1,PDE5A,PLK2,SLC30A5,SOX17,SPINT1,ST3GAL1,TGFB1,THBS1,TNS2,USP2,VEGFA
RELA	transcription regulator	6.75e-06	ADAMTS5,APOE,ARHGDIB,BCL2,BCL2L1,BMP2,BTG2,CAV1,CCL2,CD44,CD59,CDKN1A,CDKN1B,CFB,CFTR,CHI3L1,CITED2,COL1A2,COL2A1,CTGF,CTSB,CYP1A1,CYP2B6,CYP2C9,CYP3A4,DIO2,EHF,F3,FGF2,FOXP3,GDF15,GRK5,GSTA1,HES1,HTR1A,ICAM1,IER3,IFNGR2,IGF1,IKBKE,IRF7,ISG15,KLF10,LUM,MAT2A,MIF,MMP1,MYC,NAMPT,NFKB2,NFKBIA,NMI,OAS2,OLR1,PAX2,PDE4B,PDGFB,PECAM1,PLAU,PRDX6,PTGDS,PTGES,PTPN6,RELB,SDC4,SMAD7,SOX9,SREBF1,STAR,TACR1,TG…
IL2	cytokine	7.06e-06	ABCC1,ADCY9,ANXA1,ARNT2,BCL2,BCL2L1,BCL6,BMP2,CACNA1E,CARD10,CCL2,CCND3,CCR8,CD44,CD59,CDK5R1,CDKN1A,CDKN1B,CSF1,CTPS1,CTSC,CYP1A1,CYP27A1,CYP2B6,CYP2C9,DAPK2,DKKL1,DUSP5,EEF1E1,ELMO3,ENTPD1,FGF2,FGFR2,FLT3LG,FOXO1,FOXO3,FOXP3,GADD45B,GDF15,GFAP,GPLD1,HCK,HK2,HSP90B1,HSPA5,ICAM1,IER3,IFNGR1,IFNGR2,IL18R1,IP6K2,ISG20,ITGA6,ITGB1,JAK3,LIF,LY6E,MAPKAPK2,MMD,MME,MYC,NAB2,NDUFA12,NETO2,NMI,PDCD11,PDCD…
PTEN	phosphatase	7.16e-06	ACAA2,ACSL1,ADM,AKR1C3,ANGPT1,ANGPT2,ANXA1,BCL2,BTG2,CBX4,CCNB1,CCND3,CDKN1A,CDKN1B,CDKN2B,CITED2,CTSB,CTSZ,CYP27A1,DEGS1,ECI2,EED,EHHADH,F3,FDFT1,FGFR4,FOXO1,FOXO3,GGT1,GMDS,GPX3,GYS1,H2AFY,HADH,HDAC5,HGFAC,IDH2,IFI30,IFNGR2,IGF1,IGFBP3,IGFBP6,ISG15,JAG1,KRT19,LGALS3,MAT2A,MME,MMP14,MMP3,MYC,NTS,PABPC4,PDCD4,PGK1,PIM1,PLAU,PLOD1,PTPRK,PYGL,RUNX1,SAT1,SDC1,SDC4,SEC23A,SERINC3,SFTPD,SH2B2,SMAD1,SM…
methylselenic acid	chemical reagent	7.26e-06	ACPP,ACSL3,ALDH3A2,ATF3,ATP11A,BCL2L1,BMP4,CADM1,CAMK4,CASP9,CCNB1,CD44,CDC25B,CDK1,CDK16,CDKN1A,CLU,CREB3L4,DTYMK,ENPP5,ESR2,FKBP5,FOXA1,GADD45A,GATA2,GDF15,HSP90B1,IGF1,ITGB4,ITGB5,MANF,MAPT,MATN2,MCM6,MYC,NCOA1,NMI,PDIA4,PRIM2,PRKCA,PTGES,RAB31,RABAC1,RND3,SAT1,SEC24D,SMARCE1,SNAI2,ST7,TMPRSS2,TUBA4A,UGDH,VEGFA,WNT7A,ZBTB16,ZNF165
sulindac sulfide	chemical drug	7.75e-06	AGTPBP1,ALOX15,ARPC1B,ATF3,BCL2L1,CDKN1A,CTGF,CYB5B,CYP1A1,GADD45A,GDF15,KRT19,MMP1,MMP7,MSX1,PGR,PLAU,PRSS23,PTGES,RERE,STC1,STC2,TUBA4A
CEBPB	transcription regulator	8.29e-06	AKR1C3,B9D1,BCL2,BCL2L1,BDNF,BLNK,CCL2,CDC25B,CDKN1A,CDKN1B,CDKN2B,CDT1,CFTR,CIRBP,COL1A2,CP,CPT1A,CTSC,CYP1A1,CYP27B1,CYP3A4,DCN,DEGS1,DGAT2,EPHA7,FBXO32,FGFR2,FHL2,FOXO3,GADD45A,GAS1,GFAP,GLIPR2,GSTA1,HGF,HSD11B1,HSD17B4,HSP90AA1,ICAM1,IER3,IGF1,IGFBP1,IGFBP3,IKBKE,INSR,LBP,LEPR,MGP,MMP1,MMP13,MMP3,MSH2,MYC,NDRG4,NUPR1,ODC1,OXTR,PLAUR,PRLR,PRSS8,PTGES,RAD18,RGS4,SAT1,SEMA3E,SEPT3,SERPINA1,SERPI…
TGM2	enzyme	8.95e-06	Acan,ALPL,BCL6,BTG2,CCL2,CD93,CDCA7,COX11,CYP4F3,DAPK2,FERMT1,GCA,GJA1,GM2A,ICAM3,ITGA6,LRRC25,LSP1,LY6E,MAFB,MDN1,MGP,MPP6,MSX2,MYC,NCF2,NLN,NPC2,OAS1,OAS2,OLFM4,PAK1,PIM1,PTGES,RARA,SAMHD1,SDCBP,SEMA6B,SEMA7A,SERPINB2,SIRPA,SLC16A13,SLC9B2,SLPI,TGFB1,THBS1,TNFAIP2,TNFRSF11B,TOR1B,TPCN1,TTC27
RET	kinase	9.17e-06	ANXA1,ANXA4,CALB1,CCL2,CDKN1B,CLU,COL1A2,CSF1,CTSB,DCN,GJA1,HSP90AA1,HSPH1,ITGA6,LOX,MAPKAPK2,MARK3,MMP1,MMP14,MMP3,MMP7,NOS1,NOV,PLAU,PLAUR,PLOD2,REEP6,SCARA3,STC1,TH,WNT11
androgen	chemical drug	9.28e-06	AES,AGR2,AKR1C3,BCL2,BDNF,BMP4,BMP6,BTG2,CALR,CCND3,CD44,CDKN1B,COL12A1,CREB3L4,CTSB,CTSZ,EED,FGF2,FGFR2,FOXO3,GGT1,GJA1,GNMT,IGF1,IHH,INHBA,MYC,NFKBIA,PIM1,PTPRK,RUNX1,SDC1,SDC4,SMAD1,SMAD3,SOX4,SOX9,VAV3,VIL1,VNN1
methapyrilene	chemical drug	9.49e-06	ABAT,ACADS,AMACR,AMBP,ANXA5,APOE,ATF3,BTG2,CAT,CDC34,CES1,CP,CPT1A,CTSB,DBI,EHHADH,GADD45A,GCLC,GJB1,GSTM1,Gulo,HSPA5,IGF1,IGFBP1,ITGB1,MYC,NR2F6,ODC1,RXRG,SELENOP,SLC3A2,STMN1,Sult1a1,TTR,TUBB,TXNRD1
thalidomide	chemical drug	9.65e-06	ANGPT1,ANGPT2,BCL2L1,CAV1,DKK1,FGF2,GADD45B,GDF15,ICAM1,PECAM1,PIM1,PLAUR,TGFB1,VEGFA
JUNB	transcription regulator	9.88e-06	ACAT2,AGTR1,ATF3,CAV1,CDKN1B,CLU,COL1A2,COL7A1,FBLN5,FOXP3,HES1,HPGD,IKZF2,INHBA,ITGAV,ITGB4,MMP1,MMP13,MMP3,NCF2,PENK,PLAU,PLAUR,PNPLA2,RELB,SERPINB2,SFTPD,SLC7A1,SNAI2,STAR,SWAP70,TIMP1,TNFRSF8
ERN1	kinase	9.88e-06	ATF3,CLDN7,DGAT1,DGAT2,DNAJB11,EPCAM,ERO1A,ERO1B,FITM2,GOLGA3,HSP90B1,HSPA5,IFITM1,ITGB6,MAP1LC3B,MLXIPL,MPZL2,NOX4,OAS2,P3H1,PDRG1,PLIN2,PROS1,SEC24D,SEL1L,SERPINB2,SLC7A1,SYVN1,TINAGL1,TMPRSS2,VEGFA,WARS,WFS1
CTGF	growth factor	1e-05	Acan,ADAMTS5,BCL2,BCL2L1,BCL2L2,CD44,COL2A1,COL8A1,CTGF,DCN,HAPLN1,HES1,IGF1,LOX,LTBP3,MMP1,MMP13,MMP14,MMP3,MYC,NOV,P4HA1,PDGFB,RAMP2,SDC4,SOX4,TGFB1,TIMP1,VEGFA
TO-901317	chemical reagent	1.02e-05	ABCG1,ACSL1,ACSL5,ADAM11,ADIPOR2,ADM,ALAS1,ALDH3A2,APOE,BCL2L1,CCL2,CCNB1,CDKN1B,CPT1A,CRAT,EHHADH,ELOVL5,ELOVL6,FABP5,FADS2,FDFT1,G6PD,GAMT,GHR,GPD1,HK2,HSD11B1,HSD17B8,IGF1,ITGA6,ITIH1,KNG1,LGALS3,LIPG,LPL,NFKBIA,PLTP,PTGDS,PXMP2,RARA,RDH16,SIGMAR1,SLC37A4,SMAD3,SREBF1,STAR,SYP,TGFB1,TGM2,TIMP1,VEGFA
IKBKB	kinase	1.19e-05	AEBP1,ATF3,BCL2,BCL2L1,BMP2,CCL17,CCL2,CD44,CDC25B,CDKN1A,CH25H,CLU,CP,CSF1,CTSB,CTSK,CTSZ,DCN,DGKA,EZH2,F3,FOXO1,FOXO3,GADD45A,GBP2,GM2A,GRK5,Gstt1,HGF,HK2,ICAM1,IGFBP6,IKBKB,ISG15,ITGB5,MAT2A,MGP,MMP1,MMP13,MMP3,MUC5AC,MYC,NAGLU,NFKB2,NFKBIA,NGF,PLAU,RELB,RGS16,SERPINB2,SLC16A2,TGFB1,TNFAIP2,TNFRSF11B,TNFRSF9,VEGFA
PI3K (complex)	complex	1.29e-05	ADAM12,ATF3,BCL2,BCL2L1,CCL2,CCNB1,CCND3,CCT6A,CDH2,CDK5R1,CDKN1A,CDKN1B,CDKN2B,CTGF,CTSD,FABP5,FBXO32,FOXO1,G6PD,GATA2,GCLC,GJA1,GSTA1,HAS3,HK2,ICAM1,IGF1,IGFBP1,ITGB1,LSP1,MITF,MMP1,MMP12,MMP13,MMP14,MYC,NFKB2,NFKBIA,NOX4,NUPR1,PDCD4,PIM1,PMEL,POSTN,PPP1R1B,RASA3,Rcan1,RND3,SAMHD1,SKIL,SLC12A4,SLC26A3,SOX9,SREBF1,STMN1,TGM2,THBS1,TNFRSF11A,UGCG,VEGFA
daidzein	chemical drug	1.31e-05	ABCC3,ABCG1,ADK,AKR1C3,APOE,BCL2,BDNF,CAV1,CCL2,CD4,CYP1A1,FXYD5,GFAP,IRF7,MAL2,MUC5AC,MYC,NCOA1,OGDH,OSBPL3,PLCXD3,PRLR,PTPN6,SH2B2,SREBF1,SYP,TPD52
hydrogen peroxide	chemical - endogenous mammalian	1.34e-05	ACAT2,ADAM17,ADAM9,AEBP1,AEN,ATF3,BCL2,BCL2L1,BTG2,CASP9,CAT,CAV1,CCL2,CCNB1,CCND3,CD59,CDC34,CDK1,CDKN1A,CDKN1B,CLDN7,CLU,COL1A2,CRYAB,CSF1,CTGF,CTSB,CTSD,CYP1A1,DDIT4,DKK1,ENC1,ENG,F2RL1,FBXO32,FDFT1,FGF2,FOXO3,GADD45A,GADD45B,GDF15,GLRX,GSTA1,GSTM3,HDAC2,HSPA5,ICAM1,ITGA6,MAP1LC3A,MIF,MITF,MMP1,MMP13,MMP3,MUC5AC,MYC,NGF,NOS1,NUPR1,ODC1,OSGIN1,PDCD4,PDGFB,PDIA4,PGF,PIM1,PLAUR,PPARGC1B,RAN,RASSF…
5-azacytidine	chemical drug	1.34e-05	BCL2L1,CALR,CAV1,CD44,CDKN2B,CLCF1,CLDN1,DKK1,ESR2,ETV5,F3,FOXP3,GADD45A,GDF15,GJB3,HEXIM1,HK2,HSP90B1,HSPA5,INHBA,IRF7,IRF8,KRT17,LOX,MYO1B,PLAU,SLC3A2,SLC7A5,SOX9,SPHK1,TACSTD2,TGM2,THBS1,THBS2,TUBB,UPP1
glucocorticoid	chemical drug	1.34e-05	ABCC8,ACHE,ANXA1,BCL2,BDNF,BMP6,CCL2,CCND3,CDKN1A,CLU,CSF1,CTGF,CYP27B1,CYP2B6,CYP3A4,DBP,FOXP3,G6PD,GPX3,GSTA1,HTR1A,ICAM1,IGFBP1,IGFBP3,IL16,IL6R,INSR,JAK3,KRT17,LPL,MIF,MMP13,MMP3,MYC,NCF2,NFKBIA,NGF,NOS1,NPY,ODC1,PER1,PER2,PNMT,PTHLH,SLPI,STC1,TACR1,TGFB1,TH,TK1,TNFRSF11B,TNFRSF18,TSC22D3,VEGFA,VIPR1,ZBTB16
FOXO3	transcription regulator	1.34e-05	AQP4,ATP6V0D2,CAT,CCNB1,CDKN1A,CDKN1B,CDKN2B,CLDN1,CPT1A,CTGF,DDIT4,DOK5,FBXO32,FGFR2,FOXO1,FOXO3,FOXP3,GADD45A,GADD45B,GATA2,IER3,IGF1,IGFBP1,IKZF2,JAG1,MAP1LC3A,MMP13,MYC,NAMPT,NFKBIA,PDE3B,PIK3CA,PIK3IP1,PLAU,PRDX5,Rcan1,SLC40A1,SLC7A1,SOD1,TGFB1,UCP2
E2F1	transcription regulator	1.41e-05	Acan,ACSL5,ACTR3,ADIPOR2,ADK,ALPL,ANGPT2,BCL2,BCL2L1,BMP4,CALR,CASP9,CAV1,CBX7,CCNB1,CCND3,CCT4,CD44,CDC25B,CDK1,CDKN1A,CDKN1B,CITED2,COL2A1,CRABP2,CRYAB,CTNNBIP1,CTSB,CYP27B1,DGKI,EED,EIF3I,EYA2,EZH2,FGF2,FGFR2,FOXO1,FOXO3,GM2A,GMNN,HES1,HIST1H2AE,HSP90B1,ICAM1,JAG2,KRT1,MCM6,MMP1,MMP3,MSH2,MYC,MYCN,NFKBIA,NKX6-1,NMI,NPAT,NRIP1,ORC1,PAWR,PHF21B,PLK2,POLD1,PPM1G,PRDM2,PRIM2,PRPSAP1,PSAT1,PSMD2,RA…
KLF2	transcription regulator	1.44e-05	ADM,ANGPT2,BMP4,CCL2,CCND3,CCR8,CD93,CDH2,CDKN1A,CTGF,EFNA1,F3,FOXP3,GADD45A,ITGB4,ITGB5,LBP,LEPR,MMP14,MYC,NFKBIA,PECAM1,PGF,PLOD2,PROS1,PTGDS,PTGIS,PTHLH,SFTPD,SOX9,SREBF1,TCF4,TGFB1,THBS1,TIMP1,TNFRSF8,UGDH
INHBA	growth factor	1.46e-05	AKR1C3,ATXN7L1,BCL2,BCL2L1,BMP2,CALB1,CCL17,CCL2,CDKN1A,CDKN2B,CHD7,CHMP4B,CPNE8,CTGF,DACH1,EDAR,FST,GRIA3,HIC2,IGF1,INHBA,INHBB,LOX,MAFB,MGP,NODAL,PCSK5,PGM2L1,PLOD2,PRLR,RGS16,SERPINB2,SLC5A8,SMAD6,SMAD7,SOX17,SOX4,STAR,STRBP,TIMP1,VAV3,VEGFA,ZBTB10
RXRA	ligand-dependent nuclear receptor	1.51e-05	ABCC3,ABCG1,ACSL1,ACSL3,APOE,ARL4C,CALB1,CAT,CCL17,CCNB1,CCND3,CDKN1A,CLMN,CPT1A,CRABP2,CRYAB,CTSH,CYP27B1,CYP2B6,CYP2C9,CYP3A4,EHHADH,ENG,FABP3,FABP5,FADS2,FOXA1,GCLC,GPD1,HCK,HSD17B4,IER3,IGFBP1,KNG1,LPL,MGP,MLYCD,MYCN,NDUFC2,OLR1,PLTP,PNMT,PTGDS,RARA,RXRG,SAT1,SDC1,SLC27A5,SREBF1,STAR,TCF7,TGFB1,TH,TK1,TPP1,VEGFA
lomustine	chemical drug	1.52e-05	ANXA1,CD44,CDCP1,CLU,CP,FXYD5,GPNMB,GSTM3,IER3,IGFBP1,ITGB4,LAMC2,LGALS3,LXN,MYC,RCN1,S100A11,TIMP1,TNFRSF12A,TUBB,UPP1
INSR	kinase	1.68e-05	ACAA2,ACADS,ACSL1,ACSL4,ACSL5,AQP1,ARHGEF2,ATF3,ATP2A3,ATP5H,CBR1,CCL2,CDK1,CDKN1A,COL6A3,CORO2B,CRAT,CTGF,CTSB,CYC1,DDR2,FDFT1,GADD45A,GAS1,GRB10,HMGCS1,HSD17B10,HSD17B4,IDH1,IER3,IGF1,IGFBP1,INSR,ITGB5,KCNJ15,KIFAP3,KLF10,LEPR,LGALS1,MKNK1,MMP12,MYC,NAMPT,NDUFV2,NFKB2,NGF,OGDH,OLR1,PDCD4,PDE4B,PDGFB,PECR,PHLDA2,PIM1,PPARGC1B,PRKCQ,PSPC1,RGS16,RTN2,RWDD4,SAT1,SELENOP,SLC29A1,SMPX,SQLE,TGFB1,TGFB…
ethanol	chemical - endogenous mammalian	1.68e-05	ABCG1,ADAM17,ADCYAP1R1,ADM,ANPEP,AQP4,ATF3,BCL2,BCL2L1,BDNF,BMP4,CAMK4,CAPN1,CAT,CBR1,CCL2,CDKN1A,CDKN1B,CLIC4,CLU,COL1A2,CPT1A,CTGF,CYP2B6,CYP2C9,CYP3A4,DDR2,DKK1,ELMOD1,FAM46A,GADD45A,GDE1,GFAP,GNAI1,HDAC2,HEY1,HOMER2,HSD17B10,HSP90B1,HSPA5,ICAM1,IL16,IRF7,LGALS1,MAT1A,MAT2A,MLXIPL,MME,MMP12,MMP13,MMP3,MSX2,MYC,NCF2,NMI,NPY,PHLDA2,PNPLA2,PPP1R1B,RGCC,SEC23A,SERPINA1,SLC40A1,SLC7A11,SQLE,SREBF1,…
phenylbutazone	chemical drug	1.86e-05	ANXA1,CD44,CDCP1,CLU,CP,FXYD5,GPNMB,GSTM3,IER3,IGFBP1,ITGB4,LAMC2,LGALS3,LXN,RCN1,S100A11,TIMP1,TNFRSF12A,TUBB,UPP1
TAZ	enzyme	1.86e-05	ADAMTS5,AMOTL2,AMPH,ANXA1,AOX1,BASP1,BDNF,CAV1,CCL2,CD44,CDH2,CTGF,F2RL1,LOX,LUM,PRSS23,RGS4,ST6GALNAC5,TGFB1,UPP1
RUNX1	transcription regulator	1.92e-05	ACHE,BCL2L12,BDH1,BTG2,CCND3,CD4,CD53,CDKN1A,CDKN1B,CDKN2B,CHI3L1,CPA3,CSF1,ENG,EVI5,FAT4,FOXP3,GATA2,HAPLN1,HMGA2,IGFBP3,ITGAV,ITGB1,JAM3,KCTD6,KRT1,MMP13,PRKCQ,RGCC,RUNX1,SLC22A4,SOX17,SOX6,TIMP1,UGCG,UPP1,VEGFA,ZBTB16,ZCCHC18
TCR	complex	1.95e-05	ABCD1,ABCD3,ABLIM1,ADM,AKT3,BCAT1,BCL2,BCL2L1,CCL17,CCND3,CCR8,CD27,CD4,CD44,CDKN1B,CTSB,DDX58,DHX58,ETV5,FOXP3,GADD45B,GRIA3,HERC5,HSP90B1,HSPA5,IFNAR1,IFNGR1,IL16,IL18R1,IRF7,ISG15,ISG20,LIPA,LPIN2,MYC,NFE2L3,NFKB2,NFKBIA,NHP2,OAS1,ODC1,P4HB,PDCD4,PDE3B,PDIA4,PGK1,PIK3R3,PIM1,PRKACB,RELB,RSAD2,RUNX1,SDCBP,SKIL,SMAD7,SPHK1,TGFB1,TNFRSF12A,TNFRSF18,TSC22D3,UNC13D,ZAP70
EGLN1	enzyme	1.99e-05	Acan,ADAMTS5,ADM,CDKN1B,CDKN2B,COL2A1,ICAM1,INHBA,MMP13,MMP3,MYC,NGF,PGK1,SDC4,TGFB1,TGFB3,TNFRSF11B,VEGFA
TAF4	transcription regulator	2.07e-05	BCL2L1,BCL6,BDNF,CLDN1,CTGF,DCN,EHF,GAS1,GREM1,ITGA6,LRRC15,LUM,MAP4K4,MMP13,MMP3,MSX2,OAS1,PDGFC,PENK,RUNX1,TGFB1,TGFB3,THBS1,THBS2,VAV3,VEGFD
mycophenolic acid	chemical drug	2.12e-05	ADM,AKAP12,ANPEP,ATF3,CCL2,CCND3,CD59,CDKN1A,CDKN1B,CLDN1,CLU,CTGF,DUSP14,HSPA5,INHBA,KRT17,KRT19,MME,MMP13,NFKB2,NPY,OLR1,RGS4,SERPINB2,UGCG
ASXL2	other	2.17e-05	ATP1A2,FAM162A,GPD2,HK2,HSD11B1,KLF15,LPL,LRP2BP,PELI2,PGK1,PPARGC1B,VEGFA
TAF4B	transcription regulator	2.17e-05	CTGF,FST,IER3,INHBA,INHBB,ITGA6,MMP13,MMP3,NFKBIA,TGFB1,TGFB3,ZBTB16
ACOX1	enzyme	2.19e-05	ABCD3,ACER2,ACSL1,AIG1,CAT,CBR1,CDKN1A,CES3,CRAT,EHHADH,FAH,GADD45A,GNMT,HSD11B1,HSPA5,IGF1,IGFBP1,KRT23,LGALS3,LPCAT3,LPL,MFGE8,NUPR1,PALMD,PIPOX,PLIN2,PXMP2,RGN,SERPINA1,SLC37A4,SLC4A4,TM4SF4,TRIB3,TRPV2,UCP2,UGCG
IKBKG	kinase	2.2e-05	AEBP1,BMP2,CH25H,CLDN23,CLDN8,CLU,CP,CSF1,CTSB,CTSZ,DCN,GBP2,GM2A,Gstt1,HK2,ICAM1,IGFBP6,IKBKE,IRF7,ISG15,KCND2,MGP,NAGLU,NFKB2,NGF,RELB,RGS16,RYR2,SERPINB2,SLC16A2,TNFAIP2,VEGFA
ASXL1	transcription regulator	2.24e-05	ATP1A2,FAM162A,GPD2,HK2,HOXA5,HSD11B1,KLF15,LPL,LRP2BP,PDCD4,PELI2,PGK1,PPARGC1B,VEGFA
FN1	enzyme	2.39e-05	APLP2,APOE,BCAT1,BCL2,CCL2,CCT4,CDH2,CDKN1A,CDKN1B,CLIC4,CTSD,F3,FGF2,GJB3,IGF2BP3,ITGAV,ITGB1,KRT7,MARCKS,MAT2A,MGP,MMP1,MMP13,MMP14,MMP3,MYC,NFKBIA,NUP88,PDGFB,PGR,PLAU,PLAUR,PREB,RNF125,SCRN1,SDC1,SDC4,SDCBP,SNAI2,SOX9,TCF4,TGFB1,TGM2,THBS1,TNFAIP2,USP13
Pkc(s)	group	2.42e-05	ADM,AQP4,ATF3,BCL2,BCL2L1,BDNF,CCL2,CCND3,CD4,CDKN1A,CDKN1B,CLDN1,CPT1A,CRHR1,CTGF,CTSB,CYP1A1,DBP,F3,FGF2,FGFBP1,GADD45A,GADD45B,HPGD,HSP90B1,HSPA5,IRF6,ITGB1,LIPA,MMP1,MMP13,MUC5AC,NOS1,NOX4,P4HB,PDIA4,PER1,PER2,PRKCA,RARA,STAR,STC1,STC2,TGFB1,TH,TNFRSF11A,VEGFA
Pro-inflammatory Cytokine	group	2.45e-05	ADIPOR2,ADM,AKR1B1,APOE,CLU,ENPP1,F3,FGF2,GCLC,GSTA1,HSPA5,ICAM1,LGALS1,LIPG,MMP3,NOV,OLR1,SDC4,SPINT1,TIMP1
HOXA5	transcription regulator	2.54e-05	CDKN1A,GADD45B,IGF1,IGFBP1,IHH,KLF10,PGR,SAT1,TGFB1,TGFB3
FGFR4	kinase	2.54e-05	BCL2L1,CD44,CDH2,CDK1,CDKN1A,MMP1,MMP13,MMP14,NRIP1,PLAU
triamterene	chemical drug	2.59e-05	ANXA1,CD44,CDCP1,CLU,CP,FXYD5,GPNMB,GSTM3,IER3,IGFBP1,ITGB4,LAMC2,LGALS3,LXN,MYC,RCN1,S100A11,TIMP1,TNFRSF12A,TUBB,UPP1
Ras	group	2.63e-05	ANPEP,ARHGEF2,B4GALT5,BCL2,BCL2L1,CAV1,CCK,CCL2,CCND3,CDKN1A,CDKN1B,CDKN2B,CHD5,CTGF,IGF1,LIF,LRAT,MITF,MMP1,MMP13,MYC,NPY,ODC1,PDCD4,PDGFB,PLAU,PLAUR,PTGES,SNAI2,SREBF1,UPP1,VEGFA
vancomycin	biologic drug	2.64e-05	ANXA1,CAT,CD44,CDCP1,CLU,CP,FMO2,FXYD5,GPNMB,GPX8,GSTM3,IER3,IGFBP1,ITGB4,LAMC2,LGALS3,LXN,MYC,NOX4,RCN1,S100A11,TIMP1,TNFRSF12A,TUBB,UPP1
losartan potassium	chemical drug	2.71e-05	AGTR1,ANGPT1,AQP1,ATP1A1,ATP5H,CAV1,CTGF,ENG,F3,FOXP3,GJA1,GRK5,HSPA5,ITGAV,ITGB5,MAPT,NOS1,NOX4,NPR1,OLR1,POSTN,PTHLH,STAR,TGFB1,TGFB3,TH,TIMP1,UCP2,VEGFA
STAT3	transcription regulator	2.75e-05	ADM,AHSG,ALOX15,ANGPT2,BCL2,BCL2L1,BCL6,BMF,CAT,CCL17,CCL2,CCNB1,CDH2,CDK1,CDKN1A,CDKN1B,CFB,CHI3L1,CLIC5,COL1A2,CTGF,CTSB,CTSL,DKK1,ESR2,F3,FGF2,FOXP3,FST,FUT4,GADD45A,GBP2,GFAP,GJA1,HERC5,HEY1,HGF,HK2,ICAM1,IFI30,IFITM1,IGFBP1,IHH,IKBKE,IKZF2,IL18R1,IL6R,IRF7,ISG15,ISG20,ITGAV,ITGB1,ITGB6,JAG1,KRT17,LBP,LEPR,LIF,LRP2,MITF,MMP12,MMP13,MMP3,MMP7,MYC,NAMPT,NPY,OAS1,OAS2,PDIA4,PECAM1,PEG10,PEX1,PGR…
IL6	cytokine	2.86e-05	ABCC1,ABCC3,ADAMTS13,ADAMTS5,ADGRE1,ADGRE5,ALAS1,ANPEP,ANXA1,APOE,AQP4,ARL4C,ATF3,BCL2,BCL2L1,BCL6,BDNF,BMP2,BMP6,BTG2,CCK,CCL2,CCNB1,CD44,CD53,CDK1,CDKN1A,CDKN1B,CDKN2B,CES1,CIB2,CLU,COL2A1,CP,CSF1,CTGF,CTSC,CTSK,CYP1A1,CYP2B6,CYP2C9,CYP3A4,DCN,ESR2,EZH2,F3,FGF2,FOXP3,GADD45A,GADD45B,GAL,GBP2,GFAP,GLRX,GREM1,GSTA1,HGF,HPGD,HSPA5,ICAM1,ICAM3,IGF1,IGFBP1,IGFBP3,IGFBP6,IKBKE,IL17D,IL17RC,IL6R,ITGAV…
hexachlorobenzene	chemical toxicant	2.99e-05	AIFM1,ANXA1,CD44,CLU,CP,FXYD5,GPNMB,IER3,IGFBP1,ITGB4,LAMC2,LGALS3,LXN,MYC,RCN1,S100A11,TIMP1,TNFRSF12A,UPP1
ethionine	chemical toxicant	3.03e-05	ANXA1,CD44,CLU,CP,GPNMB,IER3,IGFBP1,LAMC2,LGALS3,MAT1A,MYC,S100A11,TIMP1,TNFRSF12A,UPP1
VEGFA	growth factor	3.05e-05	ABCC1,ACHE,ACSL1,ALAS1,ANGPT1,ANGPT2,ANPEP,BCAT2,BCL2,BMP4,CAV1,CCL2,CDKN1A,CDKN1B,CLDN7,CLIC4,CTGF,CTSB,CYB5B,DBT,DUSP5,ETV4,ETV5,EXOC3L2,F3,FGF2,GJA1,GRB10,HES1,HSPA5,ICAM1,IKBKE,ITGB1,MMP1,MMP12,MMP13,MYCN,PDGFB,PIM1,PLAU,PPA1,PRKCA,RAB5A,RUNX1,SLC25A5,SNAI2,ST5,STC1,TBC1D8,TGFB1,THBS1,TNFRSF9,TSPO,UQCRB,VEGFA
TREM1	transmembrane receptor	3.07e-05	ACSL3,ADORA2B,ARRDC4,ATF3,ATP1B1,BCL2,CCL17,CDK1,CDKN2B,CFB,CSF1,DUSP14,ELOVL7,F3,FABP3,GADD45B,GLA,GPRC5A,GREM1,HES1,HS3ST3B1,HTRA4,IL6R,INHBA,ISG15,LIF,LPL,LRRC8C,MMP1,MMP19,NFKB2,NFKBIA,OSGIN1,PHLDA2,RGS16,RHOBTB3,RHOU,RRAD,S1PR3,SERPINB2,SLCO4A1,SYNJ2,TCEAL9,THBS1,TMEM158
ADCYAP1	other	3.15e-05	ADCYAP1R1,AMACR,ANGPT1,ARHGDIG,ATRN,BCL2,BDNF,BMP6,BTG2,CAMK4,CCBE1,CLCF1,CNTNAP2,CNTNAP4,FGFR2,FST,GALNT7,GAS1,GFAP,GNG8,GREB1,GRK5,HAPLN1,IDH2,IER3,LAMA1,LUM,MAN1A1,MME,MYC,NFKBIA,NOS1,NPR3,NPY1R,NPY5R,PNMT,POSTN,PRDX6,RGCC,SCG2,SH2B2,SLC6A20,SMAD1,ST18,TCF4,TGFBI,TK1,TTYH1,TUBB2B,TXNRD1,UCP2
PDLIM2	other	3.16e-05	CHPF,CITED2,F2RL1,F2RL2,FOXRED2,GHR,GSTM1,HACD4,HLA-DOB,IGFBP3,MME,MPZL2,NPR3,PRR16,RASGEF1A,RTN1,RTN2,SCARA3,SH3GL2,SLC22A3,SLC40A1,SLC43A3,SMOC1,SRGAP1,STC2,ZNF300
TRPS1	transcription regulator	3.17e-05	ALPL,DKK1,DPEP2,ENPP1,ENPP6,GALNT3,KCNMA1,MMP13,RUNX1,SEMA6A,SMPD3
Alpha catenin	group	3.39e-05	ADAMTS2,ADAMTS5,BCL2L1,C1QTNF3,CDKN1B,COL15A1,COL1A2,COL6A3,CTSB,DKK1,ENG,IGF1,IGFBP1,IGFBP6,LAMA2,LUM,MMP12,MMP13,MMP19,MYC,NFKBIA,NOV,PLAU,RELB,TDGF1,TGM2,THBS2,TIMP1,TNFAIP2,TNFRSF12A,WIPF1
ZNF217	transcription regulator	3.4e-05	ADM,AGR2,CCL2,CDKN2B,COL8A1,DPP6,GPRC5A,HAPLN1,IGDCC3,IGFBP3,MPZL2,MYC,MYCN,MYO1B,PIPOX,RGS20,SH3RF2,SLC6A15,ST3GAL6,ST6GAL1,TDGF1,WNT5B
cerivastatin	chemical drug	3.4e-05	BMP2,CCL2,CDKN1A,CTGF,CYP2B6,DBI,ENPP3,ETV6,F3,FGF2,HMGCS1,ICAM1,INSR,ITGB4,MYC,NFYA,NR2F6,PLAU,PLAUR,PTGDS,TGFB1,TIE1,VEGFA
nilvadipine	chemical drug	3.47e-05	ADA,AMBP,CASP9,CBR1,CLEC10A,CRYAB,CRYGS,FGF2,MAP4K4,PDCD4,PRKCG,SDCBP
IGF2	growth factor	3.49e-05	ARHGEF2,BMP2,CDK1,CDKN1A,CORO2B,CTGF,FABP7,GADD45A,GAS1,GHR,IDH1,IER3,IGF1,IGFBP3,IGFBP6,ITGB5,KIFAP3,MMP1,MMP12,MMP3,MYC,NFKBIA,NGF,PDCD4,PDGFB,PIM1,PRDM16,PRKCQ,PSPC1,RGS16,RWDD4,SAT1,SELENOP,SLC38A2,TGFBI,THBS2,UHRF1,VEGFA,ZFAND5
LDL	complex	3.55e-05	ABCG1,APOE,ATF3,BCL2,BCL2L1,BMP2,CAMK2B,CAPN1,CCL2,CDK1,CDKN1A,CLIP2,CTGF,CTSK,CYP2C9,CYP2J2,ELF5,F3,GCLC,GNAI1,HAS3,HSP90B1,HSPA5,HYOU1,ICAM1,IFITM1,IGF1,IGFBP3,IRF7,ITGAV,LAMB3,MMP1,MMP12,MMP14,MMP3,NAMPT,NLK,NPC2,OLR1,PECAM1,PLAU,PLIN2,RABEP1,RARA,RND3,RYR2,SMAD3,SREBF1,STAR,TGFB1,VEGFA
LY294002	chemical - kinase inhibitor	3.59e-05	ABCC1,ADAM17,ADIPOR2,ANPEP,APOE,ATF3,ATP2B1,BCL2,BCL2L1,BCL6,BDNF,BMP2,CCL2,CCNB1,CCND3,CD44,CDK5R1,CDKN1A,CDKN1B,CDKN2B,CHML,CLCN3,COL1A2,CP,CRHR1,CTGF,EIF1AX,F2R,F3,FDFT1,FGF2,GCLC,GDF15,GFAP,GJA1,GPD1,GPD2,GPR137B,GRB10,GSTM3,HAPLN1,HDAC2,HES1,HGF,HMGCS1,HSD17B6,HSPA5,ICAM1,IER3,IGF1,IGFBP3,INHBB,INSR,ISG20,ITGAV,ITGBL1,KLF10,LAMB3,LAMC2,LIF,MAT2A,ME1,MITF,MMP13,MMP14,MYC,NFKBIA,NTS,P2RY6,PDE4…
FRMD6	other	3.65e-05	BMP2,CDKN1A,CTGF,FGF1,IGFBP3,PDGFB,RASSF8
corticosterone	chemical - endogenous mammalian	3.66e-05	ANXA1,ATP1A1,ATP1B1,ATP2B1,BCL2,BDNF,CALB1,CAV1,CCK,CDKN1A,CDKN1B,CRHR1,CTGF,DDIT4,DIO2,EDN3,FGF2,FKBP5,FXYD4,GFAP,HSD11B1,HSPA5,ITGB1,MYC,NOS1,NOX4,NPY,PNPLA2,UCP2,WNT10B
FGF1	growth factor	3.66e-05	AKR1B1,ANXA9,APOE,CDKN1A,CTGF,GCLC,GSTM1,ICAM1,IKZF2,LRRC17,MYC,NDNF,ODC1,PMEPA1,POSTN,PXYLP1,RHOU,SNAI2,SSTR2,TCF4,TEAD4,TGFB3,TGM2,TH,THBS1,TNFRSF12A,TTR,VEGFA,WISP1,WISP2
EIF2AK3	kinase	3.69e-05	ALDH18A1,ARNTL,ATF3,BTG2,CBX4,CLCN3,CTSC,CYB5R1,ERO1A,ERO1B,FGF2,GADD45A,HSPA5,IGF1,MAP1LC3B,MTHFR,MYC,NFKB2,NUPR1,PON2,RELB,SEL1L,SPATA5,TARS,VEGFA,WARS,WFS1
bleomycin	chemical drug	3.88e-05	ANGPT1,ANGPT2,BCL2,BCL2L1,CAMK2B,CCL17,CCL2,CDC25B,CDKN1A,CDKN1B,COL1A2,CTGF,CTSD,CTSK,F2R,HEY1,ICAM1,IGF1,IL27,ITGB1,KLF15,LAMA1,MID1,MIF,MMP12,MMP14,MSN,MYC,PTGER2,SDC4,SMAD1,SPHK1,STK17B,TGFB1,TIMP1,TINAGL1,UHRF1,WISP1
calphostin C	chemical - kinase inhibitor	4.15e-05	BCL2,BCL2L1,CCL2,CDKN1A,CLU,GFPT1,HSP90B1,HSPA5,ICAM1,LPL,MMP13,MUC5AC,MYC,NGF,NTN1,P4HB,PDIA4,PLAU,STAR,VEGFA
tyrphostin AG 1478	chemical - kinase inhibitor	4.27e-05	BCL2L1,CAV1,CCL17,CCL2,CDKN1A,CDKN1B,COL8A1,F3,FOXO3,GFPT1,ICAM1,MME,MMP1,MMP13,MUC5AC,NCF2,PLAU,PTGER2,RUNX1,S1PR3,SPHK1
SPDEF	transcription regulator	4.27e-05	CDH2,CDKN1A,CLDN7,COL13A1,COL16A1,COL6A3,CTGF,DKK3,ITGA3,ITGA6,MUC5AC,PLAU,PLAUR,PRKCA,SDC1,SDC2,SMAD1,SMAD3,SNAI2,SOX17,TGFB1
2-bromoethylamine	chemical reagent	4.34e-05	ANXA1,CD44,CLU,CP,FXYD5,GPNMB,IER3,IGFBP1,LAMC2,LGALS3,LXN,MYC,S100A11,TIMP1,TNFRSF12A,TUBB,UPP1
FGFR2	kinase	4.4e-05	BCL2,BMP4,BMPER,CDKN1A,CLIC6,CPE,CTSC,CTSH,DKK1,DRAM1,FGFR2,FST,GJA1,GRB10,HES1,ICAM1,IGF1,IHH,INHBB,KRT1,LAMA1,LAMB1,MSX2,MYC,PCOLCE,PLAUR,PTHLH,SOX17,TRPS1,TTR,WISP1,WISP2
puromycin	chemical - endogenous non-mammalian	4.52e-05	ABCC1,BCL2L1,CYP1A1,CYP2B6,F3,HSPA5,IPO7,NOX4,SKIL,VEGFA
actinomycin D	chemical drug	4.57e-05	ABCG1,ADM,ATP1A1,BCL2,BDNF,CAV1,CCK,CCL2,CDH2,CDKN1A,CDKN1B,COL1A2,COL2A1,CTGF,CYP1A1,F3,GADD45A,GSTA1,HMGA2,HTR1A,IFNGR1,LPL,MAT1A,MMP12,MMP3,MYC,NGF,NPY,PAPPA,PLAU,PLAUR,PSRC1,PTGIS,PTHLH,RGS4,SDC3,SKIL,SLC12A4,SLC30A5,SLC40A1,SMAD7,SPHK1,TACR1,TBC1D10A,TGFB1,TNFAIP2,VEGFA
FOLR1	transporter	4.74e-05	ADA,ALDOC,AQP4,ARHGDIB,B3GNT3,BASP1,BCAT2,CAT,CAV1,CLCA1,DNASE2,ECI2,EPCAM,GBA,GLRX,LSP1,MPP6,PDCD4,PIP5K1B,PRLR,SIX5,SLC3A2,SMARCE1,SORD,ST3GAL6,TNFRSF11A
DMD	other	4.78e-05	ACHE,AIG1,APLP2,AQP4,ATP1B2,BLNK,BTG2,CAMK2B,CAMTA1,CATSPER4,CDKN1A,CHRNA10,COL23A1,DFNA5,FBXO32,FZD3,GDAP1,GPD1,KCNC1,KCNK3,KCNMA1,LRCH1,MSI2,NOS1,NQO2,PACSIN1,PAMR1,PIK3CB,PYGM,RAP1GAP2,RPL3L,SCIN,SELENOP,SGSH,SORT1,SPTB,ST3GAL6,TCAP,TTLL7,UCK2
cocaine	chemical drug	4.78e-05	BCL2,BDNF,CAMK2A,CCL2,CDKN1B,CLSTN1,CPT1A,DUSP14,DUSP5,FGF2,FHL2,FOXO1,FOXO3,FRMD6,GADD45A,GADD45B,GRIA1,ICAM1,INHBA,KCNC1,LAMC2,MAPT,NAB2,NFKB2,NOS1,NPY,NTS,OAS1,PDGFB,PER1,PPP1R1B,PSAP,SIGMAR1,SNCA,TH,THBS1,TIPARP,TSPO,TUBB,VEGFA
PPARD	ligand-dependent nuclear receptor	5.06e-05	ACAA2,ACY1,ADORA1,ALDH3A2,APOE,BCL2,BCL2L1,C11orf86,CDK1,CDKN1B,CPT1A,CSAD,ECI2,FABP3,FABP7,GPD1,GPD2,IGFBP1,IKBKE,KYAT1,LGALS4,LIPG,LPIN2,LPL,LRAT,MDFI,MFGE8,MFSD2A,MLYCD,NPY,PLIN2,PNPLA2,PPARGC1B,SAT1,SLC22A3,SORD,SREBF1,TCEA3,THBS1,TNFRSF11B,TNFRSF12A,UCP2,VEGFA
MMP9	peptidase	5.14e-05	BCL2L1,CD44,CDKN1A,CTSB,EPHB1,GADD45A,HPGD,ICAM1,ITGB1,MMP12,MMP13,MMP14,MMP3,MYC,SDC4,SERPINA1,TGFB1,TIMP1,VEGFA
CYR61	other	5.14e-05	BCL2L1,CCL2,CDKN1A,COL1A2,DVL2,ITGA3,ITGAV,ITGB1,MMP1,MMP3,MSX1,MSX2,MYC,NLK,PLAU,TIE1,TIMP1,VEGFA,WNT7A
SMAD3	transcription regulator	5.15e-05	ADORA1,ARID3A,ASPN,BCL2,BMP2,BMP6,CCL2,CDH2,CDKN1A,CDKN2B,COL1A2,COL2A1,COL6A3,COL7A1,CTGF,ENG,ESR2,FOXO3,FOXP3,FST,GADD45B,HEY1,ITGB1,ITGB5,JAG1,LUM,MBOAT2,MMP1,MMP12,MMP13,MYC,NODAL,PDGFB,PMEPA1,PNMT,PTHLH,SKIL,SMAD1,SMAD3,SMAD7,SNAI2,SSTR2,TDGF1,TGFB1,TGFB3,THBS1,TIMP1,VEGFA
FOXO4	transcription regulator	5.15e-05	BCL2L1,BCL6,CDKN1A,CDKN1B,CDKN2B,CTGF,ELOVL6,FDFT1,GADD45A,GADD45B,HMGCS1,IER3,IGFBP1,JAG1,NAMPT,VEGFA
GW7647	chemical drug	5.21e-05	ABCC1,ABCD3,CPT1A,IGFBP1,IGFBP6,MLYCD,NPC2,PLIN2,SLC16A13,SLC23A1,SREBF1
ACVRL1	kinase	5.21e-05	ANGPT2,CDKN1A,EFNA1,ENG,GDF15,LYVE1,MYC,PLAU,PLAUR,SMAD1,SMAD6,SMAD7,VEGFA
Am 580	chemical toxicant	5.21e-05	ADM,CD1D,F3,HES1,IFNGR1,ITGA6,LRAT,MYCN,PDCD4,RARA,SOX9,TGM2,TIMP1
HMGA1	transcription regulator	5.32e-05	ALPL,BCL2,CAV1,CD44,COL1A2,CPE,CRYAB,CTSC,CTSH,DPYSL4,GHR,HCK,IER3,IGF1,IGFBP1,IGFBP3,INSR,LAMA1,LAMB1,LY6E,MAPKAPK2,MAPT,MYC,NECTIN1,PHLDA2,PSEN2,RAN,RARA,SDC4,SERPINH1,SHC3,SOX17,SOX4,WNT6,ZFP57
fenamic acid	chemical reagent	5.43e-05	ANXA1,CD44,CDCP1,CLU,CP,FXYD5,GPNMB,GSTM3,IER3,IGFBP1,ITGB4,LAMC2,LGALS3,LXN,MYC,RCN1,S100A11,TIMP1,TNFRSF12A,TUBB,UPP1
GW501516	chemical drug	5.43e-05	ACAA2,ACSL1,ACSL4,BCL2,CAT,CDKN1A,CPT1A,F3,FABP3,GPD1,IGFBP1,IGFBP3,IGFBP6,KRT19,LAMB3,LIPG,LPL,MMP12,PLIN2,SERPINB2,SLPI,SOD1,SULT2B1,THBS1,UCP2,VEGFA,VNN1
NR4A1	ligand-dependent nuclear receptor	5.49e-05	ACSL4,ADIPOR2,ADM,APOE,ATF3,CDKN1B,COL16A1,CRABP2,CSF1,CTNND1,EHF,EHHADH,EPCAM,FBP2,FOXP3,GPD1,GYS1,ICAM1,IKZF2,IL16,ITGB4,LPL,LY6E,MAT2A,MMP7,MUC5AC,NFKBIA,NPY,NUCB2,PGK1,PTGDS,PYGM,RAP1GAP2,SAT1,SMAD3,SREBF1,STAR,TGFB3,TNFRSF9,UCP2
SOD2	enzyme	5.77e-05	ACPP,ANGPT1,ANKRD29,ATP1A1,BCL2,BCL2L1,CAT,CCNB1,CDKN1A,JADE2,KNG1,MLXIP,MMP1,MMP13,MMP3,MMP7,MYC,NCALD,ODC1,PRRX1,SHISA4,SKP1,SLC19A2,SORT1,SYP,TGFB1
carboplatin	chemical drug	5.83e-05	CD44,CDCP1,CLU,CP,FXYD5,GPNMB,IER3,IGFBP1,LAMC2,LGALS3,LXN,MYC,PNKD,TIMP1,TNFRSF12A,TUBB,UPP1
ADRA1A	g-protein coupled receptor	5.83e-05	ADAM12,BDNF,CCNB1,CDK1,CDKN1B,CSRP2,CYP1A1,FABP5,LIF,LOX,MMP7,MSX2,PAK1,PRIM2,PRRX1,PTHLH,VEGFA
streptozocin	chemical drug	5.84e-05	ACMSD,ADIPOR2,ALDH3A2,ALPL,ANGPT2,ATF3,ATP1A1,ATP1A2,ATP1B1,ATP1B2,BCL2,BCL2L1,CALB1,CAT,CCND3,CLU,COL12A1,CPT1A,CTGF,ELOVL6,FABP3,FBXO32,FGFR4,GFAP,GREM1,ICAM1,IGF1,IGFBP1,INSR,LGALS3,LPL,NOS1,NOX4,NPY,OSTN,RPS6KA3,S100B,SLC12A3,Slc25a1,SLC25A11,SLC25A5,SOD1,SREBF1,TGFB1,TRPC3,VEGFA
BMP6	growth factor	6.09e-05	ADAMTS5,ADGRL2,AKTIP,ARHGAP18,ARMCX3,BMP4,CD44,CDKN1A,CTGF,CYP39A1,ETV5,GNB4,INHBA,MATN2,MMP13,MYCN,PMEPA1,SORD,STAR,TEF,TIMP1,TNFRSF12A,TXNRD1,VEGFA,WNT2
prednisolone	chemical drug	6.48e-05	AGO2,ALS2,APOE,ATG16L2,ATG4D,BAG3,BCL2,BCL2L1,BCL2L2,CAT,CCL2,CDK5R1,CDKN1B,CLN3,CTSB,CYGB,CYP1A1,DRAM1,EVA1A,FKBP5,FMO2,GM2A,GPX3,HSP90AA1,IGF1,IGF2BP3,INSR,ISG20,LDLRAD4,LIMK2,MAP1LC3A,MAP1LC3B,MYCN,NOXA1,NQO2,PGK1,RECQL4,SDC2,SNCA,SOD1,TGFB1,TGM2,TNFRSF11B,TSC22D3,TUBA4A,TXNRD3,ULK1,ZBTB16,ZFP36L2
NR1I3	ligand-dependent nuclear receptor	6.55e-05	ABCC3,ALAS1,CDKN1A,CYP27A1,CYP2B6,CYP2C9,CYP39A1,CYP3A4,FAM107B,GADD45B,GSTM1,GSTM4,Gstt1,HSD17B4,ICAM1,MYC,PDE3B,RARRES1,SAT1,SLC29A1,SLCO1C1,SREBF1,Sult1a1,TMPRSS2,TNFAIP2,TUBA4A,WISP1
L-triiodothyronine	chemical - endogenous mammalian	6.6e-05	ABCD3,ACHE,ACSL1,ADAMTS5,ADM,AHSG,ATP1A1,ATP1B1,BCAR3,CAMK4,CBR1,CCT4,CD44,CDKN1A,CDKN1B,CLU,CPT1A,CTGF,CTSH,CYP27B1,DBP,DBT,DIO2,DUSP5,EDN3,EFNA1,EHHADH,ENG,FKBP10,FKBP7,G6PD,GPD2,HSD11B1,IGF1,IGFBP1,IGFBP3,KCNJ10,KRT17,MAMDC2,ME1,MMP14,MUC5AC,MYC,NPY,NTNG1,ODC1,PDK2,PER1,PGK1,PGR,PRKCQ,PTGDS,PYGL,RARA,RASD2,RGN,RREB1,SEMA7A,SH2B2,SLCO1C1,SREBF1,ST6GAL1,STAR,TBC1D30,TIAM1,TK1,TRHDE,UCP2
SOX9	transcription regulator	6.66e-05	Acan,CDH2,CDKN1A,COL2A1,COMP,CTGF,GAS7,GDF10,HAPLN1,IHH,LBP,MITF,PRKCA,PTGDS,SNAI2,SOX9,VEGFA,VNN1,WWP2
BSCL2	other	6.66e-05	ACSL1,AKR1C3,CLEC10A,GPD1,GREM1,HACD2,IER3,LPL,MMP13,MMP3,MOGAT1,PNPLA2,PPARGC1B,PYGL,RSAD2,SLPI,SUCNR1,Sult1a1,TIMP1
MAPK8	kinase	6.7e-05	ACSL4,ADARB1,APOE,AQP1,B4GALT5,BCL2,BCL2L1,BMP2,BMP4,BRF1,CDH2,CDKN1A,CDKN1B,CYP1A1,CYP27A1,DGAT1,DIO2,FOXO1,GSTM1,LIF,MIF,MMP1,MMP13,MMP3,MTHFR,MYC,NOX4,NUPR1,PLAU,PLAUR,PPARGC1B,PTGES,RARA,RGS4,TACR1,WNT4,WNT6
PLAU	peptidase	6.83e-05	ABCG1,BCL2L1,CCL2,F3,GDF15,GJA1,HGF,HSPA5,ICAM1,IGF1,ITGAV,ITGB5,MMP1,MMP12,NPY,OAS1,PLAU,PLAUR,RELB,SLPI
AGN194204	chemical drug	6.9e-05	ACAA2,ACAT2,AIM1,ARL4C,ATF3,ATP1A1,CCNB1,CD3E,CDK1,CDKN1A,CLIC4,CPT1A,CRABP2,DGKA,EED,ELOVL5,EZH2,FDFT1,FDX1,GADD45A,GBP2,GJA1,GNAI1,HK2,LGALS1,LPL,MAN1A1,MYC,NPC2,NRIP1,PDCD4,PENK,PIM1,PLIN2,PROS1,SCIN,SLC3A2,TIMP1
testosterone propionate	chemical drug	6.99e-05	ADM,CALR,CDKN1B,CLU,CNTN4,FBXO32,NOS1,NPY,OXTR,PARM1,PGR,PTGDS,SGK2,SLC26A3,SPDEF,TGFB1
IGFBP2	other	6.99e-05	Acan,CADM1,COL14A1,COL21A1,ELOVL6,EMP2,ENPP5,GDF15,GHR,IGFBP1,IGFBP3,ITGA6,MMP13,POSTN,TGFB3,THBS2
PPARGC1A	transcription regulator	7.41e-05	ALAS1,ATP5H,BCAT2,CAT,CDKN1A,COL2A1,COMP,CPT1A,CYP1A1,CYP2B6,CYP2C9,CYP3A4,DGAT1,DIO2,FABP3,FBXO32,HAPLN1,HK2,KYAT1,LIPA,LPL,ME1,MITF,NDUFV2,OLR1,OXCT1,PACSIN2,PDK2,PHYH,PLIN2,PLIN5,PNPLA2,PPARGC1B,PRDX5,RBP4,SIRT3,SLC39A14,SOD1,SREBF1,ST8SIA5,STAC2,TNFRSF12A,TRIB3,UCP2,UQCRFS1,VAMP2,VEGFA
FSHR	g-protein coupled receptor	7.75e-05	ACPP,ADIPOR2,CPE,ESR2,FABP5,FDX1,GDE1,IGFBP3,INHBA,INHBB,MEDAG,MSI1,NPR3,PGR,SLC38A5,STAR,VEGFA
ERBB4	kinase	7.83e-05	ADAM9,BDNF,BTG2,CADM1,CCL2,CDKN1A,GADD45A,GHR,GJA1,GJB3,HMGA2,MYC,PGK1,PGR,PTGIS,RASA3,SLPI,TBXAS1,THBS1,VEGFD,WISP2,WNT10B,WNT2,WNT7A
ITGB1	transmembrane receptor	7.83e-05	ABCC1,APOE,BCL2,BMPR1B,CCL2,CDKN1A,CDKN1B,COL1A2,GAS1,GFAP,ICAM1,IHH,ITGAV,ITGB4,LAMA1,LAMB1,MMP1,MYC,PLAU,PLAUR,TCF4,TGFB1,THBS1,VEGFA
CCND1	transcription regulator	8.13e-05	ASAP2,BCL2,CCND3,CD44,CDCA7,CDCA7L,CDKN1A,CDKN1B,CDKN2B,CENPH,CLPB,COL27A1,CPEB1,CPED1,CTNNBIP1,DONSON,ELOVL7,ENDOD1,EPS8,GNMT,GPRC5A,GPRIN2,HACL1,HOMER2,IER3,ITGAV,ITGB6,JKAMP,KIAA1524,KLK4,MC4R,MELK,MFSD6,MMP3,MYC,OVOL2,PDCD4,PGR,PMEPA1,PRIM2,PSRC1,SERINC3,SLC4A4,SLC9B2,SOX4,SPC25,ST6GALNAC5,SVIP,TGFB3,TIAM1,TMPRSS2,TRIP13,UAP1,UHRF1,WNT7A
HNRNPK	transcription regulator	8.17e-05	ALOX15,CCK,CDKN1A,COL12A1,CTGF,G6PD,ITGA6,KNG1,MMP3,MYC,TCN2,UCP2
homocysteine	chemical - endogenous mammalian	8.17e-05	ATF3,BCL2,BCL2L1,CASP9,CCL2,CDKN1A,CLU,F3,FGF1,FGF2,GADD45A,HSPA5,LPL,MMP13,MTHFR,OLR1,OXTR,PGF,SNAI2,SREBF1,TIMP1,TRIB3,VEGFA
IL1A	cytokine	8.33e-05	ADAMTS5,ADORA2B,ALDH3A2,BCL2,BCL2L1,CCL2,CD44,CDKN1A,CSF1,CTSK,CYP1A1,CYP2B6,CYP3A4,F2RL1,F2RL3,FGF2,GNB4,HSD11B1,ICAM1,IFNGR1,IFNGR2,IGF1,INHBA,ITGAV,ITGB1,LIF,LOX,MMP1,MMP12,MMP13,MMP14,MMP3,MYC,NFKBIA,NGF,NPY,P2RY6,PDGFB,PDZK1IP1,PLAU,PTGES,RHCG,S100A12,SERPINA1,TGFB1,TK1,TNFRSF11B
STAT4	transcription regulator	8.33e-05	ADSS,ALDOC,BCL2,BCL2L1,CCL2,CDKN1B,DAPK2,ERO1A,ETV5,FDX1,GJA1,HES6,IER3,IL18R1,ING2,ISG15,ISG20,JAG2,KDELR2,LTBP3,MAGED1,MBOAT2,MYC,P4HA2,PER1,PFN2,PLOD2,PRDM16,PRDX6,PYGL,RAMP2,RCN3,RGCC,RGS16,RNF138,RRAD,SAT1,SH3BP4,STC2,TGFB3,TIMP1,TLE6,TPD52,TPP2,TUBB2B,UNC13D,VEGFA
lactacystin	chemical - protease inhibitor	8.43e-05	AKR1B1,ARHGDIB,ASAH2,ATF3,ATP1A1,ATP2A3,BAG3,CCL2,CCND3,CDKN1A,CDKN1B,CRYAB,CTSD,CYP1A1,FOXO1,GCLC,GFAP,GJA1,GNAI1,HSP90B1,HSPA5,ITGB4,MMP1,MYCN,NCOA2,NFKBIA,NOS1,OPTN,P4HA2,PDIA2,PRKCA,PRLR,SAT1,SLC3A2,SNTB2,SREBF1,STMN1,TACSTD2,TUBB2A,TUBB4A,TXNRD1,VAV3,ZFP36L2
IL3	cytokine	8.85e-05	ABCA2,ADA,ADGRE1,ADGRE5,ARHGDIB,BCL2,BCL2L1,BMP2,BTG2,CALR,CASP9,CAT,CCL17,CCL2,CCND3,CCT5,CD53,CDKN1A,CDKN1B,CITED2,CPT1A,CRAT,CSF1,EIF1AX,ELK4,F2R,FGFR4,GADD45A,GADD45B,GATA2,GPRIN1,HGF,HK2,HSP90B1,HSPA2,HSPA5,ICAM1,ITGAV,LIF,LY75,MID1,MYC,NOV,ODC1,PAPPA2,PHGDH,PIM1,PPM1G,PSMB3,RAN,RBPJ,RIDA,RPS12,SERPINB2,SLC3A2,SOD1,SOX4,TARS,TK1,TNFRSF11A,TNFRSF9,TPD52,UCP2,VEGFA,ZFAND5
sunitinib	chemical drug	9.4e-05	CCND3,CDKN1A,COL7A1,COL8A1,CTGF,CYP1A1,ICAM1,ITGA3,ITGA6,ITGA8,ITGB1,ITGB5,LAMA3,LAMB1,LAMB3,TGFBI
HMOX1	enzyme	9.44e-05	ABCG1,ANGPT1,ANGPT2,AQP1,BCL2,BCL2L1,BDNF,CCL17,CCL2,CYP1A1,ENG,FGF1,FOXP3,G6PD,GCLC,HGF,ICAM1,IGF1,MAPT,PECAM1,SLC25A5,TGFB1,TH,THBS1,THBS2,VEGFA,VEGFD
CREBBP	transcription regulator	0.0001	ADAM12,AKAP12,ALAS1,ANGPT1,ARID5A,ASL,BCL2,BCL6,CAMK1G,CAMK2B,CAMK4,CCND3,CD44,CD53,CD59,CDKN1A,CDKN1B,COL1A2,COL2A1,CORO2B,CRIM1,CSF1,DUSP22,EHHADH,EYA2,FDX1,FGF2,FNDC3B,FRMD4A,GM2A,GRIA3,HDAC11,HMGCS1,HSD11B1,IL17RC,IL18R1,IRF6,ISG15,ITGA6,LPL,MAFG,MSH2,MSX1,MYC,NTN1,PDE3B,PGR,PIP5K1B,PIPOX,PKHD1,RAPGEF3,RASA3,RGL1,RSAD2,SDC1,SDC4,SLC7A11,SMOC1,SPSB1,SREBF1,ST6GAL1,STAR,TH,TIPARP,TLE6,TMEM38A,T…
DCN	other	0.000102	CDKN1A,CDKN1B,COL1A2,CTGF,ENG,FGF2,FST,ICAM1,ITGAV,ITGB1,MMP1,MMP13,SDC1,SMAD3,TGFB1,THBS1,VEGFA
NKX3-1	transcription regulator	0.000102	BTG2,CTSB,CTSZ,EED,FOXO3,IGFBP3,MYC,PIM1,PTPRK,RUNX1,SDC1,SDC4,SMAD1,SOX4,VAV3,VIL1,VNN1
CDKN2A	transcription regulator	0.000105	BCL2,BTG2,BTG3,CCL2,CCNB1,CCND3,CCR8,CDC25B,CDCA7L,CDK1,CDKN1A,CDKN1B,CDKN2B,CITED2,CTGF,CXCL14,DONSON,EED,EFNA1,EHD3,EPS8,EZH2,FHL2,FOXA1,FST,GAS7,GPRC5A,HOXC4,IGF2BP3,ITGAV,ITGB5,KANK2,LGALS3,MCMBP,MELK,MMP1,MMP3,MYC,MYCN,NFKB2,NPAT,ODC1,P4HA2,PMEPA1,RECQL4,RFC3,RFC4,SH3BP2,SLBP,SNTB2,SOX17,TK1,TMEM97,TOB2,TPP1,TSG101,VEGFA
LMNA	other	0.000105	ABCC8,ACKR4,AHCTF1,ANKRD37,ARRDC4,ASPN,BCL2,CAMK2A,CD93,CERS6,CLK3,COL12A1,COL8A1,ELK4,FAM13C,FGD5,GCLC,GJA1,GLIS3,IRF8,ISG20,JAZF1,MAP4K2,MIB1,Nes,PDP2,PIP5K1B,PKD1,PLXDC2,PPARGC1B,PPM1H,RBMS1,SEMA7A,SLC22A23,SLC36A1,SLC38A2,SLC41A2,SOX13,ST6GALNAC4,TH,TMEM164,TMEM64,TNMD,TNS2,TTC27,WRB,ZBTB38
NKX2-3	transcription regulator	0.000106	ADAMTSL2,ADM,ALPL,ANGPT2,ANKRD37,ARHGDIB,BMP2,BMP4,CHST7,CLEC1A,CRYAB,DDX58,DHX58,F2RL1,F2RL3,FAM46A,FBN2,FBXO6,FGF2,GALNT15,GBP2,GCA,GDF15,GHR,HES2,HEY1,LY6E,MAMDC2,MCTP1,MEDAG,MMP7,MTURN,MYO5A,NETO2,PAWR,PHGDH,POSTN,PSAT1,RPS29,SLC40A1,SMAD7,SRPX,TIPARP,TMEM158,TXNDC12,WRB
FOXA1	transcription regulator	0.000115	AGR2,ANXA1,BMP2,CFTR,DSE,FNDC3B,FOXA1,GREB1,IGFBP1,JAG1,MGP,MSH2,MUC5AC,MYC,NPY,NRIP1,PALM2,PAM,PGR,PRDM15,RARA,RPRM,SLC12A2,SLPI,SNAI2,SOD1,SOX9,SPDEF,TCF7,TH,TNFRSF12A,TTR
EHF	transcription regulator	0.000116	ANPEP,BLNK,BMP4,CCBE1,CDK1,CDKN1B,COL2A1,CRABP2,CYP1A1,EHF,GATA2,JAG1,MMP1,MMP3,NOTCH2,PLAUR,RBPJ,RHCG,S100A12,TCF4,THY1,TIMP1,VEGFA,VNN1
benzyloxycarbonyl-Leu-Leu-Leu aldehyde	chemical - protease inhibitor	0.00012	AKR1B1,ARHGDIB,ATF3,ATP1A1,BCL2,BCL2L1,CAMK2A,CAT,CCL2,CCND3,CDKN1A,CDKN1B,CDT1,CFB,CLU,CRYAB,CTGF,CTSB,CYP1A1,CYP27B1,CYP3A4,DCN,EZH2,FGF2,FOXO1,GFAP,GNAI1,HSP90AA1,HSP90B1,HSPA5,ICAM1,IER3,IKBKB,IRF7,ITGB1,MAT2A,MITF,MMP1,MMP13,MSX1,MYC,MYCN,NCF2,NFKB2,NFKBIA,NOX4,PDCD4,PGR,PRLR,PSMB3,PSMD1,PSMD2,PTPN6,RGS4,SOD1,STMN1,TIMP1,TUBB4A,VEGFA
CNR1	g-protein coupled receptor	0.00012	ADORA1,ALPL,APOE,ATP5H,BDNF,BMP2,BMP4,CDK1,CORO2A,DKK1,EPS8,FGF2,HPRT1,IGF1,LAMA1,MMP13,MSX1,NDP,NTN1,PECAM1,PENK,PLAU,PTK6,RXRG,S100B,SLC29A1,SMURF1,SOX6,SREBF1,TACR1,TDGF1,TIMP1,WNT6
NCOA4	transcription regulator	0.000121	AKR1B1,CLDN3,CLDN7,CTGF,EHF,FABP5,FGFR2,HSD17B6,JAG1,MME,PLTP,ST3GAL6
Jnk	group	0.000122	ADARB1,ANXA5,BCL2L1,BMF,CCL2,CD44,CDH2,CLEC10A,CTGF,DKK1,F2RL1,F3,FBXO32,GADD45A,GDF15,GJA1,GRIA1,HES1,HSPA5,ICAM1,IGF1,MMP1,MMP12,MMP13,MMP14,MMP3,MSH2,MYC,NOX4,PDGFB,PLAU,PLAUR,PON2,POSTN,PTGES,RARA,S100A12,SNAI2,TGFB1,TGM2,TIMP1,TNFRSF12A,TRPC3
TCF7L2	transcription regulator	0.000123	ACSL1,ACSL3,ADIPOR2,ALDH3A2,ANKIB1,ARAP2,BMP4,CD4,CDKN1A,CDKN1B,CTGF,DEGS1,DOCK9,EHHADH,ENPP4,EPCAM,EPHB1,FA2H,FBP2,FBXO32,FGFR2,FNTB,FRMD4A,GJB1,GLTP,HSPA2,IDH1,JAM3,LAMC2,LBH,LPAR3,MAN1A1,MAP4K4,ME1,MMP1,MYC,NFASC,NKAIN1,NPAT,NPC2,OTUD7B,PKD1,PLEKHG1,PRRG1,RAB31,REEP3,RFFL,SDC2,SLC12A2,SLC22A23,SLC44A1,SMAD7,SMURF1,SNAI2,SNX30,ST18,STX2,SYTL2,TMEM163,TPRN,VEGFA
NR1I2	ligand-dependent nuclear receptor	0.000124	ABCB9,ABCC3,ALAS1,ALDH3A2,ARAF,CDKN1A,CES1,CES3,CPT1A,CYP1A1,CYP2B6,CYP2C9,CYP3A4,CYP4V2,ELOVL6,GADD45B,GLUD1,GSTA1,GSTM1,GSTM3,Gulo,HMGCS1,IGF1,LPCAT3,LTBP1,MGP,PDIA4,PIPOX,SLCO1A2,SLCO1C1,SREBF1,TCN2,TGM2,TNFRSF11B
SEMA7A	transmembrane receptor	0.000125	COL1A2,CTGF,CTSB,FGF2,NOV,SMAD6,TGFB1,TIMP1,WISP1,WISP2
FOSL2	transcription regulator	0.000125	COL1A2,CYP2J2,DIO2,F3,HPGD,ITGB4,MMP1,MMP13,MMP3,RELB,SERPINB2,SFTPD,SOX4,TH,TIMP1,TK1
FAM3B	cytokine	0.000125	CAV1,CDKN1A,DAPK2,DCN,GJA1,IER3,IGFBP3,KRT19,LGALS1,WISP1
NFKB1	transcription regulator	0.000127	ADORA1,AGO2,AKR1B1,APOE,BCL2,BCL2L1,BMP2,BTG2,CCL2,CD59,CDKN1A,CFB,CFTR,CHI3L1,COL1A2,COL2A1,CSF1,CTSB,EHF,FOXP3,GJA1,GRK5,HTR1A,ICAM1,IER3,IFNGR2,IGFBP3,IKBKB,IKBKE,ISG15,JAG1,LGALS1,MAT2A,MMP13,MMP3,MMP7,MYC,NFKB2,NFKBIA,NMI,PLAU,PTPN6,RELB,SDC4,SOX9,TGFB1,TK1,TNFRSF18,VEGFA
Hdac	group	0.000128	AGTR1,ATF3,BCL2,BCL6,BDNF,BMP2,CDKN1A,CRABP2,DKK3,EDN3,EZH2,FBXO32,FOXA1,GADD45B,HPGD,HTRA1,IGF1,IGFBP3,IL6R,ITGA8,KLF10,LRP2,MGAT5B,MMP14,MYC,MYCN,NDRG4,OSR1,PGF,PKHD1,PREX1,ROBO2,SMO,TIMELESS,WNT4
TFEB	transcription regulator	0.000133	CCL17,CTSB,CTSD,CTSK,GALNS,GBA,GLA,GNS,HEXA,NAGLU,PSAP,SGSH,TPP1,VEGFA
MAPT	other	0.000133	ABCG1,AMPH,ANKS4B,ATOX1,ATP1A2,ATP1B1,ATP5H,BASP1,BDNF,C1QBP,CAPN1,CAST,CCNB1,CDK5R1,CDKN1A,CDKN1B,DBI,GFAP,HPCA,HSP90AA1,HSPA5,MAPK11,MAPT,MTHFD1L,NFKB2,NOS1,PAK1,PENK,PGK1,PPA1,PRDX5,PRDX6,S100B,SEPT11,SEPT5,SH3GL2,SNCA,SOD1,STMN1,SYN1,SYP,TH,TUBA1A,TUBA1B,TUBA3E,TUBA4A,TUBA8,TUBB,TUBB2A,TUBB2B,UCHL1,VAMP2
GATA1	transcription regulator	0.000136	ABCA2,ANGPT2,AQP1,BCL2,BCL2L1,BMP6,BTG2,CCND3,CD164,CDKN1B,CPA3,ENPP1,F10,GATA2,IL6R,INHBB,ITGA6,LEPR,MAMDC2,MITF,MSX2,MYC,MYCN,NAB2,NHP2,PAPPA2,PBXIP1,PECAM1,PIM1,PLXNA1,POLD1,PTPN6,SASH1,SCIN,SLC19A1,SLC50A1,SOX6,SPOCK2,SPTB,ST3GAL6,TAC3,TFR2,TGM2,UAP1
KMT2D	transcription regulator	0.000137	ADCY5,ASL,B3GNT6,BEND3,BTG3,BVES,CDCA7,CHST7,CHURC1,CKAP4,CSPG4,CTSD,DKK1,ECHDC2,ECI2,FABP3,FAH,FAM117A,GALK1,GK5,IKZF2,JAG2,LAMB3,MFSD9,MYOM3,NEIL2,NPR3,NT5DC1,PPIC,Prorsd1,REEP6,RELL1,SMAD6,SMO,SORD,TRIQK,TRPV2,ZNF23,ZNF641
BCL6	transcription regulator	0.000139	BACH2,BCL2,BCL2L1,BCL6,BLNK,CCL2,CCR8,CD44,CDKN1A,CDKN1B,CLEC10A,COL2A1,DNAJB11,ENTPD1,FGF2,FOXP3,GADD45A,HAPLN1,IL21R,IL6R,IRF8,ITGA3,KLK1,MGP,MITF,MSH2,MYC,RGS4,SDC1,SOX6,SOX9,TGFB1,TNFRSF18
TGFB2	growth factor	0.000146	ASPN,BMP4,CD59,COL1A2,CTGF,FGF2,GAS1,HEY1,ITGB5,JAG1,LIPG,NGF,OSR1,PECAM1,PLOD2,PTHLH,RUNX1,SMAD3,SNAI2,SPHK1,TGFB1,THBS1,TIMP1,TNFRSF11B,VEGFA,WNT11
cephaloridine	chemical drug	0.000146	ALAS1,CCL17,CCNB1,CDT1,CTGF,CXCL14,CYP2C9,DDIT4,FBP2,Folh1,G6PD,GINS2,GPNMB,HSPH1,KCNH1,LAMB3,MCM6,MMP12,MRPS36,NUP93,RAB31,RYR2,SEPT10,TAC3,TNFRSF12A,TRIB3
allopurinol	chemical drug	0.00015	ANXA1,BDNF,CAT,CD44,CDCP1,CLU,CP,FXYD5,GPNMB,GSTM3,IER3,IGFBP1,ITGB4,LAMC2,LGALS3,LXN,MYC,RCN1,S100A11,TIMP1,TNFRSF12A,TUBB,UPP1
FBXO32	enzyme	0.00015	ADSSL1,BCAT2,CADM1,CALR,CDKN1B,CSRP2,GADD45A,GCLC,HSPA5,HYOU1,ITGA3,KRT19,LBP,MAPT,MMP3,MSX2,MYCN,PDIA2,PSEN2,PTGES,PTGIS,PYCR1,SERPINB2
UDP-D-glucose	chemical - endogenous mammalian	0.000152	CALR,HSP90B1,HSPA5,HYOU1,PDIA4
miR-1-3p (and other miRNAs w/seed GGAAUGU)	mature microrna	0.000156	ANKIB1,ANKRD29,ANPEP,BCKDHB,BDNF,CDCP1,CDK14,CHSY1,CLCN3,CTSC,EML4,G6PD,GJA1,GPD2,HACD2,HPS4,IP6K2,ITGB4,KLHL42,LRRC8A,MMD,NETO2,NOTCH2,PDCD4,PREX1,PXYLP1,RBM47,RNF138,SDC4,SHTN1,SLC16A9,SLC25A22,SLC44A1,SPHK1,SRSF9,THBS1,TNS4,UHRF1,UST,YWHAQ
PRKCA	kinase	0.000159	ARHGDIB,ARL4C,BCL2L1,CAV1,CCL2,CDKN1A,CTGF,CTSB,GBA,GDF15,GFAP,ICAM1,IGF2BP3,IGFBP3,LPL,MMP1,MMP3,MUC5AC,MYC,NFKBIA,PEG10,PHLDA2,RHOBTB3,RUNX1,SDCBP,STAR,VEGFA
staurosporine	chemical - kinase inhibitor	0.000171	ANXA5,BCL2,BCL2L1,BTG2,CD53,CDKN1A,CDKN1B,CFTR,COL1A2,CYP1A1,GATA2,ICAM1,IGF1,IGFBP1,INHBB,ISG15,KLF10,MICB,MME,MMP1,MMP13,ODC1,PIM1,PLAU,SMAD3,STAR,TK1,VEGFA
MSTN	growth factor	0.000172	AKIRIN1,CDKN1A,FBXO32,IGF1,IGFBP1,IGFBP3,INHBA,INHBB,KLF10,MAP1LC3B,MYO5A,PID1,SERPINH1,SMAD3,TGFB1,ULK1,VEGFA
gefitinib	chemical drug	0.000172	BCL2,BCL2L1,BMF,BTG2,CCL2,CCNB1,CDKN1B,COL15A1,COL8A1,CTSB,EFNA1,ETV4,FGFR2,FMO2,GADD45B,GHR,GJA1,HSP90B1,IGF1,KRT19,MAP4K4,MMP1,MMP3,MYCN,NOX4,PDCD11,PLAUR,PRKCG,RAD18,SLPI,SMO,Sult1a1,VEGFA,VEGFD,VILL,WNT5B
ITGB3	transmembrane receptor	0.000175	APLP2,BCL2,BCL2L1,CDK1,COL1A2,CSF1,HSP90B1,ITGAV,ITGB5,MMP1,MMP14,PLAU,PLAUR,RUNX1,SMAD3,SMAD7,SNAI2,TGFB1,TIMP1
thapsigargin	chemical toxicant	0.000176	Acan,ADIPOR2,AHSG,ATF3,BCL2L1,BCL6,CALR,CAV1,CDKN1A,CHAC1,CLU,COL2A1,CP,DDIT4,DIO2,GADD45A,GADD45B,HAPLN1,HSP90B1,HSPA5,ICAM1,IGF1,LBH,MTHFR,MYC,NFKBIA,NGF,OLR1,PAWR,PAX8,PTPN6,SERPINI1,SLC38A5,STARD5,SYVN1,TGM2,WBP1,WFS1
CSF1	cytokine	0.000176	ADGRE5,APOE,BCL2,BCL2L1,CCL2,CCNB1,CDKN1A,COL23A1,CSF1,CTSK,DUSP5,F2R,F2RL1,F2RL2,FHL2,GDF15,HSP90B1,HSPA5,IFNGR1,IGF1,IKBKE,IRF7,ITGAV,ITGB1,ITGB5,MAFB,MAP3K3,MMP12,MYC,NFKB2,PGR,PLAU,RUNX1,SERPINB2,SLC29A1,THBS1,TNFRSF11A,VEGFA
17-alpha-ethinylestradiol	chemical drug	0.000185	ABCC3,ADGRE1,ADGRE5,ALDH18A1,APOE,BCAT1,CCR8,CD53,CDK1,CNOT4,CYP2B6,DSC2,ESR2,FABP7,FXYD4,IFI30,IGF1,INHBB,KRT19,KRT7,MANF,ODC1,PTGDS,SERPINH1,SLC11A1,SLC25A5,SLC38A3,SLC40A1,SLCO1C1,SPOCK2,TGFB3,TNNT1,VEGFA
PRKAA2	kinase	0.000188	ACOT7,ALAS1,ARHGDIB,CAMK4,CD302,CDKN1A,CDKN1B,CYP2B6,ELOVL2,FGFR2,FOXO3,GRIA3,HSPA5,KCNA2,NCF2,NFKBIA,NOS1,NOX4,P4HB,PARP3,PCOLCE,PRDM16,SERPINI1,SMAD3,SREBF1,TGM2,TTYH1
CLOCK	transcription regulator	0.00019	ACSL4,ARNT2,C1QBP,CBR1,DBP,EEF2K,ELOVL6,F2R,FKBP5,GADD45A,GADD45B,GAS8,HES6,HSD17B8,HSPH1,ICAM1,IHH,IKBKE,KCND3,MGP,MIIP,MMP7,PER1,PER2,SEL1L,SLC12A3,SLC30A5,SMARCD2,ST6GALNAC4,TEF,TNFRSF21,TOR1B,USP2,WNK4
ETS1	transcription regulator	0.00019	ANPEP,ARHGDIB,ARL4C,ATP2A3,B4GALT5,BCL2L1,BMP4,CAV1,CCL2,CCR8,CD27,CD44,CDKN1A,CITED2,COL1A2,COL2A1,CTGF,FGFR4,FOXP3,GABRE,HGF,HPGD,ICAM1,IGF2BP3,IKZF2,ITGB6,MMP1,MMP13,MMP3,MMP7,MUC5AC,MYC,NPR1,PEG10,PHLDA2,PLAU,PRIM2,PTHLH,RHOBTB3,RUNX1,SYVN1,TBXAS1,THY1,VEGFA,ZAP70
fenofibrate	chemical drug	0.000191	ABCD3,ACAA2,ACMSD,ACSL1,ACSL4,ACSL5,ADIPOR2,AP3M1,ATP11A,CAT,CCL2,CDH2,CLU,CPT1A,CYP2C9,DBI,ECI2,EHHADH,FADS2,FBP2,FBXO32,GADD45A,GNB4,HSD17B4,ICAM1,IRF8,JAG2,LPCAT3,LPL,MAN1A1,MARK2,MITF,MLYCD,PAICS,PANK1,PDZK1,PIK3R3,PLTP,POLD1,POPDC3,PPIC,SLC27A5,SREBF1,STAR,TGFB1,TIAM1,TIMM17A,TPP1,UCP2,ZP2
cucurbitacin B	chemical - endogenous non-mammalian	0.000192	BCL2,BCL2L1,CASP9,CCNB1,CDKN1A,CDKN1B,MYC
IHH	enzyme	0.000197	ALPL,BMP4,DKK1,IFITM5,MMP13,PECAM1,PTHLH,SMO,TNFRSF11B,VEGFA
Ikb	group	0.000197	BCL2,BCL2L1,CCL2,CCNB1,CFB,HSPA5,ICAM1,MAT2A,MMP1,MMP13
sirolimus	chemical drug	0.000198	ADA,ADM,ADSS,ANXA5,ARHGDIB,ATP1A1,BCL2,BCL2L1,BMP2,CCND3,CDKN1A,CDKN1B,COL1A2,CRAT,CSF1,CYP3A4,DDIT4,DPP7,EIF1AX,F3,FOXP3,G6PD,GCLC,GLA,GPD1,GRIA1,HDAC5,HGF,HSP90AA1,HSP90B1,HSPA5,ICAM1,IDH1,IGFBP1,IL16,IL27,INSR,IRF7,ISG15,LEPR,LGALS3,MAP1LC3B,MAPK12,MAPT,MMP1,MMP13,MMP14,MMP3,MYC,NTS,ODC1,PDCD4,PGK1,PIM1,PLAUR,PLIN2,POSTN,PRDX5,PRKCA,PROM1,PSMB3,PSMB6,RAN,RPS12,RPS29,SLC1A5,SLC25A5,SLC38A3,SLC3…
EFNA5	kinase	0.000202	BDNF,CRABP2,CTGF,DCBLD2,ETV5,FABP5,IRF7,ITGB4,ITGB6,KRT1,KRT13,KRT7,NOS1,PTHLH,SOX9
TNFSF11	cytokine	0.000206	ADGRE1,ADORA2B,ATP6V0D2,BCL2,BCL2L1,BMP4,CAV1,CCL2,CCND3,CD44,CDK14,CDKN1A,CDKN1B,CTSK,CYP1A1,DMPK,F3,FHL2,FOXO1,GADD45B,GCLC,GLRX,GRB10,HCK,ICAM1,IER3,IGF1,IKBKE,IRF8,ITGAV,LIMK1,MAFB,MMP1,MYC,NAB2,NFKB2,NFKBIA,PIM1,PLAUR,PTGER2,RELB,RGL1,RGS16,SDC1,SDC4,SEL1L,SIGMAR1,STMN1,TGFB1,TNFRSF11A,TNFRSF11B
1,4-bis[2-(3,5-dichloropyridyloxy)]benzene	chemical toxicant	0.000206	ABCC3,ALAS1,CCNB1,CDK1,CDKN1A,CPT1A,CYP27A1,CYP2B6,CYP2C9,CYP39A1,CYP3A4,ECI2,FAM107B,GADD45B,ICAM1,MCM6,PDE3B,RARRES1,SAT1,SLC29A1,SLCO1C1,Sult1a1,TMPRSS2,TNFAIP2,TUBA4A,WISP1
KIF3A	enzyme	0.00021	CDKN1A,COL2A1,IHH,MMP13,MYC,VEGFA
SREBF2	transcription regulator	0.000212	AACS,ACAA2,ACSL1,ALDOC,CDKN1A,DBI,ELOVL6,FABP5,FADS2,FDFT1,G6PD,HES6,HMGCS1,IDH1,LIPA,PLIN2,SQLE,SREBF1,STAR,TMEM97
bromobenzene	chemical toxicant	0.000212	ABCC1,ABCC3,CAPN1,CDKN1A,CYP2B6,FDFT1,GADD45A,GCLC,GSTM1,Gstt1,HMGCS1,HSP90AA1,HSPA5,MYC,NUPR1,OXCT1,TIMP1,TUBA1A,TUBB2B,YWHAQ
GDF9	growth factor	0.000215	CTGF,GREM1,INHBA,INHBB,ITGA6,ITGAV,LOX,NRIP1,PLAU,PTGER2,SMAD6,SMAD7,STAR
1,2-dithiol-3-thione	chemical reagent	0.000216	ABCC3,ACSL5,ALAS1,ATP1A1,CA11,CBR1,CCT7,CDC34,CLPTM1L,CTSD,DNAJB11,ERP29,ETV6,F10,FKBP5,FXYD1,GCLC,GHR,GNA14,GSTA1,GSTM1,HPRT1,HSP90AA1,HSP90B1,LPL,LY6E,M6PR,NUCB2,P2RX4,PDIA4,PDIA6,PFN2,PSAT1,PSMB3,PSMB6,PSMD1,RAN,SEC23A,SERINC3,SLC16A2,SOD1,SREBF1,TTR,TXNRD1
rifampin	chemical drug	0.000218	ABCC1,ABCC3,ABCG1,AGTR1,ALAS1,ARHGEF19,ATP2B1,CD59,CDCA7L,CEP135,CES1,CRYAB,CSF1,CYP1A1,CYP2B6,CYP2C9,CYP3A4,DSE,FGGY,FMO4,GBP2,GPRC5B,HMGB3,LAMA3,MATN2,ME1,MGP,MME,OSBP2,PFAS,TBC1D9,TMPRSS4,TNFRSF11B,USP13
NEUROG1	transcription regulator	0.000219	CDK5R1,CYSLTR2,DSP,F2RL2,FABP3,GREM1,INHBA,P4HA2,PAPPA,PLK2,PPIC,PXDN,SCG2,SLC43A3,SPOCK1,SQRDL,TACR1,THBS1,TSPAN7
tributyrin	chemical drug	0.000219	ADM,AKAP12,ATF3,ATP2A3,CCL2,CDKN1A,CLDN1,CTGF,DUSP14,HSPA5,INHBA,KRT17,MME,MMP13,NFKB2,OLR1,RGS4,SERPINB2,UGCG
GDF2	growth factor	0.000219	ATP1A1,CAV1,CRYAB,ENG,ENTPD6,GADD45B,GATA2,HTRA1,IGF1,LYVE1,MDFI,MSX1,MSX2,MYC,NGF,NPY,POSTN,RASL11B,SLC3A2,SMAD1,SMAD6,SMAD7,YWHAH
oblimersen	biologic drug	0.000221	ADM,ATF3,BCL2,BCL2L1,CDKN1A,GADD45A,GADD45B,HIST1H2AE,IFITM1,IRF7,ISG15,KLF10,MSX1,OAS1,OAS2,PRKCA,RSAD2
DKK1	growth factor	0.000221	ANGPT2,BMP4,BMP6,CD44,CDKN1A,EPCAM,EPHB2,LBH,MYC,NUMB,PRLR,SNAI2,SOX9,TTYH1,WNT10B,WNT11,WNT7A
PTHLH	other	0.000222	Acan,ADAMTS7,ANGPT1,BCL2,BCL2L1,CDC25B,CDK1,CDKN1B,CDKN2B,COL2A1,CTSK,IGF1,ITGA6,MMP13,MSX2,PLAU,TNFRSF11B,VEGFA
BRCA1	transcription regulator	0.000226	ANGPT1,ATRIP,BCKDHB,BCL2,BCL2L1,CAMK2B,CARD10,CCNB1,CDKN1A,CDKN1B,CTSD,CYP1A1,CYP3A4,DDIT4,DDX58,DGKA,FHL2,FKBP5,FOXA1,FOXO1,FOXO3,GADD45A,GADD45B,GDF15,HMGA2,IFITM1,IFNAR1,IRF7,KRT17,LAMA3,MYC,PLTP,SAT1,SMAD3,STC1,TNFAIP2,TNFRSF18,VEGFA
GRPR	g-protein coupled receptor	0.00023	BDNF,CDKN1A,CDKN1B,MYCN
ADIPOQ	other	0.000239	ACSL1,ACSL5,ADIPOR2,BCL2,BMP2,CCL2,CLEC10A,CTGF,DGAT1,ESR2,F3,FABP3,FADS6,FOXP3,GPD1,ICAM1,LEPR,LPL,MMP1,MMP13,MMP3,NCF2,NFKBIA,NOX4,PDCD4,PRDX5,SLC27A5,SREBF1,SYP,TGFB1,TIMP1,UCP2
methotrexate	chemical drug	0.000241	ABCD1,ABCD3,ACAA2,ACSL4,ADIPOR2,AMACR,ANXA4,BTG2,CCL2,CCL25,CDKN1A,CES1,CFB,CFI,CLN8,CPT1A,CSF1,DGAT1,DGAT2,DUSP14,EHHADH,FA2H,FAR1,GSTA1,HMGCS1,HSD11B1,HSD17B4,ICAM1,IGFBP3,INSR,LBP,LPL,LY96,MAPKAPK2,MITF,MYC,PECR,PFN2,PHYH,S100A11,SDS,SELENOP,SETD6,SLC31A2,SOD1,TEF,TGFB1,TNFRSF11B,TTR
FGF21	growth factor	0.000245	BDH1,CNPY2,CPT1A,DGAT2,DIO2,FGFR2,GHR,IGF1,IGFBP1,LEPROTL1,ME1,Slc25a1,SREBF1,TGFB1
lovastatin	chemical drug	0.000248	ACAT2,APOE,ATF3,BCL2,BCL2L1,CAT,CCL2,CCND3,CDKN1A,CDKN1B,CTGF,CYP3A4,ENC1,FDFT1,GPX3,HMGCS1,MPP6,MYC,NOX4,PIK3R3,PTHLH,RHOU,SDC4,SMAD3,SREBF1,TGFB1,TH,TNFRSF11B,TNFRSF8
F7	peptidase	0.000249	CTGF,F3,GADD45A,JAG1,LIF,MMP13,MYC,PLAUR,PTGER2,RND3,SERPINB2,VEGFA
GJA1	transporter	0.000249	BMP2,BMP4,CCL2,CDKN1A,CDKN1B,FOXO1,GJA1,ICAM1,NOV,THBS1,TNFRSF11B,VEGFA
acetaminophen	chemical drug	0.000249	ABCC1,ABCC3,AMACR,ASL,BCL2,BTG2,CAST,CAT,CDKN1A,CES1,GADD45A,GHR,GJB1,GLUD1,GSTA1,Gulo,HMGCS1,HSD17B4,HSPA5,ICAM1,IGF1,IGFBP1,IGFBP3,ITGB1,ME1,MYC,ODC1,PECAM1,PLAUR,SELENOP,TTR,TUBA1A,TUBB,VEGFA
FOXA2	transcription regulator	0.000255	ABCC8,AGR2,ALAS1,ALOX15,CCL17,CHI3L1,CLCA1,CPT1A,CYP2C9,EPCAM,FABP5,FOXA1,FOXO1,GSTM3,HADH,HES6,HK2,HPGD,IGF1,IGFBP1,LPL,MUC5AC,NFKB2,NKX6-1,NUMB,PROS1,PTGDS,RARA,SERPINA1,SFTPD,SOX17,ST18,TBXAS1,TCF7,TGFB1,TH,TTR,UCP2,WNT7A
HOXA10	transcription regulator	0.000255	ADM,ALPL,APOE,AQP1,ATP1A2,B3GALNT1,CDKN1A,CDKN2B,COL15A1,DBP,DKK1,FST,FZD5,GJA1,Gstt1,HOXA5,HSP90AA1,IDH2,IGFBP3,KLF10,LAMA2,LEPR,MAPK12,ME1,MSN,MYCN,NCF2,P4HB,PHGDH,PROM1,PROS1,S100A12,S100B,SAT1,SLC27A6,ST6GAL1,STK17B,WNT10B,WNT4
CDKN1A	kinase	0.000265	BCL2,BCL2L1,CCL2,CCNB1,CCND3,CDC25B,CDK1,CDKN1A,CDKN1B,CDKN2B,CPA3,CRYAB,CTGF,CTSB,CTSK,DSE,FAT2,HSPA5,INHBA,ITGAV,ITGB5,JAG1,LGALS3,MCM6,MMP1,MMP3,MSX1,MYC,ORC1,P4HA1,PHGDH,PLK2,POLD1,PSAP,RFC4,SLC30A5,SOX9,STMN1,TCN2,TNFRSF18,TUBB4A,UHRF1,VEGFA,WDHD1,WNT4
L-glutamic acid	chemical - endogenous mammalian	0.000267	ARNTL,ASL,BAG3,BCL2,BCL2L1,BDNF,CALB1,CASP9,CDH2,CDKN1A,CYP2B6,CYP2C9,CYP3A4,FADS2,FGF2,FMO2,GADD45B,HEXA,Kcnn2,NOS1,NPY,PER1,PLIN2,Slc25a1,TIMP1
SNAI1	transcription regulator	0.000267	Acan,ACTR3,ADD2,BCL2L1,CCL2,CCND3,CDC25B,CDH2,CDKN1A,CLDN1,CLDN3,CLDN7,COL2A1,HPGD,ITGB1,KRT17,MMP14,MYO5A,RAB25,SDC1,SNAI2,TGFB1,TMOD1,VILL,WIPF1
infliximab	biologic drug	0.000279	BMP2,CCL17,CYP27B1,DDIT4,EED,IL17D,INHBA,MMP12,MSX2,MYO1B,NAMPT,NFKB2,NFKBIA,PTGES,SLC7A5,TNFRSF9,VEGFA,WNT7A
KL	enzyme	0.00028	BCL2,BCL2L1,CAST,CRYGS,CYP27B1,IHH,MITF,MMP7,MYC,TNFRSF11B,VEGFA
miR-124-3p (and other miRNAs w/seed AAGGCAC)	mature microrna	0.000283	ABHD5,ACAA2,ARAF,ARPC1B,ASPRV1,BTG3,CAV1,CD164,CD59,CDCA7,CDCA7L,CHP1,CHSY1,CLDND1,CTGF,CTNND1,DRAM1,DVL2,ECI2,ELOVL5,ENDOD1,FAM35A,HADH,ITGB1,LIMCH1,LRRC1,MAN2A1,MDFIC,NEK6,OSBPL8,PLOD3,RBM47,RBMS1,SLC50A1,SNAI2,STX2,SWAP70,TEAD1,TNFRSF21,TTC7A,UHRF1
CDX2	transcription regulator	0.000287	BCL2,CAV1,CCK,CCL25,CDH17,CDKN1A,CLDN1,CLU,ELF5,FGF1,HOXA5,ITGB4,KCNJ15,KRT23,LAMC2,LMX1A,MUC5AC,MYC,MYCN,NTS,SLC5A1,SLC7A8,SOX17,SOX9,TGFB1,TREH
stearic acid	chemical - endogenous mammalian	0.000301	ATF3,BCL2,CLU,F2RL1,ICAM1,IGFBP1,NFKBIA,PLIN2,PPARGC1B,SNCA
IGF2BP1	translation regulator	0.000302	CD44,CDC34,COL14A1,COL1A2,COL6A3,LGALS1,LUM,MYC,SERPINH1
F10	peptidase	0.000302	CCL2,CTGF,DUSP14,DUSP9,F3,ICAM1,MIF,NFKBIA,VEGFA
quercetin	chemical drug	0.000309	ACAA2,ACPP,ARRDC4,BCL2,BCL2L1,BDNF,CASP9,CAV1,CCL2,CYP1A1,GSTA1,HSPA5,ICAM1,LEPR,LPL,MMP1,MMP12,MMP13,MUC5AC,MYC,ODC1,PCCA,PLAU,PLAUR,PON2,PRDX5,SMAD7,SOD1,SOX9,STAR,TNFRSF11A
plicamycin	chemical drug	0.000316	AVPI1,B4GALT5,CAMK1G,CCL2,CDKN1A,COL1A2,CTGF,CYBRD1,CYP4V2,EPS8,F3,FOXO3,GLTP,GPD1,MAPK11,MIF,MUC5AC,PLAUR,PLXDC1,PPP1R1B,PROM1,RASL11B,SEMA7A,SLC40A1,TIMP1
Mapk	group	0.000316	ADA,ADAM12,BCL2,BCL2L1,BDNF,CAT,CCL2,CDKN1A,CDKN1B,DBP,F3,GJA1,HGF,HPGD,IGF1,MMP13,MMP7,MYC,NOS1,PER1,PER2,SNAI2,SOD1,TH,VEGFA
MYOC	other	0.000316	ANXA1,CARD10,CD44,CLDN7,CNKSR2,DDIT4,DPP7,FBXO32,HSPA5,ITGB1,LAMA2,LAMB1,NFASC,PGR,PHLDA2,PXDN,RAB27B,S100B,SLC7A11,STC1,STC2,TAF7L,UPP1
cobalt chloride	chemical reagent	0.000321	ADM,ADORA2B,ANPEP,BCL2,BDNF,CDKN1A,CLU,CP,CYBRD1,CYP1A1,DDIT4,HIF3A,MITF,PGK1,PLAUR,PROM1,SLC40A1,SPHK1,TH,VEGFA
Mek	group	0.000328	ANPEP,APOE,BCL2L1,BMF,CCND3,CDCA7,CDCP1,CDK5R1,CDKN1A,CDKN1B,CLU,COL1A2,CTGF,DDR2,DUSP5,EPHB2,ETV4,ETV5,FGFBP1,FOXP3,HRH1,ITGA6,ITGB1,LRP8,MMP13,MMP14,MYC,NGF,NOX4,OSBPL8,PMEL,PPAT,RND3,RUNX1,ST6GAL1,THBS1
IRS1	enzyme	0.000335	ACTR3,ATP2A3,BMP6,CDKN2B,COL6A3,COL7A1,CRABP2,DVL2,FBXO32,GJA1,GJB3,IGF1,IGFBP1,INSR,LPL,MAPK12,MMP14,MYC,PPARGC1B,PRDM16,RHOU,SNAI2,SREBF1,TGFBI,TRIB3,UCP2,VEGFA,WISP1,WNT6
Ca2+	chemical - endogenous mammalian	0.000338	Acan,ATF3,BCL2,BCL2L1,BDNF,CALR,CCK,CCND3,CDKN1A,CDKN1B,COL2A1,CYP1A1,CYP27B1,DBP,ENPP1,FABP5,FGF2,FGFR2,GRIP1,GRK5,HSPA5,ICAM1,IL6R,ITGA3,ITGA6,KCND2,KRT1,MGP,MMP19,Nes,NFKBIA,NOS1,NPY,ODC1,PADI1,PER1,PER2,PLS3,Rcan1,SERPINB2,SLC12A3,SNAI2,SSTR2,STAR,STC1,TCF4,TGFB1,TSG101,UGCG,VEGFA,VEGFD
AG490	chemical - kinase inhibitor	0.000342	ACHE,AKR1C3,BCL2,BCL2L1,CCL2,CCND3,CDKN1A,CFTR,CYSLTR2,ESR2,FGF2,FOXP3,GFAP,HPGD,ICAM1,IGF1,LY96,MYC,PIM1,STAR,TIMP1,VEGFA
RB1	transcription regulator	0.000346	ALPL,ANGPT2,ATP1A1,ATP1B1,BCL2,BTG3,CASP9,CCNB1,CDCA7L,CDK1,CDKN1A,CDKN1B,CDT1,CITED2,CLDN3,CMAS,CTGF,CYP27B1,DIO2,DMPK,DNAJC11,DONSON,EED,EHD3,EPS8,EZH2,F3,FGF2,FST,FXYD1,GHITM,GMNN,GMPS,GPRC5A,HIST1H2AE,IGF1,KANK2,MCM6,MCMBP,MELK,MLYCD,MSX1,MUL1,MYC,NFKB2,NPAT,NPY,ORC1,PIM1,PMEPA1,PPARGC1B,PSEN2,RECQL4,RFC3,RFC4,ROBO3,SH3BP2,SLBP,SNTB2,TCAP,TGFB1,TMEM97,TNNT1,TOB2,TUBA1A,TUBG1,UQCRFS1,UXT,VEGFA
HLX	transcription regulator	0.000348	BMP2,CCNB1,CD44,CLDN1,FER1L6,GDF15,HES1,ICAM1,MYC,PAPPA,PLXNA1,THY1
ritonavir	chemical drug	0.000355	ACAT2,ALAS1,ARHGEF19,ATP2B1,BCL2L1,CD59,CDCA7L,CEP135,CRYAB,CYP1A1,CYP2B6,CYP3A4,FADS2,FDFT1,FGFBP1,FGGY,GBP2,HMGB3,ICAM1,LAMA3,ME1,MME,MYC,OSBP2,PFAS,SQLE,SREBF1,TMPRSS4,TSC22D3,USP13,VEGFA
PSEN1	peptidase	0.000356	ABCG1,ACSL1,AMPH,ANKS4B,APOE,ARHGDIG,ATOX1,ATP1A2,ATP1B1,ATP5H,BASP1,BDNF,C1QBP,CDH2,CDK5R1,CTSC,CTSZ,DBI,DBP,F2R,Folh1,FOXO3,GADD45B,GFAP,GJA1,HES1,HPCA,HSP90AA1,HSPA5,IGF1,INSR,IRF7,KCNE1B,LRP8,MAPT,MESP2,MME,MTHFD1L,MYC,NOS1,NUPR1,PAK1,PGK1,PRDX5,PRDX6,PSEN2,RBPJ,RYR2,S100B,SH3GL2,SLC38A2,SNCA,SOD1,STMN1,SYN1,SYP,TGFB1,TH,TIPARP,TUBA1A,TUBA1B,TUBA3E,TUBA4A,TUBA8,TUBB,TUBB2A,TUBB2B,UCHL1,VAMP2,…
NGF	growth factor	0.000364	ACHE,ATF3,BCL2,BCL2L1,BDNF,BTG2,CAV1,CDK1,CDK5R1,CDKN1A,CDKN1B,ETV4,ETV5,GADD45A,GAL,MMP3,MYC,MYCN,NAB2,NOS1,NPY,P2RX2,P2RX3,PLAUR,PNMT,PPP2R2C,RGS4,S100A12,SCG2,SLC40A1,SOD1,SORT1,STMN4,TACR1,TGFB1,TH,TNFRSF12A,TRPA1,VEGFA
CBX5	transcription regulator	0.000374	AGR2,AKR1C3,ANKRD22,C15orf48,C9orf152,CDH17,CDKN1A,CYP2J2,FGFBP1,FOXA1,GCNT3,LAMB3,MAL2,MAP1LC3A,MMP7,MUC13,OAS1,OLR1,PRSS23,PTK6,SBSPON,SH3GL2,SLC2A10,SLC7A8,SYTL2,TACSTD2,TGFBI,TM4SF1
CARM1	transcription regulator	0.000398	CCNB1,CDKN1A,EPHX2,GADD45A,GCLC,HSP90AA1,ICAM1,KRT1,MMP13,MMP3,MYC,PTGES,STC2
ENG	transmembrane receptor	0.000398	CTGF,ITGA6,MMP1,MMP19,MYC,PAK1,PDGFB,PECAM1,PLAU,SMAD6,SMAD7,TGFB1,THBS1
chrysotile asbestos	chemical toxicant	0.000401	CLCA1,CTSK,CTSZ,GCLC,HSP90B1,HSPA5,MMP12,MMP13,MMP3,PDIA4,TIMP1
CLU	other	0.000401	BCL2,BCL2L1,CCL2,CDK1,CDKN1A,CDKN1B,CLU,HSPA5,NFKBIA,SMAD3,SREBF1
IL10RA	transmembrane receptor	0.000409	ABAT,ABCG1,ACSL1,ADGRL2,AKT3,ANO1,ASPN,BCL2,BMP2,BMP4,CD1D,CERS4,CFB,CFTR,CLIC6,COL14A1,CSRP2,DCN,DDIT4,DRAM1,EHF,EMP2,ERO1A,F10,FABP5,FERMT1,GBP2,GHR,GSTM1,HEPACAM2,HGF,HGFAC,HPGD,IKBKE,INHBA,IRF7,KCNE3,LUM,NAMPT,NOV,NPL,OLR1,P3H2,PAM,PCOLCE,POSTN,PYGL,REG4,RSAD2,SAMHD1,SCIN,SLC7A11,ST3GAL6,Sult1a1,TGFB1,TGM2,TTR,UPP1
TFAP2A	transcription regulator	0.00041	ANXA1,APOE,BCL2,BCL2L1,CDKN1A,CHRNA3,COL7A1,DCBLD2,F2R,FGFR4,FOXA1,FOXP3,ITGBL1,KLHDC3,LIPA,NOS1,NPY,PLAU,PLAUR,PSAP,RAB27B,SLC19A1,VEGFA,WISP2
ADAM10	peptidase	0.00041	ABAT,AGTPBP1,ATP6V0A4,CALCRL,CAMK2A,CRYAB,CSF1,DLGAP1,FABP7,HPRT1,INHBA,NOS1,NR2E1,RABEP1,RAMP2,RGS4,SLC45A2,SOX9,SYP,TGFB1,TH,TRIM9
Akt	group	0.000423	ADM,ANGPT1,B4GALT5,BCL2,BCL2L1,BMF,BMP2,CCL2,CCND3,CD44,CDKN1A,CDKN1B,COPS6,CP,CPT1A,CTGF,CTSD,F3,FBXO32,FOXO1,FOXO3,FOXP3,GATA2,HES1,HIF3A,HK2,HPGD,IER3,IGF1,IL27,INSR,KCNA5,LPL,MMP12,MMP14,MYC,NOS1,NOX4,PGR,PPP1R1B,PRDM16,PTGER2,SNAI2,THBS1,THBS2,TNFRSF11A,VEGFA
ETV5	transcription regulator	0.00043	CDH2,CLDN1,CLDN3,CLDN7,ETV5,FXYD5,ICAM1,ITGB1,KRT13,KRT19,KRT23,KRT7,SNAI2,TJP3
SCAP	other	0.000451	AACS,ACAA2,ACSL1,ACSL4,ACSL5,ALDOC,CSAD,EHHADH,ELOVL6,FADS2,FDFT1,Gstt3,HES6,SQLE,SREBF1,TMEM97
T	transcription regulator	0.000455	CD44,COL2A1,HAPLN1,ITGA3,MGP,MITF,SOX6,SOX9
RLIM	enzyme	0.000469	CDH2,CDKN1A,CDKN2B,CTGF,SKIL,SMAD7
FUT8	enzyme	0.000471	GAS1,GOLM1,GSTM3,MGAT3,MMP12,MMP13,PROM1,SMAD7,SQLE
AZGP1	transporter	0.000471	BCL2L1,BMP4,CDKN1B,DSP,FBXO32,GYS1,HK2,KRT19,MYC
HSPA9	other	0.000471	CDKN1A,CLMN,CRABP2,FOXO1,HES1,MYC,MYCN,PRDM16,TH
Collagen type IV	complex	0.000471	CCL2,DPYD,GFAP,ITGB1,MMP14,MYC,PLAU,PLAUR,THBS1
Tnf (family)	group	0.000472	ABCC3,ADAMTS5,ATF3,BCL2,BCL2L1,CCL2,CD4,CIRBP,CSF1,CYP1A1,CYP2B6,CYP3A4,DKK1,F3,FBXO32,FST,GHR,GJA1,HSD11B1,ICAM1,IGF1,IKBKE,INHBA,JAG1,JAG2,MMP13,MSX2,NFKBIA,NOX4,PLEK2,TACR1,TNFRSF9
OCLN	other	0.000479	CLDN1,MMP1,MMP14,MMP3,MMP7
NEU3	enzyme	0.000479	BCL2,CLIC3,MMP1,MMP7,RAB25
4-coumaric acid	chemical - endogenous mammalian	0.000479	CCNB1,CDKN1A,FGF2,MYC,ODC1
STAT5A	transcription regulator	0.000481	AGR2,AKR1C3,ANKRD22,BCL2,BCL2L1,BCL6,C15orf48,C9orf152,CASP9,CCND3,CDH17,CDKN1A,CDKN1B,CYP27B1,CYP2J2,DUSP5,ESR2,EZH2,FGFBP1,FOXA1,GADD45A,GCNT3,GJB1,ICAM1,IGF1,IL6R,KLF10,LAMB3,MAL2,MAP1LC3A,MMP7,MUC13,MYC,OAS1,OLR1,PIM1,PRLR,PRSS23,PTK6,RAB27B,SBSPON,SH3GL2,SLC2A10,SLC7A8,SREBF1,SYTL2,TACSTD2,TGFBI,TM4SF1,TNFRSF11A,TNFRSF18,TNFRSF9,TNNT1,WARS
paraquat	chemical toxicant	0.000484	ADGRE1,ANGPT2,BCL2L1,CACNA1E,CAT,CTGF,DGKI,GCLC,INHBA,KCNA2,KCNMA1,LAMC2,LPIN2,MBOAT2,MMP1,MMP12,MMP3,PLTP,SFTPD,SLC7A11,SNCA,SOD1,STRBP,TH,TIMP1,UBXN7,VEGFA
5-O-mycolyl-beta-araf-(1->2)-5-O-mycolyl-alpha-araf-(1->1')-glycerol	chemical - endogenous non-mammalian	0.00049	ACSL1,ADAMTS5,ATF3,CCL2,CD1D,CD44,CHST2,CHST7,GPAT3,ICAM1,IER3,MMP1,NAMPT,NFKB2,PCSK5,PDE4B,RGS16,RND3,SDC4,SERPINB2,SLC7A11,SPHK1
PAX3	transcription regulator	0.000494	ALDH3A2,ANXA1,ARHGDIB,BCL2L1,BMP4,CAPN1,CDKN1A,CLU,COL1A2,DYRK4,EYA2,F2RL1,F3,FABP7,G6PD,GLDC,IL6R,KIAA0368,LAMB3,LRRC17,M6PR,MDFI,MGP,MICB,MITF,MKNK1,MSX2,NFKB2,NPC2,PGF,PHGDH,PTHLH,PXDN,RAB31,SHMT1,SNCA,SOX4,SREBF1,TCN2,TSPAN7,ZFP36L2
let-7a-5p (and other miRNAs w/seed GAGGUAG)	mature microrna	0.000501	AKAP8,BCL2L1,CALCOCO2,CDH2,CDKAL1,COL1A2,COL27A1,DOCK5,DSP,FADS2,FAM105A,GYS1,HMGA2,IGF2BP1,IGF2BP2,IGF2BP3,IPO4,MTRR,MYC,PXDN,SIGMAR1,SLC25A13,SLC25A24,SLC38A1,SPCS3,THBS1,TRMT1,UHRF1
bisindolylmaleimide I	chemical - kinase inhibitor	0.000513	BCL2,BCL2L1,CD44,CDKN1A,CLCF1,CLDN1,CLU,CTGF,GDF15,HSPA5,ICAM1,IGF1,KCNC1,LPL,MAT2A,MMP1,MMP13,NFKBIA,OXTR,PDCD4,PRKCA,PTGDS,TGFB3,TSG101,VEGFA
INSIG1	other	0.000513	AACS,ABCG1,ACSL4,APOE,CCL17,ELOVL6,FABP5,FADS2,FDFT1,G6PD,HMGCS1,IRF8,LIPA,LIPG,LPCAT3,LPL,MLXIPL,OLR1,PLIN2,PTGES,SQLE,SREBF1,TGFB1,UCP2,VNN1
R5020	chemical reagent	0.000532	ABCC8,BCL2L1,CDKN1A,CTSD,DKK1,DUSP5,FKBP5,GAL,IER3,INHBB,LAMC2,MYC,NAGA,NCOA1,PGR,TK1,VIPR1,ZBTB16
butyric acid	chemical - endogenous mammalian	0.000534	ACHE,ACP2,ADGRE5,ALOX15,ANXA1,ANXA5,AQP1,ATP2A3,BCL2,BCL2L1,CALB1,CCK,CCNB1,CD44,CDK1,CDKN1A,CDKN1B,CLCN3,CLDN1,CLU,COL6A3,CPA3,CSF1,CYP1A1,CYP2B6,CYP2C9,DPP6,DTYMK,F10,FRMD6,GADD45A,GATA2,GBP2,GCLC,GGT1,GMPS,GPRC5A,GSTA1,ICAM1,IFI30,IFITM1,IFNGR2,IGFBP3,IL18R1,ITGB5,KRT13,LY6E,MMP12,MMP7,MYC,MYCN,NAMPT,NFKB2,NFKBIA,NPR1,OAS2,PKHD1,PLAU,PRLR,PSAP,PTGDS,PTPN7,PYGL,RCN2,SAT1,SELENOP,SERPINB2,SLC26A…
HDAC1	transcription regulator	0.000549	AKAP12,ANGPT2,ATF3,BCL6,BDNF,BMF,CCNB1,CCR8,CD27,CD4,CD44,CDK1,CDKN1A,CDKN1B,CDT1,COL1A2,COL2A1,CTSK,FAM107A,FOXP3,HES1,ITGB4,MME,MTA3,MYC,Nes,NFKBIA,OLFM4,PAX2,PAX8,PDGFB,PLAU,PREX1,PRIM2,PTPN6,RAD54L,RECQL4,RELB,SERPINB2,SLC35D1,SNAI2,SOX9,SREBF1,ST5,TGM2,TPD52,TSC22D3,UHRF1
GPS2	transcription regulator	0.00056	ADIPOR2,ASAP1,CDKN1A,FAM20C,IDH1,MCTP1,NFKBIA,PID1,PLA2G3,RAB20,RGL1,SHISA5,SLC44A1,WIPF1
SKIL	transcription regulator	0.00056	ADAM12,CDKN1A,CLDND1,COL1A2,DCHS1,NETO2,RHOBTB1,SKIL,SLC1A5,SLC44A1,SMAD7,SOX17,THBS2,VAT1
IFRD1	other	0.000563	CRABP2,CTGF,CTSZ,DGAT1,DGAT2,IGF1,LAMA2,MSX2,MYC,SYN1,TK1
IL1	group	0.000564	ADAM17,ADAMTS5,APOE,BCL2,BDNF,BMP2,CCL2,CD59,CDKN1A,CFB,CHI3L1,COL2A1,CP,CPT1A,CSF1,CTSB,CTSC,CTSL,CYP1A1,CYP27A1,CYP2B6,DCN,F2RL3,F3,FST,FZD5,GFAP,GGT1,GJA1,HGF,HSD11B1,ICAM1,IGF1,IGFBP1,INHBA,LAMB1,LIF,LOX,LRAT,MMP1,MMP13,MMP3,MMP7,MYC,NCOA1,NGF,ODC1,RBP4,RELB,SDC4,SERPINB2,SOX9,SREBF1,TDGF1,TGFB1,TGFB3,TGM2,THY1,TIMP1,TNFRSF11B,UGCG,VEGFA
IL2RG	transmembrane receptor	0.000571	ABCG1,BCL2,BCL6,CCND3,CXXC5,FOXP3,IKBKE,ILVBL,IRF7,MAP4K2,MYC,NPC2,REV3L,VKORC1,ZBTB48
nitroprusside	chemical drug	0.000571	ADM,BCL2,BCL2L1,BDNF,CAT,CAV1,FOXO1,IFNGR1,IFNGR2,IGF1,LAMB1,MYC,SLC12A4,TNFRSF11B,VEGFA
captopril	chemical drug	0.000573	ANXA1,CD44,CLU,CP,CSRP2,EPHX2,F3,GSTM3,IER3,IGFBP1,IGFBP6,LAMC2,LGALS3,POSTN,S100A11,TGFB1,TGFB3,TIMP1,TNFRSF12A,UPP1
INS	other	0.000591	ADCYAP1R1,ALDH3A2,ANO1,BCL2L1,CAT,CDKN1A,CPT1A,CTGF,F3,FOXO1,GRB10,HSPA5,ICAM1,IGF1,IGFBP1,IGFBP3,INSR,LPL,NOS1,NPY,PLIN2,PRDM16,RDH16,SNCA,SOD1,SREBF1,TGFB1,TRIB3,VEGFA
GATA4	transcription regulator	0.000605	ADORA1,ADSS,AGTR1,ASPRV1,BCL2,BCL2L1,CASQ2,CCBE1,CDKN2B,CLDN1,COL1A2,CRABP2,CTGF,CTHRC1,DIO2,EPHB1,EVPL,F10,FGF16,FGF2,GJA1,HSPA5,INHBB,IRF6,KCNA5,KRT17,KRT7,MSX2,PAX2,POSTN,RYR2,SOX9,STAR,TGFBI,TIMP1
epigallocatechin-gallate	chemical drug	0.000606	ANGPT1,ANGPT2,AQP4,BCL2,BCL2L1,BCL2L2,CASP9,CAT,CCL17,CCL2,CDKN1A,CDKN1B,CTGF,CTSK,DAPK2,F3,FOXO3,FOXP3,GADD45A,GADD45B,GCLC,GJA1,HDAC2,ICAM1,ISG15,ITGAV,MMP1,MMP13,MMP3,MTA3,MYC,NFKBIA,NOS1,PDIA4,PGR,PLAU,PRKCA,RBP4,RELB,SCG2,SNAI2,TACSTD2,TGFB1,TIMP1,VEGFA
SPARC	other	0.000626	AKR1C3,CABYR,CHRNA2,CLDN1,COL1A2,CYP1A1,DAB1,GPD1,HES1,LOXL4,LRP8,LYVE1,MCM6,MPZL1,MSH2,NOTCH2,NPY,PER2,RFC4,SLC7A11,SNAI2,SOX9,TGFB1,TMEM45A,USP2,WNK4
PRKAA1	kinase	0.000627	ACOT7,ARHGDIB,ATF3,BCL2,CD302,CDKN1A,CDKN1B,CYP2B6,ELOVL2,FGFR2,GRIA3,KCNA2,MLYCD,NCF2,NFKBIA,PARP3,PCOLCE,SERPINI1,SIRT3,SMAD3,STAR,TGM2,TTYH1
SMAD5	transcription regulator	0.000646	ALPL,BMP2,COCH,CSF1,CTGF,GATA2,PDGFB,RUNX1,SMAD6,VEGFA
PTGS1	enzyme	0.000646	ANGPT1,ANGPT2,ATF3,ATP8A1,CFTR,FGF2,OXTR,PTGER2,PTGES,STC1,TNFRSF9,VEGFA
GTF2I	transcription regulator	0.000666	CAT,CDKN1A,CDKN1B,HSPA5,MYC,PDIA4,THBS1
onapristone	chemical drug	0.000666	CTSD,NPY1R,PGR,RUNX1,SPHK1,TGFB1,VEGFA
bortezomib	chemical drug	0.000669	ALPL,BAG3,BCL2,BCL2L1,CALR,CAV1,CCNB1,CDKN1A,CDKN1B,CDR2,CRYAB,DKK1,FBXO2,FOXO1,GADD45A,GADD45B,GDF15,GPNMB,GREB1,HDAC2,HSP90AA1,HSP90B1,HSPA5,ICAM1,IGF1,IGFBP3,LIF,MITF,MYC,NOX4,ODC1,PFN2,PGR,PSMB3,PSMB6,PSMD1,PSMD2,RSAD2,SDC1,SH3BP2,SNCA,SREBF1,TGFB1,UCHL1,WISP2
Growth hormone	group	0.000677	ARID5B,BCL2,BMP4,CITED2,CRHR1,CYP3A4,FKBP5,FZD5,G6PD,GDF15,GFAP,GHR,GSTA1,GSTM1,IER3,IGF1,IGFBP3,IGFBP6,KLF10,LEPR,LPL,MYC,NAMPT,NFKBIA,NOX4,PLK2,PRLR,S100B,TGFB3
norepinephrine	chemical - endogenous mammalian	0.000681	ARNTL,BDNF,CAMK1G,CHST2,CITED4,CRY2,CTGF,DIO2,ELOVL6,FDX1,FGF2,FOXP3,FST,GDF15,GMNN,GPD1,GRK5,IRAK2,LAMB3,MAN2A1,MAT2A,NFKBIA,NGF,NPY1R,P2RX3,PDE4B,PER1,RBP4,Rcan1,SLC15A1,SMAD7,TBC1D1,TC2N,TINAGL1,VEGFA
NUPR1	transcription regulator	0.000684	ACTR3B,ADCY9,ADM,AEN,AKAP12,ALDOC,ALG8,ATAD5,ATF3,AVPI1,C1orf112,C3orf62,CACNA2D2,CDKN1B,CEP170B,CITED2,COL1A2,COQ10A,CROT,CYB5B,DAGLA,DUSP5,ELMOD1,EPHA7,ETV6,FAM114A1,FAM162A,FGF1,FHL2,FOXO3,FUCA1,GADD45A,GATSL2,GBP2,GDF15,HCN1,HK2,HSPA2,IGF2BP3,IL6R,ING2,IP6K2,JADE2,JKAMP,KANK2,LIF,LRP8,MAFG,MAT2A,MMD,MMP12,MMS22L,MYC,NR1D2,NUPR1,P3H1,P4HA2,PIM1,PRR12,RAB20,RBMS1,RCN2,RELB,RNF122,SAMHD1,SAT1,SI…
H-7	chemical - kinase inhibitor	0.000697	Acan,ANGPT2,CLCF1,COL1A2,CYP1A1,ISG15,ITGB1,MMP1,MMP3,MYC,PIM1,SMAD3,STAR
valsartan	chemical drug	0.000697	ANGPT2,AQP1,AQP4,CAPN1,F3,FGF2,GFAP,GJA1,ICAM1,PAX2,POSTN,TGFB1,TIMP1
NOV	growth factor	0.00071	ALPL,BMP4,CCL2,CTGF,GREM1,HES1,ITGB1,MMP1,PDGFC
FGF4	growth factor	0.00071	CDKN1A,FOXO1,FOXO3,HMGCS1,JAG1,MMP14,MSX1,SOX17,VEGFA
RBM5	other	0.000722	ADAM9,ANXA1,BCL2,BTG2,C19orf57,CDK5R2,HSP90AA1,ICAM1,ISG15,MYO1B,NDUFV2,PIM1,SERPINH1,UCP2
ELK1	transcription regulator	0.000724	BCL2L1,BMP2,BRF1,CDKN1A,CDKN1B,FUT4,ITGAV,ITGB1,MMP13,NUPR1,PRKCA,SLC7A11,THBS1,TIPARP,TPD52L1
SLC6A3	transporter	0.000731	CDK5R1,CLSTN1,GFAP,GRIA1,NTS,PPP1R1B,PSAP,TH
NAB2	transcription regulator	0.000731	CDKN1A,F3,FGF2,MMP3,NAB2,PLAU,RRAD,TGFB1
SIRT1	transcription regulator	0.000737	ABCG1,ADAMTS5,ARNT2,BCL2L1,BDNF,CAT,CDH2,CDKN1A,CDKN1B,CDKN2B,CPT1A,CYP1A1,DBP,DKK1,ERO1A,FBXO32,FOXO1,FOXO3,GADD45A,GRIP1,HGF,ICAM1,IDH2,IGF1,IL27,KIF5C,MAPT,MMP1,MMP13,MMP3,MTHFD1L,MYC,NEGR1,NEURL1,NPY,PER1,RELB,RGS16,SDS,SFRP5,SIRT3,SLC7A11,SREBF1,UCP2,UQCRFS1
NOTCH1	transcription regulator	0.000737	ANGPT1,BCL2,BCL2L1,BCL6,BMP2,CCND3,CD44,CDCA7,CDKN1A,CDKN1B,COL1A2,CTGF,DKK1,FABP7,FGF2,GATA2,GFAP,GLUD1,HES1,HEY1,ICAM1,IGFBP3,IRF8,ITGA6,ITGB1,ITGB4,JAG1,LOX,LYVE1,MESP2,MMP1,MUC5AC,MYC,NDUFV2,PDGFB,PTGDS,PTPRK,RELB,RHOU,RND3,SYP,TGFB1,TH,TIE1,WNT4
MTPN	transcription regulator	0.000756	AHSG,ANXA1,BCL2,BCL2L1,BCL2L2,CASP9,CCNB1,CCND3,CDK1,COL1A2,COL8A1,CP,ENG,IGF1,MIF,MMP3,MYC,TGFB1,TGFB3,TH,TUBA1A
IKZF1	transcription regulator	0.000774	ABCA9,AQP1,BCL2L1,BCL6,BLNK,CCND3,CDKN1A,CDKN1B,CTNND1,CYP2J2,DOCK9,EXOC3L1,FGFR4,FOXO1,HES1,IGF1,IL18R1,MMP14,MYC,MYO1B,PRKCQ,RUNX1,SASH1,SERPINH1,SLC19A1,SLC27A3,Sult1a1,VIPR1,WNT10B
TIMP1	cytokine	0.000776	A4GALT,BCL2L1,CD44,CDKN1A,HGF,IGFBP3,MME,MMP3,PLAU,PLAUR,PLTP
PRNP	other	0.000795	APOE,BCL2,CCL2,CD44,CTSD,DKK1,EPS8,FST,GJA1,HSP90B1,HSPA5,MYC,PLAUR,SOX9,SYP,TCF4,TCF7,TH
linoleic acid	chemical - endogenous mammalian	0.000795	ACSL4,CCK,CLU,CPT1A,HSP90B1,HSPA5,ICAM1,LPL,MLXIPL,MMP1,NFKBIA,OLR1,PECAM1,PLIN2,PLIN5,SNAI2,UCP2,VEGFA
CSF2	cytokine	0.000803	ABCG1,ADA,ADGRE5,ADORA2B,ANXA1,BCL2,BCL2L1,CCL17,CCL2,CCL25,CCNB1,CCND3,CD180,CD1B,CD276,CDC123,CDK1,CDKN1A,CDKN1B,CDKN2B,CENPH,CLCF1,COL8A1,CSF1,CTSC,EPCAM,F2R,F2RL1,F2RL2,F3,FIGNL1,FOXP3,GDF15,HGF,HSPH1,ICAM1,IER3,IGF1,IL16,INHBA,ITGB5,LY75,LY96,MAT2A,MCM6,MFSD2A,MKNK1,MMD,MME,MMP1,MMP14,MYC,NFKB2,NFKBIA,ODC1,PDE4B,PHGDH,PIM1,PLAU,POLD1,PTGER2,QSOX1,RARA,RECQL4,RELB,SLC1A5,SPC25,STMN1,TCF4,TGFB…
testosterone	chemical - endogenous mammalian	0.000812	ACSL1,ADRA2A,ANPEP,ANXA1,ARAF,ATP1B1,ATP2B1,BCL2,BDNF,BMP4,CAMK4,CAST,CAT,CAV1,CDH2,CDKAL1,CDKN1A,CDKN1B,CLCN3,CLU,CRHR1,ESR2,FGFR2,FST,GADD45A,GGT1,GRIA1,IGF1,IGFBP1,INHBA,INHBB,ITGB1,MMP7,NFKB2,NFKBIA,NGF,NOS1,NPY,ODC1,PDE3B,PDE5A,PDIA4,PLAU,PRLR,RARA,SDC1,SLC25A10,SLC38A5,SLC39A8,SNCA,SSTR2,STAR,TAC3,TBXAS1,THBS1,TK1,TMEM144,TNFRSF11B,TUBB2A,TXNRD1,VIPR1
topotecan	chemical drug	0.000812	ACSL1,AKAP12,ARPC1B,ASAP2,ASTN2,ATF3,CAMTA1,CCNB1,CDKN1A,CITED2,CNTN4,CNTNAP2,DPP10,DUSP5,ENG,GDF15,GRM7,IL1RAPL2,KCNMA1,KIAA0040,MAT2A,MSH2,MYC,MYCN,NECTIN3,NFIA,NRXN1,OSBPL8,PDE4B,PLK2,PSEN2,PTPRK,RCBTB2,ROBO2,SLC7A5,SOX4,TST,VEGFA
2,4,5,2',4',5'-hexachlorobiphenyl	chemical toxicant	0.000825	ABCC3,ACSL3,AKAP12,AOX1,ATP1B2,BCL2,CCK,CYP2B6,ELOVL6,GADD45A,GADD45B,GSTM4,Gstt3,MYC,MYO5B,SLC23A1,SMAD7,SMPD3,SREBF1,UGDH
PITX2	transcription regulator	0.000825	ATP1A1,ATP1B1,CCND3,CDH2,COL1A2,DACH1,DACT2,FGF16,FOXO1,FZD3,GADD45A,GATA2,IRF6,ITGAV,ITGB1,MYC,PLOD1,PLOD2,WNT2,WNT6
BMP7	growth factor	0.000873	ADORA1,BMP4,CCL2,CD44,CDKN1A,COL1A2,CRHR1,DKK1,EPCAM,F3,GJA1,GRB10,GREM1,ICAM1,IGF1,IGFBP3,IGFBP6,MMP13,MSX2,PAX2,PENK,PPARGC1B,PRDM16,SMAD1,SMAD6,SMAD7,STAR,VEGFA
PTGS2	enzyme	0.000879	ANGPT1,ANGPT2,ANXA1,AQP1,BCL2,BCL2L1,CCL2,CD44,CDKN1A,CDKN1B,CLU,CTSD,CTSK,CXCL14,GRIA1,ICAM1,IGF1,IGFBP3,ITGA6,ITGAV,ITGB4,LPL,MMP1,MMP14,MMP7,MYC,PPA1,PTGER2,ST3GAL1,STAR,STC1,TGM2,VEGFA
arsenic trioxide	chemical drug	0.000888	ACAT2,BCL2,BCL2L1,CBR1,CD44,CDC25B,CDK1,CDKN1A,CYB5R1,FDFT1,FDX1,GCLC,GGT1,GLRX,GLRX2,HMGCS1,HSPA5,ITGB1,ME1,MSN,MYC,NFKBIA,NQO2,SHMT1,SKIL,SLC7A11,SQLE,SREBF1,TXNRD1,VEGFA
Notch	group	0.000895	ADAM12,ADM,CCND3,CDCA7,CDKN1A,CDKN2B,GADD45B,HES1,HEY1,JAG1,MYC,Nes,S100A11,SMAD1,SMAD3,SMAD6,SMURF1,VEGFA,WISP1
CFTR	ion channel	0.000897	ACAA2,AQP1,BLNK,CFI,CFTR,CPA3,CYP2B6,CYP4V2,EPHX2,FADS2,FDFT1,HADH,HDAC2,HPGD,HSD17B4,KCNJ1,NFKBIA,OXCT1,SLC37A4,SLC7A8,SQLE
docetaxel	chemical drug	0.000911	ABCC3,BCL2,BCL2L1,CASP9,CCL17,CCNB1,CDKN1A,CTNND1,CYP3A4,PIM1,PLAU,PRKCA,THBS1,TUBB4A,UGCG
LMNB1	other	0.000911	AEBP1,CRYAB,ELOVL7,GJA1,HMGCS1,MGP,PAPPA,PLIN2,PRRX2,RCN1,RCN2,SQLE,TGFBI,THBS2,WISP2
carbamazepine	chemical drug	0.000924	BCL2,BDNF,CYP2B6,CYP3A4,HDAC2,HDAC5
IGFBP1	other	0.000924	BCL2,BCL2L1,IGF1,IGFBP1,IGFBP3,TGFB1
CELF1	translation regulator	0.000924	CCNB1,CDKN1A,CDKN1B,DMPK,FHL2,INSR
TFRC	transporter	0.000924	CCNB1,CDK1,CDKN1A,GADD45A,SNCA,TGFB3
miR-199a-5p (and other miRNAs w/seed CCAGUGU)	mature microrna	0.000964	CDKN1A,DCN,GPRC5A,ISG15,ITGA3,ITGB4,JAG1,KRT17,LAMC2,MMP1,MMP7,NECTIN1,RSAD2,TMPRSS2,WNT5B,WNT6,WNT7A,ZBTB16
HDAC2	transcription regulator	0.000998	BCL6,CD27,CD4,CDKN1A,CDKN1B,CDT1,COL1A2,COL2A1,COMP,DKK1,F3,FAM107A,IGF1,MTA3,MYC,MYCN,NFKBIA,OLFM4,PAX2,PAX8,PDGFB,PLAU,PREX1,PRIM2,RAD54L,SLC35D1,SOX9,TPD52
ursodeoxycholic acid	chemical - endogenous mammalian	0.00103	ABCC3,BCL2L1,COL1A2,CTGF,CYP1A1,CYP27A1,CYP2B6,CYP2C9,CYP3A4,GCLC,LGALS3,MAFG,NFKB2,SCTR,SREBF1,TGFB1,TIMP1
FGF13	growth factor	0.00104	CDKN1A,MMP13,MMP3,VEGFA
LGI1	other	0.00104	GRIA1,MMP1,MMP12,MMP3
exisulind	chemical drug	0.00104	ALOX15,CDKN1A,CDKN1B,PGR
AR-A014418	chemical reagent	0.00104	BCL2L1,CD44,GDF15,MAPT
ERCC1	enzyme	0.00104	CDKN1A,GHR,IGF1,PRLR
RPL11	other	0.00104	CDKN1A,HMGA2,IGF2BP1,PDCD4
SLC39A8	transporter	0.00104	ADAMTS5,MMP12,MMP13,MMP3
lactosylceramide	chemical - endogenous mammalian	0.00104	GFAP,ICAM1,PECAM1,TNFRSF11A
UBA7	enzyme	0.00104	DDX58,DHX58,ISG15,OAS1
PADI4	enzyme	0.00104	BCL2L1,CDKN1A,GADD45A,OSGIN1
Vla-4	complex	0.00104	BCL2,BCL2L1,F3,PDGFB
CUL4A	other	0.00104	CAT,CDKN1A,CDKN1B,PYGO2
ADAM9	peptidase	0.00104	ITGA3,ITGB1,REG4,TIMP1
oxymatrine	chemical drug	0.00104	AIFM1,BCL2,CLDN1,CYP2B6,SMAD3,SMAD7,SOD1,SREBF1,TGFB1
CTR9	other	0.00104	CYP1A1,ELOVL2,GREB1,MYC,PGR,PTGES,RAB31,SDC1,TIAM1
MYCN	transcription regulator	0.00105	ABCC1,AMOTL2,ARPC1B,BASP1,BCL2L1,CAV1,CDKN1A,CDKN1B,CHPF2,CITED2,CKAP4,CLU,COL8A1,CRIM1,CTGF,DKK3,EED,EZH2,FGFR2,FRMD6,HDAC2,HK2,INHBA,ITGA3,ITGB1,JARID2,LGALS1,MSX2,MYCN,ODC1,P3H1,PDIA4,PHGDH,PSMB6,RFC3,RPS12,RPS28,SDC2,SLC38A2,SORD,SOX17,TGM2,TH,TUBA1B,TUBB,UCHL1,XRCC3,ZFAND5
HOXA9	transcription regulator	0.00105	ARL3,ARNTL,BCL2,CALB1,CALCRL,CCL2,CD93,CLIC2,ENPP1,EPS8,FZD5,GATA2,GLRX,GMNN,IGF1,ITGBL1,MAFB,MAFG,MAN2A1,MSI2,MYC,NFIA,NLK,OSBPL8,P2RX3,PIM1,RAB31,RCBTB2,RPP40,SDC4,SDCBP,SLC27A6,SOX4,TSC22D3,WNT10B,WSB1
FGF19	growth factor	0.00106	ACSL1,APOE,AQP4,BCL2L1,BTG3,CLIC6,FABP3,FABP5,GADD45A,IGFBP1,LEPR,MME,MMP12,PPARGC1B,PROM1,PTGDS,RGS16,SERPINA1,SLPI,SQLE,SREBF1
cadmium	chemical toxicant	0.00107	ATP1A1,BCL2L1,CASP9,CDKN1A,CHPT1,CYP1A1,ESR2,GNS,HSPA5,LGALS3,LOX,MGP,MYC,PECR,PGR,PLAU,SLC39A8,SLC5A1,TIMP1
4-phenylbutyric acid	chemical - endogenous mammalian	0.00107	ABCD1,ADIPOR2,AHSG,ATP2A3,BCL2,CALR,CASP9,CDKN1A,EHHADH,FOXP3,GJA1,HSP90B1,HSPA5,MC4R,OLR1,SELENOP,SERPINA1,STK10,VAMP7
oleic acid	chemical - endogenous mammalian	0.00109	ACSL1,ANKRD23,APOE,CLU,DEGS1,DGAT2,GADD45A,GADD45B,GCLC,HK2,HSPA5,ICAM1,IGF1,IGFBP3,LPL,MLXIPL,NFKBIA,NPY,OLR1,PIK3IP1,PLIN2,PLIN5,SPHK1,SREBF1,UCP2
EFNA2	kinase	0.00109	BACH2,BDNF,CRABP2,CTGF,DCBLD2,ETV5,FABP5,IRF7,ITGB4,KRT1,KRT13,KRT7,NOS1,PTHLH,RUNX1,SOX9
CDH2	other	0.00112	AKT3,CDKN1A,CDKN1B,CTNND1,KCNA5,SNAI2,THY1
dichlororibofuranosylbenzimidazole	chemical toxicant	0.00113	CDKN1A,CDKN1B,CTSD,CYP1A1,CYP2C9,ESR2,MYC,SREBF1
CBX7	other	0.00113	BMP2,CBX2,CBX4,CBX8,CLDN1,FER1L6,GDF15,PAPPA
vitamin K2	chemical drug	0.00113	AGTR1,CSF1,CYP3A4,DSE,GPRC5B,MATN2,MGP,TNFRSF11B
PPP1R13L	transcription regulator	0.00113	CDKN1A,CLDN1,DSC3,DSP,GJA1,ITGA3,ITGAV,ITGB1
platelet activating factor	chemical - endogenous mammalian	0.00114	ANGPT2,CCL2,CDH2,CDKN1A,F3,FGF2,MMP1,MMP14,MUC5AC,NFKBIA,PLAU,PLAUR,THBS1,TIMP1,VEGFA
salirasib	chemical drug	0.00114	ADM,ALDOC,ATF3,CDKN1B,CITED2,CYP2B6,LGALS1,P4HA1,PGK1,PLAU,PLOD1,PLOD2,STC1,TGM2,VEGFA
enalapril	chemical drug	0.00114	ANGPT2,CDKN1B,CLU,CP,GSTM3,HGF,IER3,IGFBP1,LGALS3,MYC,PTHLH,TGFB1,TIMP1,TNFRSF12A,UCP2
chlorpyrifos	chemical toxicant	0.00115	CCK,GAL,NPY,NTS,TH
SULF1	enzyme	0.00115	Acan,ADAMTS5,COL2A1,MMP13,SMAD1
6-amino-4-(4-phenoxyphenylethylamino)quinazoline	chemical reagent	0.00115	APOE,CDK5R1,CYP3A4,ITGAV,ITGB1
dantrolene	chemical drug	0.00115	BCL2,CAPN1,HSPA5,NOS1,STAR
cerulenin	chemical drug	0.00115	CDKN1A,CDKN1B,ETV4,MMP1,VEGFA
LTBP4	growth factor	0.00115	BMP4,GREM1,MYC,TGFB1,TGFB3
estradiol benzoate	chemical drug	0.00116	BDNF,CCK,ESR2,GJA1,GJB1,NPY,NPY1R,OXSR1,OXTR,PAQR8,PENK,PGR,PLAU,RARA,RBP4,SYP,TGFB1,WISP2
advanced glycation end-products	chemical - endogenous mammalian	0.00117	ABCG1,BCL2,CCL2,CDKN1A,CTGF,F2R,FGF2,FOXO1,GJA1,LRP2,MMP1,PDGFB,PTGES
phenacetin	chemical drug	0.00117	ANXA1,CD44,CLU,CP,IER3,IGFBP1,LAMC2,LGALS3,MYC,S100A11,TIMP1,TNFRSF12A,UPP1
RHOA	enzyme	0.00117	BCL2,BCL2L1,CCNB1,CDKN1A,CDKN1B,CDKN2B,CTGF,CTSD,GDF15,ICAM1,MMP1,MMP13,MMP14,PLAU,PRLR,RND3,SDC2,SNAI2,SOX9,TGFB1
HOXC6	transcription regulator	0.00117	BCL2,CHRNA2,COL23A1,DCN,FGFR2,IGFBP3,MME,NFKB2,PAK1,PLXDC1,RUNX1,SLC44A1,ZBTB7C
EFNA4	kinase	0.00117	CRABP2,CTGF,DCBLD2,ETV5,FABP5,IRF7,ITGB4,ITGB6,KRT1,KRT13,KRT7,PTHLH,SOX9
GLI2	transcription regulator	0.00118	BCL2,BMP4,CCL17,CDK1,CDKN1A,CDKN1B,IFITM5,ITGB1,JAG1,JAG2,KRT1,KRT17,MITF,MMP13,MMP3,MYC,MYCN,NTN1,PAX2,PTHLH,SMO,SOX9,UGCG
gentamicin C	chemical drug	0.00125	ANXA1,CD44,CLU,CP,FXYD5,GPNMB,IER3,IGFBP1,LAMC2,LGALS3,LXN,MYC,S100A11,TIMP1,TNFRSF12A,TUBB,UPP1
10E,12Z-octadecadienoic acid	chemical - endogenous mammalian	0.00125	ATF3,BCL2,CAMK2B,CAV1,CCL2,CPT1A,GDF15,GLA,IGF1,ME1,NAMPT,PBXIP1,PLIN2,SOX6,SREBF1,TRIB3,UCP2
ADA	enzyme	0.00126	ADA,ADORA1,ADORA2B,CCL17,COL1A2,MMP12,PDE5A,TGFB1,TIMP1,VEGFA
POU2F1	transcription regulator	0.00129	ACSL1,AOX1,CYP1A1,CYP2B6,CYP2C9,CYP2J2,DDIT4,GADD45A,GBP2,GPX3,GSTM1,GSTM3,GSTM4,Gstt1,ICAM1,IDH1,LPL,LY6E,NDRG4,OLR1,PDRG1,PTGDS,PTGES,SELENOP,SLC7A11,SOD1,TMPRSS2
cyclic AMP	chemical - endogenous mammalian	0.0013	ADRA2A,AFAP1L2,BCL2,BDNF,BMP2,CCL2,CDH2,CDKN1A,CDKN1B,CRYAB,CTGF,EPCAM,F3,FGF2,GJA1,IGF1,IGFBP1,IGFBP3,INHBA,INSR,MITF,MME,MMP1,MYC,NGF,NOS1,ODC1,PDE4B,PENK,PER1,PGR,PNMT,PPP1R1B,PRLR,PTGER2,PTHLH,RAPGEF3,RARA,RBP4,SERPINB2,SLC37A4,SOX9,SREBF1,STAR,SYP,TH,TIMP1,TK1,WNT10B
LIF	cytokine	0.00133	ACAA2,AHSG,BCL2L1,BMP2,CDKN1A,COCH,DCAF11,FOXP3,GAL,GFAP,HES1,HEY1,HGF,HK2,IGF1,KLF10,KNG1,LBP,LPL,MMP1,MMP13,MYC,Nes,NMI,NPY,PAPPA2,PECAM1,PGR,PIM1,RASA3,RGS4,RHOU,STAR,TH,TIMP1,TNFRSF11B,TSPAN7,VEGFA,ZFP57
ursolic acid	chemical drug	0.00133	AKR1B1,ATF3,BCL2,BCL2L1,CDKN1A,FGF2,GDF15,MARS,MMP1,MMP3,MUC5AC,MYC,OLR1,PDCD4,PECAM1,SLC38A2
SNCA	enzyme	0.00138	BCL2L1,BDNF,CHMP4B,CTSB,GFAP,HES1,HSP90B1,HSPA5,IGF1,MMP1,MMP3,NCF2,SNCA,SYN1,SYP,TH,TRIB3,TUBG1,UCHL1,YWHAH
FGF7	growth factor	0.00139	ABCC3,ADSS,BCL2L1,CD44,CDKN1A,CSF1,ETV5,FABP5,FGFR2,HAS3,HPRT1,MMP13,NFE2L3,PLAU,SDC1,SFTPD,SREBF1,VEGFA
n-3 fatty acids	chemical drug	0.00146	ADK,CAT,CCL2,ELOVL6,FADS2,GNMT,HSPA5,MAT1A,MTHFR,MTRR,PDGFB,RGN,SDC1,SREBF1
reactive oxygen species	chemical toxicant	0.00147	ABCC1,ADAM17,ADAM9,BCL2,BCL2L1,CAT,CCL2,CDKN1A,CTGF,F3,FGF2,FOXO3,GADD45A,GLRX,HSPA5,ICAM1,LAMA1,MMP1,MMP3,MUC5AC,MYC,PRDX5,RRAD,SYP,TGFB1,UCP2,VEGFA
nitrofen	chemical toxicant	0.00147	AQP1,AQP4,CACNA1D,CLIC4,FGFR2,GLP1R,HYOU1,ITGA6,KCNJ15,RARA,TGFB3,VEGFA
NKX2-5	transcription regulator	0.00147	ADORA1,ADSS,BCL2,DIO2,GJA1,KCNE1B,MOV10L1,MSX2,MYCN,Nes,RYR2,SYN1
ESRRG	ligand-dependent nuclear receptor	0.00147	ALDOC,CDKN1A,CDKN1B,FBXO32,FGF1,HADH,HGF,HK2,KCNE3,KLK1,LPL,VEGFA
rasagiline	chemical drug	0.00147	AFDN,ALDOC,BCL2,BCL2L1,BCL2L2,BDNF,CAT,NGF,PRKCA,PRKCG,SHC3,SOD1
CALR	transcription regulator	0.00147	CASQ2,CDH2,CDKN1A,COL1A2,CRABP2,GJA1,ICAM1,INSR,LPL,RYR2,SREBF1,TGFB1
KRT14	other	0.00147	CXCL14,DSC2,DSC3,GJA1,GJB4,HSPA5,KRT1,KRT17,MMP1,MMP13,MMP19,MMP7
dexamethasone phosphate	chemical drug	0.00148	BCL6,DDIT4,GPD1,LYVE1,NFKBIA,SOX9,THBS1,TIPARP,TNFRSF11B
EFNA3	kinase	0.00149	CRABP2,CTGF,DCBLD2,ETV5,FABP5,IRF7,ITGB4,ITGB6,KRT1,KRT13,KRT7,PTHLH,SOX9
ITGA5	transmembrane receptor	0.00149	APOE,BCL2,CD44,CDH2,CDKN1A,CDKN1B,COL2A1,GAS1,GJA1,IHH,MMP14,PLAU,PLAUR
Collagen type I	complex	0.00151	APOE,CDH2,EXOC3L2,ITGA3,ITGB1,MMP1,MMP12,MMP13,MMP14,MMP3,MYC,PGR,PLAU,PLOD2,PRRX1,PRRX2,TGFB1
GH1	growth factor	0.00151	ABCC1,ACSL1,AKR1B1,APOE,ATF3,BCL2,BMP2,BMP4,CALB1,CAT,CCNB1,CCND3,CLU,CROT,CYB5B,CYP27B1,CYP2C9,CYP3A4,DBI,GADD45A,GATA2,GCDH,GCLC,GFAP,GHR,GLUD1,HADH,IGF1,IGFBP1,IGFBP3,INSR,LPL,MYC,NR2F6,PRLR,SLCO1A2,SOD1,SREBF1,STC1,TUBA1A,UGDH
mono-(2-ethylhexyl)phthalate	chemical toxicant	0.00152	ACADSB,ACAT2,ACSL1,ACSL4,ADIPOR2,ALDOC,BCL2,CYC1,CYP1A1,DDIT4,DGAT1,DGAT2,FAM98A,FBP2,G6PD,GFPT1,GPD1,HADH,HK2,LPL,MLYCD,MUT,NAMPT,NDUFV2,OGDH,OLR1,PGK1,PLIN2,PPA1,PPARGC1B,SOD1,TCF4,TSPO,UQCRFS1
epinephrine	chemical - endogenous mammalian	0.00152	ADRA2A,CCNB1,CDK1,CDKN1A,CDKN1B,CYP2B6,CYP2C9,ERFE,HK2,HSP90AA1,LPL,MMP13,MMP3,NPY,NPY1R,OSTN,PENK,PER1,PRIM2
STAT6	transcription regulator	0.0016	ABLIM1,ACSL1,ADAM11,ALOX15,ANO1,APOE,BCL2,BCL2L1,BCL6,CCL17,CCL2,CDKN1A,CDKN1B,COL1A2,CTSB,DGKA,FKBP5,FOXP3,GADD45B,GBP2,GNA14,HCK,HRH1,IGF1,IL18R1,IL31RA,IRF7,ISG15,ISG20,JAG1,LIF,LPIN2,MMP12,MMP13,MMP14,MMP28,NFKBIA,PDGFC,PPP3CC,PROS1,SERPINA1,SLC25A25,SOX13,SPDEF,SPHK1,ST6GAL1,TCF7,TIMP1,TNFRSF11A,USP2
ID3	transcription regulator	0.00161	ADSS,BCL2,BCL2L1,BCL6,CCNB1,CCR8,CD44,CDC25B,CDK1,CDKN1A,CDKN1B,CSF1,DUSP22,ELOVL6,FLT3LG,FOXO1,FOXO3,FOXP3,GADD45B,HOMER2,ICAM1,IFNGR1,IFNGR2,IKZF2,IL6R,IRF6,IRF8,MAP3K3,MYC,PIK3IP1,SEMA7A,SMAD7,SOX13,SOX4,TCF4,ZBTB16
ciprofibrate	chemical drug	0.00161	ABCD3,AIG1,CAT,CBR1,CES3,CRAT,CYP27A1,DBI,EHHADH,FAH,GNMT,HSD11B1,HSD17B4,IGF1,IGFBP1,LPCAT3,LPL,NFKBIA,NPC2,PALMD,PDZK1,PIPOX,PLIN2,PXMP2,RGN,SERPINA1,SLC37A4,SLC4A4,TM4SF4,TRPV2,VEGFD
NR3C2	ligand-dependent nuclear receptor	0.00162	ATP1B1,BCL2,BCL2L1,CABIN1,CTGF,DDIT4,ECHDC2,FGF2,FKBP5,GHR,GPX3,HTR1A,ICAM1,NFIA,NOX4,NRXN1,PGF,PPAT,RRAD,TGFB1,TSC22D3,TSPYL4,TUBA4A,VEGFA
isoproterenol	chemical drug	0.00164	ACSL3,ACSL4,ADCY5,ALOX15,AQP4,ATF3,ATP1A1,BCL2,BVES,CAV1,CDK1,CYP1A1,DIO2,FGF2,GRK5,LPL,MITF,NAMPT,NGF,ODC1,OSTN,PDGFB,PLIN2,TBC1D10A,TGFB1,TH,TIMP1,TUBB,UCP2,VEGFA
Pka	complex	0.00165	APOE,CAMK4,CAV1,CCK,CCNB1,CCND3,CCR8,CD44,CDH2,CDKN1A,CDKN1B,CTGF,GJA1,IGF1,MMP3,NCOA2,NGF,NTS,OXTR,PDE4B,PENK,PNMT,PPP1R1B,PTHLH,RUNX1,SOX9,SREBF1,STAR,TNFRSF11B
SULF2	enzyme	0.00166	Acan,ADAMTS5,BCL2,COL2A1,MMP13,SMAD1
NELFB	other	0.00166	ATF3,CDKN1A,CTGF,GADD45A,GADD45B,VEGFA
PER2	transcription regulator	0.00166	ALAS1,ARNTL,DBP,IHH,PER1,PER2
HDAC4	transcription regulator	0.00166	ATF3,BDNF,CALB1,CAMK2A,CCNB1,CDKN1A,CNKSR2,FST,GADD45A,GPHN,HDAC2,HDAC5,HOMER2,IGFBP1,MMP13,PRKCA,RAB3C,RGS4,RTN1,SERPINB2,SH3GL2,SYN1,SYNGAP1,TNFRSF12A,TSPAN7,VEGFA
ARNT	transcription regulator	0.00166	ADAM17,ADM,ALDOC,BCL2,CAV1,CDCP1,CITED2,CLDN1,CTSD,CYP1A1,DEGS1,DEGS2,ENG,ERO1A,G6PD,GAS1,GSTA1,HES6,HGF,HK2,INSR,ITGAV,MPP1,PGK1,TUBA4A,VEGFA
CXCL12	cytokine	0.00167	AKR1C3,ARAF,BCL2,BCL2L1,BMP2,BMP6,CCL2,CD4,CD44,CTSK,CYP2C9,DMPK,DOCK9,ICAM1,IFNGR2,IRF6,ITGB1,ITGB4,LOXL2,MAPK12,MAPRE3,MARCKS,MMP13,MMP14,MMP3,MSX2,MYC,NR2F6,PGR,PKD1,PLAU,RPS6KA3,RYR2,TIMP1,TNFRSF11A,TNFRSF11B,XRCC3,ZBTB16
RORA	ligand-dependent nuclear receptor	0.00167	ACSL4,ADIPOR2,APOE,ARNTL,ATP1B1,CCNB1,CH25H,CLCA1,CYP27A1,CYP2B6,CYP39A1,ELOVL6,ELOVL7,FABP3,FDFT1,GADD45B,GSTM4,Gstt3,HPGD,HSD17B10,IGF1,IGFBP1,LPIN2,LRTM1,NAALAD2,NFKBIA,NR1D2,PLIN2,RDH16,RHBG,SLC25A24,SLC29A4,SLC30A10,SLC41A2,SREBF1,Sult1a1,UCP2,UGGT2
farnesol	chemical reagent	0.00168	ATF3,CCNB1,CDKN1A,CDKN1B,HSP90B1,HSPA5,PDIA4,PHLDA2
salvin	chemical toxicant	0.00168	CCL2,CDK5R1,CDKN1B,CES1,CYP2B6,CYP3A4,MMP1,MMP3
ELOVL5	enzyme	0.00168	EHHADH,ELOVL2,ELOVL6,FADS2,FOXO1,MLXIPL,PLTP,TRIB3
SMARCD3	transcription regulator	0.00168	CD44,COL2A1,HAPLN1,ITGA3,MGP,MITF,SOX6,SOX9
PER1	other	0.00168	ALAS1,ARNTL,DBP,IHH,PER1,PER2,SLC12A3,WNK4
ZNF202	transcription regulator	0.00168	ABCG1,APOE,CALR,CRABP2,LPL,PLTP,PNMT,VEGFA
ACKR1	g-protein coupled receptor	0.00168	BDNF,CCL2,CITED2,ICAM1,MYO5A,PRDX6,TBC1D8,TNFAIP2
MYB	transcription regulator	0.00171	ANPEP,ATP2B1,BCL2,BCL2L1,CBX4,CCNB1,CD4,CDK1,CDKN2B,COL1A2,GSTM1,HSPA5,IGF1,IGFBP3,MAT2A,MMP1,MMP3,MYC,SLC1A5,SNAI2,SPHK1
N-nitro-L-arginine methyl ester	chemical drug	0.00171	ADM,AGTR1,ATF3,BCL2,BCL2L1,CCL2,CDK14,COL1A2,CSF1,CTGF,GFAP,GJA1,ICAM1,ITGAV,NFKBIA,NOS1,OLR1,SOD1,TGFB1,TIMP1,VEGFA
PTTG1	transcription regulator	0.00172	BCL2,CCNB1,CD44,CDH2,CDKN1A,FGF2,MLH3,MYC,REV3L,VEGFA
CHADL	other	0.00172	CADM1,CDKN1A,COL2A1,CRYAB,CSPG4,FAM107A,IGFBP3,IHH,SMPD3,SOX9
KLF5	transcription regulator	0.00173	BCL2L1,CDK1,CDKN1A,CDKN1B,CDT1,LAMA1,MYC,PDGFB,PREB,PTGES,RUNX1,SLC35F6,SORCS2,UCP2,WFS1
AQP1	transporter	0.00177	AKR1B1,CES1,HSPH1,MATN2,NUPR1,PGK1,TH
ethidium	chemical toxicant	0.00177	BCL2,CASP9,CCND3,CTGF,MMP1,PLAU,TIMP1
THRB	ligand-dependent nuclear receptor	0.00178	ABCD3,ACHE,AKT3,BTG2,CCL17,CCL2,CCNB1,CCND3,CDCA7L,CDKN1B,CPT1A,CTSD,CTSH,CYP27B1,DCN,DKK1,EHHADH,ENG,IGFBP3,LPL,ME1,MMP1,MMP7,PAM,PENK,PER1,PHYH,PROM1,PTGDS,SREBF1,TCEA3,TGFB1,TGFBI,WISP1,WNT11,WNT2,WNT4,WNT5B,WNT7A
ABL1	kinase	0.00185	BMP2,CAV1,CDKN1A,CDKN1B,CSF1,GADD45A,IER3,MMP1,MYC,TGFB3,VEGFA
Cdc42	enzyme	0.00185	CSF1,CTSB,CTSD,CTSH,CTSZ,FGF2,GATA2,GFAP,LIF,NPC2,STMN1
ITGAV	transmembrane receptor	0.00185	BCL2,BCL2L1,CDK1,CDKN1A,CDKN1B,COL1A2,MMP1,PLAU,PTHLH,TGFB1,TIMP1
IRS	group	0.00187	DGAT1,DGAT2,VEGFA
Gα12/13	group	0.00187	IGF1,MMP1,MMP13
Integrin alpha 4 beta 1	complex	0.00187	BCL2,BCL2L1,MMP14
danusertib	chemical drug	0.00187	BCL2L1,CCNB1,CDKN1A
MAP1S	enzyme	0.00187	BCL2,BCL2L1,CDKN1B
ITGB8	other	0.00187	CDKN1A,SMAD3,TGFB1
albendazole	chemical drug	0.00187	ICAM1,MMP12,VEGFA
S-efavirenz	chemical drug	0.00187	CYP2B6,CYP3A4,SREBF1
isradipine	chemical drug	0.00187	CYP2B6,CYP2C9,CYP3A4
glutathione diethyl ester	chemical reagent	0.00187	GCLC,PLAU,PLAUR
raffinose	chemical - endogenous mammalian	0.00187	AKR1B1,AQP1,ICAM1
isoflavone	chemical drug	0.00187	BCL2L1,ESR2,OXTR
miR-483-3p (miRNAs w/seed CACUCCU)	mature microrna	0.00188	ADIPOR2,ECHDC3,ERP29,FAM213A,GJA1,HMGB3,MAPKAPK2,METAP1,PSEN2,RAN,RWDD4,SLC7A1,SPC25
brefeldin A	chemical - endogenous non-mammalian	0.00188	BCL2,CD44,GADD45B,GJA1,GRIA1,HSPA5,KCND2,KCND3,SERINC3,SLC38A5,STARD5,SYVN1,THBS1
CLDN7	other	0.00189	ABLIM1,APLP2,APOE,ARHGDIB,ASAP1,CBX2,CKAP4,CTGF,DKK1,F3,LGALS3,MAGED1,MUC13,NETO2,PANX2,PHGDH,PKMYT1,PRSS23,PRSS8,RNASET2,RPP40,SLC25A22,SYTL2,TEAD2,TINAGL1,TSPAN12,ZCCHC14
aldosterone	chemical - endogenous mammalian	0.00189	ADM,ATP1A1,ATP1B1,ATP6V0A4,BMP2,CCL2,COL1A2,CTGF,FKBP5,FXYD4,ICAM1,IKBKB,IL16,KCNMA1,LOX,LPL,NFKBIA,OLR1,PER1,PGF,PLAUR,SLC12A2,SLC12A3,TGFB1,TSC22D3,WNK4,ZBTB16
GNB1	enzyme	0.00189	CDKN1A,DGAT1,F2R,FBXO31,IER3,IFITM5,JAG2,MAFB,PDE4B,PLAU,PLK2,TSC22D3
pioglitazone	chemical drug	0.00193	ABCG1,ADIPOR2,AHSG,APOE,AQP1,ATP2A3,BCL2,CAT,CAV1,CDKN1A,CDKN1B,CTGF,CYP2B6,CYP3A4,FBP2,FOXP3,GFAP,GSTA1,HPGD,ICAM1,KRT19,LEPR,LPL,NCF2,PDE3B,PLIN2,PPARGC1B,PRLR,RBP4,SREBF1,TGFB1,TNFRSF11A,UCP2
Sn50 peptide	chemical toxicant	0.00197	APOE,BCL2,BCL2L1,BCL2L2,CTGF,CYP27B1,GJA1,ICAM1,IFNGR2,LIPG,MIF,MMP7,MYC,PTGDS,STC1,TNFRSF21
TFAP2C	transcription regulator	0.00197	ADA,AIFM1,CD44,CDKN1A,CTGF,ELF5,FOXA1,FST,GREB1,JAG1,MYC,RARA,SFTPD,SLC19A1,THBS1,TK1
TLR4	transmembrane receptor	0.00198	ACPP,ADM,ARID5A,ATF3,BCL2,BCL2L1,BMP2,CAST,CCL2,CD44,CERS6,CFB,CITED2,CLN3,CTSK,CYP27B1,EFNA1,F3,FBXO32,FLT3LG,GBP2,GFAP,HSPA5,HTRA1,ICAM1,IDH2,IL27,INHBA,IRF7,IRF8,ISG15,ISG20,METTL1,MIF,MMP1,MUC5AC,MYC,NFKB2,NFKBIA,NLRP12,NMI,ORMDL1,PGR,PLK2,PTGES,RELB,RGCC,RGS14,RGS16,RSAD2,SGMS2,SIRT3,SLC7A11,SPHK1,ST3GAL1,TCF4,TGFB1,TIMELESS,TREM2,TSPO,UGCG
CDH1	other	0.00198	BMP4,CCL17,CD44,CDH2,CTNND1,GRIA1,IFITM1,IGFBP3,KRT13,KRT19,KRT7,MMP1,MMP14,MMP19,MMP3,SNAI2,SOX9,TPBG
TGFBR1	kinase	0.00198	BMP4,CDKN1A,COL1A2,CTGF,FOXP3,GAS1,HEY1,ITGB5,JAG1,LTBP1,MMP13,NODAL,OSR1,RUNX1,SMAD7,SNAI2,TGFBI,WNT11
SBDS	other	0.00198	ADD2,AKR1C3,CALB1,CHAC1,COL14A1,COL27A1,CTGF,DPYD,FA2H,FBXO32,GABRE,GADD45B,HSPA5,MAFB,MSX2,NTS,PCDHB2,PPP2R2C,RGS4,SNAI2,TRIB3
PKD1	ion channel	0.00203	AMPH,ARHGAP10,ATP1A1,ATP1B1,ATP1B2,BCAT1,CDKN1A,CLCF1,CLDN10,ENPP5,ENPP6,F2RL2,FOXO1,GREM1,IDH1,KNG1,LOX,LTBP1,MCUB,MID1,PDE4B,PKNOX2,PRLR,RADIL,RPS6KA5,SMURF1,SOX6,SPATA6,SSTR2,ST5,SYNJ2,TREH,TTR,ZBTB10,ZNF711
kaempferol	chemical toxicant	0.00207	BCL2,BCL2L1,CDK1,CDKN1A,CYP1A1,ICAM1,MMP1,MUC5AC,PLAU
HAND1	transcription regulator	0.00207	ADSS,ADSSL1,ANGPT1,CPT1A,DBI,HEY1,MLYCD,SMPX,TIE1
miR-26a-5p (and other miRNAs w/seed UCAAGUA)	mature microrna	0.00207	CCND3,CDKN1A,CDKN1B,EZH2,HPGD,HTR1A,MYC,PGR,SMAD1
PRLR	transmembrane receptor	0.00207	AKR1C3,BDNF,CDKN1A,ESR2,FGF2,GHR,GJB1,MYC,PIM1
Smad	complex	0.00207	CDKN1A,CDKN2B,COL1A2,CTGF,MYC,PTHLH,SMAD7,TM4SF5,VEGFA
CST5	other	0.00211	ABCC1,ABLIM1,ACAT2,AHCTF1,AKAP12,ANXA5,ARHGEF2,BCAP31,CAV1,CD44,CLDN7,COL12A1,CTSB,CYBRD1,DNAJB11,DOCK5,DOCK9,DSP,DTNB,EPN3,EVPL,FBXO2,GALNT5,GPRC5A,INTS1,KRT23,MAL2,MALSU1,MSN,MYO5B,NDUFC2,NHP2,PLS3,PPIC,PRKACB,PRSS8,PUS1,RAB25,RBM47,RUNX1,S100A11,SEPT3,SLC7A11,SNX30,SOX4,SPOUT1,SRSF9,SYT7,TBL3,VARS,VDAC2
miR-16-5p (and other miRNAs w/seed AGCAGCA)	mature microrna	0.00214	ACP2,ADSS,BCL2,BCL2L2,CCND3,CDC14A,FGF2,FNDC3B,GALNT7,GFPT1,GRB10,GSTM4,IGF1,IPO4,LUZP1,NFIA,NOTCH2,NPR3,PSAT1,SLC12A2,SLC25A22,SLC38A1,SLC38A5,SLC7A1,SRPRB,UCP2,YIF1B
silibinin	chemical drug	0.00217	CCNB1,CD44,CDK1,CDK8,CDKN1A,CDKN1B,CTGF,IGFBP3,MMP3,MUC5AC,MYC,NFKBIA,PECAM1,PLAU,PLAUR,SNAI2,VEGFA
Hedgehog	group	0.00224	ABCC8,BDNF,CDKN1B,CHRM1,GAS1,HES1,HOXA5,JAG1,KRT19,MYC,MYCN,NKX6-1,SOX9,VIL1
SFRP1	transmembrane receptor	0.0023	CASP9,DKK1,EPCAM,MMP1,MMP3,NUMB,PRLR,SDC2,SOX9,TTYH1
Bcl9-Cbp/p300-Ctnnb1-Lef/Tcf	complex	0.00232	CD44,GJA1,MMP7,MYC,TCF4
betaine	chemical - endogenous mammalian	0.00232	CCL2,FGF2,HSPA5,MAT1A,SREBF1
PTGES3	enzyme	0.00232	ABCC3,CTSD,MYC,NUPR1,TM4SF1
RB1CC1	other	0.00232	CDKN1A,CDKN2B,MYC,SKIL,SMAD7
SLC18A2	transporter	0.00232	CLSTN1,PSAP,SNCA,TACR1,TH
thiocoraline	chemical reagent	0.00232	HES1,HES2,HES6,HEY1,NOTCH2
PNPT1	enzyme	0.00232	BCL2L1,CDKN1A,CDKN1B,MMP3,MYC
N-acetylsphingosine	chemical reagent	0.00235	BCL2,BCL2L1,CAT,CDKN1A,COL1A2,CRYAB,GSTA1,HSD11B1,MMP1,PDE3B,RARA,SPHK1,UGCG
HIC1	transcription regulator	0.00237	ABHD3,ADORA2B,CDKN1A,CXCL14,FHL2,FST,GPR161,INHBA,KAZN,LIF,LRP8,MMP12,NOV,SLC7A11,SOX9,TMEM47
SN-38	chemical drug	0.0024	BCL2L1,BCL2L2,BMP6,CASP9,CCNB1,CDKN1A,CLU,GDF15,HK2,MYC,NAMPT
PXR ligand-PXR-Retinoic acid-RXRα	complex	0.00241	ABCB9,ABCC3,ALAS1,ALDH3A2,CAT,CES3,CYP2B6,CYP2C9,CYP3A4,GSTA1,GSTM1,SLCO1A2
FBN1	other	0.00242	COL1A2,COL6A3,CTGF,INHBA,LTBP1,LTBP3,MMP1,MMP3
SCX	transcription regulator	0.00242	Acan,COMP,HAPLN1,MMP3,MSX1,POSTN,SNAI2,SOX9
SMARCE1	transcription regulator	0.00242	BCL2,CCNB1,CDK1,CTSD,MYC,NPC2,PGR,SMARCE1
PTH1R	g-protein coupled receptor	0.00242	CDC25B,CDK1,CSF1,IHH,MMP13,PTHLH,TNFRSF11A,TNFRSF11B
PD 153035	chemical drug	0.00242	BCL2L1,CCL2,COL1A2,HSPA5,ITGA6,KRT13,UPK1A,VEGFA
FOXM1	transcription regulator	0.00243	ADAM17,ANXA1,CAV1,CCNB1,CDC25B,CDH2,CDK1,CDKN1A,CDKN1B,FUT4,IGF1,IPO7,LOX,MUC5AC,MYC,Nes,PECAM1,PGK1,PLAUR,PROM1,SFTPD,SNAI2,STMN1,VEGFA
black raspberry extract	chemical drug	0.00243	ALDH3A2,ALS2,AMBP,AOX1,CD44,CIB2,CLDN1,DSC3,DUSP5,FGFBP1,FST,GREM1,HSP90AA1,INHBB,KIFAP3,KLF10,LAMB3,LEPR,LRBA,MSN,PECR,PHGDH,PLS3,SDC1,YWHAH
PDGFB	growth factor	0.00256	ADAMTS7,COL1A2,FGF1,FOXO1,FOXO3,ICAM1,KCNA5,MMP3,MYC,NOTCH2,NOV,SMAD1,THBS1,TIMP1,VEGFA
PLN	transporter	0.00256	AHSG,ALDH3A2,ATP1A1,ATP2B1,CALU,FABP3,HSP90B1,ITGB1,PGK1,PRKCA,PRKCQ,RYR2,SOD1,SPTB,VAMP2
NS-398	chemical reagent	0.00258	ALOX15,ANGPT1,ANGPT2,BCL2,BTG2,CCNB1,CDKN1A,CDKN1B,COL1A2,F2R,F3,FGF2,HGF,ICAM1,MMP14,MUC5AC,PDCD4,PTGES,STAR,VEGFA
kainic acid	chemical toxicant	0.00258	APOE,ATF3,BCL2,BCL2L1,BDNF,BTG2,CAPN1,FGF2,GADD45B,GFAP,GRIA1,GRIA3,GRIK4,GRM4,HYOU1,KCNQ3,MMP7,NGF,ODC1,PENK,PER1,PNMT,PTGES,SDC1,SYP,SYT10,TIMP1,TIPARP,TMEM158,VEGFA
sphingosine-1-phosphate	chemical - endogenous mammalian	0.00258	ANGPT1,CCL2,CD44,CTGF,FGF2,HDAC2,HSD11B1,ICAM1,IL27,MMP14,PDGFB,PPARGC1B,RARA,S1PR3,SPHK1,STAR,TGFB1,THBS1,TIMP1,TNFRSF11B
H89	chemical - kinase inhibitor	0.00268	ADSS,BCL2,BCL2L1,CDKN1A,CLCF1,CYP27B1,FGF2,GJA1,IGF1,IGFBP1,MITF,MMP1,MMP13,MUC5AC,MYC,NFKBIA,NOS1,NTS,PDE3B,PGR,PLAU,RUNX1,SDC1,SIGMAR1,SMAD3,STAR,UCP2,VEGFA
decursin	chemical - endogenous non-mammalian	0.0027	AIFM1,ANGPT2,CDKN1A,CDKN1B,MMP1,MMP3,MYC
NO 1886	chemical drug	0.0027	ACAA2,CES1,CHST1,CYP1A1,CYP3A4,LPL,UCP2
oxysterol	chemical - endogenous mammalian	0.0027	ABCG1,APOE,CAV1,CCL2,MYC,TGFB1,TIMP1
Mir122a,b	group	0.0027	ADAM17,AKT3,BCL2,BCL2L1,BCL2L2,CCK,GALNT10
NUMB	other	0.0027	BCL2L1,CCNB1,CDK1,CDKN1A,HES1,HEY1,PROM1
Angiotensin II receptor type 1	group	0.0027	ATP1A1,CCL2,GLP1R,NPY,TH,TIMP1,VEGFA
ERG	transcription regulator	0.0027	ARHGAP28,ARHGEF2,ARMC12,CD164,CD59,CHRM1,COLGALT1,DIP2A,DYDC1,EVI5,EZH2,FKBP5,FMNL3,HPGD,ICAM1,ITGA6,MMP1,MMP3,MYCN,MYO5A,NUMB,PECAM1,PIM1,PLAU,PLAUR,PTPN6,RAPGEF5,RBMS1,RHOBTB1,SNCA,SOX4,THBS1,TMPRSS2,TSC22D3,WIPF1,WNT11,WNT2,ZBTB16
H2AFB3 (includes others)	other	0.00274	ATF3,CDKN1A,CHAC1,EFNA1,GAS1,HIP1R,JAK3,LIPH,MSX1,PDZK1IP1,SLC30A3,TMEM217,TNFRSF8,TNFRSF9
INHA	growth factor	0.00275	ADAMTSL2,BCL2,CDKN1B,COCH,COL1A2,COMP,CTGF,FGFR4,FST,INHBA,INHBB,ITGA3,KRT19,LTBP1,MATN2,MYC,PIK3IP1,PRLR,PRSS23,SMAD7,STAR,TBCEL,WISP1
PLG	peptidase	0.00275	BDNF,CAV1,CCL2,CLIC4,CSF1,F3,IQSEC1,MCOLN3,MFGE8,MIF,MMP1,MMP12,PECAM1,PIK3CB,PLAU,RAB5A,RAPGEF3,TNFRSF11B
vatalanib	chemical drug	0.00276	BCL2,BCL2L1,CDKN1A,CDKN1B,PECAM1,TIMP1
1-chloro-2-(2,2,2-trichloro-1-(4-chlorophenyl)ethyl)benzene	chemical toxicant	0.00276	ARNT2,CDKN1A,CYP2B6,GADD45A,GADD45B,PGR
mirtazapine	chemical drug	0.00276	BCL2L1,BDNF,CYP1A1,CYP2C9,HDAC2,HDAC5
AQP11	transporter	0.00281	MMP12,MYC,TGFB1,TIMP1
NET1	other	0.00281	CDH2,ITGB1,MMP14,SNAI2
GPAT3	enzyme	0.00281	DGAT1,DGAT2,LPL,SREBF1
CV 3988	chemical reagent	0.00281	CCL2,ICAM1,ITGAV,ITGB1
equol	chemical - endogenous non-mammalian	0.00281	BCL2L1,CTNND1,ESR2,MYC
calcium chloride	chemical drug	0.00281	CD1D,ENPP1,STC1,TNFRSF11B
ZMYND10	other	0.00281	MMP14,MMP19,THBS1,VEGFA
STX2	transporter	0.00281	BMP2,BMP4,MYC,SMAD7
alpha-estradiol	chemical - endogenous mammalian	0.00281	CYP2B6,PGR,SREBF1,VEGFA
IL13RA2	transmembrane receptor	0.00281	MMP12,MMP14,TGFB1,VNN1
RO4929097	chemical drug	0.00281	HES1,HEY1,JAG1,PECAM1
TAF10	transcription regulator	0.00281	GHR,HPRT1,IGF1,PRLR
HTRA1	peptidase	0.00281	GDF6,HTRA1,MMP1,MMP3
ERCC3	enzyme	0.00281	GHR,HPRT1,IGF1,PRLR
diazoxide	chemical drug	0.00282	BCL2,BCL2L1,HYOU1,LPL,MYC,ODC1,SLC39A6,SLC39A8,UCP2
BMPR1B	kinase	0.00282	Acan,CDKN1A,COL2A1,HAPLN1,MSX2,NR2E1,POSTN,SOX6,SOX9
vitamin E	chemical drug	0.00283	BCL2,BCL2L1,CAT,CAV1,CCL2,CD44,CD53,CDKN1A,COL2A1,F3,LPL,MMP14,NOS1,TGFB1,UCP2,VEGFA
ETS2	transcription regulator	0.00283	ANPEP,BCL2L1,BMP4,CDKN1A,CYP27A1,FGF1,HPGD,ICAM1,MMP1,MMP13,MMP3,MYC,PLAU,PRIM2,PTHLH,TIE1
herbimycin	chemical - kinase inhibitor	0.00291	ATP2A3,BCL2,BCL2L1,CCND3,CDKN1B,CTGF,F2R,ICAM1,MMP1,MMP13,PLAU,SIRPA,TNFRSF11B
thyroid hormone	chemical - endogenous mammalian	0.00291	ABCG1,ACSL5,APOE,BDNF,BTG2,CAMK4,CDKN1A,CDKN1B,CDKN2B,CPE,CPT1A,CRAT,DAB1,DBI,DIO2,FDFT1,FZD3,G6PD,GABPB2,GHR,GPD2,IGF1,IGFBP3,KCNA5,LPL,ME1,MYC,PER1,PHYH,PTGDS,RTN1,SCG2,SEMA6B,TCEA3,TTR,UCP2
ALDH1A2	enzyme	0.00302	ATF3,CD44,COL1A2,CSF1,CTGF,FGF2,MAFB,PCOLCE,TGFBI,TIMP1
VTN	other	0.00302	BCL2,BCL2L1,CDKN1A,COL1A2,F3,ITGAV,ITGB1,MMP1,PLAU,PLAUR
fasudil	chemical drug	0.00302	BCL2,BCL2L1,BMP2,CCL2,CDKN1B,CTGF,F3,GFAP,ICAM1,MIF,TGFB1,TGFB3
RCE1	peptidase	0.00302	AEBP1,CRYAB,GJA1,MGP,PAPPA,PLIN2,PRRX2,RCN1,RCN2,TGFBI,THBS2,WISP2
ARNTL	transcription regulator	0.00308	ARNTL,DBP,ELOVL6,IHH,MLXIPL,NPY,PER1,PER2,PPARGC1B,RYR2,SREBF1
cilostazol	chemical drug	0.00308	ABCG1,BCL2,BDNF,CCL2,GFAP,ICAM1,MITF,MMP1,PDGFC,RAPGEF3,VEGFA
pimagedine	chemical drug	0.00308	BCL2,BCL2L1,CAST,CTGF,GADD45B,ICAM1,LAMB1,NOS1,SLC22A3,TGFB1,VEGFA
Pln	other	0.00309	AHSG,ALDH3A2,ATP1A1,ATP2B1,CALU,FABP3,HSP90B1,ITGB1,PGK1,PRKCA,PRKCQ,RYR2,SOD1,SPTB,VAMP2
RAC1	enzyme	0.00313	Acan,ATF3,BCL6,CDH2,COL1A2,COL2A1,CTGF,FGF2,ICAM1,IL6R,ITGA6,ITGB1,MMP1,MMP13,MMP14,MYC,PAK1,PLAUR,SNAI2,SOX6,SOX9,TGFB1,VEGFA
Immunoglobulin	complex	0.0032	ACSL1,ADM,ANPEP,BCL2,BCL2L1,BCL6,CALR,CCL2,CCND3,CD44,CDKN1B,CSF1,CTSZ,DGKA,ENTPD1,F3,FOXP3,GAS7,GFAP,HCK,ICAM1,IFI30,IFNGR2,IL18R1,INHBA,IRF7,MAPT,MICAL2,MYC,NAMPT,NCF2,NFKBIA,NOS1,PDIA6,RAB31,RSAD2,S100A12,SAT1,SIRPA,SLC11A1,SMOX,TIMP1,TNFRSF11A,ZBTB16
SOD1	enzyme	0.00324	ADORA2B,ALDOC,APOE,ASL,ATP1A1,ATP1A2,ATP6V1G2,BCL2,BCL2L1,BMP4,CDH2,CLU,CP,CRYAB,DCXR,GCLC,GFAP,GPX3,GSTM1,GSTM3,ICAM1,IGF1,INHBA,LIMK1,LPL,NDUFAF1,NOS1,NPY,PAWR,PRDX6,PRRX1,SKP1,SLC40A1,SOD1,STMN1,SYP,TGFB1,TUBB4A
ADRB	group	0.00328	AACS,ACAT2,ADGRL4,ANXA5,ATF3,BDNF,CDKN1A,CDKN1B,CRYAB,DDIT4,DIO2,ENDOD1,GADD45A,GDF15,HMGCS1,ICAM1,IDH1,LBH,LTBP1,NFKBIA,NOTCH2,PDGFB,PKD1,RAN,RSAD2,SLC40A1,SLC7A11,SLCO4A1,SMAD6
isobutylmethylxanthine	chemical toxicant	0.00328	ACSL3,ACSL4,AEBP1,BDNF,CAV1,CD44,CDKN1A,CDKN1B,CRABP2,ENC1,GRIP1,INSR,LPL,MITF,MMP13,MMP3,MYC,NCOA2,PDE3B,PGR,PLIN2,PRLR,SREBF1,SYP,TGFB1,TH,TIMP1,TUBB,WNT10B
BAX	transporter	0.00334	BCL2,CCNB1,CDK1,CDKN1A,CTSB,CTSD,CTSH,CTSK,ERO1A,IRF7,MMP12,PDIA6,TGM2,TIMP1
nitric oxide	chemical - endogenous mammalian	0.00335	AGTR1,ATF3,BCL2,BCL2L1,CD44,CDKN1A,CDKN1B,CTGF,CTSH,FOXP3,GADD45A,GCLC,GSTM1,HEY1,HPRT1,HSP90AA1,IER3,MMP13,MYC,NPY,ODC1,PDIA4,PECAM1,PGF,PRDX5,RXRG,SOD1,THBS1,TK1,TXNRD1,VEGFA,ZFHX3
ATN1	transcription regulator	0.00336	ATP1A1,ATP1B1,ATP1B2,BASP1,BCL6,BDNF,BMP3,BTG3,CAMK4,DBP,FGF1,GAS7,GRK5,KCNA2,KCNK3,NAB2,PABPC4,PENK,PRKACB,PRKCG,RGS16,SOX4,ST8SIA5,STMN1,TIAM1,TM4SF1,TUBA4A,TUBB
ciglitazone	chemical drug	0.00336	ABCG1,APOE,BCL2,BCL2L1,CAT,CAV1,CCL2,CDKN1A,CDKN1B,DGKA,GPD1,HGF,ICAM1,MITF,NFKBIA,NOX4,OLR1,SOD1,SULT2B1
FOXL2	transcription regulator	0.00337	ATF3,BMP2,CH25H,FST,GPRC5B,ICAM1,IER3,INHBA,LIF,OSR2,PTHLH,SERPINB2,SMAD6,SOX4,SOX9,ZNF165
cis-urocanic acid	chemical drug	0.00339	CLDN1,CRYAB,GADD45B,GLRX,IGFBP3,NCF2,SERPINB2,ZNF165
MED13	transcription regulator	0.00339	AACS,CIB2,ELOVL6,GPD1,GPD2,KNG1,PYGL,TMEM45B
NFIX	transcription regulator	0.00339	ADAM12,ALAS1,CHI3L1,CLEC3B,GFAP,HGF,POSTN,SLC25A5
LTBP1	other	0.00339	BCL2L1,BMF,COL2A1,PIM1,SMAD3,SMAD7,SOX9,TGFB1
NR1H2	ligand-dependent nuclear receptor	0.00346	ABCA2,ABCG1,APOE,AQP1,DIO2,ELOVL6,FDFT1,HSD11B1,HSD17B4,LPL,LRP8,NFKBIA,PLTP,PNPLA2,PRDM16,SLC16A2,SREBF1,STAR,TNFRSF9,VEGFA
haloperidol	chemical drug	0.00346	BCL2,BDNF,CACNA1D,CCND3,DPP6,FGF2,GFAP,GGT1,GRIA1,GRM4,HMGCS1,LXN,NTS,PENK,PER1,PPP1R1B,PRKCA,SIGMAR1,TH,VEGFA
ZFHX3	transcription regulator	0.00346	CDC14A,F2RL1,GNG8,LRRC17,MIF,Nes,NPR1,PAX2,PYGM,QRFPR,RASL11B,RGS16,ROMO1,RORB,RPS12,RPS28,SERPINA1,TUBA1A,TUBA1B,TUBB2B
MYOD1	transcription regulator	0.00351	ACHE,ACSL5,ADORA1,ARID3A,BCL2,BCL2L1,BCL6,CCND3,CDKN1A,CRYAB,ETV4,GADD45A,GYS1,HADH,HDAC11,HES6,IGF1,KIFC3,MAFB,MYO5B,Nes,PMEPA1,PNMT,POSTN,Ppfia4,PRDM16,PRIMA1,RUNX1,SDC2,SEPT4,SLC12A2,SMAD7,SUSD2,TEAD2,TGFB1,TNNT1
MECP2	transcription regulator	0.00352	ADAM12,ANXA1,APOE,BCAT2,BDNF,CAMK2A,CAMK2B,CDKN2B,ENPP4,EZH2,FKBP5,FOXP2,FOXP3,FXYD1,GRIA1,HSPA5,IGFBP3,IVD,KCNF1,MYC,NPY1R,PCDH10,PROM1,SYN1,VEGFA
MED1	transcription regulator	0.00356	ANKRD37,BCL2L1,BCL6,CCNB1,CDK1,CDKN1A,CYP1A1,CYP2B6,DTYMK,EHHADH,FOXO1,GADD45A,GHR,GREB1,HPRT1,HSD17B4,IGF1,IGFBP1,IGFBP3,LIF,MYC,MYCN,NFKBIA,ODC1,OLR1,PIM1,PRLR,STC2,THBS1,TNNT1
LHX1	transcription regulator	0.00356	ANPEP,ATP1B1,C7orf57,CYP27B1,DAB1,FABP3,FAM213A,FZD5,GGT1,JAG1,KCNJ15,LRP2,MSI2,OVOL2,PAX2,PDZK1,PKDCC,RBM47,SHISA2,SLC16A12,SLC16A13,SLC5A8,SOX17
lithium chloride	chemical drug	0.00356	BCL2,BMP2,BMP4,CD4,CD44,CDKN1A,CDKN1B,DCN,DKK1,FGF16,GDF15,GFAP,HAPLN1,HES1,MAPT,MTHFR,MYC,PER1,PKD1,PLIN2,POSTN,RARA,SOX9
ADRA1D	g-protein coupled receptor	0.00357	BDNF,CCNB1,CDK1,CDKN1B,CSRP2,FABP5,LIF,LOX,MSX2,PAK1,PRIM2,PRRX1,VEGFA
5-hydroxytryptamine	chemical - endogenous mammalian	0.00359	BDNF,CCL2,COL23A1,CTGF,F2R,F3,FGF2,ICAM1,IGF1,MMP13,MYC,NCF2,NUCB2,SERPINB2,TGFB1,THBS1,UCP2
AKT1	kinase	0.00376	Acan,ACAT2,BCL2,BCL2L1,BMP2,CCL2,CCND3,CD4,CDKN1A,CDKN1B,COL8A1,FABP5,FBXO32,FGF2,FOXO1,FOXP3,FXYD5,GCLC,GDF15,HMGCS1,IGFBP1,ITGB1,KLF15,LAMA1,LAMB1,LIPA,ME1,MMP14,MUT,MYC,NFKB2,PCOLCE,PGR,PPP1R1B,RFC4,SLC3A2,SNAI2,SORT1,SREBF1,THBS1,THBS2,TIMP1,TK1,VEGFA
nifedipine	chemical drug	0.00376	ABCC3,ABCC8,ATP2B1,BDNF,BMP2,CCL2,CTSL,CYP2B6,CYP2C9,CYP3A4,INSR,NGF,NOS1,POSTN,SERPINB2,STAR,TH,VEGFA
dithiothreitol	chemical reagent	0.00377	ATF3,ERO1B,GADD45A,HSP90B1,HSPA5,MYC,SEL1L,SYVN1,VEGFA
THBS4	other	0.00377	CALR,COL2A1,CRELD2,HSPA5,HYOU1,ICAM1,MANF,MMP13,P4HB
DMP1	other	0.00377	ADAMTSL2,ALPL,BMP2,CDKN1B,CORO2B,EPCAM,FGF1,IHH,LIPG,NPY,S100B,SMAD6
SNAI2	transcription regulator	0.00377	Acan,CLDN1,COL2A1,DSP,HPGD,ITGA3,ITGB1,ITGB4,MMP14,SNAI2,SOX9,TRPS1
GLI1	transcription regulator	0.00387	BCL2,BCL2L1,CAV1,CDC34,CDKN1A,CLU,CMBL,COL2A1,CRHR1,CSF1,DEGS1,DIO2,DKK1,FGF1,GRIA3,HOXA5,IGF1,IGFBP6,JAG2,KRT19,MAPK11,MUC5AC,MYCN,NQO2,PAX2,PCDH18,PGM2L1,PHLDA2,PIM1,PLOD1,PLXDC1,PTHLH,REG4,SOX6,SOX9,ULK1,VEGFA,VIL1
GMNN	transcription regulator	0.00389	ANGPT1,BMPER,CDKN1A,CDT1,CHST15,DSP,DUSP5,FGF2,GREB1,INHBA,PCDH18,PECAM1,SMAD1,SOX17,TEAD1,TEAD2,TXNRD1,VEGFA,WLS
GNB2	enzyme	0.0039	CDKN1A,DGAT1,FBXO31,IER3,IFITM5,JAG2,MAFB,PDE4B,PLAU,PLK2,TSC22D3
4-hydroxynonenal	chemical toxicant	0.00392	AKR1B1,BAG3,BCL2L1,CCNB1,CDK1,CTGF,CTSB,ICAM1,MME,TGFB1
GHR	transmembrane receptor	0.00392	CDKN1A,CDKN1B,GHR,IGF1,IGFBP1,IGFBP3,LPL,MYC,NPY,PRLR
NRXN1	transporter	0.00392	CLDN6,EPHA7,FBLN5,GFAP,MGP,NKX6-1,PAX2,SOX9,TGFB1,THBS1
BID	other	0.00395	ADAM17,CTSB,CTSD,CTSH,CTSK,MMP12,TIMP1
NMDA Receptor	complex	0.00395	ATF3,BDNF,CAMK2A,GRIA1,NOS1,PENK,SYP
ACVR1C	kinase	0.00395	BCL2L1,CDKN1A,CDKN1B,CDKN2B,NODAL,NPY,SMAD7
BBI608	chemical drug	0.00399	CD44,DACH1,ENG,EPCAM,FGFR2,HPRT1,IKBKB,ITGA6,ITGB1,JAG1,KLF17,MYC,NOTCH2,PECAM1,PLAUR,SMO
hyaluronic acid	chemical - endogenous mammalian	0.00401	BCL2,BCL2L1,CD44,CDKN1B,COL2A1,CTSK,FOXP3,FST,ICAM1,LY96,MMP1,MMP12,MMP13,MMP3,NCF2,NFKBIA,PDCD4,PLAU,PTGES,PTHLH,SOX9,SPHK1,TGFB1,TIMP1
iron	chemical - endogenous mammalian	0.00403	BMP6,CCNB1,CCND3,CDKN1A,CDKN1B,CYBRD1,GADD45A,GADD45B,NFYA,SLC39A8,SLC40A1,SNCA,SUCNR1,TFR2
3-nitropropionic acid	chemical toxicant	0.00403	ATP1B1,BCL2,BCL2L1,BDNF,CBR1,DRAM1,FOXO3,GCLC,MYC,NOS1,NPY,PENK,PPP1R1B,SLC7A11
fingolimod	chemical drug	0.00403	BCL2,BCL2L1,BDNF,CCND3,CDKN1A,CDKN1B,CTGF,ICAM1,MITF,PECAM1,S1PR3,SPHK1,TGFB1,TSPO
FANCC	other	0.00403	ATP1B1,DKK1,GDF15,HES1,IGFBP3,JAG1,MMP7,OAS1,PHLDA2,RND3,SNX7,TACSTD2,TBC1D9,WWTR1
pyrrolidine dithiocarbamate	chemical reagent	0.00404	ANXA1,BCL2,BCL2L1,BMF,BMP2,CCL2,CFTR,CTGF,GCLC,ICAM1,IGF1,IRF7,MAFG,MMP1,MMP13,MMP14,MMP7,MYC,NFKBIA,PECAM1,PGK1,SOX9,VEGFA
2-amino-5-phosphonovaleric acid	chemical - other	0.00406	ADAMTS2,ALS2,ANKRD37,ARID5A,BDNF,BSPRY,BTG3,BVES,CRCP,DACT2,DCLK2,FAM105A,FOXO1,GADD45A,GADD45B,GOLM1,HDAC5,HDHD3,LBH,NPY1R,PER2,PRKAB2,RASL11A,RELB,RPS6KA5,SLC25A29,SPATA13,TIMM29,TSPAN18
sphingomyelin	chemical - endogenous mammalian	0.00417	ELOVL5,ELOVL6,ICAM1,PLTP,SREBF1
BAG3	other	0.00417	BCL2,BCL2L1,CDKN1A,CDKN2B,MAP1LC3B
Shc	group	0.00417	BCL2,BCL2L1,CCND3,LPL,MYC
WWC1	transcription regulator	0.00417	BMP2,CDH2,CTGF,FGF1,PDGFB
CRY2	enzyme	0.00417	ARNTL,DBP,IHH,PER1,PER2
CRY1	enzyme	0.00417	ARNTL,DBP,IHH,PER1,PER2
candesartan cilexetil	chemical drug	0.00417	HGF,NOX4,NPR3,TGFB1,VEGFA
MTF1	transcription regulator	0.00417	ADAMTS5,MMP12,MMP13,MMP3,PGF
HOXB5	transcription regulator	0.00417	ANGPT2,ITGAV,MMP1,PLAU,PLAUR
PIK3R1	kinase	0.00421	ATP1A1,BCL2,BCL2L1,CDKN1B,COL1A2,ENG,F3,FOXO1,ICAM1,IRF7,ISG15,MITF,MYC,PIK3CA,PIK3CB,PLAU,VEGFA
CD3	complex	0.0043	ACADS,ACPP,ACTR3,ALAS1,ANXA1,APBA1,ARHGDIB,BCL2,BCL2L1,BCL6,CAMK2A,CCL17,CCND3,CD27,CD3E,CD4,CD44,CD53,CDK1,CDKN1B,CH25H,CYC1,DHRS4,DUSP14,DUSP22,ELF5,EPHB1,FOXP3,G6PD,GGT5,GLDC,GPRC5A,GYS1,H2AFY,HDAC2,HOMER2,HSP90AA1,HSP90B1,HSPA5,ICAM1,IFITM1,IFNGR1,IGF1,IGFBP6,IL16,IL18R1,IL21R,IRF8,ITGB5,JAK3,KCNA5,KCNK3,KDELR2,LSP1,LTBP1,MYC,NAGA,NAMPT,NDFIP2,NDUFB6,NFKBIA,NLGN3,NOS1,ODC1,OGDH,P4HB,PABPC4,PD…
moxonidine	chemical drug	0.00432	ANPEP,CDKN1A,INSR,LRP2,P2RY1,TGFB1
beta-1,3-glucan	chemical drug	0.00432	FGF1,FGF2,ITGAV,PDGFB,TGFB1,VEGFA
GFI1B	transcription regulator	0.00432	BCL2L1,CDKN1A,GABPB2,GATA2,ITSN1,MYC
omeprazole	chemical drug	0.00436	ABCC3,ADORA1,BCL2L1,CBR1,CDKN1A,CTGF,CYP1A1,CYP3A4,FST,ITGA6,NDRG4,PRRX2,TSPAN7
15-deoxy-delta-12,14 -PGJ 2	chemical - endogenous non-mammalian	0.0044	AGTR1,BCL2,BCL2L1,CASP9,CCL2,CCNB1,CDKN1A,COL1A2,CTGF,CTSB,CTSD,DDX58,DGKA,EHF,GADD45A,GCLC,GDF15,HGF,ICAM1,MAP1LC3B,MMP1,MMP13,MMP3,MYC,NFKBIA,NOX4,P4HA1,PLAU,PTGES,SOD1,SREBF1,TBXAS1,TMPRSS2,TXNRD1,VEGFA
miR-122-5p (miRNAs w/seed GGAGUGU)	mature microrna	0.0044	AACS,ADAM17,AKT3,ATP11A,ATP1A2,BACH2,CD320,FUNDC2,GALNT10,GYS1,MAPK11,P4HB,SLC7A1,SLC7A11,UBAP2
ATF6	transcription regulator	0.0044	CALR,CPT1A,DNAJB11,HSP90B1,HSPA5,MANF,NUCB2,PDIA4,PLIN2,RAN,RHEB,SYVN1,UNC13B,VEGFA,WBP1
SRC	kinase	0.00446	BCL2L1,CAV1,CCL2,CDK1,CDKN1A,COL1A2,CTNND1,CTSB,CYP1A1,F2R,F3,GCLC,GJA1,ICAM1,MMP1,MYC,NQO2,PGK1,PLAU,PLAUR,POSTN,PRKCA,SIRPA,TNFRSF11A,VEGFA
SMAD2	transcription regulator	0.00449	Acan,CDH2,CDKN1A,CDKN2B,COL2A1,CTGF,FOXP3,GADD45B,HES1,IL6R,ITGB1,MMP13,PDGFB,PTHLH,SKIL,SMAD3,SMAD7,SNAI2,THBS1
NFYA	transcription regulator	0.00449	BCL2,CALR,CAT,CCNB1,CDC25B,CDK1,CDKN1A,COL1A2,COL5A3,CYP1A1,FGFR2,GADD45A,GADD45B,HSPA5,ICAM1,IGF1,NPR1,PGK1,RGS4
IFNB1	cytokine	0.00451	ANXA5,BCL2,BCL2L1,CCL2,CDH2,CDKN1A,CH25H,CLSTN1,COL12A1,CRYAB,CTSK,CYP1A1,DDX58,DHX58,DKK3,F2R,FGF2,GAS1,GBP2,GNB4,HERC5,HMGCS1,IFITM1,IFNAR1,IFNGR1,IL27,IP6K2,IRF7,ISG15,ISG20,ITGAV,LAMB1,MCM6,MYC,NMI,OAS1,OAS2,PMEL,RND3,RSAD2,SERPINB2,SLC39A14,SQLE,THBS1,THBS2,TIMP1,UBE2E2,UCHL1
CDKN1B	kinase	0.00452	ADGRE5,B4GALT5,BCL2,BLNK,CCND3,CCT6A,CDKN1A,CDKN1B,CLDN6,CLPB,DUSP9,FLT3LG,HSPA5,IGF2BP1,LGALS3,MYC,RRAD,RUNX1,RYR2,SELENOP,SHMT1,SMAD7,TCF4,TK1
BCL2	transporter	0.00457	ABCC1,Acan,BCL2,BCL2L1,CDK1,CDKN1A,CDKN1B,CLCN3,COL2A1,CTSH,GADD45A,GCLC,ICAM1,IGFBP6,ITGB1,NFKBIA,PLAUR,SCG3,SNAP91,SOX9,SPHK1,TIMP1,VEGFA
8-bromo-cAMP	chemical reagent	0.00458	ACSL4,ADM,BMP2,CDKN1B,CLU,CTGF,CTSD,CYP2B6,DCN,DIO2,FDX1,FGF2,FOXO1,GFAP,GJA1,GNAI1,HPGD,IGF1,IGFBP1,INHBB,LOX,MAT2A,MMP1,MYC,Nes,NOS1,ODC1,PDE3B,PDE4B,PGR,SERPINB2,STAR,TIMP1,VEGFA
[truncated: 921 more rows]
